# Supplementary material for: Identification of a small molecule targeting EPLIN as a novel strategy for the treatment of pediatric neuroblastoma and medulloblastoma
Source: Cell Death Dis. 2025 Jul 23;16(1):554. doi: 10.1038/s41419-025-07876-7 (PMC12287531; doi:10.1038/s41419-025-07876-7)
Supplement: Supplementary file 3 — Supplementary Table 1 [file 41419_2025_7876_MOESM3_ESM.xlsx]

## Sheet: FLIX4
Accession	Description	Coverage [%]	# Peptides	# Unique Peptides	Gene Symbol	fold change, FLIX4	p value, FLIX4	log2fold change, FLIX4	-log10p value, FLIX4	scoreFLIX4
Q8NFH4	Nucleoporin Nup37 OS=Homo sapiens OX=9606 GN=NUP37 PE=1 SV=1	50	13	13	NUP37	1.02124	0.0343847	0.0303176	1.46364	0.044374
Q9Y3Q8	TSC22 domain family protein 4 OS=Homo sapiens OX=9606 GN=TSC22D4 PE=1 SV=2	55	14	12	TSC22D4	0.979202	0.0285744	-0.0303222	1.54402	0.0468182
Q02252	Methylmalonate-semialdehyde dehydrogenase [acylating], mitochondrial OS=Homo sapiens OX=9606 GN=ALDH6A1 PE=1 SV=2	40	18	18	ALDH6A1	0.976345	0.0426052	-0.0345377	1.37054	0.0473352
Q9H9A5	CCR4-NOT transcription complex subunit 10 OS=Homo sapiens OX=9606 GN=CNOT10 PE=1 SV=1	39	23	23	CNOT10	0.975009	0.0456347	-0.0365129	1.3407	0.048953
Q9UMS0	NFU1 iron-sulfur cluster scaffold homolog, mitochondrial OS=Homo sapiens OX=9606 GN=NFU1 PE=1 SV=2	41	7	7	NFU1	1.02561	0.0321923	0.0364776	1.49225	0.0544335
A0A0U1RRM4	Isoform of P26599, Polypyrimidine tract-binding protein 1 OS=Homo sapiens OX=9606 GN=PTBP1 PE=1 SV=1	73	33	8	PTBP1	0.979963	0.0135436	-0.0292009	1.86827	0.0545551
Q6Y1H2	Very-long-chain (3R)-3-hydroxyacyl-CoA dehydratase 2 OS=Homo sapiens OX=9606 GN=HACD2 PE=1 SV=1	17	6	6	HACD2	0.97331	0.0390711	-0.0390286	1.40814	0.0549578
A4D1P6	WD repeat-containing protein 91 OS=Homo sapiens OX=9606 GN=WDR91 PE=1 SV=2	26	15	3	WDR91	0.969691	0.0487868	-0.0444023	1.3117	0.0582424
O75157	TSC22 domain family protein 2 OS=Homo sapiens OX=9606 GN=TSC22D2 PE=1 SV=3	33	16	13	TSC22D2	0.969494	0.0391366	-0.0446966	1.40742	0.0629067
O75410	Transforming acidic coiled-coil-containing protein 1 OS=Homo sapiens OX=9606 GN=TACC1 PE=1 SV=2	56	36	32	TACC1	1.03459	0.0480487	0.0490632	1.31832	0.0646809
P35237	Serpin B6 OS=Homo sapiens OX=9606 GN=SERPINB6 PE=1 SV=3	90	39	20	SERPINB6	0.973162	0.0217277	-0.0392485	1.66299	0.0652697
Q8NDZ4	Divergent protein kinase domain 2A OS=Homo sapiens OX=9606 GN=DIPK2A PE=1 SV=1	45	16	16	DIPK2A	1.03395	0.0437087	0.0481651	1.35943	0.0654771
Q01469	Fatty acid-binding protein 5 OS=Homo sapiens OX=9606 GN=FABP5 PE=1 SV=3	88	19	6	FABP5	0.966091	0.0451848	-0.0497691	1.34501	0.0669398
Q5VVQ6	Ubiquitin thioesterase OTU1 OS=Homo sapiens OX=9606 GN=YOD1 PE=1 SV=1	29	8	8	YOD1	0.963929	0.049245	-0.0530019	1.30764	0.0693072
O00399	Dynactin subunit 6 OS=Homo sapiens OX=9606 GN=DCTN6 PE=1 SV=1	54	8	8	DCTN6	0.96829	0.0306278	-0.0464896	1.51388	0.0703798
Q53F39	Metallophosphoesterase 1 OS=Homo sapiens OX=9606 GN=MPPE1 PE=1 SV=2	20	6	5	MPPE1	1.0314	0.0224887	0.0446059	1.64804	0.0735121
Q05639	Elongation factor 1-alpha 2 OS=Homo sapiens OX=9606 GN=EEF1A2 PE=1 SV=1	82	51	30	EEF1A2	0.962947	0.0424276	-0.0544714	1.37235	0.0747539
Q8IV50	LysM and putative peptidoglycan-binding domain-containing protein 2 OS=Homo sapiens OX=9606 GN=LYSMD2 PE=1 SV=1	21	4	4	LYSMD2	0.96638	0.0295232	-0.0493373	1.52984	0.0754781
Q9Y6M4	Casein kinase I isoform gamma-3 OS=Homo sapiens OX=9606 GN=CSNK1G3 PE=1 SV=2	52	17	4	CSNK1G3	1.03986	0.0453079	0.0563937	1.34383	0.0757833
Q8N201	Integrator complex subunit 1 OS=Homo sapiens OX=9606 GN=INTS1 PE=1 SV=2	21	37	37	INTS1	1.03303	0.0234616	0.046888	1.62964	0.0764107
Q13416	Origin recognition complex subunit 2 OS=Homo sapiens OX=9606 GN=ORC2 PE=1 SV=2	39	19	19	ORC2	1.03472	0.0268467	0.0492413	1.57111	0.0773635
Q5BKU9	Oxidoreductase-like domain-containing protein 1 OS=Homo sapiens OX=9606 GN=OXLD1 PE=2 SV=1	18	2	2	OXLD1	0.961486	0.0425974	-0.0566627	1.37062	0.0776629
Q9BXP2	Solute carrier family 12 member 9 OS=Homo sapiens OX=9606 GN=SLC12A9 PE=1 SV=1	29	18	18	SLC12A9	1.04112	0.0459557	0.0581327	1.33766	0.0777618
P61088	Ubiquitin-conjugating enzyme E2 N OS=Homo sapiens OX=9606 GN=UBE2N PE=1 SV=1	82	14	14	UBE2N	0.96843	0.0205392	-0.0462808	1.68742	0.0780949
Q70Z53	Protein FRA10AC1 OS=Homo sapiens OX=9606 GN=FRA10AC1 PE=1 SV=3	26	7	7	FRA10AC1	1.0396	0.0392492	0.0560242	1.40617	0.0787795
Q6P1J9	Parafibromin OS=Homo sapiens OX=9606 GN=CDC73 PE=1 SV=1	55	26	26	CDC73	0.960468	0.044153	-0.0581898	1.35504	0.0788496
P54253	Ataxin-1 OS=Homo sapiens OX=9606 GN=ATXN1 PE=1 SV=2	19	12	12	ATXN1	1.03861	0.0355185	0.0546532	1.44955	0.0792223
P11908	Ribose-phosphate pyrophosphokinase 2 OS=Homo sapiens OX=9606 GN=PRPS2 PE=1 SV=2	75	24	11	PRPS2	0.963054	0.0338293	-0.0543113	1.47071	0.079876
O15344	E3 ubiquitin-protein ligase Midline-1 OS=Homo sapiens OX=9606 GN=MID1 PE=1 SV=1	47	27	26	MID1	0.96749	0.0208442	-0.047681	1.68101	0.0801524
Q99614	Tetratricopeptide repeat protein 1 OS=Homo sapiens OX=9606 GN=TTC1 PE=1 SV=1	84	29	29	TTC1	1.03349	0.0198802	0.0475311	1.70158	0.080878
Q9P287-2	Isoform of Q9P287, Isoform 2 of BRCA2 and CDKN1A-interacting protein OS=Homo sapiens OX=9606 GN=BCCIP	69	19	4	BCCIP	0.963992	0.0290435	-0.0529066	1.53695	0.0813148
Q6GMV2	Histone-lysine N-trimethyltransferase SMYD5 OS=Homo sapiens OX=9606 GN=SMYD5 PE=1 SV=2	53	16	16	SMYD5	0.968295	0.0176278	-0.0464807	1.7538	0.081518
Q96RQ3	Methylcrotonoyl-CoA carboxylase subunit alpha, mitochondrial OS=Homo sapiens OX=9606 GN=MCCC1 PE=1 SV=3	63	35	33	MCCC1	1.04399	0.0478746	0.0621104	1.3199	0.0819792
Q86X76-2	Isoform of Q86X76, Isoform 1 of Deaminated glutathione amidase OS=Homo sapiens OX=9606 GN=NIT1	79	19	19	NIT1	1.03998	0.0346242	0.0565589	1.46062	0.082611
Q9Y5A9	YTH domain-containing family protein 2 OS=Homo sapiens OX=9606 GN=YTHDF2 PE=1 SV=2	42	25	18	YTHDF2	0.961712	0.0332928	-0.056323	1.47765	0.0832256
P41250-2	Isoform of P41250, Isoform 2 of Glycine--tRNA ligase OS=Homo sapiens OX=9606 GN=GARS1	91	71	2	GARS1	1.03669	0.0250348	0.0519821	1.60146	0.083247
Q8N9V3	WD repeat, SAM and U-box domain-containing protein 1 OS=Homo sapiens OX=9606 GN=WDSUB1 PE=1 SV=4	60	19	3	WDSUB1	1.02985	0.0108884	0.042433	1.96304	0.0832974
Q04828	Aldo-keto reductase family 1 member C1 OS=Homo sapiens OX=9606 GN=AKR1C1 PE=1 SV=1	69	19	2	AKR1C1	0.957748	0.0453219	-0.0622819	1.34369	0.0836877
Q7Z7N9	Transmembrane protein 179B OS=Homo sapiens OX=9606 GN=TMEM179B PE=1 SV=1	23	4	4	TMEM179B	1.0453	0.0489404	0.0639193	1.31033	0.0837555
Q9NW82	WD repeat-containing protein 70 OS=Homo sapiens OX=9606 GN=WDR70 PE=1 SV=1	59	36	36	WDR70	1.03603	0.0215335	0.0510602	1.66689	0.0851116
Q9H3L0	Cobalamin trafficking protein CblD OS=Homo sapiens OX=9606 GN=MMADHC PE=1 SV=2	50	9	9	MMADHC	0.961622	0.0295825	-0.0564579	1.52896	0.0863221
O95619	YEATS domain-containing protein 4 OS=Homo sapiens OX=9606 GN=YEATS4 PE=1 SV=1	56	10	10	YEATS4	0.955543	0.0472336	-0.065607	1.32575	0.0869784
Q8WUD1	Ras-related protein Rab-2B OS=Homo sapiens OX=9606 GN=RAB2B PE=1 SV=1	84	21	10	RAB2B	1.04075	0.0308193	0.0576202	1.51118	0.0870743
Q99496	E3 ubiquitin-protein ligase RING2 OS=Homo sapiens OX=9606 GN=RNF2 PE=1 SV=1	42	13	10	RNF2	1.04317	0.0367828	0.0609801	1.43436	0.0874671
Q09161	Nuclear cap-binding protein subunit 1 OS=Homo sapiens OX=9606 GN=NCBP1 PE=1 SV=1	71	39	39	NCBP1	0.97045	0.00929182	-0.0432738	2.0319	0.087928
Q9BYV8	Centrosomal protein of 41 kDa OS=Homo sapiens OX=9606 GN=CEP41 PE=1 SV=1	54	16	16	CEP41	0.960639	0.0301756	-0.057933	1.52034	0.0880781
Q96S82	Ubiquitin-like protein 7 OS=Homo sapiens OX=9606 GN=UBL7 PE=1 SV=2	48	11	11	UBL7	1.04248	0.0320999	0.0600212	1.4935	0.0896415
Q96MG7	Non-structural maintenance of chromosomes element 3 homolog OS=Homo sapiens OX=9606 GN=NSMCE3 PE=1 SV=1	44	13	13	NSMCE3	1.04633	0.0413592	0.0653363	1.38343	0.090388
Q15008	26S proteasome non-ATPase regulatory subunit 6 OS=Homo sapiens OX=9606 GN=PSMD6 PE=1 SV=1	83	42	35	PSMD6	1.04554	0.0387274	0.0642531	1.41198	0.0907242
Q86W56	Poly(ADP-ribose) glycohydrolase OS=Homo sapiens OX=9606 GN=PARG PE=1 SV=1	54	37	37	PARG	0.962905	0.0214008	-0.0545345	1.66957	0.0910492
Q16706	Alpha-mannosidase 2 OS=Homo sapiens OX=9606 GN=MAN2A1 PE=1 SV=2	56	52	49	MAN2A1	1.04982	0.0494031	0.0701371	1.30625	0.0916164
O43597	Protein sprouty homolog 2 OS=Homo sapiens OX=9606 GN=SPRY2 PE=1 SV=1	34	9	9	SPRY2	1.03952	0.0204346	0.0559118	1.68963	0.0944704
Q99627	COP9 signalosome complex subunit 8 OS=Homo sapiens OX=9606 GN=COPS8 PE=1 SV=1	90	10	10	COPS8	0.970953	0.00536663	-0.042526	2.2703	0.0965468
Q8TAA9	Vang-like protein 1 OS=Homo sapiens OX=9606 GN=VANGL1 PE=1 SV=1	12	5	5	VANGL1	1.04404	0.0279332	0.0621797	1.55388	0.0966198
A0A7P0T895	Isoform of P43490, Nicotinamide phosphoribosyltransferase OS=Homo sapiens OX=9606 GN=NAMPT PE=1 SV=1	93	57	9	NAMPT	0.950543	0.0476947	-0.0731765	1.32153	0.0967049
Q9H4A4	Aminopeptidase B OS=Homo sapiens OX=9606 GN=RNPEP PE=1 SV=2	76	41	41	RNPEP	0.954862	0.0350309	-0.0666352	1.45555	0.0969907
Q9Y597	BTB/POZ domain-containing protein KCTD3 OS=Homo sapiens OX=9606 GN=KCTD3 PE=1 SV=2	56	38	2	KCTD3	1.04151	0.0219604	0.058683	1.65836	0.0973176
Q10469	Alpha-1,6-mannosyl-glycoprotein 2-beta-N-acetylglucosaminyltransferase OS=Homo sapiens OX=9606 GN=MGAT2 PE=1 SV=1	42	20	20	MGAT2	1.04376	0.0264295	0.0617862	1.57791	0.0974931
Q00587	Cdc42 effector protein 1 OS=Homo sapiens OX=9606 GN=CDC42EP1 PE=1 SV=1	20	7	7	CDC42EP1	1.05225	0.0469623	0.073473	1.32825	0.0975906
O14773	Tripeptidyl-peptidase 1 OS=Homo sapiens OX=9606 GN=TPP1 PE=1 SV=2	38	12	12	TPP1	1.0406	0.0195102	0.0574113	1.70974	0.0981583
P21810	Biglycan OS=Homo sapiens OX=9606 GN=BGN PE=1 SV=2	47	13	13	BGN	1.04912	0.0373835	0.0691758	1.42732	0.098736
Q9NR19	Acetyl-coenzyme A synthetase, cytoplasmic OS=Homo sapiens OX=9606 GN=ACSS2 PE=1 SV=1	41	26	25	ACSS2	1.0465	0.0308884	0.0655683	1.5102	0.0990215
F5H0Q6	Isoform of Q8N2M8, CLK4-associating serine/arginine-rich protein OS=Homo sapiens OX=9606 GN=CLASRP PE=1 SV=2	22	11	11	CLASRP	1.054	0.0493009	0.0758699	1.30715	0.099173
Q9C035	Tripartite motif-containing protein 5 OS=Homo sapiens OX=9606 GN=TRIM5 PE=1 SV=1	25	13	13	TRIM5	0.949918	0.0452925	-0.0741252	1.34397	0.0996224
P42356	Phosphatidylinositol 4-kinase alpha OS=Homo sapiens OX=9606 GN=PI4KA PE=1 SV=4	25	43	43	PI4KA	1.05197	0.0420008	0.073094	1.37674	0.100632
Q9UHQ1	Nuclear prelamin A recognition factor OS=Homo sapiens OX=9606 GN=NARF PE=1 SV=1	52	20	18	NARF	0.960691	0.017952	-0.0578561	1.74589	0.10101
O95249	Golgi SNAP receptor complex member 1 OS=Homo sapiens OX=9606 GN=GOSR1 PE=1 SV=1	70	22	2	GOSR1	1.03423	0.00827353	0.0485548	2.08231	0.101106
Q709F0	Acyl-CoA dehydrogenase family member 11 OS=Homo sapiens OX=9606 GN=ACAD11 PE=1 SV=3	16	10	10	ACAD11	1.04569	0.026749	0.0644577	1.57269	0.101372
Q8IZ69	tRNA (uracil-5-)-methyltransferase homolog A OS=Homo sapiens OX=9606 GN=TRMT2A PE=1 SV=2	35	15	15	TRMT2A	0.950434	0.0406837	-0.0733412	1.39058	0.101987
P17931	Galectin-3 OS=Homo sapiens OX=9606 GN=LGALS3 PE=1 SV=5	47	16	15	LGALS3	1.03232	0.00570937	0.0458938	2.24341	0.102959
Q99707	Methionine synthase OS=Homo sapiens OX=9606 GN=MTR PE=1 SV=2	40	34	33	MTR	0.95494	0.0281314	-0.0665174	1.55081	0.103156
Q7Z2E3	Aprataxin OS=Homo sapiens OX=9606 GN=APTX PE=1 SV=2	21	7	7	APTX	0.948012	0.0456786	-0.0770231	1.34029	0.103233
A0A7I2V492	Isoform of O60282, Kinesin-like protein OS=Homo sapiens OX=9606 GN=KIF5C PE=1 SV=1	46	38	20	KIF5C	1.04398	0.0212423	0.0620881	1.6728	0.103861
Q9Y244	Proteasome maturation protein OS=Homo sapiens OX=9606 GN=POMP PE=1 SV=1	48	4	4	POMP	0.947303	0.0462236	-0.0781025	1.33514	0.104277
Q6IPR1	Electron transfer flavoprotein regulatory factor 1 OS=Homo sapiens OX=9606 GN=ETFRF1 PE=1 SV=2	44	5	5	ETFRF1	0.946872	0.0470331	-0.0787585	1.3276	0.10456
Q6ZVK8	8-oxo-dGDP phosphatase NUDT18 OS=Homo sapiens OX=9606 GN=NUDT18 PE=1 SV=3	30	8	8	NUDT18	1.05725	0.0491855	0.0803126	1.30816	0.105062
Q01082	Spectrin beta chain, non-erythrocytic 1 OS=Homo sapiens OX=9606 GN=SPTBN1 PE=1 SV=2	86	238	23	SPTBN1	0.970738	0.00339488	-0.0428454	2.46918	0.105793
P24385	G1/S-specific cyclin-D1 OS=Homo sapiens OX=9606 GN=CCND1 PE=1 SV=1	72	17	16	CCND1	0.959517	0.0164836	-0.0596192	1.78295	0.106298
Q6EMK4	Vasorin OS=Homo sapiens OX=9606 GN=VASN PE=1 SV=1	30	15	15	VASN	0.945326	0.0475246	-0.0811166	1.32308	0.107324
Q15043	Metal cation symporter ZIP14 OS=Homo sapiens OX=9606 GN=SLC39A14 PE=1 SV=3	21	8	6	SLC39A14	1.05488	0.0403638	0.0770847	1.39401	0.107457
A0A669KB89	Isoform of Q14160, SCRIB overlapping open reading frame protein OS=Homo sapiens OX=9606 GN=SCRIB PE=1 SV=1	32	40	38	SCRIB	1.04069	0.0134592	0.0575419	1.87098	0.10766
Q8N4T8	3-oxoacyl-[acyl-carrier-protein] reductase OS=Homo sapiens OX=9606 GN=CBR4 PE=1 SV=3	30	6	6	CBR4	1.05592	0.0421454	0.0785039	1.37525	0.107963
Q8N0X7	Spartin OS=Homo sapiens OX=9606 GN=SPART PE=1 SV=1	44	25	25	SPART	0.944756	0.0479081	-0.0819865	1.31959	0.108189
P07686	Beta-hexosaminidase subunit beta OS=Homo sapiens OX=9606 GN=HEXB PE=1 SV=4	56	29	27	HEXB	1.05559	0.0410186	0.0780432	1.38702	0.108247
Q09328	Alpha-1,6-mannosylglycoprotein 6-beta-N-acetylglucosaminyltransferase A OS=Homo sapiens OX=9606 GN=MGAT5 PE=1 SV=1	29	17	16	MGAT5	1.05321	0.0351218	0.0747997	1.45442	0.10879
Q96KR6	Protein FAM210B, mitochondrial OS=Homo sapiens OX=9606 GN=FAM210B PE=1 SV=2	28	5	5	FAM210B	1.04873	0.0259279	0.0686421	1.58623	0.108882
Q9UL25	Ras-related protein Rab-21 OS=Homo sapiens OX=9606 GN=RAB21 PE=1 SV=3	76	21	21	RAB21	1.05878	0.0470286	0.0823987	1.32764	0.109396
Q7Z4W1	L-xylulose reductase OS=Homo sapiens OX=9606 GN=DCXR PE=1 SV=2	92	19	8	DCXR	1.04691	0.0219938	0.066134	1.6577	0.10963
Q86YS7-3	Isoform of Q86YS7, Isoform 3 of C2 domain-containing protein 5 OS=Homo sapiens OX=9606 GN=C2CD5	43	32	2	C2CD5	1.04636	0.020777	0.0653739	1.68242	0.109986
Q9UHD8-5	Isoform of Q9UHD8, Isoform 5 of Septin-9 OS=Homo sapiens OX=9606 GN=SEPTIN9	87	62	2	SEPTIN9	0.945263	0.0441163	-0.0812124	1.3554	0.110075
H3BRF6	Isoform of Q96MC5, bMERB domain-containing protein 1 (Fragment) OS=Homo sapiens OX=9606 GN=BMERB1 PE=1 SV=1	26	5	5	BMERB1	1.05651	0.0401543	0.0793027	1.39627	0.110728
O14939	Phospholipase D2 OS=Homo sapiens OX=9606 GN=PLD2 PE=1 SV=2	17	8	8	PLD2	1.04286	0.0143346	0.0605523	1.84362	0.111635
P05165	Propionyl-CoA carboxylase alpha chain, mitochondrial OS=Homo sapiens OX=9606 GN=PCCA PE=1 SV=4	65	42	41	PCCA	1.04815	0.0224079	0.0678394	1.6496	0.111908
Q04724	Transducin-like enhancer protein 1 OS=Homo sapiens OX=9606 GN=TLE1 PE=1 SV=2	33	22	3	TLE1	1.05539	0.0361139	0.0777732	1.44233	0.112174
O15173	Membrane-associated progesterone receptor component 2 OS=Homo sapiens OX=9606 GN=PGRMC2 PE=1 SV=1	60	15	14	PGRMC2	1.0553	0.0352227	0.0776534	1.45318	0.112844
P62857	40S ribosomal protein S28 OS=Homo sapiens OX=9606 GN=RPS28 PE=1 SV=1	61	8	8	RPS28	1.05967	0.0436151	0.0836173	1.36036	0.11375
A5PLN9	Trafficking protein particle complex subunit 13 OS=Homo sapiens OX=9606 GN=TRAPPC13 PE=1 SV=2	39	9	9	TRAPPC13	0.941469	0.0485561	-0.087014	1.31376	0.114315
Q9BT09	Protein canopy homolog 3 OS=Homo sapiens OX=9606 GN=CNPY3 PE=1 SV=1	58	18	18	CNPY3	1.05419	0.0305709	0.0761406	1.51469	0.115329
Q9Y5B8	Nucleoside diphosphate kinase 7 OS=Homo sapiens OX=9606 GN=NME7 PE=1 SV=1	59	16	16	NME7	0.942261	0.0450565	-0.0858018	1.34624	0.11551
Q9BXW6	Oxysterol-binding protein-related protein 1 OS=Homo sapiens OX=9606 GN=OSBPL1A PE=1 SV=2	51	43	43	OSBPL1A	0.948749	0.0296336	-0.0759017	1.52822	0.115994
Q6P179	Endoplasmic reticulum aminopeptidase 2 OS=Homo sapiens OX=9606 GN=ERAP2 PE=1 SV=2	51	47	47	ERAP2	0.941399	0.0457391	-0.0871224	1.33971	0.116719
P00167	Cytochrome b5 OS=Homo sapiens OX=9606 GN=CYB5A PE=1 SV=2	60	8	8	CYB5A	1.0453	0.014813	0.063922	1.82936	0.116936
O96000	NADH dehydrogenase [ubiquinone] 1 beta subcomplex subunit 10 OS=Homo sapiens OX=9606 GN=NDUFB10 PE=1 SV=3	66	16	16	NDUFB10	1.06335	0.0473538	0.0886148	1.32465	0.117383
Q8WV07	Protein LTO1 homolog OS=Homo sapiens OX=9606 GN=LTO1 PE=1 SV=2	72	9	9	LTO1	1.04736	0.0173183	0.0667541	1.76149	0.117587
G3V325	ATP5MF-PTCD1 readthrough, ATP5MF-PTCD1 readthrough OS=Homo sapiens OX=9606 GN=ATP5MF-PTCD1 PE=1 SV=1	12	7	4	ATP5MF-PTCD1	1.0647	0.0498548	0.0904501	1.30229	0.117792
P10636	Microtubule-associated protein tau OS=Homo sapiens OX=9606 GN=MAPT PE=1 SV=5	69	44	2	MAPT	1.05385	0.0277147	0.0756669	1.55729	0.117835
Q96GS4	BLOC-1-related complex subunit 6 OS=Homo sapiens OX=9606 GN=BORCS6 PE=1 SV=2	80	20	19	BORCS6	1.05393	0.0274777	0.0757821	1.56102	0.118297
P46976-2	Isoform of P46976, Isoform GN-1 of Glycogenin-1 OS=Homo sapiens OX=9606 GN=GYG1	47	12	12	GYG1	0.943313	0.0387946	-0.0841912	1.41123	0.118813
P35754	Glutaredoxin-1 OS=Homo sapiens OX=9606 GN=GLRX PE=1 SV=2	82	6	6	GLRX	1.04129	0.00904898	0.0583769	2.0434	0.119287
Q8N2F6	Armadillo repeat-containing protein 10 OS=Homo sapiens OX=9606 GN=ARMC10 PE=1 SV=1	42	8	2	ARMC10	1.05095	0.0216451	0.0716946	1.66464	0.119346
Q8TBE9	N-acylneuraminate-9-phosphatase OS=Homo sapiens OX=9606 GN=NANP PE=1 SV=1	41	8	8	NANP	0.946114	0.0319537	-0.0799141	1.49548	0.11951
Q9UJX4	Anaphase-promoting complex subunit 5 OS=Homo sapiens OX=9606 GN=ANAPC5 PE=1 SV=2	46	27	26	ANAPC5	0.96282	0.00633816	-0.054662	2.19804	0.120149
Q8WVM7	Cohesin subunit SA-1 OS=Homo sapiens OX=9606 GN=STAG1 PE=1 SV=3	34	40	28	STAG1	1.05167	0.0220692	0.0726888	1.65621	0.120388
Q6IN85	Serine/threonine-protein phosphatase 4 regulatory subunit 3A OS=Homo sapiens OX=9606 GN=PPP4R3A PE=1 SV=1	61	40	30	PPP4R3A	0.945078	0.033231	-0.0814945	1.47846	0.120486
P35475	Alpha-L-iduronidase OS=Homo sapiens OX=9606 GN=IDUA PE=1 SV=2	43	19	19	IDUA	1.06298	0.0427696	0.0881099	1.36886	0.120611
Q9HCE0	Ectopic P granules protein 5 homolog OS=Homo sapiens OX=9606 GN=EPG5 PE=1 SV=2	9	16	16	EPG5	1.05237	0.0229353	0.0736425	1.6395	0.120737
Q9UBP9	PTB domain-containing engulfment adapter protein 1 OS=Homo sapiens OX=9606 GN=GULP1 PE=1 SV=1	51	16	16	GULP1	0.951345	0.0209682	-0.071959	1.67844	0.120779
A0A7I2V597	Isoform of Q07817, Bcl-2-like protein 1 OS=Homo sapiens OX=9606 GN=BCL2L1 PE=1 SV=1	21	4	4	BCL2L1	1.05864	0.0334412	0.0822176	1.47572	0.12133
O14545	TRAF-type zinc finger domain-containing protein 1 OS=Homo sapiens OX=9606 GN=TRAFD1 PE=1 SV=1	60	28	28	TRAFD1	0.944567	0.0333812	-0.0822752	1.4765	0.121479
Q5HYI7	Metaxin-3 OS=Homo sapiens OX=9606 GN=MTX3 PE=1 SV=2	54	14	14	MTX3	1.04952	0.0179029	0.0697303	1.74708	0.121824
A0A1W2PRC2	Isoform of O14653, Golgi SNAP receptor complex member 2 OS=Homo sapiens OX=9606 GN=GOSR2 PE=1 SV=1	68	13	4	GOSR2	1.05169	0.0207725	0.0727106	1.68251	0.122336
Q9UHQ9	NADH-cytochrome b5 reductase 1 OS=Homo sapiens OX=9606 GN=CYB5R1 PE=1 SV=1	68	19	19	CYB5R1	1.06653	0.0479003	0.0929197	1.31966	0.122623
J3QLK0	Isoform of P60763, Ras-related C3 botulinum toxin substrate 3 (Fragment) OS=Homo sapiens OX=9606 GN=RAC3 PE=1 SV=1	90	13	9	RAC3	1.06776	0.0498423	0.0945906	1.3024	0.123195
K7EKE6	Isoform of P36776, Lon protease homolog, mitochondrial OS=Homo sapiens OX=9606 GN=LONP1 PE=1 SV=1	81	68	66	LONP1	1.05737	0.0293045	0.080484	1.53307	0.123387
P10109	Adrenodoxin, mitochondrial OS=Homo sapiens OX=9606 GN=FDX1 PE=1 SV=1	38	7	7	FDX1	1.05498	0.0250979	0.0772185	1.60036	0.123578
Q8IYB8	ATP-dependent RNA helicase SUPV3L1, mitochondrial OS=Homo sapiens OX=9606 GN=SUPV3L1 PE=1 SV=1	50	37	37	SUPV3L1	1.05853	0.0310407	0.0820681	1.50807	0.123764
P51159	Ras-related protein Rab-27A OS=Homo sapiens OX=9606 GN=RAB27A PE=1 SV=3	52	10	8	RAB27A	1.06742	0.0473781	0.0941287	1.32442	0.124666
P22413	Ectonucleotide pyrophosphatase/phosphodiesterase family member 1 OS=Homo sapiens OX=9606 GN=ENPP1 PE=1 SV=2	36	20	20	ENPP1	1.05825	0.0293402	0.0816817	1.53254	0.12518
M0QXA7	Isoform of O95785, Protein Wiz OS=Homo sapiens OX=9606 GN=WIZ PE=1 SV=1	35	22	2	WIZ	1.05873	0.0295056	0.0823322	1.5301	0.125976
P01023	Alpha-2-macroglobulin OS=Homo sapiens OX=9606 GN=A2M PE=1 SV=3	24	25	17	A2M	1.04666	0.0119955	0.0657866	1.92098	0.126375
O60507	Protein-tyrosine sulfotransferase 1 OS=Homo sapiens OX=9606 GN=TPST1 PE=1 SV=1	44	17	15	TPST1	1.06641	0.0431878	0.0927616	1.36464	0.126586
Q09472	Histone acetyltransferase p300 OS=Homo sapiens OX=9606 GN=EP300 PE=1 SV=2	27	54	35	EP300	1.05024	0.0158123	0.0707242	1.801	0.127375
Q04941	Proteolipid protein 2 OS=Homo sapiens OX=9606 GN=PLP2 PE=1 SV=1	18	2	2	PLP2	0.958027	0.00868914	-0.0618621	2.06102	0.127499
Q9NZ45	CDGSH iron-sulfur domain-containing protein 1 OS=Homo sapiens OX=9606 GN=CISD1 PE=1 SV=1	35	3	3	CISD1	1.04389	0.00875998	0.0619766	2.0575	0.127517
Q96E11	Ribosome-recycling factor, mitochondrial OS=Homo sapiens OX=9606 GN=MRRF PE=1 SV=1	40	9	9	MRRF	1.05614	0.0240295	0.078802	1.61926	0.127601
Q9BW27	Nuclear pore complex protein Nup85 OS=Homo sapiens OX=9606 GN=NUP85 PE=1 SV=1	58	31	31	NUP85	0.950604	0.0178586	-0.0730839	1.74815	0.127762
U3KQC1	Isoform of Q9BV38, WD repeat-containing protein 18 (Fragment) OS=Homo sapiens OX=9606 GN=WDR18 PE=1 SV=1	65	16	16	WDR18	1.06302	0.0350484	0.0881642	1.45533	0.128308
P78345	Ribonuclease P protein subunit p38 OS=Homo sapiens OX=9606 GN=RPP38 PE=1 SV=2	58	15	15	RPP38	0.95513	0.0114778	-0.0662305	1.94014	0.128496
Q12923	Tyrosine-protein phosphatase non-receptor type 13 OS=Homo sapiens OX=9606 GN=PTPN13 PE=1 SV=2	10	17	17	PTPN13	1.0561	0.0233432	0.0787501	1.63184	0.128508
Q13085	Acetyl-CoA carboxylase 1 OS=Homo sapiens OX=9606 GN=ACACA PE=1 SV=2	37	66	65	ACACA	0.936219	0.0443886	-0.0950819	1.35273	0.12862
Q86TX2	Acyl-coenzyme A thioesterase 1 OS=Homo sapiens OX=9606 GN=ACOT1 PE=1 SV=1	71	22	3	ACOT1	0.9569	0.00945804	-0.0635601	2.0242	0.128658
A0A669KB77	Isoform of P11137, Microtubule-associated protein OS=Homo sapiens OX=9606 GN=MAP2 PE=1 SV=1	65	107	86	MAP2	0.9419	0.0322352	-0.0863546	1.49167	0.128813
Q06547	GA-binding protein subunit beta-1 OS=Homo sapiens OX=9606 GN=GABPB1 PE=1 SV=2	21	10	4	GABPB1	0.940636	0.0341048	-0.0882916	1.46718	0.12954
Q8N6T7	NAD-dependent protein deacylase sirtuin-6 OS=Homo sapiens OX=9606 GN=SIRT6 PE=1 SV=2	41	12	12	SIRT6	1.07117	0.0489997	0.0991848	1.30981	0.129913
Q8NB90	Ribosome biogenesis protein SPATA5 OS=Homo sapiens OX=9606 GN=SPATA5 PE=1 SV=3	49	35	34	SPATA5	1.05489	0.0196932	0.0770865	1.70568	0.131485
Q8IX18	Probable ATP-dependent RNA helicase DHX40 OS=Homo sapiens OX=9606 GN=DHX40 PE=1 SV=2	37	26	26	DHX40	0.960774	0.00521333	-0.0577314	2.28289	0.131794
Q9NZL9	Methionine adenosyltransferase 2 subunit beta OS=Homo sapiens OX=9606 GN=MAT2B PE=1 SV=1	84	29	3	MAT2B	1.06619	0.0373862	0.0924618	1.42729	0.13197
O75376	Nuclear receptor corepressor 1 OS=Homo sapiens OX=9606 GN=NCOR1 PE=1 SV=2	20	47	45	NCOR1	1.05504	0.0196134	0.0772945	1.70745	0.131976
P48960	Adhesion G protein-coupled receptor E5 OS=Homo sapiens OX=9606 GN=ADGRE5 PE=1 SV=4	32	18	18	ADGRE5	1.05943	0.0259036	0.0832893	1.58664	0.13215
Q08AG7	Mitotic-spindle organizing protein 1 OS=Homo sapiens OX=9606 GN=MZT1 PE=1 SV=2	60	4	3	MZT1	0.934646	0.0439187	-0.0975086	1.35735	0.132353
Q5T9L3-2	Isoform of Q5T9L3, Isoform 2 of Protein wntless homolog OS=Homo sapiens OX=9606 GN=WLS	32	18	2	WLS	1.0463	0.00928758	0.0653009	2.0321	0.132698
Q6P6B1	Glutamate-rich protein 5 OS=Homo sapiens OX=9606 GN=ERICH5 PE=1 SV=1	53	13	13	ERICH5	1.05128	0.0143074	0.0721417	1.84444	0.133061
P09211	Glutathione S-transferase P OS=Homo sapiens OX=9606 GN=GSTP1 PE=1 SV=2	92	22	21	GSTP1	1.0578	0.0227963	0.0810641	1.64214	0.133118
O14578-4	Isoform of O14578, Isoform 4 of Citron Rho-interacting kinase OS=Homo sapiens OX=9606 GN=CIT	24	44	42	CIT	1.05266	0.0156214	0.0740432	1.80628	0.133743
O75165	DnaJ homolog subfamily C member 13 OS=Homo sapiens OX=9606 GN=DNAJC13 PE=1 SV=5	45	86	86	DNAJC13	1.07244	0.0467561	0.100893	1.33016	0.134203
P47756	F-actin-capping protein subunit beta OS=Homo sapiens OX=9606 GN=CAPZB PE=1 SV=5	92	31	4	CAPZB	0.945551	0.0216705	-0.0807726	1.66413	0.134416
Q5JSZ5	Protein PRRC2B OS=Homo sapiens OX=9606 GN=PRRC2B PE=1 SV=2	31	55	34	PRRC2B	1.07386	0.0486474	0.102812	1.31294	0.134986
Q5TA31	E3 ubiquitin-protein ligase RNF187 OS=Homo sapiens OX=9606 GN=RNF187 PE=1 SV=2	34	4	4	RNF187	1.06285	0.0289481	0.087944	1.53838	0.135291
Q66K74	Microtubule-associated protein 1S OS=Homo sapiens OX=9606 GN=MAP1S PE=1 SV=2	47	35	35	MAP1S	0.937206	0.0351384	-0.0935621	1.45422	0.13606
Q8N5K1	CDGSH iron-sulfur domain-containing protein 2 OS=Homo sapiens OX=9606 GN=CISD2 PE=1 SV=1	53	8	8	CISD2	1.05973	0.0236647	0.0836938	1.6259	0.136078
P35227	Polycomb group RING finger protein 2 OS=Homo sapiens OX=9606 GN=PCGF2 PE=1 SV=1	27	10	9	PCGF2	1.05296	0.0147858	0.0744486	1.83016	0.136253
A0A804HL87	Isoform of Q13905, Rap guanine nucleotide exchange factor 1 OS=Homo sapiens OX=9606 GN=RAPGEF1 PE=1 SV=1	14	13	13	RAPGEF1	1.05182	0.0135037	0.0728817	1.86955	0.136256
Q49AN0	Cryptochrome-2 OS=Homo sapiens OX=9606 GN=CRY2 PE=1 SV=2	13	7	2	CRY2	1.06063	0.0247673	0.0849163	1.60612	0.136386
Q13496	Myotubularin OS=Homo sapiens OX=9606 GN=MTM1 PE=1 SV=2	37	20	20	MTM1	1.06196	0.0261254	0.0867357	1.58294	0.137297
Q9NS87	Kinesin-like protein KIF15 OS=Homo sapiens OX=9606 GN=KIF15 PE=1 SV=1	26	34	34	KIF15	0.955378	0.00816792	-0.065856	2.08789	0.1375
Q9P003	Protein cornichon homolog 4 OS=Homo sapiens OX=9606 GN=CNIH4 PE=1 SV=1	58	3	3	CNIH4	1.07131	0.041324	0.099381	1.3838	0.137523
A0A499FIY3	Isoform of O14645, Axonemal dynein light intermediate polypeptide 1 OS=Homo sapiens OX=9606 GN=DNALI1 PE=1 SV=1	7	3	3	DNALI1	1.05771	0.0199702	0.0809374	1.69962	0.137563
O60271	C-Jun-amino-terminal kinase-interacting protein 4 OS=Homo sapiens OX=9606 GN=SPAG9 PE=1 SV=4	64	77	12	SPAG9	0.941687	0.0254041	-0.0866805	1.5951	0.138264
Q9Y289	Sodium-dependent multivitamin transporter OS=Homo sapiens OX=9606 GN=SLC5A6 PE=1 SV=2	20	13	13	SLC5A6	1.04355	0.00564642	0.0614998	2.24823	0.138266
O96018	Amyloid-beta A4 precursor protein-binding family A member 3 OS=Homo sapiens OX=9606 GN=APBA3 PE=1 SV=1	16	6	5	APBA3	0.931465	0.0445762	-0.102427	1.3509	0.138368
Q99576	TSC22 domain family protein 3 OS=Homo sapiens OX=9606 GN=TSC22D3 PE=1 SV=2	51	5	4	TSC22D3	1.06028	0.022845	0.0844467	1.64121	0.138595
Q6P582	Mitotic-spindle organizing protein 2A OS=Homo sapiens OX=9606 GN=MZT2A PE=1 SV=2	70	8	3	MZT2A	1.05417	0.01495	0.0761037	1.82536	0.138916
P48506	Glutamate--cysteine ligase catalytic subunit OS=Homo sapiens OX=9606 GN=GCLC PE=1 SV=2	71	40	39	GCLC	0.933424	0.039923	-0.0993951	1.39878	0.139032
P05023	Sodium/potassium-transporting ATPase subunit alpha-1 OS=Homo sapiens OX=9606 GN=ATP1A1 PE=1 SV=1	61	74	48	ATP1A1	1.05978	0.0211736	0.0837606	1.67421	0.140232
Q14686	Nuclear receptor coactivator 6 OS=Homo sapiens OX=9606 GN=NCOA6 PE=1 SV=3	12	13	13	NCOA6	1.07032	0.0370231	0.0980461	1.43153	0.140356
Q86W92-2	Isoform of Q86W92, Isoform 2 of Liprin-beta-1 OS=Homo sapiens OX=9606 GN=PPFIBP1	65	62	25	PPFIBP1	0.933459	0.0383402	-0.0993412	1.41635	0.140701
P30154	Serine/threonine-protein phosphatase 2A 65 kDa regulatory subunit A beta isoform OS=Homo sapiens OX=9606 GN=PPP2R1B PE=1 SV=3	67	36	21	PPP2R1B	0.94758	0.0153482	-0.0776806	1.81394	0.140908
Q9Y2V7	Conserved oligomeric Golgi complex subunit 6 OS=Homo sapiens OX=9606 GN=COG6 PE=1 SV=2	38	17	16	COG6	0.943201	0.020726	-0.0843621	1.68348	0.142022
Q96FL9	Polypeptide N-acetylgalactosaminyltransferase 14 OS=Homo sapiens OX=9606 GN=GALNT14 PE=1 SV=1	14	6	5	GALNT14	1.05794	0.0177889	0.0812643	1.74985	0.1422
Q9NQE9	Adenosine 5'-monophosphoramidase HINT3 OS=Homo sapiens OX=9606 GN=HINT3 PE=1 SV=1	42	7	7	HINT3	1.07018	0.0346669	0.0978595	1.46008	0.142883
A2AEA2	Isoform of P10321, HLA class I histocompatibility antigen, C alpha chain OS=Homo sapiens OX=9606 GN=HLA-C PE=1 SV=2	57	19	6	HLA-C	1.06138	0.0217305	0.0859349	1.66293	0.142904
O43639	Cytoplasmic protein NCK2 OS=Homo sapiens OX=9606 GN=NCK2 PE=1 SV=2	65	21	18	NCK2	1.0542	0.0132285	0.0761548	1.87849	0.143056
P84022	Mothers against decapentaplegic homolog 3 OS=Homo sapiens OX=9606 GN=SMAD3 PE=1 SV=1	52	18	8	SMAD3	0.945225	0.0173637	-0.0812697	1.76036	0.143064
Q9NVM4	Protein arginine N-methyltransferase 7 OS=Homo sapiens OX=9606 GN=PRMT7 PE=1 SV=1	20	11	11	PRMT7	0.931685	0.039083	-0.102086	1.40801	0.143739
P49419-2	Isoform of P49419, Isoform 2 of Alpha-aminoadipic semialdehyde dehydrogenase OS=Homo sapiens OX=9606 GN=ALDH7A1	83	39	31	ALDH7A1	1.06438	0.0247649	0.0900135	1.60616	0.144576
P49662	Caspase-4 OS=Homo sapiens OX=9606 GN=CASP4 PE=1 SV=1	37	13	13	CASP4	0.944658	0.0173024	-0.0821358	1.76189	0.144715
Q92922	SWI/SNF complex subunit SMARCC1 OS=Homo sapiens OX=9606 GN=SMARCC1 PE=1 SV=3	50	49	37	SMARCC1	0.929648	0.041604	-0.105243	1.38086	0.145326
Q9ULJ6	Zinc finger MIZ domain-containing protein 1 OS=Homo sapiens OX=9606 GN=ZMIZ1 PE=1 SV=3	21	18	12	ZMIZ1	1.05996	0.0182949	0.0840045	1.73767	0.145972
P61018	Ras-related protein Rab-4B OS=Homo sapiens OX=9606 GN=RAB4B PE=1 SV=1	74	14	11	RAB4B	1.06309	0.0221053	0.0882623	1.6555	0.146119
P22830-2	Isoform of P22830, Isoform 2 of Ferrochelatase, mitochondrial OS=Homo sapiens OX=9606 GN=FECH	77	28	28	FECH	1.05323	0.0111241	0.0748229	1.95374	0.146184
O95292	Vesicle-associated membrane protein-associated protein B/C OS=Homo sapiens OX=9606 GN=VAPB PE=1 SV=3	65	17	16	VAPB	1.07771	0.0442585	0.107973	1.354	0.146196
P21397	Amine oxidase [flavin-containing] A OS=Homo sapiens OX=9606 GN=MAOA PE=1 SV=1	68	32	32	MAOA	1.06139	0.0198992	0.0859593	1.70116	0.146231
P56545	C-terminal-binding protein 2 OS=Homo sapiens OX=9606 GN=CTBP2 PE=1 SV=1	62	26	19	CTBP2	1.07428	0.0380934	0.103365	1.41915	0.146691
Q12769	Nuclear pore complex protein Nup160 OS=Homo sapiens OX=9606 GN=NUP160 PE=1 SV=3	42	43	43	NUP160	1.04076	0.00283684	0.057634	2.54717	0.146803
P35606	Coatomer subunit beta' OS=Homo sapiens OX=9606 GN=COPB2 PE=1 SV=2	81	68	68	COPB2	1.05629	0.0137132	0.0790108	1.86286	0.147186
J3KNI1	Isoform of Q9H9E3, Conserved oligomeric Golgi complex subunit 4 OS=Homo sapiens OX=9606 GN=COG4 PE=1 SV=1	32	19	19	COG4	0.930924	0.037338	-0.103265	1.42785	0.147446
A0A024RCR6	Isoform of P46379, Large proline-rich protein BAG6 OS=Homo sapiens OX=9606 GN=BAG6 PE=1 SV=1	46	39	26	BAG6	0.951384	0.00885545	-0.0719001	2.05279	0.147596
Q6PI48	Aspartate--tRNA ligase, mitochondrial OS=Homo sapiens OX=9606 GN=DARS2 PE=1 SV=1	68	36	36	DARS2	1.07432	0.0373027	0.103418	1.42826	0.147708
Q7Z5K2-2	Isoform of Q7Z5K2, Isoform 2 of Wings apart-like protein homolog OS=Homo sapiens OX=9606 GN=WAPL	48	44	43	WAPL	0.925872	0.0461822	-0.111116	1.33553	0.148398
P08648	Integrin alpha-5 OS=Homo sapiens OX=9606 GN=ITGA5 PE=1 SV=2	35	24	24	ITGA5	1.05536	0.0121767	0.0777297	1.91447	0.148811
Q8NEC7	Glutathione S-transferase C-terminal domain-containing protein OS=Homo sapiens OX=9606 GN=GSTCD PE=1 SV=2	27	15	15	GSTCD	0.932386	0.033604	-0.101001	1.47361	0.148835
E9PNQ8	Isoform of P04216, Thy-1 membrane glycoprotein (Fragment) OS=Homo sapiens OX=9606 GN=THY1 PE=1 SV=1	36	6	6	THY1	1.07044	0.0304236	0.0981975	1.51679	0.148945
Q96NE9	FERM domain-containing protein 6 OS=Homo sapiens OX=9606 GN=FRMD6 PE=1 SV=1	26	12	12	FRMD6	0.953635	0.00665648	-0.068491	2.17676	0.149088
P24752	Acetyl-CoA acetyltransferase, mitochondrial OS=Homo sapiens OX=9606 GN=ACAT1 PE=1 SV=1	85	30	5	ACAT1	1.06606	0.0240667	0.0922891	1.61858	0.149378
Q9NX47	E3 ubiquitin-protein ligase MARCHF5 OS=Homo sapiens OX=9606 GN=MARCHF5 PE=1 SV=1	64	15	15	MARCHF5	1.05074	0.00803808	0.0714108	2.09485	0.149595
A0A6Q8PGN3	Isoform of Q27J81, Inverted formin-2 OS=Homo sapiens OX=9606 GN=INF2 PE=1 SV=1	45	40	39	INF2	0.947834	0.011541	-0.0772932	1.93776	0.149775
A2RU67	Protein FAM234B OS=Homo sapiens OX=9606 GN=FAM234B PE=1 SV=1	22	9	9	FAM234B	1.07105	0.0302464	0.0990194	1.51933	0.150443
Q9NZJ6	Ubiquinone biosynthesis O-methyltransferase, mitochondrial OS=Homo sapiens OX=9606 GN=COQ3 PE=1 SV=3	31	9	9	COQ3	1.0821	0.0475767	0.11383	1.32261	0.150553
P32189-1	Isoform of P32189, Isoform 1 of Glycerol kinase OS=Homo sapiens OX=9606 GN=GK	63	24	24	GK	1.06235	0.0183565	0.0872576	1.73621	0.151498
Q9BZD4	Kinetochore protein Nuf2 OS=Homo sapiens OX=9606 GN=NUF2 PE=1 SV=2	35	15	15	NUF2	0.944499	0.0143924	-0.0823792	1.84187	0.151732
A0A8Q3SI70	Isoform of O60245, Protocadherin-7 OS=Homo sapiens OX=9606 GN=PCDH7 PE=4 SV=1	17	17	17	PCDH7	1.05438	0.0102192	0.0763949	1.99058	0.152071
Q03252	Lamin-B2 OS=Homo sapiens OX=9606 GN=LMNB2 PE=1 SV=4	64	48	43	LMNB2	1.07624	0.0367304	0.106006	1.43497	0.152116
Q9NV96	Cell cycle control protein 50A OS=Homo sapiens OX=9606 GN=TMEM30A PE=1 SV=1	58	18	18	TMEM30A	1.06082	0.0163174	0.0851742	1.78735	0.152236
P29590	Protein PML OS=Homo sapiens OX=9606 GN=PML PE=1 SV=3	50	38	11	PML	0.948445	0.0100672	-0.0763644	1.99709	0.152506
A0A494C0U1	Isoform of P29144, Tripeptidyl-peptidase 2 (Fragment) OS=Homo sapiens OX=9606 GN=TPP2 PE=1 SV=1	75	83	3	TPP2	1.07151	0.0293329	0.0996396	1.53264	0.152712
Q9HA72	Calcium homeostasis modulator protein 2 OS=Homo sapiens OX=9606 GN=CALHM2 PE=1 SV=1	38	9	9	CALHM2	1.05055	0.00708558	0.071149	2.14962	0.152944
O60216	Double-strand-break repair protein rad21 homolog OS=Homo sapiens OX=9606 GN=RAD21 PE=1 SV=2	64	33	33	RAD21	1.07146	0.0291031	0.0995777	1.53606	0.152957
Q9H2U2	Inorganic pyrophosphatase 2, mitochondrial OS=Homo sapiens OX=9606 GN=PPA2 PE=1 SV=2	79	31	27	PPA2	1.07347	0.0315539	0.102277	1.50095	0.153513
P62745	Rho-related GTP-binding protein RhoB OS=Homo sapiens OX=9606 GN=RHOB PE=1 SV=1	59	11	8	RHOB	1.08257	0.0453933	0.114462	1.34301	0.153723
Q9H0W8	Nonsense-mediated mRNA decay factor SMG9 OS=Homo sapiens OX=9606 GN=SMG9 PE=1 SV=1	28	14	14	SMG9	0.932958	0.0290881	-0.100117	1.53628	0.153808
P13716	Delta-aminolevulinic acid dehydratase OS=Homo sapiens OX=9606 GN=ALAD PE=1 SV=1	78	16	16	ALAD	1.07695	0.0362684	0.106957	1.44047	0.154069
O15013	Rho guanine nucleotide exchange factor 10 OS=Homo sapiens OX=9606 GN=ARHGEF10 PE=1 SV=4	36	37	37	ARHGEF10	0.942949	0.0151684	-0.0847487	1.81906	0.154163
Q96K19	E3 ubiquitin-protein ligase RNF170 OS=Homo sapiens OX=9606 GN=RNF170 PE=1 SV=2	33	5	5	RNF170	1.07102	0.0276363	0.0989827	1.55852	0.154267
O60476	Mannosyl-oligosaccharide 1,2-alpha-mannosidase IB OS=Homo sapiens OX=9606 GN=MAN1A2 PE=1 SV=1	44	25	24	MAN1A2	1.0545	0.00963519	0.0765621	2.01614	0.15436
P35443	Thrombospondin-4 OS=Homo sapiens OX=9606 GN=THBS4 PE=1 SV=2	17	13	9	THBS4	1.07388	0.0309513	0.102836	1.50932	0.155213
Q8TEM1	Nuclear pore membrane glycoprotein 210 OS=Homo sapiens OX=9606 GN=NUP210 PE=1 SV=3	26	41	41	NUP210	1.05653	0.0110327	0.0793341	1.95732	0.155282
P52789	Hexokinase-2 OS=Homo sapiens OX=9606 GN=HK2 PE=1 SV=2	45	33	29	HK2	0.93421	0.0262004	-0.0981816	1.58169	0.155293
Q9UP83	Conserved oligomeric Golgi complex subunit 5 OS=Homo sapiens OX=9606 GN=COG5 PE=1 SV=3	27	17	11	COG5	0.927927	0.0358855	-0.107918	1.44508	0.15595
Q96AQ8	Mitochondrial calcium uniporter regulator 1 OS=Homo sapiens OX=9606 GN=MCUR1 PE=1 SV=1	35	16	16	MCUR1	1.08008	0.0390006	0.111138	1.40893	0.156585
Q96AB6	Protein N-terminal asparagine amidohydrolase OS=Homo sapiens OX=9606 GN=NTAN1 PE=1 SV=3	69	17	17	NTAN1	0.924915	0.0406001	-0.112608	1.39147	0.15669
Q9NSI2	Ribosome biogenesis protein SLX9 homolog OS=Homo sapiens OX=9606 GN=SLX9 PE=1 SV=2	47	9	9	SLX9	0.932001	0.0286721	-0.101596	1.54254	0.156716
Q9Y375	Complex I intermediate-associated protein 30, mitochondrial OS=Homo sapiens OX=9606 GN=NDUFAF1 PE=1 SV=2	63	23	23	NDUFAF1	1.08251	0.0421265	0.114386	1.37544	0.157332
Q9BT22	Chitobiosyldiphosphodolichol beta-mannosyltransferase OS=Homo sapiens OX=9606 GN=ALG1 PE=1 SV=2	51	16	16	ALG1	1.0862	0.0466609	0.119287	1.33105	0.158776
Q5JVF3	PCI domain-containing protein 2 OS=Homo sapiens OX=9606 GN=PCID2 PE=1 SV=2	60	21	21	PCID2	0.931847	0.0273523	-0.101834	1.56301	0.159168
Q99714	3-hydroxyacyl-CoA dehydrogenase type-2 OS=Homo sapiens OX=9606 GN=HSD17B10 PE=1 SV=3	90	18	18	HSD17B10	1.05988	0.0126403	0.0839063	1.89824	0.159275
P19256	Lymphocyte function-associated antigen 3 OS=Homo sapiens OX=9606 GN=CD58 PE=1 SV=1	17	6	6	CD58	1.06445	0.0170726	0.0901091	1.7677	0.159286
Q9UHF7	Zinc finger transcription factor Trps1 OS=Homo sapiens OX=9606 GN=TRPS1 PE=1 SV=2	32	29	29	TRPS1	1.07138	0.0249121	0.0994734	1.60359	0.159515
Q8TBB6	Probable cationic amino acid transporter OS=Homo sapiens OX=9606 GN=SLC7A14 PE=1 SV=3	9	5	5	SLC7A14	1.07201	0.0254051	0.100322	1.59508	0.160022
Q9Y5S2	Serine/threonine-protein kinase MRCK beta OS=Homo sapiens OX=9606 GN=CDC42BPB PE=1 SV=2	40	60	53	CDC42BPB	1.08144	0.0381858	0.112951	1.4181	0.160175
Q9BWD1	Acetyl-CoA acetyltransferase, cytosolic OS=Homo sapiens OX=9606 GN=ACAT2 PE=1 SV=2	87	27	27	ACAT2	1.0681	0.0205959	0.0950482	1.68622	0.160272
P52701	DNA mismatch repair protein Msh6 OS=Homo sapiens OX=9606 GN=MSH6 PE=1 SV=2	38	38	38	MSH6	0.933828	0.0237493	-0.0987718	1.62435	0.16044
E7EX73	Isoform of Q04637, Eukaryotic translation initiation factor 4 gamma 1 OS=Homo sapiens OX=9606 GN=EIF4G1 PE=1 SV=1	57	78	3	EIF4G1	0.931501	0.0262146	-0.10237	1.58146	0.161894
Q13724	Mannosyl-oligosaccharide glucosidase OS=Homo sapiens OX=9606 GN=MOGS PE=1 SV=5	60	37	37	MOGS	1.08441	0.0408428	0.116911	1.38888	0.162376
Q13769	THO complex subunit 5 homolog OS=Homo sapiens OX=9606 GN=THOC5 PE=1 SV=2	53	35	35	THOC5	1.0748	0.0273312	0.104066	1.56334	0.16269
Q9Y5X2	Sorting nexin-8 OS=Homo sapiens OX=9606 GN=SNX8 PE=1 SV=1	61	21	21	SNX8	1.07779	0.0310138	0.108076	1.50845	0.163026
P60468	Protein transport protein Sec61 subunit beta OS=Homo sapiens OX=9606 GN=SEC61B PE=1 SV=2	45	4	4	SEC61B	1.0644	0.0152907	0.090045	1.81557	0.163483
H0Y368	Isoform of O60762, Dolichol-phosphate mannosyltransferase subunit 1 OS=Homo sapiens OX=9606 GN=DPM1 PE=1 SV=2	62	18	18	DPM1	0.937793	0.0167339	-0.092658	1.7764	0.164598
Q8N5I4	Dehydrogenase/reductase SDR family member on chromosome X OS=Homo sapiens OX=9606 GN=DHRSX PE=1 SV=2	46	11	11	DHRSX	1.08371	0.0379865	0.115976	1.42037	0.164729
Q96QZ7	Membrane-associated guanylate kinase, WW and PDZ domain-containing protein 1 OS=Homo sapiens OX=9606 GN=MAGI1 PE=1 SV=3	15	15	15	MAGI1	1.07367	0.0247119	0.102549	1.60709	0.164806
P49768	Presenilin-1 OS=Homo sapiens OX=9606 GN=PSEN1 PE=1 SV=1	28	10	9	PSEN1	1.07472	0.025871	0.103955	1.58719	0.164995
O43242	26S proteasome non-ATPase regulatory subunit 3 OS=Homo sapiens OX=9606 GN=PSMD3 PE=1 SV=2	81	54	54	PSMD3	0.945892	0.00874945	-0.080252	2.05802	0.16516
Q9Y2I1	Nischarin OS=Homo sapiens OX=9606 GN=NISCH PE=1 SV=3	12	16	4	NISCH	0.917696	0.0451956	-0.123912	1.3449	0.16665
P31641	Sodium- and chloride-dependent taurine transporter OS=Homo sapiens OX=9606 GN=SLC6A6 PE=1 SV=2	10	5	4	SLC6A6	1.09067	0.0464738	0.125219	1.33279	0.166892
Q9BXW9	Fanconi anemia group D2 protein OS=Homo sapiens OX=9606 GN=FANCD2 PE=1 SV=2	17	21	21	FANCD2	0.940829	0.0125512	-0.0879962	1.90131	0.167308
P31040	Succinate dehydrogenase [ubiquinone] flavoprotein subunit, mitochondrial OS=Homo sapiens OX=9606 GN=SDHA PE=1 SV=2	81	38	38	SDHA	1.07244	0.02192	0.100891	1.65916	0.167394
Q5T7N3	KN motif and ankyrin repeat domain-containing protein 4 OS=Homo sapiens OX=9606 GN=KANK4 PE=1 SV=1	28	18	18	KANK4	0.931741	0.0227731	-0.101999	1.64258	0.167542
O15118	NPC intracellular cholesterol transporter 1 OS=Homo sapiens OX=9606 GN=NPC1 PE=1 SV=2	20	18	17	NPC1	1.08014	0.0310857	0.111212	1.50744	0.167646
A0A1B0GU24	Isoform of Q9HCJ0, Trinucleotide repeat-containing gene 6C protein OS=Homo sapiens OX=9606 GN=TNRC6C PE=1 SV=1	27	32	2	TNRC6C	1.05126	0.00473417	0.0721241	2.32476	0.167671
Q7L266	Isoaspartyl peptidase/L-asparaginase OS=Homo sapiens OX=9606 GN=ASRGL1 PE=1 SV=2	36	6	6	ASRGL1	1.09181	0.0475009	0.126721	1.3233	0.16769
Q9Y5Z0	Beta-secretase 2 OS=Homo sapiens OX=9606 GN=BACE2 PE=1 SV=1	9	4	4	BACE2	1.0784	0.0283301	0.108892	1.54775	0.168538
Q8N490	Probable hydrolase PNKD OS=Homo sapiens OX=9606 GN=PNKD PE=1 SV=2	33	9	8	PNKD	1.06647	0.0152669	0.0928367	1.81625	0.168615
P38606	V-type proton ATPase catalytic subunit A OS=Homo sapiens OX=9606 GN=ATP6V1A PE=1 SV=2	91	48	48	ATP6V1A	0.949427	0.0054995	-0.0748708	2.25968	0.169184
Q68E01-2	Isoform of Q68E01, Isoform 2 of Integrator complex subunit 3 OS=Homo sapiens OX=9606 GN=INTS3	41	31	31	INTS3	0.934745	0.0182283	-0.0973552	1.73925	0.169325
P20020	Plasma membrane calcium-transporting ATPase 1 OS=Homo sapiens OX=9606 GN=ATP2B1 PE=1 SV=4	54	66	44	ATP2B1	1.07272	0.0210771	0.101269	1.67619	0.169746
Q9H081	Protein MIS12 homolog OS=Homo sapiens OX=9606 GN=MIS12 PE=1 SV=1	32	6	6	MIS12	0.938609	0.0138091	-0.0914044	1.85983	0.169997
P08240	Signal recognition particle receptor subunit alpha OS=Homo sapiens OX=9606 GN=SRPRA PE=1 SV=2	78	43	43	SRPRA	1.09073	0.0438909	0.125296	1.35763	0.170105
Q14683	Structural maintenance of chromosomes protein 1A OS=Homo sapiens OX=9606 GN=SMC1A PE=1 SV=2	64	92	71	SMC1A	1.08759	0.0391076	0.121134	1.40774	0.170525
P04350	Tubulin beta-4A chain OS=Homo sapiens OX=9606 GN=TUBB4A PE=1 SV=2	85	32	3	TUBB4A	0.925196	0.0301653	-0.112168	1.52049	0.170551
Q6IPR3	tRNA wybutosine-synthesizing protein 3 homolog OS=Homo sapiens OX=9606 GN=TYW3 PE=1 SV=2	37	9	9	TYW3	0.926387	0.0282096	-0.110314	1.5496	0.170942
Q9C0B1	Alpha-ketoglutarate-dependent dioxygenase FTO OS=Homo sapiens OX=9606 GN=FTO PE=1 SV=3	84	39	39	FTO	1.0722	0.0198569	0.100574	1.70209	0.171186
Q13443	Disintegrin and metalloproteinase domain-containing protein 9 OS=Homo sapiens OX=9606 GN=ADAM9 PE=1 SV=1	58	38	38	ADAM9	1.07441	0.0220135	0.103549	1.65731	0.171613
O75794	Cell division cycle protein 123 homolog OS=Homo sapiens OX=9606 GN=CDC123 PE=1 SV=1	35	9	9	CDC123	1.07311	0.0205545	0.1018	1.68709	0.171746
A0A024R4E5	Isoform of Q00341, High density lipoprotein binding protein (Vigilin), isoform CRA_a OS=Homo sapiens OX=9606 GN=HDLBP PE=1 SV=1	59	68	67	HDLBP	0.914484	0.0464595	-0.12897	1.33293	0.171908
Q9BY32	Inosine triphosphate pyrophosphatase OS=Homo sapiens OX=9606 GN=ITPA PE=1 SV=2	86	16	16	ITPA	0.932548	0.0192866	-0.10075	1.71474	0.17276
Q12851	Mitogen-activated protein kinase kinase kinase kinase 2 OS=Homo sapiens OX=9606 GN=MAP4K2 PE=1 SV=2	11	6	6	MAP4K2	0.92434	0.0300194	-0.113504	1.5226	0.172822
Q8N2U9	Solute carrier family 66 member 2 OS=Homo sapiens OX=9606 GN=SLC66A2 PE=1 SV=1	16	4	4	SLC66A2	1.08738	0.0370728	0.120858	1.43094	0.172942
Q8TCT9-2	Isoform of Q8TCT9, Isoform 2 of Minor histocompatibility antigen H13 OS=Homo sapiens OX=9606 GN=HM13	34	14	2	HM13	1.07536	0.0223531	0.104823	1.65066	0.173028
Q86YQ8	Copine-8 OS=Homo sapiens OX=9606 GN=CPNE8 PE=1 SV=2	44	21	19	CPNE8	1.08614	0.0350629	0.119214	1.45515	0.173474
Q5SVS4	Kidney mitochondrial carrier protein 1 OS=Homo sapiens OX=9606 GN=SLC25A30 PE=1 SV=1	35	7	5	SLC25A30	1.06983	0.016439	0.0973826	1.78413	0.173743
Q8TEL6	Short transient receptor potential channel 4-associated protein OS=Homo sapiens OX=9606 GN=TRPC4AP PE=1 SV=2	13	7	7	TRPC4AP	0.934189	0.0168969	-0.0982131	1.77219	0.174053
P52306	Rap1 GTPase-GDP dissociation stimulator 1 OS=Homo sapiens OX=9606 GN=RAP1GDS1 PE=1 SV=3	77	37	3	RAP1GDS1	0.920444	0.0349869	-0.119597	1.45609	0.174145
Q8N9F7	Lysophospholipase D GDPD1 OS=Homo sapiens OX=9606 GN=GDPD1 PE=1 SV=2	46	12	12	GDPD1	1.09526	0.0470985	0.131272	1.32699	0.174197
B4DKD1	Isoform of Q9BSA4, Protein tweety homolog OS=Homo sapiens OX=9606 GN=TTYH2 PE=1 SV=1	14	6	6	TTYH2	1.08236	0.0296018	0.114179	1.52868	0.174544
Q71RC2	La-related protein 4 OS=Homo sapiens OX=9606 GN=LARP4 PE=1 SV=3	36	19	18	LARP4	0.917074	0.0398708	-0.124891	1.39934	0.174765
A0A8Q3SHH2	Isoform of Q14789, Golgin subfamily B member 1 (Fragment) OS=Homo sapiens OX=9606 GN=GOLGB1 PE=4 SV=1	43	110	2	GOLGB1	1.07567	0.0217759	0.105232	1.66202	0.174898
O00560	Syntenin-1 OS=Homo sapiens OX=9606 GN=SDCBP PE=1 SV=1	71	17	17	SDCBP	0.950891	0.00387199	-0.0726484	2.41207	0.175233
A0A140T9T7	Isoform of Q03518, Antigen peptide transporter 1 OS=Homo sapiens OX=9606 GN=TAP1 PE=1 SV=1	18	10	10	TAP1	1.08238	0.0290363	0.114209	1.53706	0.175545
Q6P2E9	Enhancer of mRNA-decapping protein 4 OS=Homo sapiens OX=9606 GN=EDC4 PE=1 SV=1	56	54	54	EDC4	1.07975	0.0258007	0.1107	1.58837	0.175833
Q96SU4	Oxysterol-binding protein-related protein 9 OS=Homo sapiens OX=9606 GN=OSBPL9 PE=1 SV=2	25	16	16	OSBPL9	0.923385	0.0292125	-0.114997	1.53443	0.176454
Q14050	Collagen alpha-3(IX) chain OS=Homo sapiens OX=9606 GN=COL9A3 PE=1 SV=2	42	16	16	COL9A3	1.07474	0.0197025	0.103981	1.70548	0.177338
Q68CZ2	Tensin-3 OS=Homo sapiens OX=9606 GN=TNS3 PE=1 SV=2	37	31	29	TNS3	0.912844	0.0444483	-0.13156	1.35214	0.177888
P58557	Endoribonuclease YbeY OS=Homo sapiens OX=9606 GN=YBEY PE=1 SV=2	21	3	3	YBEY	0.915026	0.0406991	-0.128115	1.39042	0.178133
Q8WXA9-2	Isoform of Q8WXA9, Isoform 2 of Splicing regulatory glutamine/lysine-rich protein 1 OS=Homo sapiens OX=9606 GN=SREK1	31	17	17	SREK1	0.918715	0.0341185	-0.12231	1.46701	0.17943
Q9HD20	Endoplasmic reticulum transmembrane helix translocase OS=Homo sapiens OX=9606 GN=ATP13A1 PE=1 SV=2	56	56	56	ATP13A1	1.08107	0.025328	0.112454	1.5964	0.179522
Q8N1Q1	Carbonic anhydrase 13 OS=Homo sapiens OX=9606 GN=CA13 PE=1 SV=1	29	6	6	CA13	0.936051	0.0129579	-0.095341	1.88746	0.179953
Q9H6Y2	WD repeat-containing protein 55 OS=Homo sapiens OX=9606 GN=WDR55 PE=1 SV=2	66	19	19	WDR55	1.07161	0.0156592	0.0997831	1.80523	0.180132
Q9NQ92	Coordinator of PRMT5 and differentiation stimulator OS=Homo sapiens OX=9606 GN=COPRS PE=1 SV=3	67	7	7	COPRS	1.08983	0.035273	0.124103	1.45256	0.180267
P98198	Phospholipid-transporting ATPase ID OS=Homo sapiens OX=9606 GN=ATP8B2 PE=1 SV=2	4	4	4	ATP8B2	1.06682	0.01165	0.0933104	1.93368	0.180432
Q96HN2-2	Isoform of Q96HN2, Isoform 2 of Adenosylhomocysteinase 3 OS=Homo sapiens OX=9606 GN=AHCYL2	51	30	12	AHCYL2	1.05128	0.00308317	0.0721523	2.511	0.181175
Q6IPU0	Centromere protein P OS=Homo sapiens OX=9606 GN=CENPP PE=1 SV=1	18	5	5	CENPP	1.09915	0.0466243	0.136383	1.33139	0.181579
Q8WU10	Pyridine nucleotide-disulfide oxidoreductase domain-containing protein 1 OS=Homo sapiens OX=9606 GN=PYROXD1 PE=1 SV=1	30	11	11	PYROXD1	0.916773	0.0354976	-0.125363	1.4498	0.181751
O95342	Bile salt export pump OS=Homo sapiens OX=9606 GN=ABCB11 PE=1 SV=2	2	3	3	ABCB11	0.933634	0.0146169	-0.0990705	1.83515	0.181809
P07954-2	Isoform of P07954, Isoform Cytoplasmic of Fumarate hydratase, mitochondrial OS=Homo sapiens OX=9606 GN=FH	81	32	31	FH	1.07576	0.0187866	0.105361	1.72615	0.181868
Q86UD1	Out at first protein homolog OS=Homo sapiens OX=9606 GN=OAF PE=2 SV=1	33	7	7	OAF	1.0992	0.0464369	0.136451	1.33314	0.181908
Q9NS69	Mitochondrial import receptor subunit TOM22 homolog OS=Homo sapiens OX=9606 GN=TOMM22 PE=1 SV=3	94	8	8	TOMM22	1.07491	0.0179569	0.104211	1.74577	0.181928
Q9UHW9-2	Isoform of Q9UHW9, Isoform 2 of Solute carrier family 12 member 6 OS=Homo sapiens OX=9606 GN=SLC12A6	25	23	3	SLC12A6	1.08092	0.0237897	0.112261	1.62361	0.182269
Q9NRY6	Phospholipid scramblase 3 OS=Homo sapiens OX=9606 GN=PLSCR3 PE=1 SV=2	38	8	8	PLSCR3	1.08713	0.0305764	0.120519	1.51461	0.18254
Q96PZ0	Pseudouridylate synthase 7 homolog OS=Homo sapiens OX=9606 GN=PUS7 PE=1 SV=2	81	44	44	PUS7	0.946916	0.00470737	-0.0786921	2.32722	0.183134
P06576	ATP synthase subunit beta, mitochondrial OS=Homo sapiens OX=9606 GN=ATP5F1B PE=1 SV=3	86	46	12	ATP5F1B	1.07652	0.0189612	0.106379	1.72213	0.183199
A0A1W2PR17	Isoform of Q16875, 6-phosphofructo-2-kinase/fructose-2,6-bisphosphatase 3 OS=Homo sapiens OX=9606 GN=PFKFB3 PE=1 SV=1	56	30	24	PFKFB3	1.04596	0.00148549	0.0648224	2.82813	0.183326
Q15311	RalA-binding protein 1 OS=Homo sapiens OX=9606 GN=RALBP1 PE=1 SV=3	22	15	15	RALBP1	0.91736	0.0335738	-0.124441	1.474	0.183426
Q9NP80	Calcium-independent phospholipase A2-gamma OS=Homo sapiens OX=9606 GN=PNPLA8 PE=1 SV=1	17	8	7	PNPLA8	1.07409	0.0164702	0.103122	1.7833	0.183897
P14324-2	Isoform of P14324, Isoform 2 of Farnesyl pyrophosphate synthase OS=Homo sapiens OX=9606 GN=FDPS	74	18	18	FDPS	0.929381	0.0180969	-0.105657	1.7424	0.184097
P29034	Protein S100-A2 OS=Homo sapiens OX=9606 GN=S100A2 PE=1 SV=3	28	7	7	S100A2	1.09733	0.0421251	0.133996	1.37546	0.184306
Q5MIZ7-2	Isoform of Q5MIZ7, Isoform 2 of Serine/threonine-protein phosphatase 4 regulatory subunit 3B OS=Homo sapiens OX=9606 GN=PPP4R3B	45	29	19	PPP4R3B	0.920286	0.0289715	-0.119845	1.53803	0.184326
P46013	Proliferation marker protein Ki-67 OS=Homo sapiens OX=9606 GN=MKI67 PE=1 SV=2	5	11	11	MKI67	1.10299	0.0495387	0.141425	1.30506	0.184567
Q8NE86	Calcium uniporter protein, mitochondrial OS=Homo sapiens OX=9606 GN=MCU PE=1 SV=1	39	16	16	MCU	1.09253	0.0356445	0.127668	1.44801	0.184864
Q9H078-2	Isoform of Q9H078, Isoform 2 of Caseinolytic peptidase B protein homolog OS=Homo sapiens OX=9606 GN=CLPB	53	27	27	CLPB	1.08498	0.0267722	0.117663	1.57232	0.185003
Q92859-4	Isoform of Q92859, Isoform 4 of Neogenin OS=Homo sapiens OX=9606 GN=NEO1	43	47	47	NEO1	0.910148	0.0433504	-0.135828	1.36301	0.185134
A0A075B6T1	Isoform of Q9C0C7, Activating molecule in BECN1-regulated autophagy protein 1 OS=Homo sapiens OX=9606 GN=AMBRA1 PE=1 SV=1	11	9	9	AMBRA1	0.940614	0.00794706	-0.0883258	2.09979	0.185466
P52294	Importin subunit alpha-5 OS=Homo sapiens OX=9606 GN=KPNA1 PE=1 SV=3	47	22	13	KPNA1	0.930837	0.0159228	-0.103399	1.79798	0.18591
O60563	Cyclin-T1 OS=Homo sapiens OX=9606 GN=CCNT1 PE=1 SV=1	21	13	11	CCNT1	0.932184	0.0145568	-0.101313	1.83694	0.186105
P0CAP2	DNA-directed RNA polymerase II subunit GRINL1A OS=Homo sapiens OX=9606 GN=POLR2M PE=1 SV=1	54	15	15	POLR2M	1.10294	0.0482277	0.141356	1.3167	0.186123
Q9NXG6	Transmembrane prolyl 4-hydroxylase OS=Homo sapiens OX=9606 GN=P4HTM PE=1 SV=2	44	15	9	P4HTM	1.08113	0.022185	0.112535	1.65394	0.186126
Q0GE19-1	Isoform of Q0GE19, Isoform 1 of Sodium/bile acid cotransporter 7 OS=Homo sapiens OX=9606 GN=SLC10A7	15	4	4	SLC10A7	1.065	0.00878754	0.0908584	2.05613	0.186817
Q9NWD8	Transmembrane protein 248 OS=Homo sapiens OX=9606 GN=TMEM248 PE=1 SV=1	15	4	4	TMEM248	1.08046	0.021171	0.111644	1.67426	0.186921
Q9Y276	Mitochondrial chaperone BCS1 OS=Homo sapiens OX=9606 GN=BCS1L PE=1 SV=1	64	22	22	BCS1L	1.07328	0.0145635	0.102022	1.83673	0.187387
Q9Y3Z3	Deoxynucleoside triphosphate triphosphohydrolase SAMHD1 OS=Homo sapiens OX=9606 GN=SAMHD1 PE=1 SV=2	71	40	40	SAMHD1	0.921815	0.0253492	-0.117451	1.59604	0.187455
P09960	Leukotriene A-4 hydrolase OS=Homo sapiens OX=9606 GN=LTA4H PE=1 SV=2	75	45	45	LTA4H	0.929912	0.0161951	-0.104834	1.79062	0.187717
P42765	3-ketoacyl-CoA thiolase, mitochondrial OS=Homo sapiens OX=9606 GN=ACAA2 PE=1 SV=2	91	37	35	ACAA2	0.914101	0.0354998	-0.129574	1.44977	0.187853
Q99538	Legumain OS=Homo sapiens OX=9606 GN=LGMN PE=1 SV=1	36	12	12	LGMN	1.08266	0.0227443	0.114574	1.64313	0.188259
Q8N0Y7	Probable phosphoglycerate mutase 4 OS=Homo sapiens OX=9606 GN=PGAM4 PE=3 SV=1	50	17	3	PGAM4	1.0859	0.0257716	0.118896	1.58886	0.18891
P12081	Histidine--tRNA ligase, cytoplasmic OS=Homo sapiens OX=9606 GN=HARS1 PE=1 SV=2	84	53	45	HARS1	0.944138	0.00526645	-0.0829296	2.27848	0.188954
Q9BVQ7	Ribosome biogenesis protein SPATA5L1 OS=Homo sapiens OX=9606 GN=SPATA5L1 PE=1 SV=2	55	27	27	SPATA5L1	1.06474	0.00813887	0.0905058	2.08944	0.189106
Q6UXP7	Protein FAM151B OS=Homo sapiens OX=9606 GN=FAM151B PE=1 SV=2	28	5	5	FAM151B	1.05607	0.00394241	0.0787065	2.40424	0.189229
P25208	Nuclear transcription factor Y subunit beta OS=Homo sapiens OX=9606 GN=NFYB PE=1 SV=2	34	5	5	NFYB	0.916907	0.0307289	-0.125153	1.51245	0.189288
Q8NFA0	Ubiquitin carboxyl-terminal hydrolase 32 OS=Homo sapiens OX=9606 GN=USP32 PE=1 SV=1	21	23	23	USP32	0.909417	0.0415106	-0.136986	1.38184	0.189292
Q86U90	Threonylcarbamoyl-AMP synthase OS=Homo sapiens OX=9606 GN=YRDC PE=1 SV=1	40	8	8	YRDC	1.09373	0.0343117	0.129259	1.46456	0.189308
Q8N183	NADH dehydrogenase [ubiquinone] 1 alpha subcomplex assembly factor 2 OS=Homo sapiens OX=9606 GN=NDUFAF2 PE=1 SV=1	65	11	11	NDUFAF2	1.08383	0.0233863	0.11614	1.63104	0.189428
Q9NRX1	RNA-binding protein PNO1 OS=Homo sapiens OX=9606 GN=PNO1 PE=1 SV=1	43	9	9	PNO1	0.926804	0.0186372	-0.109664	1.72962	0.189677
Q9NUE0	Palmitoyltransferase ZDHHC18 OS=Homo sapiens OX=9606 GN=ZDHHC18 PE=1 SV=2	22	6	6	ZDHHC18	1.07785	0.0176286	0.10816	1.75378	0.189688
Q15181	Inorganic pyrophosphatase OS=Homo sapiens OX=9606 GN=PPA1 PE=1 SV=2	93	33	31	PPA1	1.09318	0.0326966	0.128531	1.4855	0.190933
P10155	RNA-binding protein RO60 OS=Homo sapiens OX=9606 GN=RO60 PE=1 SV=2	76	48	48	RO60	0.911624	0.036829	-0.133489	1.43381	0.191397
A0A7P0TAE3	Isoform of Q9ULX6, A-kinase anchor protein 8-like OS=Homo sapiens OX=9606 GN=AKAP8L PE=1 SV=1	23	12	12	AKAP8L	0.921577	0.0236249	-0.117823	1.62663	0.191654
Q9H8X2	Inositol-pentakisphosphate 2-kinase OS=Homo sapiens OX=9606 GN=IPPK PE=1 SV=1	7	3	3	IPPK	0.904288	0.04765	-0.145146	1.32194	0.191874
O95139	NADH dehydrogenase [ubiquinone] 1 beta subcomplex subunit 6 OS=Homo sapiens OX=9606 GN=NDUFB6 PE=1 SV=3	53	8	8	NDUFB6	1.07431	0.0139356	0.103409	1.85587	0.191914
Q15398	Disks large-associated protein 5 OS=Homo sapiens OX=9606 GN=DLGAP5 PE=1 SV=2	34	21	21	DLGAP5	0.9192	0.0257374	-0.121549	1.58943	0.193195
Q9NRH1	Protein YAE1 homolog OS=Homo sapiens OX=9606 GN=YAE1 PE=1 SV=1	49	8	8	YAE1	1.0623	0.00603283	0.087185	2.21948	0.193505
P78344	Eukaryotic translation initiation factor 4 gamma 2 OS=Homo sapiens OX=9606 GN=EIF4G2 PE=1 SV=1	49	45	44	EIF4G2	0.928951	0.0150656	-0.106326	1.82201	0.193728
P50454	Serpin H1 OS=Homo sapiens OX=9606 GN=SERPINH1 PE=1 SV=2	77	37	22	SERPINH1	0.940946	0.00620315	-0.0878157	2.20739	0.193843
O43759-2	Isoform of O43759, Isoform 1B of Synaptogyrin-1 OS=Homo sapiens OX=9606 GN=SYNGR1	27	4	4	SYNGR1	1.09045	0.0279954	0.12492	1.55291	0.19399
Q9H223	EH domain-containing protein 4 OS=Homo sapiens OX=9606 GN=EHD4 PE=1 SV=1	81	33	26	EHD4	1.10728	0.0469977	0.147022	1.32792	0.195234
Q9H2P9	Diphthine methyl ester synthase OS=Homo sapiens OX=9606 GN=DPH5 PE=1 SV=2	62	15	15	DPH5	1.05841	0.00413193	0.0819021	2.38385	0.195242
Q68CQ4	U3 small nucleolar RNA-associated protein 25 homolog OS=Homo sapiens OX=9606 GN=UTP25 PE=1 SV=2	32	19	19	UTP25	0.91407	0.0309032	-0.129624	1.51	0.195731
Q04446	1,4-alpha-glucan-branching enzyme OS=Homo sapiens OX=9606 GN=GBE1 PE=1 SV=3	52	34	34	GBE1	0.933938	0.010266	-0.0986012	1.9886	0.196078
O14668	Transmembrane gamma-carboxyglutamic acid protein 1 OS=Homo sapiens OX=9606 GN=PRRG1 PE=1 SV=1	49	4	4	PRRG1	1.10856	0.0479318	0.148693	1.31938	0.196182
P26641	Elongation factor 1-gamma OS=Homo sapiens OX=9606 GN=EEF1G PE=1 SV=3	91	41	41	EEF1G	0.933429	0.0105141	-0.099388	1.97823	0.196612
Q9BUB4	tRNA-specific adenosine deaminase 1 OS=Homo sapiens OX=9606 GN=ADAT1 PE=1 SV=1	22	8	8	ADAT1	0.929006	0.0140962	-0.10624	1.8509	0.19664
Q3SXM5	Inactive hydroxysteroid dehydrogenase-like protein 1 OS=Homo sapiens OX=9606 GN=HSDL1 PE=1 SV=3	47	12	12	HSDL1	1.10117	0.0383895	0.139032	1.41579	0.19684
Q16342	Programmed cell death protein 2 OS=Homo sapiens OX=9606 GN=PDCD2 PE=1 SV=2	34	9	9	PDCD2	0.910742	0.0345425	-0.134886	1.46165	0.197156
Q13976	cGMP-dependent protein kinase 1 OS=Homo sapiens OX=9606 GN=PRKG1 PE=1 SV=3	8	4	4	PRKG1	1.08474	0.0207642	0.117352	1.68268	0.197466
Q8IWV7	E3 ubiquitin-protein ligase UBR1 OS=Homo sapiens OX=9606 GN=UBR1 PE=1 SV=1	28	40	39	UBR1	0.927357	0.0152845	-0.108803	1.81575	0.19756
Q5T6V5	Queuosine salvage protein OS=Homo sapiens OX=9606 GN=C9orf64 PE=1 SV=1	57	22	22	C9orf64	0.915189	0.028428	-0.127858	1.54625	0.197701
Q9UJZ1	Stomatin-like protein 2, mitochondrial OS=Homo sapiens OX=9606 GN=STOML2 PE=1 SV=1	74	29	19	STOML2	1.08064	0.0167254	0.111883	1.77662	0.198773
O95816	BAG family molecular chaperone regulator 2 OS=Homo sapiens OX=9606 GN=BAG2 PE=1 SV=1	75	18	18	BAG2	0.904843	0.0415951	-0.144261	1.38096	0.199218
Q8TF46	DIS3-like exonuclease 1 OS=Homo sapiens OX=9606 GN=DIS3L PE=1 SV=2	13	11	11	DIS3L	0.921807	0.019924	-0.117463	1.70062	0.199761
Q6P9B9	Integrator complex subunit 5 OS=Homo sapiens OX=9606 GN=INTS5 PE=1 SV=1	31	19	19	INTS5	1.05916	0.00389977	0.0829246	2.40896	0.199762
Q8IVQ6	Palmitoyltransferase ZDHHC21 OS=Homo sapiens OX=9606 GN=ZDHHC21 PE=1 SV=1	11	3	3	ZDHHC21	1.10264	0.037526	0.140956	1.42567	0.200956
Q9H553	Alpha-1,3/1,6-mannosyltransferase ALG2 OS=Homo sapiens OX=9606 GN=ALG2 PE=1 SV=1	50	17	17	ALG2	1.10821	0.0439067	0.148228	1.35747	0.201214
A0A7P0N5L0	Isoform of Q9Y3T6, R3H and coiled-coil domain-containing protein 1 OS=Homo sapiens OX=9606 GN=R3HCC1 PE=1 SV=1	32	11	11	R3HCC1	0.934869	0.00839755	-0.0971636	2.07585	0.201697
Q9ULL5	Proline-rich protein 12 OS=Homo sapiens OX=9606 GN=PRR12 PE=1 SV=3	2	3	3	PRR12	1.06504	0.00603414	0.0909121	2.21938	0.201769
Q6NYC1	Bifunctional arginine demethylase and lysyl-hydroxylase JMJD6 OS=Homo sapiens OX=9606 GN=JMJD6 PE=1 SV=1	53	20	20	JMJD6	0.916263	0.0249518	-0.126166	1.6029	0.202231
H3BSM7	Isoform of Q96GQ5, RUS family member 1 OS=Homo sapiens OX=9606 GN=RUSF1 PE=1 SV=1	43	17	17	RUSF1	1.06887	0.00774882	0.0960822	2.11076	0.202807
Q7Z434	Mitochondrial antiviral-signaling protein OS=Homo sapiens OX=9606 GN=MAVS PE=1 SV=2	69	22	7	MAVS	1.07337	0.0102811	0.102141	1.98796	0.203052
Q7KZF4	Staphylococcal nuclease domain-containing protein 1 OS=Homo sapiens OX=9606 GN=SND1 PE=1 SV=1	77	60	60	SND1	0.908185	0.0341115	-0.138942	1.4671	0.203842
O75600	2-amino-3-ketobutyrate coenzyme A ligase, mitochondrial OS=Homo sapiens OX=9606 GN=GCAT PE=1 SV=1	43	10	10	GCAT	1.0774	0.0127142	0.107551	1.89571	0.203885
O94804	Serine/threonine-protein kinase 10 OS=Homo sapiens OX=9606 GN=STK10 PE=1 SV=1	28	23	22	STK10	0.924371	0.0159552	-0.113456	1.7971	0.203891
Q9GZU1	Mucolipin-1 OS=Homo sapiens OX=9606 GN=MCOLN1 PE=1 SV=1	23	9	9	MCOLN1	1.0756	0.0112082	0.105136	1.95046	0.205065
Q9NZN4	EH domain-containing protein 2 OS=Homo sapiens OX=9606 GN=EHD2 PE=1 SV=2	52	21	17	EHD2	1.10928	0.0424512	0.149623	1.37211	0.205299
Q9Y535	DNA-directed RNA polymerase III subunit RPC8 OS=Homo sapiens OX=9606 GN=POLR3H PE=1 SV=1	50	8	8	POLR3H	1.08005	0.0139568	0.111099	1.85521	0.206111
Q92844	TRAF family member-associated NF-kappa-B activator OS=Homo sapiens OX=9606 GN=TANK PE=1 SV=2	41	14	14	TANK	1.0955	0.0270813	0.131591	1.56733	0.206246
Q8N565	Melanoregulin OS=Homo sapiens OX=9606 GN=MREG PE=1 SV=1	21	4	4	MREG	1.05789	0.00282384	0.0811888	2.54916	0.206963
Q06481	Amyloid beta precursor like protein 2 OS=Homo sapiens OX=9606 GN=APLP2 PE=1 SV=2	60	33	4	APLP2	1.11331	0.0455416	0.154862	1.34159	0.207761
Q15054	DNA polymerase delta subunit 3 OS=Homo sapiens OX=9606 GN=POLD3 PE=1 SV=2	28	13	13	POLD3	0.920917	0.0177554	-0.118856	1.75067	0.208078
Q9Y2U8	Inner nuclear membrane protein Man1 OS=Homo sapiens OX=9606 GN=LEMD3 PE=1 SV=2	37	25	24	LEMD3	1.09574	0.0261616	0.131912	1.58234	0.208729
Q9BU61	NADH dehydrogenase [ubiquinone] 1 alpha subcomplex assembly factor 3 OS=Homo sapiens OX=9606 GN=NDUFAF3 PE=1 SV=1	60	9	8	NDUFAF3	1.0693	0.00688473	0.096672	2.16211	0.209016
P23919	Thymidylate kinase OS=Homo sapiens OX=9606 GN=DTYMK PE=1 SV=4	82	23	23	DTYMK	1.10504	0.0352377	0.144092	1.45299	0.209365
Q9Y366	Intraflagellar transport protein 52 homolog OS=Homo sapiens OX=9606 GN=IFT52 PE=1 SV=3	6	2	2	IFT52	0.912978	0.0252447	-0.131349	1.59783	0.209873
O95183	Vesicle-associated membrane protein 5 OS=Homo sapiens OX=9606 GN=VAMP5 PE=1 SV=1	48	6	5	VAMP5	0.905995	0.0332944	-0.142425	1.47763	0.210451
Q16880	2-hydroxyacylsphingosine 1-beta-galactosyltransferase OS=Homo sapiens OX=9606 GN=UGT8 PE=1 SV=2	17	9	9	UGT8	1.07772	0.0112437	0.107979	1.94909	0.210461
A6NN40	Isoform of Q2M3G4, Protein Shroom1 OS=Homo sapiens OX=9606 GN=SHROOM1 PE=1 SV=1	5	2	2	SHROOM1	1.09059	0.0207768	0.125106	1.68242	0.210481
Q96N46	Tetratricopeptide repeat protein 14 OS=Homo sapiens OX=9606 GN=TTC14 PE=1 SV=1	8	5	5	TTC14	0.927111	0.011672	-0.109187	1.93286	0.211042
O00194	Ras-related protein Rab-27B OS=Homo sapiens OX=9606 GN=RAB27B PE=1 SV=4	48	8	6	RAB27B	1.08497	0.0160454	0.11766	1.79465	0.211158
O43865	S-adenosylhomocysteine hydrolase-like protein 1 OS=Homo sapiens OX=9606 GN=AHCYL1 PE=1 SV=2	66	35	17	AHCYL1	1.10369	0.0327214	0.14234	1.48517	0.211399
P48507	Glutamate--cysteine ligase regulatory subunit OS=Homo sapiens OX=9606 GN=GCLM PE=1 SV=1	38	8	8	GCLM	0.901486	0.0379809	-0.149623	1.42043	0.21253
Q92738	USP6 N-terminal-like protein OS=Homo sapiens OX=9606 GN=USP6NL PE=1 SV=3	7	4	4	USP6NL	1.07916	0.0116482	0.109913	1.93374	0.212543
Q9UBU9	Nuclear RNA export factor 1 OS=Homo sapiens OX=9606 GN=NXF1 PE=1 SV=1	47	22	19	NXF1	0.902998	0.0359633	-0.147206	1.44414	0.212586
Q02153	Guanylate cyclase soluble subunit beta-1 OS=Homo sapiens OX=9606 GN=GUCY1B1 PE=1 SV=1	50	28	28	GUCY1B1	1.10815	0.0366339	0.148154	1.43612	0.212766
Q8IVH4	Methylmalonic aciduria type A protein, mitochondrial OS=Homo sapiens OX=9606 GN=MMAA PE=1 SV=1	21	7	7	MMAA	1.10053	0.0288523	0.138194	1.53982	0.212794
Q9BXP5	Serrate RNA effector molecule homolog OS=Homo sapiens OX=9606 GN=SRRT PE=1 SV=1	50	48	46	SRRT	0.924498	0.0131947	-0.113258	1.8796	0.21288
Q9HCM4	Band 4.1-like protein 5 OS=Homo sapiens OX=9606 GN=EPB41L5 PE=1 SV=3	24	13	13	EPB41L5	0.896814	0.0435072	-0.157119	1.36144	0.213908
A0A6Q8PGB1	Isoform of O15078, Centrosomal protein of 290 kDa OS=Homo sapiens OX=9606 GN=CEP290 PE=1 SV=1	3	11	7	CEP290	0.899878	0.0393085	-0.152198	1.40551	0.213916
Q96GM8	Target of EGR1 protein 1 OS=Homo sapiens OX=9606 GN=TOE1 PE=1 SV=1	37	16	16	TOE1	1.07029	0.00641497	0.0979978	2.19281	0.21489
Q13257	Mitotic spindle assembly checkpoint protein MAD2A OS=Homo sapiens OX=9606 GN=MAD2L1 PE=1 SV=1	63	14	14	MAD2L1	0.919898	0.016079	-0.120454	1.79374	0.216063
A0A494BZX7	Isoform of Q969V6, Myocardin-related transcription factor A OS=Homo sapiens OX=9606 GN=MRTFA PE=1 SV=2	33	21	19	MRTFA	0.925766	0.011278	-0.111281	1.94777	0.21675
A0A0A0MT83	Isoform of P26440, Isovaleryl-CoA dehydrogenase, mitochondrial OS=Homo sapiens OX=9606 GN=IVD PE=1 SV=2	80	28	28	IVD	1.07079	0.00627229	0.0986794	2.20257	0.217349
Q8N474	Secreted frizzled-related protein 1 OS=Homo sapiens OX=9606 GN=SFRP1 PE=1 SV=1	19	3	3	SFRP1	1.10025	0.026429	0.137834	1.57792	0.217491
Q9BRX5	DNA replication complex GINS protein PSF3 OS=Homo sapiens OX=9606 GN=GINS3 PE=1 SV=1	62	11	11	GINS3	0.92728	0.00998515	-0.108923	2.00065	0.217917
P60903	Protein S100-A10 OS=Homo sapiens OX=9606 GN=S100A10 PE=1 SV=2	92	12	12	S100A10	0.91732	0.0176855	-0.124503	1.75238	0.218177
Q9UG63	ATP-binding cassette sub-family F member 2 OS=Homo sapiens OX=9606 GN=ABCF2 PE=1 SV=2	55	34	34	ABCF2	0.898216	0.0390072	-0.154866	1.40886	0.218183
Q8N3V7-2	Isoform of Q8N3V7, Isoform 2 of Synaptopodin OS=Homo sapiens OX=9606 GN=SYNPO	23	13	3	SYNPO	1.07132	0.00637628	0.0993837	2.19543	0.21819
P57740	Nuclear pore complex protein Nup107 OS=Homo sapiens OX=9606 GN=NUP107 PE=1 SV=1	44	30	30	NUP107	1.08027	0.0107808	0.111391	1.96735	0.219144
Q93009	Ubiquitin carboxyl-terminal hydrolase 7 OS=Homo sapiens OX=9606 GN=USP7 PE=1 SV=2	66	63	63	USP7	0.925987	0.0105353	-0.110936	1.97735	0.21936
E9PC69	Isoform of Q7KZI7, Non-specific serine/threonine protein kinase OS=Homo sapiens OX=9606 GN=MARK2 PE=1 SV=3	25	16	11	MARK2	0.894017	0.0438452	-0.161626	1.35808	0.219501
Q7Z7H8	39S ribosomal protein L10, mitochondrial OS=Homo sapiens OX=9606 GN=MRPL10 PE=1 SV=3	52	9	9	MRPL10	0.900265	0.0353921	-0.151578	1.45109	0.219953
Q2T9J0	Peroxisomal leader peptide-processing protease OS=Homo sapiens OX=9606 GN=TYSND1 PE=1 SV=3	28	10	10	TYSND1	1.09396	0.0199324	0.129564	1.70044	0.220315
Q86XP1-3	Isoform of Q86XP1, Isoform 3 of Diacylglycerol kinase eta OS=Homo sapiens OX=9606 GN=DGKH	31	22	21	DGKH	0.906446	0.0278619	-0.141707	1.55499	0.220353
Q9BWG4	Single-stranded DNA-binding protein 4 OS=Homo sapiens OX=9606 GN=SSBP4 PE=1 SV=1	10	3	2	SSBP4	1.10285	0.0274538	0.141231	1.5614	0.220518
Q15543	Transcription initiation factor TFIID subunit 13 OS=Homo sapiens OX=9606 GN=TAF13 PE=1 SV=1	29	2	2	TAF13	1.09307	0.0190203	0.128383	1.72078	0.220919
P38432	Coilin OS=Homo sapiens OX=9606 GN=COIL PE=1 SV=1	17	7	7	COIL	1.08246	0.0115236	0.114313	1.93841	0.221586
Q6P996	Pyridoxal-dependent decarboxylase domain-containing protein 1 OS=Homo sapiens OX=9606 GN=PDXDC1 PE=1 SV=2	53	30	30	PDXDC1	0.911762	0.0216908	-0.133271	1.66373	0.221726
O75970	Multiple PDZ domain protein OS=Homo sapiens OX=9606 GN=MPDZ PE=1 SV=2	19	24	24	MPDZ	0.917527	0.0163312	-0.124177	1.78698	0.221902
Q9UKT4	F-box only protein 5 OS=Homo sapiens OX=9606 GN=FBXO5 PE=1 SV=1	20	9	9	FBXO5	1.08719	0.0139749	0.120607	1.85465	0.223683
Q6UWP2	Dehydrogenase/reductase SDR family member 11 OS=Homo sapiens OX=9606 GN=DHRS11 PE=1 SV=1	26	5	5	DHRS11	1.10629	0.0290265	0.145727	1.53721	0.224012
Q9BV44	tRNA (guanine(6)-N2)-methyltransferase THUMP3 OS=Homo sapiens OX=9606 GN=THUMPD3 PE=1 SV=1	69	33	33	THUMPD3	0.928313	0.00801519	-0.107317	2.09609	0.224945
Q9H0A0	RNA cytidine acetyltransferase OS=Homo sapiens OX=9606 GN=NAT10 PE=1 SV=2	12	9	9	NAT10	0.889352	0.0465264	-0.169174	1.3323	0.225391
P55327-4	Isoform of P55327, Isoform 4 of Tumor protein D52 OS=Homo sapiens OX=9606 GN=TPD52	65	10	10	TPD52	1.06787	0.0041403	0.094741	2.38297	0.225765
Q9ULC8	Palmitoyltransferase ZDHHC8 OS=Homo sapiens OX=9606 GN=ZDHHC8 PE=1 SV=3	11	6	3	ZDHHC8	1.08202	0.0100629	0.113731	1.99728	0.227153
G5E9A6	Isoform of P51784, Ubiquitin carboxyl-terminal hydrolase OS=Homo sapiens OX=9606 GN=USP11 PE=1 SV=1	59	36	34	USP11	0.932645	0.00551347	-0.1006	2.25858	0.227212
P21964	Catechol O-methyltransferase OS=Homo sapiens OX=9606 GN=COMT PE=1 SV=2	74	20	20	COMT	1.08551	0.0119874	0.118378	1.92128	0.227437
Q06190	Serine/threonine-protein phosphatase 2A regulatory subunit B'' subunit alpha OS=Homo sapiens OX=9606 GN=PPP2R3A PE=1 SV=1	13	12	9	PPP2R3A	0.912549	0.0184744	-0.132026	1.73343	0.228858
Q969J3	BLOC-1-related complex subunit 5 OS=Homo sapiens OX=9606 GN=BORCS5 PE=1 SV=1	60	9	9	BORCS5	1.09809	0.0200167	0.134999	1.69861	0.22931
B3KS98	Isoform of O15372, Eukaryotic translation initiation factor 3 subunit H OS=Homo sapiens OX=9606 GN=EIF3H PE=1 SV=1	80	31	31	EIF3H	0.937327	0.00348233	-0.0933763	2.45813	0.229531
Q3ZAQ7	Vacuolar ATPase assembly integral membrane protein VMA21 OS=Homo sapiens OX=9606 GN=VMA21 PE=1 SV=1	22	2	2	VMA21	1.08525	0.0113464	0.118023	1.94514	0.229571
P47985	Cytochrome b-c1 complex subunit Rieske, mitochondrial OS=Homo sapiens OX=9606 GN=UQCRFS1 PE=1 SV=2	56	18	18	UQCRFS1	1.08334	0.010253	0.115491	1.98915	0.229729
Q9GZS1-1	Isoform of Q9GZS1, Isoform 1 of DNA-directed RNA polymerase I subunit RPA49 OS=Homo sapiens OX=9606 GN=POLR1E	14	6	6	POLR1E	0.890119	0.0428459	-0.16793	1.36809	0.229744
P04818	Thymidylate synthase OS=Homo sapiens OX=9606 GN=TYMS PE=1 SV=3	44	12	12	TYMS	0.921927	0.0109707	-0.117275	1.95977	0.229832
P23634	Plasma membrane calcium-transporting ATPase 4 OS=Homo sapiens OX=9606 GN=ATP2B4 PE=1 SV=2	56	67	44	ATP2B4	1.09618	0.0177306	0.132484	1.75128	0.232017
H0YNV4	Isoform of P27448, Non-specific serine/threonine protein kinase OS=Homo sapiens OX=9606 GN=MARK3 PE=1 SV=2	31	16	10	MARK3	0.893162	0.0376525	-0.163006	1.42421	0.232154
Q96IZ6	tRNA N(3)-methylcytidine methyltransferase METTL2A OS=Homo sapiens OX=9606 GN=METTL2A PE=1 SV=5	33	11	3	METTL2A	0.915687	0.0148417	-0.127074	1.82852	0.232357
Q15061	WD repeat-containing protein 43 OS=Homo sapiens OX=9606 GN=WDR43 PE=1 SV=3	58	30	30	WDR43	1.08234	0.00919277	0.114159	2.03655	0.232491
Q8NC56	LEM domain-containing protein 2 OS=Homo sapiens OX=9606 GN=LEMD2 PE=1 SV=1	50	21	21	LEMD2	1.09852	0.0192379	0.135562	1.71584	0.232604
P62851	40S ribosomal protein S25 OS=Homo sapiens OX=9606 GN=RPS25 PE=1 SV=1	51	10	10	RPS25	0.886993	0.0440644	-0.173006	1.35591	0.234581
P08183	ATP-dependent translocase ABCB1 OS=Homo sapiens OX=9606 GN=ABCB1 PE=1 SV=3	30	32	26	ABCB1	1.08549	0.0103722	0.118346	1.98413	0.234814
P11169	Solute carrier family 2, facilitated glucose transporter member 3 OS=Homo sapiens OX=9606 GN=SLC2A3 PE=1 SV=1	15	8	7	SLC2A3	1.08666	0.0109666	0.119894	1.95993	0.234984
Q9GZT6	Coiled-coil domain-containing protein 90B, mitochondrial OS=Homo sapiens OX=9606 GN=CCDC90B PE=1 SV=2	67	17	17	CCDC90B	1.09372	0.0151866	0.129242	1.81854	0.235031
O75663	TIP41-like protein OS=Homo sapiens OX=9606 GN=TIPRL PE=1 SV=2	82	23	23	TIPRL	0.914313	0.0151794	-0.12924	1.81874	0.235054
Q8NBJ4	Golgi membrane protein 1 OS=Homo sapiens OX=9606 GN=GOLM1 PE=1 SV=1	71	31	30	GOLM1	1.10275	0.0212618	0.141103	1.6724	0.23598
P00338	L-lactate dehydrogenase A chain OS=Homo sapiens OX=9606 GN=LDHA PE=1 SV=2	95	48	43	LDHA	0.928714	0.00605407	-0.106694	2.21795	0.236641
Q92604	Acyl-CoA:lysophosphatidylglycerol acyltransferase 1 OS=Homo sapiens OX=9606 GN=LPGAT1 PE=1 SV=1	46	16	16	LPGAT1	1.1221	0.0376046	0.166205	1.42476	0.236803
O15530	3-phosphoinositide-dependent protein kinase 1 OS=Homo sapiens OX=9606 GN=PDPK1 PE=1 SV=1	35	15	15	PDPK1	1.11816	0.0337615	0.161121	1.47158	0.237102
Q13325	Interferon-induced protein with tetratricopeptide repeats 5 OS=Homo sapiens OX=9606 GN=IFIT5 PE=1 SV=1	42	15	15	IFIT5	0.903597	0.0237408	-0.146249	1.6245	0.237582
O43505	Beta-1,4-glucuronyltransferase 1 OS=Homo sapiens OX=9606 GN=B4GAT1 PE=1 SV=1	36	10	10	B4GAT1	1.11451	0.0299031	0.156413	1.52428	0.238417
P18440	Arylamine N-acetyltransferase 1 OS=Homo sapiens OX=9606 GN=NAT1 PE=1 SV=2	19	5	5	NAT1	0.894455	0.0324431	-0.160919	1.48888	0.239589
Q8WYA6	Beta-catenin-like protein 1 OS=Homo sapiens OX=9606 GN=CTNNBL1 PE=1 SV=1	38	23	23	CTNNBL1	0.896442	0.0301845	-0.157718	1.52022	0.239765
Q9HAU5	Regulator of nonsense transcripts 2 OS=Homo sapiens OX=9606 GN=UPF2 PE=1 SV=1	30	28	28	UPF2	0.901315	0.0250471	-0.149897	1.60124	0.240022
O43684	Mitotic checkpoint protein BUB3 OS=Homo sapiens OX=9606 GN=BUB3 PE=1 SV=1	75	21	21	BUB3	1.09748	0.0156055	0.134195	1.80672	0.242453
C9J4K5	Isoform of Q9NYP3, Protein downstream neighbor of Son OS=Homo sapiens OX=9606 GN=DONSON PE=1 SV=1	15	4	4	DONSON	1.10841	0.0232063	0.148491	1.63439	0.242693
Q86YS6	Ras-related protein Rab-43 OS=Homo sapiens OX=9606 GN=RAB43 PE=1 SV=1	61	10	8	RAB43	1.09263	0.0124119	0.127804	1.90616	0.243615
P02458	Collagen alpha-1(II) chain OS=Homo sapiens OX=9606 GN=COL2A1 PE=1 SV=3	14	18	13	COL2A1	1.13611	0.0470917	0.184102	1.32706	0.244313
Q96K76-4	Isoform of Q96K76, Isoform 4 of Ubiquitin carboxyl-terminal hydrolase 47 OS=Homo sapiens OX=9606 GN=USP47	41	43	43	USP47	0.926479	0.00589151	-0.110169	2.22977	0.245653
O75643	U5 small nuclear ribonucleoprotein 200 kDa helicase OS=Homo sapiens OX=9606 GN=SNRNP200 PE=1 SV=2	71	136	136	SNRNP200	1.0867	0.00886889	0.119957	2.05213	0.246166
Q9NZJ4	Sacsin OS=Homo sapiens OX=9606 GN=SACS PE=1 SV=2	23	83	82	SACS	1.09104	0.0109565	0.125709	1.96033	0.246431
P11172	Uridine 5'-monophosphate synthase OS=Homo sapiens OX=9606 GN=UMPS PE=1 SV=1	75	30	30	UMPS	1.10228	0.0175322	0.140485	1.75616	0.246714
Q15428	Splicing factor 3A subunit 2 OS=Homo sapiens OX=9606 GN=SF3A2 PE=1 SV=2	38	16	16	SF3A2	0.930171	0.00418913	-0.104431	2.37788	0.248325
Q8WXF7	Atlastin-1 OS=Homo sapiens OX=9606 GN=ATL1 PE=1 SV=1	36	18	17	ATL1	1.10766	0.0205656	0.14752	1.68686	0.248846
Q9Y4R8	Telomere length regulation protein TEL2 homolog OS=Homo sapiens OX=9606 GN=TELO2 PE=1 SV=2	30	20	20	TELO2	0.926267	0.00559754	-0.1105	2.252	0.248847
Q12899	Tripartite motif-containing protein 26 OS=Homo sapiens OX=9606 GN=TRIM26 PE=1 SV=1	43	20	20	TRIM26	0.890965	0.0318848	-0.16656	1.49642	0.249243
Q86WC4	Osteopetrosis-associated transmembrane protein 1 OS=Homo sapiens OX=9606 GN=OSTM1 PE=1 SV=1	16	5	5	OSTM1	1.08343	0.00693216	0.115605	2.15913	0.249607
Q96DE9	Protein EOLA2 OS=Homo sapiens OX=9606 GN=EOLA2 PE=2 SV=1	23	3	3	EOLA2	1.11287	0.0239829	0.154281	1.6201	0.24995
Q969Y2	tRNA modification GTPase GTPBP3, mitochondrial OS=Homo sapiens OX=9606 GN=GTPBP3 PE=1 SV=2	39	15	15	GTPBP3	1.10763	0.0200247	0.147471	1.69843	0.250469
A0A0D9SGE8	Isoform of Q8IWS0, PHD finger protein 6 OS=Homo sapiens OX=9606 GN=PHF6 PE=1 SV=1	55	19	19	PHF6	0.880194	0.0434988	-0.184106	1.36152	0.250664
Q9H1N7	Adenosine 3'-phospho 5'-phosphosulfate transporter 2 OS=Homo sapiens OX=9606 GN=SLC35B3 PE=1 SV=1	6	2	2	SLC35B3	1.10126	0.0156763	0.139162	1.80476	0.251153
Q96K83	Zinc finger protein 521 OS=Homo sapiens OX=9606 GN=ZNF521 PE=1 SV=1	11	13	12	ZNF521	1.10161	0.0157207	0.139617	1.80353	0.251804
Q9BU23	Lipase maturation factor 2 OS=Homo sapiens OX=9606 GN=LMF2 PE=1 SV=2	24	13	13	LMF2	1.09929	0.0143128	0.136576	1.84428	0.251884
Q9BTE3-2	Isoform of Q9BTE3, Isoform 2 of Mini-chromosome maintenance complex-binding protein OS=Homo sapiens OX=9606 GN=MCMBP	69	36	36	MCMBP	0.923435	0.00642336	-0.114918	2.19224	0.251928
Q9Y6U3	Scinderin OS=Homo sapiens OX=9606 GN=SCIN PE=1 SV=4	9	4	4	SCIN	0.897952	0.0238083	-0.15529	1.62327	0.252077
Q9BTE7	DCN1-like protein 5 OS=Homo sapiens OX=9606 GN=DCUN1D5 PE=1 SV=1	32	7	6	DCUN1D5	0.88839	0.0332068	-0.170734	1.47877	0.252477
Q9UPT9	Ubiquitin carboxyl-terminal hydrolase 22 OS=Homo sapiens OX=9606 GN=USP22 PE=1 SV=2	25	12	9	USP22	0.91898	0.00847738	-0.121895	2.07174	0.252534
O95633	Follistatin-related protein 3 OS=Homo sapiens OX=9606 GN=FSTL3 PE=1 SV=1	15	3	3	FSTL3	1.1322	0.0388735	0.179126	1.41035	0.25263
Q9UKT8	F-box/WD repeat-containing protein 2 OS=Homo sapiens OX=9606 GN=FBXW2 PE=1 SV=2	18	7	7	FBXW2	1.12941	0.0362675	0.175571	1.44048	0.252907
Q8TBA6	Golgin subfamily A member 5 OS=Homo sapiens OX=9606 GN=GOLGA5 PE=1 SV=3	80	52	52	GOLGA5	1.10194	0.0156257	0.140041	1.80616	0.252937
Q13535	Serine/threonine-protein kinase ATR OS=Homo sapiens OX=9606 GN=ATR PE=1 SV=3	20	39	38	ATR	1.09071	0.00949452	0.125267	2.02253	0.253356
Q96RT1	Erbin OS=Homo sapiens OX=9606 GN=ERBIN PE=1 SV=2	37	37	37	ERBIN	1.07038	0.00261612	0.0981212	2.58234	0.253383
P05161	Ubiquitin-like protein ISG15 OS=Homo sapiens OX=9606 GN=ISG15 PE=1 SV=5	56	8	8	ISG15	0.916885	0.00922349	-0.125187	2.0351	0.25477
P13611	Versican core protein OS=Homo sapiens OX=9606 GN=VCAN PE=1 SV=3	22	53	11	VCAN	1.12881	0.0343563	0.174801	1.46399	0.255907
Q14166	Tubulin--tyrosine ligase-like protein 12 OS=Homo sapiens OX=9606 GN=TTLL12 PE=1 SV=2	72	32	32	TTLL12	0.903985	0.0172839	-0.145629	1.76236	0.256651
P55884	Eukaryotic translation initiation factor 3 subunit B OS=Homo sapiens OX=9606 GN=EIF3B PE=1 SV=3	64	50	50	EIF3B	0.950879	0.000288767	-0.0726666	3.53945	0.2572
P21912	Succinate dehydrogenase [ubiquinone] iron-sulfur subunit, mitochondrial OS=Homo sapiens OX=9606 GN=SDHB PE=1 SV=3	73	23	23	SDHB	1.09801	0.0122898	0.134888	1.91045	0.257698
Q9Y4P8	WD repeat domain phosphoinositide-interacting protein 2 OS=Homo sapiens OX=9606 GN=WIPI2 PE=1 SV=1	57	18	3	WIPI2	0.900392	0.0195201	-0.151376	1.70952	0.258779
Q9Y5J6	Mitochondrial import inner membrane translocase subunit Tim10 B OS=Homo sapiens OX=9606 GN=TIMM10B PE=1 SV=1	63	4	4	TIMM10B	1.11999	0.0260754	0.163481	1.58377	0.258917
A0A7I2YQ88	Isoform of P11940, Polyadenylate-binding protein OS=Homo sapiens OX=9606 GN=PABPC1 PE=1 SV=1	67	47	2	PABPC1	0.913332	0.0102875	-0.130789	1.98769	0.259969
B1AHL2	Isoform of P23142, Fibulin-1 OS=Homo sapiens OX=9606 GN=FBLN1 PE=1 SV=1	41	21	4	FBLN1	1.13273	0.0354848	0.179809	1.44996	0.260716
P31939	Bifunctional purine biosynthesis protein ATIC OS=Homo sapiens OX=9606 GN=ATIC PE=1 SV=3	90	51	51	ATIC	1.13683	0.03853	0.185011	1.4142	0.261642
Q96SB8	Structural maintenance of chromosomes protein 6 OS=Homo sapiens OX=9606 GN=SMC6 PE=1 SV=2	33	33	32	SMC6	1.06938	0.00196514	0.096771	2.70661	0.261921
Q969X5	Endoplasmic reticulum-Golgi intermediate compartment protein 1 OS=Homo sapiens OX=9606 GN=ERGIC1 PE=1 SV=1	44	11	11	ERGIC1	1.05255	0.000283053	0.0738873	3.54813	0.262162
P78347	General transcription factor II-I OS=Homo sapiens OX=9606 GN=GTF2I PE=1 SV=2	42	34	34	GTF2I	0.878287	0.0397721	-0.187235	1.40042	0.262208
Q71U36-2	Isoform of Q71U36, Isoform 2 of Tubulin alpha-1A chain OS=Homo sapiens OX=9606 GN=TUBA1A	85	40	3	TUBA1A	0.919835	0.00665735	-0.120552	2.1767	0.262406
Q96C19	EF-hand domain-containing protein D2 OS=Homo sapiens OX=9606 GN=EFHD2 PE=1 SV=1	79	20	17	EFHD2	1.08061	0.00448614	0.111849	2.34813	0.262635
C9JE98	Isoform of Q9Y618, Nuclear receptor corepressor 2 OS=Homo sapiens OX=9606 GN=NCOR2 PE=1 SV=1	16	33	31	NCOR2	1.08279	0.00506354	0.114752	2.29555	0.263417
P61224	Ras-related protein Rap-1b OS=Homo sapiens OX=9606 GN=RAP1B PE=1 SV=1	87	22	3	RAP1B	1.11307	0.0197325	0.154548	1.70482	0.263476
O75475	PC4 and SFRS1-interacting protein OS=Homo sapiens OX=9606 GN=PSIP1 PE=1 SV=1	62	31	11	PSIP1	0.899957	0.0184547	-0.152072	1.73389	0.263676
Q9C0J8	pre-mRNA 3' end processing protein WDR33 OS=Homo sapiens OX=9606 GN=WDR33 PE=1 SV=2	17	20	20	WDR33	1.11847	0.023266	0.161524	1.63328	0.263814
P10909	Clusterin OS=Homo sapiens OX=9606 GN=CLU PE=1 SV=1	32	12	12	CLU	1.1242	0.0272189	0.168897	1.56513	0.264345
Q05655	Protein kinase C delta type OS=Homo sapiens OX=9606 GN=PRKCD PE=1 SV=2	47	27	25	PRKCD	1.1354	0.0355466	0.183206	1.4492	0.265502
P56381	ATP synthase subunit epsilon, mitochondrial OS=Homo sapiens OX=9606 GN=ATP5F1E PE=1 SV=2	75	6	6	ATP5F1E	1.09157	0.00791513	0.126401	2.10154	0.265637
O75351	Vacuolar protein sorting-associated protein 4B OS=Homo sapiens OX=9606 GN=VPS4B PE=1 SV=2	70	26	21	VPS4B	1.13355	0.0338903	0.180848	1.46993	0.265833
Q9BVG9	Phosphatidylserine synthase 2 OS=Homo sapiens OX=9606 GN=PTDSS2 PE=1 SV=1	29	10	10	PTDSS2	1.0991	0.0111077	0.136323	1.95438	0.266427
O43747	AP-1 complex subunit gamma-1 OS=Homo sapiens OX=9606 GN=AP1G1 PE=1 SV=5	56	44	41	AP1G1	0.933016	0.00216906	-0.100026	2.66373	0.266443
Q15768	Ephrin-B3 OS=Homo sapiens OX=9606 GN=EFNB3 PE=1 SV=1	11	4	3	EFNB3	1.09045	0.00709143	0.124924	2.14927	0.268495
O95858	Tetraspanin-15 OS=Homo sapiens OX=9606 GN=TSPAN15 PE=1 SV=1	19	4	4	TSPAN15	1.07454	0.00257244	0.103722	2.58966	0.268604
A0A0C4DFX4	readthrough, Helicase SRCAP (Fragment) OS=Homo sapiens OX=9606 PE=4 SV=1	5	10	10		1.10889	0.0157252	0.149121	1.8034	0.268925
A0A7I2V2P6	Isoform of P14735, Insulin-degrading enzyme OS=Homo sapiens OX=9606 GN=IDE PE=1 SV=1	69	67	66	IDE	0.924377	0.00424576	-0.113447	2.37204	0.269101
Q5SPY9	Isoform of Q9NQX5, Neural proliferation differentiation and control protein 1 OS=Homo sapiens OX=9606 GN=NPDC1 PE=1 SV=1	7	2	2	NPDC1	1.12933	0.0289316	0.175473	1.53863	0.269988
A0A804HK76	Isoform of O75369, Filamin-B OS=Homo sapiens OX=9606 GN=FLNB PE=1 SV=1	83	187	4	FLNB	1.09571	0.00894301	0.131867	2.04852	0.270132
Q6PJT7	Zinc finger CCCH domain-containing protein 14 OS=Homo sapiens OX=9606 GN=ZC3H14 PE=1 SV=1	35	19	19	ZC3H14	1.11272	0.0176052	0.154096	1.75436	0.270339
Q96FH0	BLOC-1-related complex subunit 8 OS=Homo sapiens OX=9606 GN=BORCS8 PE=1 SV=1	69	6	6	BORCS8	1.11129	0.0167586	0.152241	1.77576	0.270344
P55058	Phospholipid transfer protein OS=Homo sapiens OX=9606 GN=PLTP PE=1 SV=1	29	10	10	PLTP	1.11332	0.0179231	0.15487	1.74659	0.270494
Q6PKG0	La-related protein 1 OS=Homo sapiens OX=9606 GN=LARP1 PE=1 SV=2	66	57	50	LARP1	0.904174	0.0137126	-0.145327	1.86288	0.270727
Q9NXX6	Non-structural maintenance of chromosomes element 4 homolog A OS=Homo sapiens OX=9606 GN=NSMCE4A PE=1 SV=2	42	13	13	NSMCE4A	1.09808	0.00985099	0.134981	2.00652	0.270841
Q9Y676	28S ribosomal protein S18b, mitochondrial OS=Homo sapiens OX=9606 GN=MRPS18B PE=1 SV=1	61	10	10	MRPS18B	0.880442	0.0333537	-0.183701	1.47686	0.271299
A0A0A0MRM9	Isoform of Q14978, Nucleolar and coiled-body phosphoprotein 1 (Fragment) OS=Homo sapiens OX=9606 GN=NOLC1 PE=1 SV=1	73	55	2	NOLC1	1.12392	0.0244327	0.168541	1.61203	0.271693
A6NCN2	Putative keratin-87 protein OS=Homo sapiens OX=9606 GN=KRT87P PE=5 SV=4	47	14	3	KRT87P	1.13717	0.0341744	0.185446	1.4663	0.271919
Q5VWJ9	Sorting nexin-30 OS=Homo sapiens OX=9606 GN=SNX30 PE=1 SV=1	36	15	14	SNX30	1.11059	0.0158109	0.151327	1.80104	0.272546
Q96F25	UDP-N-acetylglucosamine transferase subunit ALG14 homolog OS=Homo sapiens OX=9606 GN=ALG14 PE=1 SV=1	15	3	3	ALG14	1.12021	0.0215631	0.163769	1.66629	0.272887
Q9NUL7	Probable ATP-dependent RNA helicase DDX28 OS=Homo sapiens OX=9606 GN=DDX28 PE=1 SV=2	4	2	2	DDX28	0.883326	0.0295562	-0.178982	1.52935	0.273727
A0A087WXD1	Isoform of Q96T83, Sodium/hydrogen exchanger OS=Homo sapiens OX=9606 GN=SLC9A7 PE=1 SV=1	11	7	6	SLC9A7	1.10078	0.0104118	0.138524	1.98247	0.274619
P60484	Phosphatidylinositol 3,4,5-trisphosphate 3-phosphatase and dual-specificity protein phosphatase PTEN OS=Homo sapiens OX=9606 GN=PTEN PE=1 SV=1	50	14	14	PTEN	0.896038	0.0180464	-0.158367	1.74361	0.276131
Q8TDQ4	Isoform of Q9H0R3, Transmembrane protein 222 OS=Homo sapiens OX=9606 GN=TMEM222 PE=1 SV=1	19	2	2	TMEM222	1.15217	0.0444218	0.204352	1.3524	0.276366
Q5UIP0	Telomere-associated protein RIF1 OS=Homo sapiens OX=9606 GN=RIF1 PE=1 SV=2	11	19	19	RIF1	1.12114	0.0211169	0.164968	1.67537	0.276381
Q9Y673	Dolichyl-phosphate beta-glucosyltransferase OS=Homo sapiens OX=9606 GN=ALG5 PE=1 SV=1	53	20	20	ALG5	1.12499	0.0234888	0.169916	1.62914	0.276816
P62070	Ras-related protein R-Ras2 OS=Homo sapiens OX=9606 GN=RRAS2 PE=1 SV=1	76	14	11	RRAS2	1.15496	0.046457	0.207843	1.33295	0.277044
A0A7P0T8Y0	Isoform of Q8IY21, Probable ATP-dependent RNA helicase DDX60 OS=Homo sapiens OX=9606 GN=DDX60 PE=1 SV=1	5	5	5	DDX60	0.884696	0.0270613	-0.176746	1.56765	0.277076
P08865	40S ribosomal protein SA OS=Homo sapiens OX=9606 GN=RPSA PE=1 SV=4	69	29	27	RPSA	1.12787	0.0252883	0.173607	1.59708	0.277264
Q9HB90	Ras-related GTP-binding protein C OS=Homo sapiens OX=9606 GN=RRAGC PE=1 SV=1	61	21	12	RRAGC	1.08394	0.00408445	0.116287	2.38887	0.277793
P08842	Steryl-sulfatase OS=Homo sapiens OX=9606 GN=STS PE=1 SV=2	7	3	3	STS	1.08964	0.00571202	0.123858	2.24321	0.27784
P08133	Annexin A6 OS=Homo sapiens OX=9606 GN=ANXA6 PE=1 SV=3	86	76	33	ANXA6	0.928752	0.00245001	-0.106635	2.61083	0.278407
Q6XZF7	Dynamin-binding protein OS=Homo sapiens OX=9606 GN=DNMBP PE=1 SV=1	49	56	56	DNMBP	0.917218	0.00573838	-0.124663	2.24121	0.279396
Q9BSG0	Protease-associated domain-containing protein 1 OS=Homo sapiens OX=9606 GN=PRADC1 PE=1 SV=1	36	3	3	PRADC1	0.924076	0.00349476	-0.113916	2.45658	0.279844
P56937	3-keto-steroid reductase/17-beta-hydroxysteroid dehydrogenase 7 OS=Homo sapiens OX=9606 GN=HSD17B7 PE=1 SV=1	44	11	10	HSD17B7	1.10567	0.0115181	0.144925	1.93862	0.280955
P09110	3-ketoacyl-CoA thiolase, peroxisomal OS=Homo sapiens OX=9606 GN=ACAA1 PE=1 SV=2	64	16	16	ACAA1	1.12931	0.0247762	0.175439	1.60597	0.281749
Q8TCB7	tRNA N(3)-methylcytidine methyltransferase METTL6 OS=Homo sapiens OX=9606 GN=METTL6 PE=1 SV=2	10	3	3	METTL6	1.14522	0.0362745	0.195623	1.4404	0.281776
Q8N1I0	Dedicator of cytokinesis protein 4 OS=Homo sapiens OX=9606 GN=DOCK4 PE=1 SV=3	2	2	2	DOCK4	0.909181	0.00865612	-0.13736	2.06268	0.28333
O15127	Secretory carrier-associated membrane protein 2 OS=Homo sapiens OX=9606 GN=SCAMP2 PE=1 SV=2	28	8	8	SCAMP2	1.11873	0.017545	0.161866	1.75585	0.284211
U3KQS2	Isoform of O43826, Glucose-6-phosphate exchanger SLC37A4 OS=Homo sapiens OX=9606 GN=SLC37A4 PE=1 SV=2	17	7	7	SLC37A4	1.09804	0.00781616	0.134926	2.10701	0.284291
P53701	Holocytochrome c-type synthase OS=Homo sapiens OX=9606 GN=HCCS PE=1 SV=1	68	16	16	HCCS	1.09761	0.00723835	0.134361	2.14036	0.287582
O00300	Tumor necrosis factor receptor superfamily member 11B OS=Homo sapiens OX=9606 GN=TNFRSF11B PE=1 SV=3	24	11	11	TNFRSF11B	1.13851	0.0287832	0.187148	1.54086	0.288368
Q9HC35	Echinoderm microtubule-associated protein-like 4 OS=Homo sapiens OX=9606 GN=EML4 PE=1 SV=3	52	42	42	EML4	0.914018	0.00594186	-0.129705	2.22608	0.288734
Q8TEX9	Importin-4 OS=Homo sapiens OX=9606 GN=IPO4 PE=1 SV=2	60	46	46	IPO4	0.915755	0.00530436	-0.126967	2.27537	0.288896
Q01167	Forkhead box protein K2 OS=Homo sapiens OX=9606 GN=FOXK2 PE=1 SV=3	31	17	15	FOXK2	1.14181	0.0308151	0.191326	1.51124	0.289139
Q9BRX8	Peroxiredoxin-like 2A OS=Homo sapiens OX=9606 GN=PRXL2A PE=1 SV=3	60	19	19	PRXL2A	1.08769	0.00407499	0.121268	2.38987	0.289815
O43405	Cochlin OS=Homo sapiens OX=9606 GN=COCH PE=1 SV=1	9	5	5	COCH	1.11993	0.0167717	0.163406	1.77542	0.290115
H0Y9Y1	Isoform of P20290, Transcription factor BTF3 (Fragment) OS=Homo sapiens OX=9606 GN=BTF3 PE=1 SV=2	81	7	3	BTF3	1.11391	0.0132289	0.155638	1.87848	0.292362
P19387	DNA-directed RNA polymerase II subunit RPB3 OS=Homo sapiens OX=9606 GN=POLR2C PE=1 SV=2	84	18	18	POLR2C	1.09804	0.00670821	0.134925	2.17339	0.293246
Q8N4P3	Guanosine-3',5'-bis(diphosphate) 3'-pyrophosphohydrolase MESH1 OS=Homo sapiens OX=9606 GN=HDDC3 PE=1 SV=3	52	12	12	HDDC3	1.10535	0.0091647	0.144505	2.03788	0.294484
Q5RL73	RNA-binding protein 48 OS=Homo sapiens OX=9606 GN=RBM48 PE=1 SV=1	7	2	2	RBM48	1.10417	0.00866163	0.142968	2.0624	0.294858
Q96H35	Probable RNA-binding protein 18 OS=Homo sapiens OX=9606 GN=RBM18 PE=2 SV=1	15	2	2	RBM18	0.889712	0.0178185	-0.16859	1.74913	0.294886
Q99575	Ribonucleases P/MRP protein subunit POP1 OS=Homo sapiens OX=9606 GN=POP1 PE=1 SV=2	55	46	45	POP1	0.915794	0.0047378	-0.126904	2.32442	0.294979
P49750	YLP motif-containing protein 1 OS=Homo sapiens OX=9606 GN=YLPM1 PE=1 SV=4	37	71	71	YLPM1	1.10934	0.0106592	0.149704	1.97227	0.295256
Q99836	Myeloid differentiation primary response protein MyD88 OS=Homo sapiens OX=9606 GN=MYD88 PE=1 SV=1	48	10	10	MYD88	0.917536	0.00417333	-0.124163	2.37952	0.295449
Q9Y6P5-2	Isoform of Q9Y6P5, Isoform T1 of Sestrin-1 OS=Homo sapiens OX=9606 GN=SESN1	9	3	3	SESN1	0.872455	0.0311772	-0.196847	1.50616	0.296484
O95782	AP-2 complex subunit alpha-1 OS=Homo sapiens OX=9606 GN=AP2A1 PE=1 SV=3	66	53	40	AP2A1	1.10209	0.00755875	0.140241	2.12155	0.297528
Q96MW5	Conserved oligomeric Golgi complex subunit 8 OS=Homo sapiens OX=9606 GN=COG8 PE=1 SV=2	33	16	16	COG8	0.90325	0.00926065	-0.146803	2.03336	0.298503
Q92793	CREB-binding protein OS=Homo sapiens OX=9606 GN=CREBBP PE=1 SV=3	30	57	37	CREBBP	1.08669	0.00322389	0.119941	2.49162	0.298848
E7EW39	Isoform of Q7Z2H8, Proton-coupled amino acid transporter 1 OS=Homo sapiens OX=9606 GN=SLC36A1 PE=1 SV=1	13	3	3	SLC36A1	1.10335	0.00778549	0.141894	2.10871	0.299214
P36969	Phospholipid hydroperoxide glutathione peroxidase OS=Homo sapiens OX=9606 GN=GPX4 PE=1 SV=3	60	14	14	GPX4	1.13633	0.0234786	0.184382	1.62933	0.300419
P61927	60S ribosomal protein L37 OS=Homo sapiens OX=9606 GN=RPL37 PE=1 SV=2	45	7	7	RPL37	0.856885	0.043694	-0.222827	1.35958	0.30295
E9PBY3	Isoform of Q86SF2, N-acetylgalactosaminyltransferase 7 OS=Homo sapiens OX=9606 GN=GALNT7 PE=1 SV=1	58	21	2	GALNT7	1.16243	0.0400719	0.217147	1.39716	0.303389
Q9NWY4	Histone PARylation factor 1 OS=Homo sapiens OX=9606 GN=HPF1 PE=1 SV=2	35	12	12	HPF1	0.908036	0.00659023	-0.139179	2.1811	0.303563
Q13591	Semaphorin-5A OS=Homo sapiens OX=9606 GN=SEMA5A PE=1 SV=3	14	12	12	SEMA5A	1.09763	0.00548086	0.13439	2.26115	0.303875
Q8NEU8	DCC-interacting protein 13-beta OS=Homo sapiens OX=9606 GN=APPL2 PE=1 SV=3	58	22	20	APPL2	0.914868	0.00419616	-0.128365	2.37715	0.305142
Q9BXB4	Oxysterol-binding protein-related protein 11 OS=Homo sapiens OX=9606 GN=OSBPL11 PE=1 SV=2	36	17	15	OSBPL11	0.908326	0.0062633	-0.138718	2.2032	0.305623
J3QLH3	Isoform of Q9UHR5, SAP30-binding protein (Fragment) OS=Homo sapiens OX=9606 GN=SAP30BP PE=1 SV=1	72	17	3	SAP30BP	1.15556	0.0341206	0.20859	1.46698	0.305998
Q8N2G8	GH3 domain-containing protein OS=Homo sapiens OX=9606 GN=GHDC PE=1 SV=2	54	24	24	GHDC	1.13262	0.0195627	0.17967	1.70857	0.306979
P35268	60S ribosomal protein L22 OS=Homo sapiens OX=9606 GN=RPL22 PE=1 SV=2	65	8	8	RPL22	0.882362	0.0195976	-0.180558	1.7078	0.308357
J3KPT4	Isoform of Q9H4I3, TraB domain-containing protein OS=Homo sapiens OX=9606 GN=TRABD PE=1 SV=1	62	16	16	TRABD	1.12729	0.0164432	0.172861	1.78401	0.308386
A0A3B3IT77	Isoform of Q96DW6, Mitochondrial glycine transporter OS=Homo sapiens OX=9606 GN=SLC25A38 PE=1 SV=1	15	3	3	SLC25A38	1.11501	0.0108243	0.157055	1.9656	0.308708
Q9Y4P1	Cysteine protease ATG4B OS=Homo sapiens OX=9606 GN=ATG4B PE=1 SV=2	39	11	11	ATG4B	0.893926	0.0122261	-0.161772	1.91271	0.309423
O75063	Glycosaminoglycan xylosylkinase OS=Homo sapiens OX=9606 GN=FAM20B PE=1 SV=1	54	17	17	FAM20B	1.12103	0.013131	0.164828	1.8817	0.310157
Q92743	Serine protease HTRA1 OS=Homo sapiens OX=9606 GN=HTRA1 PE=1 SV=1	17	5	5	HTRA1	1.16953	0.0423663	0.225925	1.37298	0.310191
Q14152	Eukaryotic translation initiation factor 3 subunit A OS=Homo sapiens OX=9606 GN=EIF3A PE=1 SV=1	60	96	96	EIF3A	0.897226	0.0103869	-0.156457	1.98351	0.310335
Q9UNQ2	Probable dimethyladenosine transferase OS=Homo sapiens OX=9606 GN=DIMT1 PE=1 SV=1	58	16	16	DIMT1	0.89999	0.00904793	-0.152019	2.04345	0.310643
Q9NX62	Golgi-resident adenosine 3',5'-bisphosphate 3'-phosphatase OS=Homo sapiens OX=9606 GN=BPNT2 PE=1 SV=1	54	20	20	BPNT2	1.10414	0.00664474	0.142925	2.17752	0.311222
Q86WT1	Tetratricopeptide repeat protein 30A OS=Homo sapiens OX=9606 GN=TTC30A PE=2 SV=3	9	5	2	TTC30A	0.858933	0.0372163	-0.219382	1.42927	0.313556
O94907	Dickkopf-related protein 1 OS=Homo sapiens OX=9606 GN=DKK1 PE=1 SV=1	27	7	6	DKK1	1.14716	0.0256483	0.198063	1.59094	0.315107
H0YI09	Isoform of Q9H8H3, Putative methyltransferase-like protein 7A (Fragment) OS=Homo sapiens OX=9606 GN=METTL7A PE=1 SV=1	63	19	19	METTL7A	1.09403	0.00368546	0.129649	2.43351	0.315501
Q7L5Y1	Mitochondrial enolase superfamily member 1 OS=Homo sapiens OX=9606 GN=ENOSF1 PE=1 SV=1	62	23	23	ENOSF1	1.10726	0.00713663	0.146997	2.14651	0.31553
Q9NQX7	Integral membrane protein 2C OS=Homo sapiens OX=9606 GN=ITM2C PE=1 SV=1	49	10	10	ITM2C	1.14329	0.0230872	0.193189	1.63663	0.316178
Q8WWY3	U4/U6 small nuclear ribonucleoprotein Prp31 OS=Homo sapiens OX=9606 GN=PRPF31 PE=1 SV=2	53	22	22	PRPF31	0.898942	0.00868466	-0.1537	2.06125	0.316813
Q9HC36	rRNA methyltransferase 3, mitochondrial OS=Homo sapiens OX=9606 GN=MRM3 PE=1 SV=2	40	13	12	MRM3	0.867813	0.0280738	-0.204544	1.5517	0.317391
P48681	Nestin OS=Homo sapiens OX=9606 GN=NES PE=1 SV=2	72	108	107	NES	1.11945	0.0111006	0.162795	1.95465	0.318208
Q02224	Centromere-associated protein E OS=Homo sapiens OX=9606 GN=CENPE PE=1 SV=2	3	10	5	CENPE	0.87946	0.0190074	-0.18531	1.72108	0.318933
Q13310-3	Isoform of Q13310, Isoform 3 of Polyadenylate-binding protein 4 OS=Homo sapiens OX=9606 GN=PABPC4	66	42	3	PABPC4	0.878312	0.0193297	-0.187195	1.71377	0.320811
P10301	Ras-related protein R-Ras OS=Homo sapiens OX=9606 GN=RRAS PE=1 SV=1	84	17	14	RRAS	1.12904	0.0146856	0.175098	1.83311	0.320974
P11216	Glycogen phosphorylase, brain form OS=Homo sapiens OX=9606 GN=PYGB PE=1 SV=5	78	80	66	PYGB	0.901305	0.00721804	-0.149913	2.14158	0.321051
Q9UJW0	Dynactin subunit 4 OS=Homo sapiens OX=9606 GN=DCTN4 PE=1 SV=1	75	27	27	DCTN4	0.918216	0.00246064	-0.123094	2.60895	0.321147
O75874	Isocitrate dehydrogenase [NADP] cytoplasmic OS=Homo sapiens OX=9606 GN=IDH1 PE=1 SV=2	86	36	33	IDH1	1.12463	0.0125859	0.169449	1.90012	0.321973
Q8NBX0	Saccharopine dehydrogenase-like oxidoreductase OS=Homo sapiens OX=9606 GN=SCCPDH PE=1 SV=1	74	23	23	SCCPDH	1.14342	0.0213647	0.193351	1.6703	0.322955
P51805	Plexin-A3 OS=Homo sapiens OX=9606 GN=PLXNA3 PE=1 SV=3	14	24	10	PLXNA3	0.846027	0.0454264	-0.241224	1.34269	0.32389
Q14145	Kelch-like ECH-associated protein 1 OS=Homo sapiens OX=9606 GN=KEAP1 PE=1 SV=2	78	34	20	KEAP1	0.8738	0.0209906	-0.194625	1.67797	0.326575
Q86VU5	Catechol O-methyltransferase domain-containing protein 1 OS=Homo sapiens OX=9606 GN=COMTD1 PE=1 SV=1	29	7	7	COMTD1	1.18062	0.0424695	0.239548	1.37192	0.328642
Q86TB9	Protein PAT1 homolog 1 OS=Homo sapiens OX=9606 GN=PATL1 PE=1 SV=2	40	22	22	PATL1	0.896392	0.00798519	-0.157798	2.09771	0.331014
O14787-2	Isoform of O14787, Isoform 2 of Transportin-2 OS=Homo sapiens OX=9606 GN=TNPO2	61	41	27	TNPO2	0.883854	0.0138516	-0.17812	1.8585	0.331036
Q9NUJ7	PI-PLC X domain-containing protein 1 OS=Homo sapiens OX=9606 GN=PLCXD1 PE=2 SV=1	7	2	2	PLCXD1	0.856097	0.0332656	-0.224155	1.47801	0.331302
Q9BUF5	Tubulin beta-6 chain OS=Homo sapiens OX=9606 GN=TUBB6 PE=1 SV=1	83	27	9	TUBB6	0.882843	0.014194	-0.17977	1.84789	0.332197
Q7Z6E9	E3 ubiquitin-protein ligase RBBP6 OS=Homo sapiens OX=9606 GN=RBBP6 PE=1 SV=1	9	16	16	RBBP6	1.16014	0.0277262	0.214297	1.55711	0.333684
Q9NRD5	PRKCA-binding protein OS=Homo sapiens OX=9606 GN=PICK1 PE=1 SV=2	6	2	2	PICK1	0.926765	0.000903561	-0.109724	3.04404	0.334004
Q99613	Eukaryotic translation initiation factor 3 subunit C OS=Homo sapiens OX=9606 GN=EIF3C PE=1 SV=1	53	49	49	EIF3C	0.911777	0.0030784	-0.133246	2.51168	0.334671
Q8NEF9	Serum response factor-binding protein 1 OS=Homo sapiens OX=9606 GN=SRFBP1 PE=1 SV=1	51	20	20	SRFBP1	0.852574	0.0351078	-0.230103	1.4546	0.334707
P19388	DNA-directed RNA polymerases I, II, and III subunit RPABC1 OS=Homo sapiens OX=9606 GN=POLR2E PE=1 SV=4	68	13	13	POLR2E	1.09246	0.00228441	0.127574	2.64123	0.336952
P06737	Glycogen phosphorylase, liver form OS=Homo sapiens OX=9606 GN=PYGL PE=1 SV=4	77	77	63	PYGL	0.894381	0.00807678	-0.161038	2.09276	0.337014
U3KQB0	Isoform of P61218, DNA-directed RNA polymerases I, II, and III subunit RPABC2 OS=Homo sapiens OX=9606 GN=POLR2F PE=1 SV=1	45	5	2	POLR2F	1.19749	0.0497412	0.260019	1.30328	0.338878
A0A0C4DGQ8	Isoform of Q6IAN0, Dehydrogenase/reductase SDR family member 7B OS=Homo sapiens OX=9606 GN=DHRS7B PE=1 SV=1	23	6	6	DHRS7B	1.13465	0.0137211	0.182246	1.86261	0.339453
Q96RS0	Trimethylguanosine synthase OS=Homo sapiens OX=9606 GN=TGS1 PE=1 SV=3	11	6	5	TGS1	0.918305	0.00172161	-0.122954	2.76407	0.339853
P46777	60S ribosomal protein L5 OS=Homo sapiens OX=9606 GN=RPL5 PE=1 SV=3	69	28	28	RPL5	1.15108	0.0209598	0.202985	1.67861	0.340733
Q9H1C7	Cysteine-rich and transmembrane domain-containing protein 1 OS=Homo sapiens OX=9606 GN=CYSTM1 PE=1 SV=1	11	2	2	CYSTM1	0.857575	0.0287877	-0.221665	1.54079	0.341539
O75879	Glutamyl-tRNA(Gln) amidotransferase subunit B, mitochondrial OS=Homo sapiens OX=9606 GN=GATB PE=1 SV=1	30	13	12	GATB	0.87897	0.0146128	-0.186114	1.83527	0.341568
Q53GQ0	Very-long-chain 3-oxoacyl-CoA reductase OS=Homo sapiens OX=9606 GN=HSD17B12 PE=1 SV=2	61	20	20	HSD17B12	1.12527	0.00984591	0.17027	2.00674	0.341689
A7KAX9	Rho GTPase-activating protein 32 OS=Homo sapiens OX=9606 GN=ARHGAP32 PE=1 SV=1	7	11	11	ARHGAP32	1.10666	0.00454321	0.146207	2.34264	0.342509
O94832	Unconventional myosin-Id OS=Homo sapiens OX=9606 GN=MYO1D PE=1 SV=2	34	29	29	MYO1D	0.869959	0.0197153	-0.20098	1.7052	0.34271
P21741	Midkine OS=Homo sapiens OX=9606 GN=MDK PE=1 SV=1	48	7	7	MDK	1.14934	0.019479	0.20081	1.71043	0.343472
P32969	60S ribosomal protein L9 OS=Homo sapiens OX=9606 GN=RPL9P9 PE=1 SV=1	81	16	16	RPL9; RPL9P7; RPL9P8; RPL9P9	0.838529	0.0443882	-0.254068	1.35273	0.343686
Q7Z7H5	Transmembrane emp24 domain-containing protein 4 OS=Homo sapiens OX=9606 GN=TMED4 PE=1 SV=1	54	14	11	TMED4	1.08844	0.0015164	0.122267	2.81919	0.344694
Q6NXE6	Armadillo repeat-containing protein 6 OS=Homo sapiens OX=9606 GN=ARMC6 PE=1 SV=2	36	15	15	ARMC6	0.86389	0.0231865	-0.211081	1.63477	0.345067
Q9UGP4	LIM domain-containing protein 1 OS=Homo sapiens OX=9606 GN=LIMD1 PE=1 SV=1	55	23	22	LIMD1	1.15724	0.0230063	0.210682	1.63815	0.345129
A0A7P0TBE2	Isoform of P10515, Acetyltransferase component of pyruvate dehydrogenase complex OS=Homo sapiens OX=9606 GN=DLAT PE=1 SV=1	48	24	24	DLAT	0.849808	0.0338434	-0.234792	1.47053	0.345268
E9PC66	Isoform of P17029, Zinc finger protein with KRAB and SCAN domains 1 OS=Homo sapiens OX=9606 GN=ZKSCAN1 PE=1 SV=1	12	4	4	ZKSCAN1	0.878087	0.0143526	-0.187564	1.84307	0.345693
Q96SB4	SRSF protein kinase 1 OS=Homo sapiens OX=9606 GN=SRPK1 PE=1 SV=2	42	21	16	SRPK1	0.848016	0.0345784	-0.237837	1.4612	0.347527
Q15424	Scaffold attachment factor B1 OS=Homo sapiens OX=9606 GN=SAFB PE=1 SV=4	50	49	29	SAFB	1.14333	0.0158672	0.193238	1.7995	0.347732
Q99943	1-acyl-sn-glycerol-3-phosphate acyltransferase alpha OS=Homo sapiens OX=9606 GN=AGPAT1 PE=1 SV=2	21	7	7	AGPAT1	1.16128	0.0242891	0.215719	1.61459	0.348297
Q14974	Importin subunit beta-1 OS=Homo sapiens OX=9606 GN=KPNB1 PE=1 SV=2	71	48	48	KPNB1	0.897131	0.0058773	-0.15661	2.23082	0.349369
Q96KC8	DnaJ homolog subfamily C member 1 OS=Homo sapiens OX=9606 GN=DNAJC1 PE=1 SV=1	35	17	16	DNAJC1	1.13566	0.0123315	0.183529	1.90898	0.350353
Q13148	TAR DNA-binding protein 43 OS=Homo sapiens OX=9606 GN=TARDBP PE=1 SV=1	43	12	12	TARDBP	0.876362	0.0144025	-0.190402	1.84156	0.350637
Q9HAU0	Pleckstrin homology domain-containing family A member 5 OS=Homo sapiens OX=9606 GN=PLEKHA5 PE=1 SV=1	39	32	32	PLEKHA5	0.83316	0.046105	-0.263335	1.33625	0.351881
A0A5F9UP49	Isoform of Q9BRK5, 45 kDa calcium-binding protein OS=Homo sapiens OX=9606 GN=SDF4 PE=1 SV=1	66	21	21	SDF4	0.910606	0.00247578	-0.135101	2.60629	0.352112
Q969F9	BLOC-2 complex member HPS3 OS=Homo sapiens OX=9606 GN=HPS3 PE=1 SV=1	6	6	5	HPS3	1.2035	0.0478963	0.267241	1.3197	0.352677
Q9HCJ0	Trinucleotide repeat-containing gene 6C protein OS=Homo sapiens OX=9606 GN=TNRC6C PE=1 SV=3	31	32	2	TNRC6C	1.08931	0.00136324	0.123413	2.86543	0.35363
Q86UK0	Glucosylceramide transporter ABCA12 OS=Homo sapiens OX=9606 GN=ABCA12 PE=1 SV=3	1	3	3	ABCA12	1.18657	0.0359344	0.2468	1.44449	0.356501
Q14687	Genetic suppressor element 1 OS=Homo sapiens OX=9606 GN=GSE1 PE=1 SV=3	9	11	4	GSE1	1.1296	0.00933798	0.175809	2.02975	0.356848
P00374	Dihydrofolate reductase OS=Homo sapiens OX=9606 GN=DHFR PE=1 SV=2	76	14	14	DHFR	0.87048	0.0164411	-0.200117	1.78407	0.357023
Q4V328	GRIP1-associated protein 1 OS=Homo sapiens OX=9606 GN=GRIPAP1 PE=1 SV=2	65	45	37	GRIPAP1	0.888676	0.007941	-0.170271	2.10012	0.35759
B4DPQ0	Isoform of P00736, Complement subcomponent C1r OS=Homo sapiens OX=9606 GN=C1R PE=1 SV=1	18	8	8	C1R	1.15384	0.0183976	0.206444	1.73524	0.358229
Q9UPW5	Cytosolic carboxypeptidase 1 OS=Homo sapiens OX=9606 GN=AGTPBP1 PE=1 SV=3	6	6	5	AGTPBP1	0.89236	0.00654621	-0.164303	2.18401	0.358838
A1L0T0	2-hydroxyacyl-CoA lyase 2 OS=Homo sapiens OX=9606 GN=ILVBL PE=1 SV=2	75	35	35	ILVBL	1.12522	0.00762436	0.170208	2.1178	0.360466
Q9UNF1	Melanoma-associated antigen D2 OS=Homo sapiens OX=9606 GN=MAGED2 PE=1 SV=2	54	25	24	MAGED2	0.871798	0.0149228	-0.197933	1.82615	0.361456
Q7Z3E5	LisH domain-containing protein ARMC9 OS=Homo sapiens OX=9606 GN=ARMC9 PE=1 SV=3	24	16	16	ARMC9	0.85541	0.0247941	-0.225313	1.60565	0.361774
Q9HCJ1	Progressive ankylosis protein homolog OS=Homo sapiens OX=9606 GN=ANKH PE=1 SV=2	14	6	6	ANKH	1.11175	0.00428774	0.152834	2.36777	0.361876
Q9H0R4	Haloacid dehalogenase-like hydrolase domain-containing protein 2 OS=Homo sapiens OX=9606 GN=HDHD2 PE=1 SV=1	76	15	15	HDHD2	0.915751	0.00139396	-0.126972	2.85575	0.362601
Q8NHV4	Protein NEDD1 OS=Homo sapiens OX=9606 GN=NEDD1 PE=1 SV=1	57	29	29	NEDD1	1.11237	0.00423764	0.15364	2.37288	0.364568
Q16611	Bcl-2 homologous antagonist/killer OS=Homo sapiens OX=9606 GN=BAK1 PE=1 SV=1	56	8	8	BAK1	1.12215	0.00621209	0.16627	2.20676	0.366919
P55795	Heterogeneous nuclear ribonucleoprotein H2 OS=Homo sapiens OX=9606 GN=HNRNPH2 PE=1 SV=1	45	16	8	HNRNPH2	0.843952	0.0311056	-0.244767	1.50716	0.368903
P01344	Insulin-like growth factor II OS=Homo sapiens OX=9606 GN=IGF2 PE=1 SV=1	41	5	5	IGF2	1.12838	0.00761169	0.174254	2.11852	0.369161
Q9NYL4	Peptidyl-prolyl cis-trans isomerase FKBP11 OS=Homo sapiens OX=9606 GN=FKBP11 PE=1 SV=1	47	6	5	FKBP11	1.14547	0.0128942	0.195938	1.88961	0.370245
Q8N4Q0	Prostaglandin reductase 3 OS=Homo sapiens OX=9606 GN=PTGR3 PE=1 SV=1	42	11	11	PTGR3	1.07627	0.000314645	0.106039	3.50218	0.371367
Q14257	Reticulocalbin-2 OS=Homo sapiens OX=9606 GN=RCN2 PE=1 SV=1	73	23	23	RCN2	0.860527	0.018805	-0.216708	1.72573	0.373979
Q96NB1	Centrosomal protein 20 OS=Homo sapiens OX=9606 GN=CEP20 PE=1 SV=1	22	3	3	CEP20	1.1099	0.00324143	0.150426	2.48926	0.374449
Q14596	Next to BRCA1 gene 1 protein OS=Homo sapiens OX=9606 GN=NBR1 PE=1 SV=3	15	8	8	NBR1	0.898728	0.00367833	-0.154043	2.43435	0.374994
Q16666	Gamma-interferon-inducible protein 16 OS=Homo sapiens OX=9606 GN=IFI16 PE=1 SV=3	24	18	18	IFI16	0.862967	0.0159674	-0.212622	1.79677	0.382032
P01033	Metalloproteinase inhibitor 1 OS=Homo sapiens OX=9606 GN=TIMP1 PE=1 SV=1	54	7	7	TIMP1	1.15789	0.0151103	0.211504	1.82073	0.385091
O60610	Protein diaphanous homolog 1 OS=Homo sapiens OX=9606 GN=DIAPH1 PE=1 SV=2	54	64	62	DIAPH1	0.891948	0.00456344	-0.164969	2.34071	0.386144
Q96G61	Diphosphoinositol polyphosphate phosphohydrolase 3-beta OS=Homo sapiens OX=9606 GN=NUDT11 PE=1 SV=1	46	6	3	NUDT11	1.17288	0.0205889	0.230057	1.68637	0.38796
O00571	ATP-dependent RNA helicase DDX3X OS=Homo sapiens OX=9606 GN=DDX3X PE=1 SV=3	72	42	13	DDX3X	0.833685	0.0327808	-0.262425	1.48438	0.389539
Q32P41	tRNA (guanine(37)-N1)-methyltransferase OS=Homo sapiens OX=9606 GN=TRMT5 PE=1 SV=2	25	11	11	TRMT5	0.88794	0.00521102	-0.171465	2.28308	0.391469
Q5VT06	Centrosome-associated protein 350 OS=Homo sapiens OX=9606 GN=CEP350 PE=1 SV=1	3	7	6	CEP350	1.17183	0.0188679	0.228764	1.72428	0.394452
Q96PU4	E3 ubiquitin-protein ligase UHRF2 OS=Homo sapiens OX=9606 GN=UHRF2 PE=1 SV=1	8	6	6	UHRF2	0.923896	0.000347033	-0.114198	3.45963	0.395082
P33121	Long-chain-fatty-acid--CoA ligase 1 OS=Homo sapiens OX=9606 GN=ACSL1 PE=1 SV=1	54	31	31	ACSL1	1.14175	0.00858416	0.191247	2.0663	0.395174
O75150	E3 ubiquitin-protein ligase BRE1B OS=Homo sapiens OX=9606 GN=RNF40 PE=1 SV=5	46	42	38	RNF40	0.898689	0.00268819	-0.154106	2.57054	0.396136
O14975	Long-chain fatty acid transport protein 2 OS=Homo sapiens OX=9606 GN=SLC27A2 PE=1 SV=2	33	19	19	SLC27A2	1.14538	0.00943238	0.195824	2.02538	0.396618
Q7L2J0	7SK snRNA methylphosphate capping enzyme OS=Homo sapiens OX=9606 GN=MEPCE PE=1 SV=1	35	16	16	MEPCE	0.897985	0.00271375	-0.155237	2.56643	0.398405
Q8IZL8	Proline-, glutamic acid- and leucine-rich protein 1 OS=Homo sapiens OX=9606 GN=PELP1 PE=1 SV=2	44	31	27	PELP1	1.12113	0.00378511	0.164953	2.42192	0.399502
Q7Z460-4	Isoform of Q7Z460, Isoform 4 of CLIP-associating protein 1 OS=Homo sapiens OX=9606 GN=CLASP1	36	40	2	CLASP1	0.859959	0.0145488	-0.21766	1.83717	0.399879
F8W7Q4	Isoform of Q96A26, Protein FAM162A OS=Homo sapiens OX=9606 GN=FAM162A PE=1 SV=1	41	9	9	FAM162A	1.15512	0.0118714	0.208039	1.9255	0.400579
P38919	Eukaryotic initiation factor 4A-III OS=Homo sapiens OX=9606 GN=EIF4A3 PE=1 SV=4	82	36	4	EIF4A3	1.20123	0.0303906	0.264511	1.51726	0.401331
Q92576	PHD finger protein 3 OS=Homo sapiens OX=9606 GN=PHF3 PE=1 SV=3	26	36	36	PHF3	1.17174	0.0173913	0.228648	1.75967	0.402346
Q15012	Lysosomal-associated transmembrane protein 4A OS=Homo sapiens OX=9606 GN=LAPTM4A PE=1 SV=1	21	3	3	LAPTM4A	1.11605	0.00280601	0.158399	2.55191	0.40422
Q9Y613	FH1/FH2 domain-containing protein 1 OS=Homo sapiens OX=9606 GN=FHOD1 PE=1 SV=3	43	38	38	FHOD1	0.871604	0.00909516	-0.198255	2.04119	0.404675
Q12841	Follistatin-related protein 1 OS=Homo sapiens OX=9606 GN=FSTL1 PE=1 SV=1	60	18	16	FSTL1	1.0987	0.00103024	0.135796	2.98706	0.405631
P35052	Glypican-1 OS=Homo sapiens OX=9606 GN=GPC1 PE=1 SV=2	40	16	16	GPC1	1.14756	0.00902678	0.198574	2.04447	0.405978
Q9Y3B7	39S ribosomal protein L11, mitochondrial OS=Homo sapiens OX=9606 GN=MRPL11 PE=1 SV=1	43	8	8	MRPL11	0.867841	0.0102991	-0.204498	1.9872	0.406378
Q8IXQ5	Kelch-like protein 7 OS=Homo sapiens OX=9606 GN=KLHL7 PE=1 SV=2	47	15	12	KLHL7	1.20842	0.0322325	0.273125	1.49171	0.407422
P30049	ATP synthase subunit delta, mitochondrial OS=Homo sapiens OX=9606 GN=ATP5F1D PE=1 SV=2	46	7	7	ATP5F1D	1.1368	0.00611211	0.184981	2.21381	0.409514
Q8N6I4	Transmembrane protein 251 OS=Homo sapiens OX=9606 GN=TMEM251 PE=1 SV=4	19	2	2	LYSET	0.879154	0.00623136	-0.185812	2.20542	0.409792
Q6P1M0	Long-chain fatty acid transport protein 4 OS=Homo sapiens OX=9606 GN=SLC27A4 PE=1 SV=1	44	23	22	SLC27A4	1.13599	0.00590935	0.183949	2.22846	0.409924
Q9NX20	39S ribosomal protein L16, mitochondrial OS=Homo sapiens OX=9606 GN=MRPL16 PE=1 SV=1	29	6	6	MRPL16	0.842662	0.0218544	-0.246975	1.66046	0.410092
Q13671	Ras and Rab interactor 1 OS=Homo sapiens OX=9606 GN=RIN1 PE=1 SV=4	17	7	7	RIN1	0.86111	0.0124547	-0.21573	1.90467	0.410894
Q8IV48	3'-5' exoribonuclease 1 OS=Homo sapiens OX=9606 GN=ERI1 PE=1 SV=3	15	5	5	ERI1	0.85123	0.0169042	-0.232379	1.77201	0.411777
Q9Y287	Integral membrane protein 2B OS=Homo sapiens OX=9606 GN=ITM2B PE=1 SV=1	70	13	13	ITM2B	1.15556	0.0103298	0.208595	1.98591	0.414251
Q9NZV1	Cysteine-rich motor neuron 1 protein OS=Homo sapiens OX=9606 GN=CRIM1 PE=1 SV=1	17	11	11	CRIM1	1.15753	0.0108282	0.211052	1.96544	0.414811
Q9Y606-2	Isoform of Q9Y606, Isoform 2 of Pseudouridylate synthase 1 homolog OS=Homo sapiens OX=9606 GN=PUS1	71	27	27	PUS1	0.892093	0.00299534	-0.164735	2.52355	0.415717
P11388	DNA topoisomerase 2-alpha OS=Homo sapiens OX=9606 GN=TOP2A PE=1 SV=3	31	39	30	TOP2A	0.819148	0.0359364	-0.287804	1.44447	0.415723
Q6P158	Putative ATP-dependent RNA helicase DHX57 OS=Homo sapiens OX=9606 GN=DHX57 PE=1 SV=2	28	29	26	DHX57	0.857281	0.0130966	-0.222161	1.88284	0.418293
A0A8I5KXR3	Isoform of Q03164, Histone-lysine N-methyltransferase OS=Homo sapiens OX=9606 GN=KMT2A PE=1 SV=1	1	4	4	KMT2A	1.18049	0.0178865	0.23939	1.74747	0.418327
Q96SK2	Transmembrane protein 209 OS=Homo sapiens OX=9606 GN=TMEM209 PE=1 SV=2	18	7	7	TMEM209	1.18788	0.0206414	0.248393	1.68526	0.418608
Q9UJF2	Ras GTPase-activating protein nGAP OS=Homo sapiens OX=9606 GN=RASAL2 PE=1 SV=2	4	5	3	RASAL2	1.21487	0.0319967	0.280798	1.4949	0.419763
G3V167	Isoform of Q9UGN5, Poly [ADP-ribose] polymerase OS=Homo sapiens OX=9606 GN=PARP2 PE=1 SV=1	4	2	2	PARP2	0.88358	0.00429646	-0.178568	2.36689	0.422651
P42166	Lamina-associated polypeptide 2, isoform alpha OS=Homo sapiens OX=9606 GN=TMPO PE=1 SV=2	57	31	16	TMPO	1.18828	0.0198268	0.24888	1.70275	0.42378
Q9H307	Pinin OS=Homo sapiens OX=9606 GN=PNN PE=1 SV=5	45	36	35	PNN	1.24705	0.0463072	0.318514	1.33435	0.425009
P51884	Lumican OS=Homo sapiens OX=9606 GN=LUM PE=1 SV=2	40	14	10	LUM	1.12638	0.00326182	0.171697	2.48654	0.42693
I3L3B0	Isoform of Q07021, Complement component 1 Q subcomponent-binding protein, mitochondrial OS=Homo sapiens OX=9606 GN=C1QBP PE=1 SV=1	97	14	2	C1QBP	1.15525	0.00884534	0.208204	2.05329	0.427502
P60228	Eukaryotic translation initiation factor 3 subunit E OS=Homo sapiens OX=9606 GN=EIF3E PE=1 SV=1	72	30	30	EIF3E	0.896438	0.001788	-0.157724	2.74763	0.433366
P46821	Microtubule-associated protein 1B OS=Homo sapiens OX=9606 GN=MAP1B PE=1 SV=2	69	146	142	MAP1B	0.850947	0.0135461	-0.232858	1.86818	0.435022
Q8N8J7	Uncharacterized protein FAM241A OS=Homo sapiens OX=9606 GN=FAM241A PE=2 SV=2	55	8	8	FAM241A	1.11718	0.00187378	0.159857	2.72728	0.435974
Q9NX58	Cell growth-regulating nucleolar protein OS=Homo sapiens OX=9606 GN=LYAR PE=1 SV=3	52	21	21	LYAR	0.812893	0.0340628	-0.298862	1.46772	0.438646
Q86XK2	F-box only protein 11 OS=Homo sapiens OX=9606 GN=FBXO11 PE=1 SV=3	9	7	7	FBXO11	1.14196	0.00505322	0.191513	2.29643	0.439797
O15371	Eukaryotic translation initiation factor 3 subunit D OS=Homo sapiens OX=9606 GN=EIF3D PE=1 SV=1	69	30	30	EIF3D	0.909947	0.000556186	-0.136146	3.25478	0.443125
P09001	39S ribosomal protein L3, mitochondrial OS=Homo sapiens OX=9606 GN=MRPL3 PE=1 SV=1	54	13	13	MRPL3	0.789415	0.0498105	-0.341143	1.30268	0.4444
P38398	Breast cancer type 1 susceptibility protein OS=Homo sapiens OX=9606 GN=BRCA1 PE=1 SV=2	5	5	4	BRCA1	1.24788	0.0397054	0.319476	1.40115	0.447634
P57723	Poly(rC)-binding protein 4 OS=Homo sapiens OX=9606 GN=PCBP4 PE=2 SV=1	13	4	3	PCBP4	0.827569	0.022633	-0.273049	1.64526	0.449236
Q02108	Guanylate cyclase soluble subunit alpha-1 OS=Homo sapiens OX=9606 GN=GUCY1A1 PE=1 SV=2	41	23	23	GUCY1A1	1.18501	0.0146237	0.244901	1.83494	0.449379
Q8N5C6	S1 RNA-binding domain-containing protein 1 OS=Homo sapiens OX=9606 GN=SRBD1 PE=1 SV=2	7	5	4	SRBD1	0.865341	0.00700767	-0.208659	2.15443	0.449541
P52948	Nuclear pore complex protein Nup98-Nup96 OS=Homo sapiens OX=9606 GN=NUP98 PE=1 SV=4	27	42	42	NUP98	1.12729	0.0023434	0.172864	2.63015	0.454658
Q9UHR6	Zinc finger HIT domain-containing protein 2 OS=Homo sapiens OX=9606 GN=ZNHIT2 PE=1 SV=1	36	9	9	ZNHIT2	0.82121	0.0245963	-0.284177	1.60913	0.457278
Q14767	Latent-transforming growth factor beta-binding protein 2 OS=Homo sapiens OX=9606 GN=LTBP2 PE=1 SV=3	13	19	19	LTBP2	1.17511	0.0108479	0.232795	1.96465	0.457363
Q9ULV4	Coronin-1C OS=Homo sapiens OX=9606 GN=CORO1C PE=1 SV=1	68	43	5	CORO1C	0.872313	0.00477061	-0.197082	2.32143	0.457512
P13804	Electron transfer flavoprotein subunit alpha, mitochondrial OS=Homo sapiens OX=9606 GN=ETFA PE=1 SV=1	80	26	20	ETFA	0.856036	0.00908992	-0.224257	2.04144	0.457806
C9J2Y9	Isoform of P30876, DNA-directed RNA polymerase subunit beta OS=Homo sapiens OX=9606 GN=POLR2B PE=1 SV=2	58	63	63	POLR2B	1.12891	0.00225697	0.174934	2.64647	0.462959
O60684	Importin subunit alpha-7 OS=Homo sapiens OX=9606 GN=KPNA6 PE=1 SV=1	56	25	16	KPNA6	0.910927	0.000355397	-0.134593	3.44929	0.464248
P82914	28S ribosomal protein S15, mitochondrial OS=Homo sapiens OX=9606 GN=MRPS15 PE=1 SV=1	26	10	10	MRPS15	0.801076	0.0349796	-0.31999	1.45619	0.465964
B4DFJ1	Isoform of Q9BSI4, TERF1-interacting nuclear factor 2 OS=Homo sapiens OX=9606 GN=TINF2 PE=1 SV=1	10	3	3	TINF2	1.21912	0.0231071	0.285842	1.63625	0.467711
P62861	FAU ubiquitin-like and ribosomal protein S30 OS=Homo sapiens OX=9606 GN=FAU PE=1 SV=2	23	4	4	FAU	0.857585	0.00775222	-0.221649	2.11057	0.467806
Q14331	Protein FRG1 OS=Homo sapiens OX=9606 GN=FRG1 PE=1 SV=1	50	11	11	FRG1	0.845355	0.0115003	-0.24237	1.93929	0.470027
P49790	Nuclear pore complex protein Nup153 OS=Homo sapiens OX=9606 GN=NUP153 PE=1 SV=2	55	58	58	NUP153	1.16337	0.00686118	0.218307	2.1636	0.472329
Q9H6A9	Pecanex-like protein 3 OS=Homo sapiens OX=9606 GN=PCNX3 PE=1 SV=2	8	10	10	PCNX3	1.0961	0.000250767	0.132379	3.60073	0.476661
O75947	ATP synthase subunit d, mitochondrial OS=Homo sapiens OX=9606 GN=ATP5PD PE=1 SV=3	82	14	14	ATP5PD	1.13373	0.00231659	0.181083	2.63515	0.477181
K7EN36	Isoform of Q93050, V-type proton ATPase subunit a (Fragment) OS=Homo sapiens OX=9606 GN=ATP6V0A1 PE=1 SV=1	65	14	2	ATP6V0A1	1.17459	0.00876879	0.232153	2.05706	0.477553
P11387	DNA topoisomerase 1 OS=Homo sapiens OX=9606 GN=TOP1 PE=1 SV=2	36	25	25	TOP1	0.800014	0.0324933	-0.321903	1.48821	0.479058
P22692	Insulin-like growth factor-binding protein 4 OS=Homo sapiens OX=9606 GN=IGFBP4 PE=1 SV=2	35	8	8	IGFBP4	1.19243	0.0129714	0.253902	1.88701	0.479116
O60841	Eukaryotic translation initiation factor 5B OS=Homo sapiens OX=9606 GN=EIF5B PE=1 SV=4	57	74	73	EIF5B	0.866589	0.0047541	-0.20658	2.32293	0.479871
Q96KB5	Lymphokine-activated killer T-cell-originated protein kinase OS=Homo sapiens OX=9606 GN=PBK PE=1 SV=3	67	15	15	PBK	0.896163	0.000920573	-0.158167	3.03594	0.480184
Q9UHB6-4	Isoform of Q9UHB6, Isoform 4 of LIM domain and actin-binding protein 1 OS=Homo sapiens OX=9606 GN=LIMA1	72	52	7	LIMA1	0.800427	0.0311477	-0.321158	1.50657	0.483848
Q6NSJ5	Volume-regulated anion channel subunit LRRC8E OS=Homo sapiens OX=9606 GN=LRRC8E PE=1 SV=2	15	11	9	LRRC8E	1.29004	0.0477961	0.367418	1.32061	0.485215
P17096	High mobility group protein HMG-I/HMG-Y OS=Homo sapiens OX=9606 GN=HMGA1 PE=1 SV=3	58	9	9	HMGA1	0.815485	0.0222756	-0.294269	1.65217	0.486183
Q9H4L5	Oxysterol-binding protein-related protein 3 OS=Homo sapiens OX=9606 GN=OSBPL3 PE=1 SV=1	19	12	12	OSBPL3	0.843698	0.00989335	-0.245201	2.00466	0.491543
Q92522	Histone H1.10 OS=Homo sapiens OX=9606 GN=H1-10 PE=1 SV=1	59	16	16	H1-10	0.813054	0.0220319	-0.298577	1.65695	0.494726
Q969S3	Cytoplasmic 60S subunit biogenesis factor ZNF622 OS=Homo sapiens OX=9606 GN=ZNF622 PE=1 SV=1	47	21	21	ZNF622	1.10037	0.000233474	0.137995	3.63176	0.501166
P22090	40S ribosomal protein S4, Y isoform 1 OS=Homo sapiens OX=9606 GN=RPS4Y1 PE=1 SV=2	55	17	7	RPS4Y1	0.765625	0.0492841	-0.385291	1.30729	0.503688
P52292	Importin subunit alpha-1 OS=Homo sapiens OX=9606 GN=KPNA2 PE=1 SV=1	62	24	23	KPNA2	0.853721	0.00619412	-0.228163	2.20802	0.503789
P54826	Growth arrest-specific protein 1 OS=Homo sapiens OX=9606 GN=GAS1 PE=1 SV=2	44	9	9	GAS1	1.18185	0.00808525	0.241041	2.09231	0.504331
Q6IA69	Glutamine-dependent NAD(+) synthetase OS=Homo sapiens OX=9606 GN=NADSYN1 PE=1 SV=3	43	26	26	NADSYN1	1.11523	0.000605918	0.157345	3.21759	0.506271
Q8WZ42-2	Isoform of Q8WZ42, Isoform 2 of Titin OS=Homo sapiens OX=9606 GN=TTN	0	16	8	TTN	1.17148	0.00592559	0.22833	2.22727	0.508552
Q8WYQ5	Microprocessor complex subunit DGCR8 OS=Homo sapiens OX=9606 GN=DGCR8 PE=1 SV=1	6	4	4	DGCR8	1.23205	0.0199438	0.30106	1.70019	0.511859
P82675	28S ribosomal protein S5, mitochondrial OS=Homo sapiens OX=9606 GN=MRPS5 PE=1 SV=2	45	22	22	MRPS5	0.782755	0.0330024	-0.353367	1.48145	0.523498
Q9NZI8	Insulin-like growth factor 2 mRNA-binding protein 1 OS=Homo sapiens OX=9606 GN=IGF2BP1 PE=1 SV=2	60	35	32	IGF2BP1	0.76717	0.0425111	-0.382382	1.3715	0.524436
Q8IZ83	Aldehyde dehydrogenase family 16 member A1 OS=Homo sapiens OX=9606 GN=ALDH16A1 PE=1 SV=2	47	27	27	ALDH16A1	0.915337	7.68934e-05	-0.127625	4.11411	0.525065
Q4G0J3	La-related protein 7 OS=Homo sapiens OX=9606 GN=LARP7 PE=1 SV=1	51	30	30	LARP7	0.875064	0.00181304	-0.192539	2.74159	0.527865
Q08211	ATP-dependent RNA helicase A OS=Homo sapiens OX=9606 GN=DHX9 PE=1 SV=4	57	73	73	DHX9	1.27594	0.030614	0.351563	1.51408	0.532295
Q8TCG1	Protein CIP2A OS=Homo sapiens OX=9606 GN=CIP2A PE=1 SV=2	34	30	30	CIP2A	0.880529	0.00124184	-0.183558	2.90593	0.533408
Q9Y6Y0	Influenza virus NS1A-binding protein OS=Homo sapiens OX=9606 GN=IVNS1ABP PE=1 SV=3	65	31	31	IVNS1ABP	0.869223	0.00218452	-0.202202	2.66064	0.537988
P39023	60S ribosomal protein L3 OS=Homo sapiens OX=9606 GN=RPL3 PE=1 SV=2	60	28	28	RPL3	0.77999	0.0315224	-0.358473	1.50138	0.538204
Q9BQ48	39S ribosomal protein L34, mitochondrial OS=Homo sapiens OX=9606 GN=MRPL34 PE=1 SV=1	24	2	2	MRPL34	0.792451	0.0245623	-0.335606	1.60973	0.540235
Q9Y6M1	Insulin-like growth factor 2 mRNA-binding protein 2 OS=Homo sapiens OX=9606 GN=IGF2BP2 PE=1 SV=2	47	26	24	IGF2BP2	0.773584	0.0339365	-0.37037	1.46933	0.544197
Q14966	Zinc finger protein 638 OS=Homo sapiens OX=9606 GN=ZNF638 PE=1 SV=2	19	30	29	ZNF638	1.167	0.00359478	0.2228	2.44433	0.544596
P22466	Galanin peptides OS=Homo sapiens OX=9606 GN=GAL PE=1 SV=3	49	5	5	GAL	1.13375	0.00096164	0.181097	3.01699	0.546367
P08572	Collagen alpha-2(IV) chain OS=Homo sapiens OX=9606 GN=COL4A2 PE=1 SV=4	48	49	48	COL4A2	1.15006	0.00185857	0.20171	2.73082	0.550834
Q8N0Z6	Tetratricopeptide repeat protein 5 OS=Homo sapiens OX=9606 GN=TTC5 PE=1 SV=2	49	17	17	TTC5	0.887147	0.000604366	-0.172754	3.2187	0.556044
P00750	Tissue-type plasminogen activator OS=Homo sapiens OX=9606 GN=PLAT PE=1 SV=1	67	29	3	PLAT	1.20336	0.00785711	0.267063	2.10474	0.562096
Q9NPF5	DNA methyltransferase 1-associated protein 1 OS=Homo sapiens OX=9606 GN=DMAP1 PE=1 SV=1	10	5	5	DMAP1	0.79576	0.0196747	-0.329595	1.70609	0.56232
G3V0I5	Isoform of P49821, NADH dehydrogenase [ubiquinone] flavoprotein 1, mitochondrial OS=Homo sapiens OX=9606 GN=NDUFV1 PE=1 SV=1	77	31	25	NDUFV1	1.1074	0.000144669	0.147181	3.83962	0.565122
E7ET40	Isoform of P00749, Urokinase-type plasminogen activator OS=Homo sapiens OX=9606 GN=PLAU PE=1 SV=1	54	19	19	PLAU	1.21663	0.00999794	0.282895	2.00009	0.565815
Q12788	Transducin beta-like protein 3 OS=Homo sapiens OX=9606 GN=TBL3 PE=1 SV=2	40	25	25	TBL3	1.15384	0.00180427	0.206448	2.7437	0.56643
P55769	NHP2-like protein 1 OS=Homo sapiens OX=9606 GN=SNU13 PE=1 SV=3	89	13	2	SNU13	1.22131	0.010868	0.288429	1.96385	0.566431
P26022	Pentraxin-related protein PTX3 OS=Homo sapiens OX=9606 GN=PTX3 PE=1 SV=3	41	12	11	PTX3	1.18159	0.00418879	0.240732	2.37791	0.572439
Q14241	Elongin-A OS=Homo sapiens OX=9606 GN=ELOA PE=1 SV=2	4	3	3	ELOA	0.878429	0.000819793	-0.187002	3.0863	0.577144
Q8N8A6	ATP-dependent RNA helicase DDX51 OS=Homo sapiens OX=9606 GN=DDX51 PE=1 SV=3	12	4	4	DDX51	1.27286	0.0217817	0.348077	1.66191	0.578471
P61247	40S ribosomal protein S3a OS=Homo sapiens OX=9606 GN=RPS3A PE=1 SV=2	75	27	27	RPS3A	0.772298	0.027716	-0.37277	1.55727	0.580504
P49207	60S ribosomal protein L34 OS=Homo sapiens OX=9606 GN=RPL34 PE=1 SV=3	48	8	8	RPL34	0.739091	0.0454121	-0.436176	1.34283	0.58571
O00391	Sulfhydryl oxidase 1 OS=Homo sapiens OX=9606 GN=QSOX1 PE=1 SV=3	41	24	24	QSOX1	1.20582	0.00676343	0.27002	2.16983	0.585898
A0A087X0B7	Isoform of Q5SQN1, Synaptosomal-associated protein 47 OS=Homo sapiens OX=9606 GN=SNAP47 PE=1 SV=1	4	2	2	SNAP47	0.802395	0.0137716	-0.317615	1.86101	0.591086
Q9NR30	Nucleolar RNA helicase 2 OS=Homo sapiens OX=9606 GN=DDX21 PE=1 SV=5	60	47	47	DDX21	0.803884	0.0130598	-0.314941	1.88406	0.593369
O00425	Insulin-like growth factor 2 mRNA-binding protein 3 OS=Homo sapiens OX=9606 GN=IGF2BP3 PE=1 SV=2	54	28	23	IGF2BP3	0.764996	0.0282198	-0.386477	1.54945	0.598825
P62277	40S ribosomal protein S13 OS=Homo sapiens OX=9606 GN=RPS13 PE=1 SV=2	61	13	13	RPS13	0.752568	0.0340703	-0.410105	1.46762	0.60188
P48745	CCN family member 3 OS=Homo sapiens OX=9606 GN=CCN3 PE=1 SV=1	23	6	6	CCN3	1.19491	0.00444278	0.256906	2.35235	0.604331
Q12894	Interferon-related developmental regulator 2 OS=Homo sapiens OX=9606 GN=IFRD2 PE=1 SV=3	19	6	6	IFRD2	1.20805	0.00543145	0.272686	2.26508	0.617656
P62750	60S ribosomal protein L23a OS=Homo sapiens OX=9606 GN=RPL23A PE=1 SV=1	58	14	14	RPL23A	0.796267	0.0131395	-0.328676	1.88142	0.618379
Q96FZ5	CKLF-like MARVEL transmembrane domain-containing protein 7 OS=Homo sapiens OX=9606 GN=CMTM7 PE=1 SV=1	26	2	2	CMTM7	0.81866	0.0067035	-0.288664	2.1737	0.627469
P24928	DNA-directed RNA polymerase II subunit RPB1 OS=Homo sapiens OX=9606 GN=POLR2A PE=1 SV=2	58	100	100	POLR2A	1.1379	0.000400622	0.18637	3.39727	0.63315
P36955	Pigment epithelium-derived factor OS=Homo sapiens OX=9606 GN=SERPINF1 PE=1 SV=4	53	18	12	SERPINF1	1.18995	0.00292881	0.250902	2.53331	0.635612
P09486	SPARC OS=Homo sapiens OX=9606 GN=SPARC PE=1 SV=1	62	17	7	SPARC	1.20923	0.00469717	0.274092	2.32816	0.638131
O00159-2	Isoform of O00159, Isoform 2 of Unconventional myosin-Ic OS=Homo sapiens OX=9606 GN=MYO1C	55	48	46	MYO1C	0.867044	0.000769795	-0.205823	3.11363	0.640855
Q9UNX4	WD repeat-containing protein 3 OS=Homo sapiens OX=9606 GN=WDR3 PE=1 SV=1	39	27	27	WDR3	1.14072	0.000397494	0.18995	3.40067	0.645956
P17936	Insulin-like growth factor-binding protein 3 OS=Homo sapiens OX=9606 GN=IGFBP3 PE=1 SV=2	41	8	8	IGFBP3	1.16102	0.000942808	0.215387	3.02558	0.65167
Q5SSJ5	Heterochromatin protein 1-binding protein 3 OS=Homo sapiens OX=9606 GN=HP1BP3 PE=1 SV=1	37	21	21	HP1BP3	0.768019	0.0192009	-0.380786	1.71668	0.653687
Q2TAA5	GDP-Man:Man(3)GlcNAc(2)-PP-Dol alpha-1,2-mannosyltransferase OS=Homo sapiens OX=9606 GN=ALG11 PE=1 SV=2	31	11	11	ALG11	1.12949	0.000176741	0.175672	3.75266	0.659237
P45983-3	Isoform of P45983, Isoform 3 of Mitogen-activated protein kinase 8 OS=Homo sapiens OX=9606 GN=MAPK8	64	20	15	MAPK8	1.23544	0.00660643	0.30502	2.18003	0.664953
P62899	60S ribosomal protein L31 OS=Homo sapiens OX=9606 GN=RPL31 PE=1 SV=1	53	11	11	RPL31	0.729255	0.0338562	-0.455504	1.47036	0.669756
P13521	Secretogranin-2 OS=Homo sapiens OX=9606 GN=SCG2 PE=1 SV=2	66	42	40	SCG2	1.17926	0.00143009	0.237879	2.84464	0.676678
P79522	Proline-rich protein 3 OS=Homo sapiens OX=9606 GN=PRR3 PE=1 SV=2	11	2	2	PRR3	1.33155	0.0224256	0.413108	1.64926	0.681321
Q96G46	tRNA-dihydrouridine(47) synthase [NAD(P)(+)]-like OS=Homo sapiens OX=9606 GN=DUS3L PE=1 SV=2	66	31	25	DUS3L	0.865158	0.00052737	-0.208964	3.27788	0.684959
Q7Z3E2	Coiled-coil domain-containing protein 186 OS=Homo sapiens OX=9606 GN=CCDC186 PE=1 SV=2	45	37	37	CCDC186	0.83564	0.00226857	-0.259047	2.64425	0.684985
P52823	Stanniocalcin-1 OS=Homo sapiens OX=9606 GN=STC1 PE=1 SV=1	28	7	7	STC1	1.27179	0.00956545	0.346858	2.01929	0.700409
P62701	40S ribosomal protein S4, X isoform OS=Homo sapiens OX=9606 GN=RPS4X PE=1 SV=2	75	27	18	RPS4X	0.721089	0.032431	-0.47175	1.48904	0.702454
P10145	Interleukin-8 OS=Homo sapiens OX=9606 GN=CXCL8 PE=1 SV=1	38	4	4	CXCL8	1.40945	0.0369125	0.495132	1.43283	0.709438
P46776	60S ribosomal protein L27a OS=Homo sapiens OX=9606 GN=RPL27A PE=1 SV=2	35	6	6	RPL27A	0.72471	0.0281955	-0.464524	1.54982	0.719929
Q14151	Scaffold attachment factor B2 OS=Homo sapiens OX=9606 GN=SAFB2 PE=1 SV=1	47	47	24	SAFB2	1.19222	0.00135357	0.253647	2.86852	0.72759
A0A0A0MTB8	Isoform of Q8NI36, WD repeat-containing protein 36 OS=Homo sapiens OX=9606 GN=WDR36 PE=1 SV=1	34	21	21	WDR36	1.19147	0.0013144	0.252739	2.88127	0.72821
O14684	Prostaglandin E synthase OS=Homo sapiens OX=9606 GN=PTGES PE=1 SV=2	40	6	6	PTGES	1.23282	0.00370389	0.301964	2.43134	0.734178
Q9NUQ6-2	Isoform of Q9NUQ6, Isoform 2 of SPATS2-like protein OS=Homo sapiens OX=9606 GN=SPATS2L	43	19	19	SPATS2L	0.70763	0.0334707	-0.498934	1.47534	0.736094
P19838	Nuclear factor NF-kappa-B p105 subunit OS=Homo sapiens OX=9606 GN=NFKB1 PE=1 SV=2	43	32	31	NFKB1	0.854815	0.00054766	-0.226316	3.26149	0.738128
P46778	60S ribosomal protein L21 OS=Homo sapiens OX=9606 GN=RPL21 PE=1 SV=2	45	9	9	RPL21	0.690563	0.0399132	-0.534155	1.39888	0.74722
P07437	Tubulin beta chain OS=Homo sapiens OX=9606 GN=TUBB PE=1 SV=2	87	40	8	TUBB	0.867314	0.000226192	-0.205374	3.64552	0.748696
O76061	Stanniocalcin-2 OS=Homo sapiens OX=9606 GN=STC2 PE=1 SV=1	39	7	7	STC2	1.21262	0.00187844	0.278126	2.7262	0.758227
P18077	60S ribosomal protein L35a OS=Homo sapiens OX=9606 GN=RPL35A PE=1 SV=2	67	11	11	RPL35A	0.702415	0.0322114	-0.509605	1.49199	0.760326
F5H5D3	Isoform of Q9BQE3, Tubulin alpha chain OS=Homo sapiens OX=9606 GN=TUBA1C PE=1 SV=1	75	40	4	TUBA1C	0.856605	0.000369851	-0.223297	3.43197	0.76635
O94985	Calsyntenin-1 OS=Homo sapiens OX=9606 GN=CLSTN1 PE=1 SV=1	21	16	15	CLSTN1	1.19729	0.00103574	0.259775	2.98475	0.775363
Q00613	Heat shock factor protein 1 OS=Homo sapiens OX=9606 GN=HSF1 PE=1 SV=1	25	11	11	HSF1	0.799	0.00402239	-0.323733	2.39552	0.775506
P13010	X-ray repair cross-complementing protein 5 OS=Homo sapiens OX=9606 GN=XRCC5 PE=1 SV=3	87	58	57	XRCC5	0.826417	0.00143673	-0.275058	2.84262	0.781887
P07305	Histone H1.0 OS=Homo sapiens OX=9606 GN=H1-0 PE=1 SV=3	35	8	8	H1-0	0.684167	0.0370493	-0.547579	1.43122	0.783706
G8JL98	Isoform of Q13569, G/T mismatch-specific thymine DNA glycosylase OS=Homo sapiens OX=9606 GN=TDG PE=1 SV=1	8	4	4	TDG	0.841809	0.000661859	-0.248434	3.17923	0.789831
P60602	Reactive oxygen species modulator 1 OS=Homo sapiens OX=9606 GN=ROMO1 PE=1 SV=1	89	5	5	ROMO1	0.87738	6.4893e-05	-0.188726	4.1878	0.790349
Q5VZY9	Isoform of O15075, Serine/threonine-protein kinase DCLK1 OS=Homo sapiens OX=9606 GN=DCLK1 PE=1 SV=1	25	8	8	DCLK1	0.859495	0.000195977	-0.218439	3.7078	0.809928
Q02878	60S ribosomal protein L6 OS=Homo sapiens OX=9606 GN=RPL6 PE=1 SV=3	60	26	26	RPL6	0.691174	0.0293705	-0.532879	1.53209	0.816418
P82921	28S ribosomal protein S21, mitochondrial OS=Homo sapiens OX=9606 GN=MRPS21 PE=1 SV=3	37	3	3	MRPS21	0.750585	0.0106221	-0.413912	1.97379	0.816975
P15880	40S ribosomal protein S2 OS=Homo sapiens OX=9606 GN=RPS2 PE=1 SV=2	61	23	23	RPS2	0.711973	0.021504	-0.490105	1.66748	0.81724
Q9HBK9	Arsenite methyltransferase OS=Homo sapiens OX=9606 GN=AS3MT PE=1 SV=3	69	22	21	AS3MT	0.828622	0.000898787	-0.271213	3.04634	0.826209
P18124	60S ribosomal protein L7 OS=Homo sapiens OX=9606 GN=RPL7 PE=1 SV=1	65	27	26	RPL7	0.698717	0.0246613	-0.517221	1.60798	0.831683
Q01813	ATP-dependent 6-phosphofructokinase, platelet type OS=Homo sapiens OX=9606 GN=PFKP PE=1 SV=2	84	54	49	PFKP	0.801628	0.00236619	-0.318996	2.62595	0.837667
P42766	60S ribosomal protein L35 OS=Homo sapiens OX=9606 GN=RPL35 PE=1 SV=2	38	9	8	RPL35	0.756367	0.00716659	-0.402842	2.14469	0.86397
J3KRX5	Isoform of P18621, 60S ribosomal protein L17 (Fragment) OS=Homo sapiens OX=9606 GN=RPL17 PE=1 SV=1	67	16	14	RPL17	0.710806	0.017263	-0.492472	1.76288	0.868171
P62241	40S ribosomal protein S8 OS=Homo sapiens OX=9606 GN=RPS8 PE=1 SV=2	55	13	13	RPS8	0.710529	0.0168299	-0.493034	1.77392	0.874601
P62753	40S ribosomal protein S6 OS=Homo sapiens OX=9606 GN=RPS6 PE=1 SV=1	51	18	5	RPS6	0.63788	0.0410899	-0.648642	1.38626	0.89919
P16402	Histone H1.3 OS=Homo sapiens OX=9606 GN=H1-3 PE=1 SV=2	58	23	8	H1-3	0.662289	0.0256897	-0.594467	1.59024	0.945345
Q3ZCM7	Tubulin beta-8 chain OS=Homo sapiens OX=9606 GN=TUBB8 PE=1 SV=2	36	19	3	TUBB8	0.802767	0.000897827	-0.316948	3.04681	0.965678
P46781	40S ribosomal protein S9 OS=Homo sapiens OX=9606 GN=RPS9 PE=1 SV=3	71	25	25	RPS9	0.682163	0.0177078	-0.551811	1.75184	0.966682
Q9Y315	Deoxyribose-phosphate aldolase OS=Homo sapiens OX=9606 GN=DERA PE=1 SV=2	69	19	19	DERA	0.794541	0.00100274	-0.331806	2.99881	0.995025
O76021	Ribosomal L1 domain-containing protein 1 OS=Homo sapiens OX=9606 GN=RSL1D1 PE=1 SV=3	61	40	40	RSL1D1	0.806632	0.000589361	-0.310018	3.22962	1.00124
P68371	Tubulin beta-4B chain OS=Homo sapiens OX=9606 GN=TUBB4B PE=1 SV=1	87	39	2	TUBB4B	0.807745	0.000444884	-0.308029	3.35175	1.03244
A0A140T902	Isoform of P22105, Tenascin-X OS=Homo sapiens OX=9606 GN=TNXB PE=1 SV=1	1	2	2	TNXB	1.22913	0.000334813	0.297634	3.4752	1.03434
P08237	ATP-dependent 6-phosphofructokinase, muscle type OS=Homo sapiens OX=9606 GN=PFKM PE=1 SV=2	69	42	39	PFKM	0.75126	0.00311111	-0.412616	2.50708	1.03446
P10412	Histone H1.4 OS=Homo sapiens OX=9606 GN=H1-4 PE=1 SV=2	57	23	7	H1-4	0.713224	0.00696204	-0.487574	2.15726	1.05182
J3KQN4	Isoform of P83881, 60S ribosomal protein L36a OS=Homo sapiens OX=9606 GN=RPL36A PE=1 SV=1	20	5	2	RPL36A	0.688817	0.010407	-0.537807	1.98268	1.0663
Q15269	Periodic tryptophan protein 2 homolog OS=Homo sapiens OX=9606 GN=PWP2 PE=1 SV=2	27	21	21	PWP2	1.25677	0.000556211	0.329724	3.25476	1.07317
P16035	Metalloproteinase inhibitor 2 OS=Homo sapiens OX=9606 GN=TIMP2 PE=1 SV=2	61	14	14	TIMP2	1.29677	0.00128081	0.374924	2.89252	1.08447
P24592	Insulin-like growth factor-binding protein 6 OS=Homo sapiens OX=9606 GN=IGFBP6 PE=1 SV=1	10	2	2	IGFBP6	1.28177	0.000632705	0.358137	3.1988	1.14561
Q08J23	RNA cytosine C(5)-methyltransferase NSUN2 OS=Homo sapiens OX=9606 GN=NSUN2 PE=1 SV=2	83	54	54	NSUN2	0.791892	0.000389816	-0.336625	3.40914	1.1476
Q13885	Tubulin beta-2A chain OS=Homo sapiens OX=9606 GN=TUBB2A PE=1 SV=1	87	37	3	TUBB2A	0.775021	0.000726528	-0.367692	3.13875	1.15409
P17858	ATP-dependent 6-phosphofructokinase, liver type OS=Homo sapiens OX=9606 GN=PFKL PE=1 SV=6	63	40	34	PFKL	0.774705	0.000702928	-0.36828	3.15309	1.16122
Q9NZ72	Stathmin-3 OS=Homo sapiens OX=9606 GN=STMN3 PE=1 SV=3	48	10	8	STMN3	1.216	6.55442e-05	0.282148	4.18347	1.18036
P62854	40S ribosomal protein S26 OS=Homo sapiens OX=9606 GN=RPS26 PE=1 SV=3	31	3	3	RPS26	0.590551	0.0268952	-0.759865	1.57033	1.19324
P13500	C-C motif chemokine 2 OS=Homo sapiens OX=9606 GN=CCL2 PE=1 SV=1	18	2	2	CCL2	1.32787	0.00117065	0.409118	2.93157	1.19936
P16401	Histone H1.5 OS=Homo sapiens OX=9606 GN=H1-5 PE=1 SV=3	54	24	17	H1-5	0.655488	0.0101788	-0.609358	1.9923	1.21403
P05067-9	Isoform of P05067, Isoform L-APP752 of Amyloid-beta precursor protein OS=Homo sapiens OX=9606 GN=APP	63	38	4	APP	1.18145	8.39359e-06	0.240564	5.07605	1.22112
Q9BVA1	Tubulin beta-2B chain OS=Homo sapiens OX=9606 GN=TUBB2B PE=1 SV=1	87	37	2	TUBB2B	0.734104	0.00162743	-0.445944	2.7885	1.24351
Q13509	Tubulin beta-3 chain OS=Homo sapiens OX=9606 GN=TUBB3 PE=1 SV=2	83	32	13	TUBB3	0.74316	0.000196231	-0.428256	3.70723	1.58765
O15240	Neurosecretory protein VGF OS=Homo sapiens OX=9606 GN=VGF PE=1 SV=2	62	36	36	VGF	1.30492	4.63768e-05	0.383958	4.3337	1.66396
P08253	72 kDa type IV collagenase OS=Homo sapiens OX=9606 GN=MMP2 PE=1 SV=2	74	39	39	MMP2	1.3689	0.000195984	0.453014	3.70778	1.67968
P31431	Syndecan-4 OS=Homo sapiens OX=9606 GN=SDC4 PE=1 SV=2	30	5	5	SDC4	1.4723	0.000393087	0.558071	3.40551	1.90052
A0A7P0Z4I7	Isoform of P18850, Cyclic AMP-dependent transcription factor ATF-6 alpha OS=Homo sapiens OX=9606 GN=ATF6 PE=1 SV=1	3	2	2	ATF6	0.474529	0.00534222	-1.07543	2.27228	2.44368
Q49MG5	Microtubule-associated protein 9 OS=Homo sapiens OX=9606 GN=MAP9 PE=1 SV=3	19	9	9	MAP9	0.665078	5.33355e-05	-0.588405	4.27298	2.51425
Q99969	Retinoic acid receptor responder protein 2 OS=Homo sapiens OX=9606 GN=RARRES2 PE=1 SV=1	58	7	7	RARRES2	1.3906	4.09305e-06	0.47571	5.38795	2.56311
Q9HCC0	Methylcrotonoyl-CoA carboxylase beta chain, mitochondrial OS=Homo sapiens OX=9606 GN=MCCC2 PE=1 SV=1	81	38	38	MCCC2	1.02469	0.233851	0.0351817	0.631061
Q5XUX1	F-box/WD repeat-containing protein 9 OS=Homo sapiens OX=9606 GN=FBXW9 PE=1 SV=3	47	17	17	FBXW9	1.06025	0.142136	0.08441	0.847296
Q9Y376	Calcium-binding protein 39 OS=Homo sapiens OX=9606 GN=CAB39 PE=1 SV=1	65	27	23	CAB39	0.989076	0.243913	-0.0158473	0.612766
Q9H008	Phospholysine phosphohistidine inorganic pyrophosphate phosphatase OS=Homo sapiens OX=9606 GN=LHPP PE=1 SV=2	33	6	6	LHPP	1.01106	0.662062	0.0158688	0.179101
P50613	Cyclin-dependent kinase 7 OS=Homo sapiens OX=9606 GN=CDK7 PE=1 SV=1	52	14	14	CDK7	0.989921	0.643466	-0.0146142	0.191474
Q9NRN7	L-aminoadipate-semialdehyde dehydrogenase-phosphopantetheinyl transferase OS=Homo sapiens OX=9606 GN=AASDHPPT PE=1 SV=2	62	19	19	AASDHPPT	0.99417	0.787702	-0.00843592	0.103638
Q9NWT6	Hypoxia-inducible factor 1-alpha inhibitor OS=Homo sapiens OX=9606 GN=HIF1AN PE=1 SV=2	64	17	17	HIF1AN	0.979012	0.146303	-0.0306009	0.834748
P30305	M-phase inducer phosphatase 2 OS=Homo sapiens OX=9606 GN=CDC25B PE=1 SV=2	9	6	6	CDC25B	0.967277	0.0710593	-0.0479996	1.14838
Q8WUI4	Histone deacetylase 7 OS=Homo sapiens OX=9606 GN=HDAC7 PE=1 SV=2	38	25	24	HDAC7	0.998316	0.932757	-0.00243108	0.0302315
O95777	U6 snRNA-associated Sm-like protein LSm8 OS=Homo sapiens OX=9606 GN=LSM8 PE=1 SV=3	99	8	8	LSM8	1.00013	0.992775	0.000184979	0.00314917
P63092	Isoform of Q5JWF2, Guanine nucleotide-binding protein G(s) subunit alpha isoforms short OS=Homo sapiens OX=9606 GN=GNAS PE=1 SV=1	80	30	2	GNAS	0.980514	0.458281	-0.0283899	0.338868
O00748	Cocaine esterase OS=Homo sapiens OX=9606 GN=CES2 PE=1 SV=1	29	10	9	CES2	1.01266	0.579524	0.0181453	0.236928
P34897	Serine hydroxymethyltransferase, mitochondrial OS=Homo sapiens OX=9606 GN=SHMT2 PE=1 SV=3	82	45	18	SHMT2	1.00978	0.753942	0.0140398	0.122662
O60551	Glycylpeptide N-tetradecanoyltransferase 2 OS=Homo sapiens OX=9606 GN=NMT2 PE=1 SV=1	49	21	15	NMT2	1.0042	0.849997	0.00604849	0.0705826
Q8IY95	Transmembrane protein 192 OS=Homo sapiens OX=9606 GN=TMEM192 PE=1 SV=1	24	7	7	TMEM192	0.992462	0.703862	-0.0109162	0.152513
Q14699	Raftlin OS=Homo sapiens OX=9606 GN=RFTN1 PE=1 SV=4	72	30	29	RFTN1	0.99888	0.968406	-0.00161645	0.0139426
K7ENF0	Isoform of O43776, Asparagine--tRNA ligase, cytoplasmic OS=Homo sapiens OX=9606 GN=NARS1 PE=1 SV=1	43	3	2	NARS1	0.979211	0.501924	-0.0303079	0.299362
Q96I51	RCC1-like G exchanging factor-like protein OS=Homo sapiens OX=9606 GN=RCC1L PE=1 SV=3	63	22	22	RCC1L	1.00642	0.68617	0.00922703	0.163569
P20248	Cyclin-A2 OS=Homo sapiens OX=9606 GN=CCNA2 PE=1 SV=2	53	17	17	CCNA2	0.996954	0.944952	-0.00440044	0.0245904
Q53H96	Pyrroline-5-carboxylate reductase 3 OS=Homo sapiens OX=9606 GN=PYCR3 PE=1 SV=3	53	12	12	PYCR3	0.984646	0.186368	-0.0223234	0.729628
P56199	Integrin alpha-1 OS=Homo sapiens OX=9606 GN=ITGA1 PE=1 SV=2	47	67	64	ITGA1	1.02499	0.520085	0.0356039	0.283926
Q96MW1	Coiled-coil domain-containing protein 43 OS=Homo sapiens OX=9606 GN=CCDC43 PE=1 SV=2	67	15	12	CCDC43	0.987107	0.46339	-0.0187214	0.334053
P52888	Thimet oligopeptidase OS=Homo sapiens OX=9606 GN=THOP1 PE=1 SV=2	71	57	37	THOP1	1.00816	0.785875	0.0117282	0.104646
P08473	Neprilysin OS=Homo sapiens OX=9606 GN=MME PE=1 SV=2	54	41	41	MME	1.03791	0.371404	0.0536783	0.430154
Q5T5C0	Syntaxin-binding protein 5 OS=Homo sapiens OX=9606 GN=STXBP5 PE=1 SV=1	42	35	35	STXBP5	1.0232	0.0923527	0.033082	1.03455
Q9NZQ3	NCK-interacting protein with SH3 domain OS=Homo sapiens OX=9606 GN=NCKIPSD PE=1 SV=1	20	12	11	NCKIPSD	0.996273	0.789359	-0.00538717	0.102726
A0A804C9D6	Isoform of Q96PQ7, Kelch-like protein 5 OS=Homo sapiens OX=9606 GN=KLHL5 PE=1 SV=1	4	2	2	KLHL5	1.03611	0.105052	0.0511766	0.978596
O43707	Alpha-actinin-4 OS=Homo sapiens OX=9606 GN=ACTN4 PE=1 SV=2	92	103	6	ACTN4	0.986253	0.540181	-0.0199702	0.26746
Q02218	2-oxoglutarate dehydrogenase complex component E1 OS=Homo sapiens OX=9606 GN=OGDH PE=1 SV=3	65	64	53	OGDH	0.999557	0.98231	-0.000638589	0.00775129
Q14153	Protein FAM53B OS=Homo sapiens OX=9606 GN=FAM53B PE=1 SV=2	9	3	3	FAM53B	1.02718	0.442893	0.0386959	0.353702
O15084	Serine/threonine-protein phosphatase 6 regulatory ankyrin repeat subunit A OS=Homo sapiens OX=9606 GN=ANKRD28 PE=1 SV=5	41	30	2	ANKRD28	0.994908	0.721617	-0.00736559	0.141693
Q9NWV8	BRISC and BRCA1-A complex member 1 OS=Homo sapiens OX=9606 GN=BABAM1 PE=1 SV=1	75	16	6	BABAM1	1.00998	0.767544	0.0143292	0.114897
Q9NXA8	NAD-dependent protein deacylase sirtuin-5, mitochondrial OS=Homo sapiens OX=9606 GN=SIRT5 PE=1 SV=2	45	8	8	SIRT5	1.02325	0.444603	0.0331623	0.352028
A0A7I2V4W4	Isoform of Q9UHD2, Serine/threonine-protein kinase TBK1 OS=Homo sapiens OX=9606 GN=TBK1 PE=1 SV=1	38	19	18	TBK1	1.01892	0.373973	0.0270442	0.42716
Q53GL0	Pleckstrin homology domain-containing family O member 1 OS=Homo sapiens OX=9606 GN=PLEKHO1 PE=1 SV=2	30	8	8	PLEKHO1	1.02501	0.503923	0.0356437	0.297636
Q92484	Acid sphingomyelinase-like phosphodiesterase 3a OS=Homo sapiens OX=9606 GN=SMPDL3A PE=1 SV=2	35	13	13	SMPDL3A	1.04387	0.0751393	0.061937	1.12413
Q9BVK6	Transmembrane emp24 domain-containing protein 9 OS=Homo sapiens OX=9606 GN=TMED9 PE=1 SV=2	52	20	17	TMED9	1.05594	0.095261	0.0785288	1.02108
Q8N335	Glycerol-3-phosphate dehydrogenase 1-like protein OS=Homo sapiens OX=9606 GN=GPD1L PE=1 SV=1	77	24	13	GPD1L	1.00438	0.852409	0.00630013	0.069352
Q16401	26S proteasome non-ATPase regulatory subunit 5 OS=Homo sapiens OX=9606 GN=PSMD5 PE=1 SV=3	74	27	27	PSMD5	1.02835	0.343318	0.0403294	0.464303
Q15274	Nicotinate-nucleotide pyrophosphorylase [carboxylating] OS=Homo sapiens OX=9606 GN=QPRT PE=1 SV=3	58	14	14	QPRT	0.998897	0.96606	-0.00159234	0.0149958
H3BUN4	Isoform of O60936, Nucleolar protein 3 (Fragment) OS=Homo sapiens OX=9606 GN=NOL3 PE=1 SV=1	85	10	10	NOL3	1.02226	0.398232	0.0317655	0.399864
Q9UBS4	DnaJ homolog subfamily B member 11 OS=Homo sapiens OX=9606 GN=DNAJB11 PE=1 SV=1	52	23	23	DNAJB11	1.01928	0.300856	0.0275563	0.521641
Q9ULI3	Protein HEG homolog 1 OS=Homo sapiens OX=9606 GN=HEG1 PE=1 SV=3	12	14	14	HEG1	1.03493	0.391761	0.0495315	0.406979
Q13049	E3 ubiquitin-protein ligase TRIM32 OS=Homo sapiens OX=9606 GN=TRIM32 PE=1 SV=2	53	27	27	TRIM32	1.00884	0.828236	0.0127021	0.081846
P31150	Rab GDP dissociation inhibitor alpha OS=Homo sapiens OX=9606 GN=GDI1 PE=1 SV=2	87	49	34	GDI1	0.977001	0.107206	-0.0335676	0.969782
P04066	Tissue alpha-L-fucosidase OS=Homo sapiens OX=9606 GN=FUCA1 PE=1 SV=4	39	11	11	FUCA1	1.01793	0.452947	0.0256351	0.343953
Q9UPY5	Cystine/glutamate transporter OS=Homo sapiens OX=9606 GN=SLC7A11 PE=1 SV=1	15	7	7	SLC7A11	0.951209	0.151722	-0.0721655	0.818952
P14625	Endoplasmin OS=Homo sapiens OX=9606 GN=HSP90B1 PE=1 SV=1	86	102	78	HSP90B1	0.939608	0.0668166	-0.0898694	1.17512
H0YDU8	Isoform of P53041, Serine/threonine-protein phosphatase (Fragment) OS=Homo sapiens OX=9606 GN=PPP5C PE=1 SV=1	80	41	41	PPP5C	1.02161	0.0824338	0.0308417	1.08389
O14548	Cytochrome c oxidase subunit 7A-related protein, mitochondrial OS=Homo sapiens OX=9606 GN=COX7A2L PE=1 SV=2	64	6	6	COX7A2L	1.02751	0.158132	0.0391483	0.800981
Q8TD43	Transient receptor potential cation channel subfamily M member 4 OS=Homo sapiens OX=9606 GN=TRPM4 PE=1 SV=1	5	5	5	TRPM4	0.983506	0.719494	-0.0239937	0.142973
P55789	FAD-linked sulfhydryl oxidase ALR OS=Homo sapiens OX=9606 GN=GFER PE=1 SV=2	71	12	12	GFER	1.05659	0.191956	0.0794143	0.716799
Q15831	Serine/threonine-protein kinase STK11 OS=Homo sapiens OX=9606 GN=STK11 PE=1 SV=1	35	11	11	STK11	1.00883	0.673323	0.0126874	0.171776
Q9H9P8	L-2-hydroxyglutarate dehydrogenase, mitochondrial OS=Homo sapiens OX=9606 GN=L2HGDH PE=1 SV=3	55	20	20	L2HGDH	1.01288	0.510282	0.0184703	0.29219
Q9NRF8	CTP synthase 2 OS=Homo sapiens OX=9606 GN=CTPS2 PE=1 SV=1	68	34	28	CTPS2	0.99736	0.871929	-0.00381318	0.059519
Q86UA6	RPA-interacting protein OS=Homo sapiens OX=9606 GN=RPAIN PE=1 SV=2	32	4	4	RPAIN	0.991636	0.771368	-0.012117	0.112738
Q9UBX1	Cathepsin F OS=Homo sapiens OX=9606 GN=CTSF PE=1 SV=1	22	8	8	CTSF	1.03138	0.0560264	0.0445792	1.25161
Q7KZN9	Cytochrome c oxidase assembly protein COX15 homolog OS=Homo sapiens OX=9606 GN=COX15 PE=1 SV=1	31	10	10	COX15	0.992096	0.665286	-0.0114484	0.176992
A0A3B3IUB5	Isoform of Q8TCT9, Minor histocompatibility antigen H13 OS=Homo sapiens OX=9606 GN=HM13 PE=1 SV=1	29	14	2	HM13	1.01756	0.754228	0.0251088	0.122497
Q9H4B0	tRNA N6-adenosine threonylcarbamoyltransferase, mitochondrial OS=Homo sapiens OX=9606 GN=OSGEPL1 PE=1 SV=2	41	14	14	OSGEPL1	1.02072	0.293303	0.0295878	0.532683
Q9Y5P6	Mannose-1-phosphate guanyltransferase beta OS=Homo sapiens OX=9606 GN=GMPPB PE=1 SV=2	71	18	18	GMPPB	1.02176	0.265232	0.0310607	0.576375
Q9NVH6	Trimethyllysine dioxygenase, mitochondrial OS=Homo sapiens OX=9606 GN=TMLHE PE=1 SV=1	54	21	21	TMLHE	1.00065	0.976127	0.000935514	0.0104935
P11137-4	Isoform of P11137, Isoform 4 of Microtubule-associated protein 2 OS=Homo sapiens OX=9606 GN=MAP2	59	26	2	MAP2	0.94362	0.0547197	-0.0837222	1.26186
Q7Z7A1	Centriolin OS=Homo sapiens OX=9606 GN=CNTRL PE=1 SV=2	5	11	8	CNTRL	0.947945	0.327863	-0.077125	0.484308
P43686	26S proteasome regulatory subunit 6B OS=Homo sapiens OX=9606 GN=PSMC4 PE=1 SV=2	81	37	36	PSMC4	1.01384	0.602806	0.0198305	0.219823
Q13404	Ubiquitin-conjugating enzyme E2 variant 1 OS=Homo sapiens OX=9606 GN=UBE2V1 PE=1 SV=2	86	17	10	UBE2V1	1.00576	0.810404	0.00828803	0.0912986
Q96E16	Small integral membrane protein 19 OS=Homo sapiens OX=9606 GN=SMIM19 PE=1 SV=2	48	3	3	SMIM19	0.978504	0.403118	-0.0313507	0.394568
P12004	Proliferating cell nuclear antigen OS=Homo sapiens OX=9606 GN=PCNA PE=1 SV=1	97	32	32	PCNA	0.999995	0.999818	-7.89228e-06	7.89582e-05
Q9NUP7	tRNA:m(4)X modification enzyme TRM13 homolog OS=Homo sapiens OX=9606 GN=TRMT13 PE=1 SV=2	28	12	12	TRMT13	1.03173	0.0984155	0.0450605	1.00694
O43741	5'-AMP-activated protein kinase subunit beta-2 OS=Homo sapiens OX=9606 GN=PRKAB2 PE=1 SV=1	39	9	7	PRKAB2	1.04302	0.267692	0.0607731	0.572365
P21589	5'-nucleotidase OS=Homo sapiens OX=9606 GN=NT5E PE=1 SV=1	73	44	25	NT5E	0.999187	0.979537	-0.00117302	0.00897893
P54619	5'-AMP-activated protein kinase subunit gamma-1 OS=Homo sapiens OX=9606 GN=PRKAG1 PE=1 SV=1	62	19	17	PRKAG1	1.00584	0.837447	0.0084009	0.0770426
O14531	Dihydropyrimidinase-related protein 4 OS=Homo sapiens OX=9606 GN=DPYSL4 PE=1 SV=2	57	23	23	DPYSL4	1.02067	0.402474	0.0295164	0.395262
Q8IZ21	Phosphatase and actin regulator 4 OS=Homo sapiens OX=9606 GN=PHACTR4 PE=1 SV=1	27	16	15	PHACTR4	1.00748	0.767251	0.010749	0.115063
Q8IYQ7	Threonine synthase-like 1 OS=Homo sapiens OX=9606 GN=THNSL1 PE=1 SV=2	50	28	28	THNSL1	1.04096	0.117442	0.0579128	0.930175
O00231	26S proteasome non-ATPase regulatory subunit 11 OS=Homo sapiens OX=9606 GN=PSMD11 PE=1 SV=3	80	40	39	PSMD11	0.983927	0.453622	-0.0233774	0.343306
Q4L180	Filamin A-interacting protein 1-like OS=Homo sapiens OX=9606 GN=FILIP1L PE=1 SV=2	36	41	41	FILIP1L	1.01826	0.757015	0.0261	0.120895
Q96BR5	Cytochrome c oxidase assembly factor 7 OS=Homo sapiens OX=9606 GN=COA7 PE=1 SV=2	81	15	15	COA7	0.995535	0.882795	-0.00645579	0.05414
P25786	Proteasome subunit alpha type-1 OS=Homo sapiens OX=9606 GN=PSMA1 PE=1 SV=1	89	30	3	PSMA1	1.00554	0.748007	0.00796926	0.126094
Q9BXJ0	Complement C1q tumor necrosis factor-related protein 5 OS=Homo sapiens OX=9606 GN=C1QTNF5 PE=1 SV=1	21	4	4	C1QTNF5	0.984929	0.641647	-0.0219088	0.192704
P57768	Sorting nexin-16 OS=Homo sapiens OX=9606 GN=SNX16 PE=1 SV=2	54	11	11	SNX16	1.0055	0.781085	0.0079179	0.107302
O60443	Gasdermin-E OS=Homo sapiens OX=9606 GN=GSDME PE=1 SV=2	34	15	15	GSDME	1.00179	0.958518	0.00257358	0.0183996
A0A2R8YE98	Isoform of Q8N4S0, Coiled-coil domain-containing protein 82 OS=Homo sapiens OX=9606 GN=CCDC82 PE=1 SV=1	34	13	13	CCDC82	1.01484	0.243826	0.0212574	0.612919
O95336	6-phosphogluconolactonase OS=Homo sapiens OX=9606 GN=PGLS PE=1 SV=2	92	18	18	PGLS	0.976259	0.404178	-0.034664	0.393428
Q9NRC6	Spectrin beta chain, non-erythrocytic 5 OS=Homo sapiens OX=9606 GN=SPTBN5 PE=1 SV=2	0	2	2	SPTBN5	1.03956	0.206104	0.0559676	0.685914
Q99519	Sialidase-1 OS=Homo sapiens OX=9606 GN=NEU1 PE=1 SV=1	40	14	14	NEU1	0.991068	0.458465	-0.0129442	0.338694
Q92878	DNA repair protein RAD50 OS=Homo sapiens OX=9606 GN=RAD50 PE=1 SV=1	61	89	88	RAD50	1.06117	0.158597	0.0856545	0.799706
A0A1B0GWE8	Isoform of P07339, Cathepsin D OS=Homo sapiens OX=9606 GN=CTSD PE=1 SV=1	67	30	30	CTSD	1.01692	0.674121	0.0242091	0.171262
P08574	Cytochrome c1, heme protein, mitochondrial OS=Homo sapiens OX=9606 GN=CYC1 PE=1 SV=3	57	12	12	CYC1	1.05992	0.0905277	0.0839494	1.04322
H7C2M8	Isoform of Q9H3P2, Negative elongation factor A (Fragment) OS=Homo sapiens OX=9606 GN=NELFA PE=1 SV=1	17	3	2	NELFA	0.972167	0.300457	-0.0407243	0.522218
Q5T1V6	Probable ATP-dependent RNA helicase DDX59 OS=Homo sapiens OX=9606 GN=DDX59 PE=1 SV=1	49	25	24	DDX59	1.05222	0.24466	0.0734357	0.611436
Q16851	UTP--glucose-1-phosphate uridylyltransferase OS=Homo sapiens OX=9606 GN=UGP2 PE=1 SV=5	87	45	34	UGP2	1.01263	0.37289	0.0181095	0.42842
O95379	Tumor necrosis factor alpha-induced protein 8 OS=Homo sapiens OX=9606 GN=TNFAIP8 PE=1 SV=1	61	12	3	TNFAIP8	1.01323	0.605912	0.0189653	0.217591
Q99549	M-phase phosphoprotein 8 OS=Homo sapiens OX=9606 GN=MPHOSPH8 PE=1 SV=2	11	5	5	MPHOSPH8	1.0881	0.0511792	0.121812	1.29091
Q8IUF1	Zinc-regulated GTPase metalloprotein activator 1B OS=Homo sapiens OX=9606 GN=ZNG1B PE=2 SV=1	57	17	2	ZNG1B	1.02678	0.366874	0.0381282	0.435483
O43143	ATP-dependent RNA helicase DHX15 OS=Homo sapiens OX=9606 GN=DHX15 PE=1 SV=2	67	52	51	DHX15	1.09336	0.140544	0.128766	0.852189
O75934	Pre-mRNA-splicing factor SPF27 OS=Homo sapiens OX=9606 GN=BCAS2 PE=1 SV=1	77	13	13	BCAS2	1.01929	0.720166	0.0275705	0.142567
P06744	Glucose-6-phosphate isomerase OS=Homo sapiens OX=9606 GN=GPI PE=1 SV=4	83	53	29	GPI	0.986736	0.491144	-0.0192635	0.308791
Q8NBM8	Prenylcysteine oxidase-like OS=Homo sapiens OX=9606 GN=PCYOX1L PE=1 SV=2	27	12	12	PCYOX1L	1.01363	0.629544	0.0195372	0.200974
Q8TBX8	Phosphatidylinositol 5-phosphate 4-kinase type-2 gamma OS=Homo sapiens OX=9606 GN=PIP4K2C PE=1 SV=3	48	18	9	PIP4K2C	1.00359	0.873213	0.00517163	0.0588799
O43293	Death-associated protein kinase 3 OS=Homo sapiens OX=9606 GN=DAPK3 PE=1 SV=1	33	12	12	DAPK3	0.986452	0.381187	-0.0196799	0.418862
Q15345	Leucine-rich repeat-containing protein 41 OS=Homo sapiens OX=9606 GN=LRRC41 PE=1 SV=3	20	12	12	LRRC41	1.04059	0.103238	0.0574057	0.98616
P48029	Sodium- and chloride-dependent creatine transporter 1 OS=Homo sapiens OX=9606 GN=SLC6A8 PE=1 SV=1	10	5	4	SLC6A8	1.00601	0.900269	0.00863754	0.0456279
Q5GLZ8	Probable E3 ubiquitin-protein ligase HERC4 OS=Homo sapiens OX=9606 GN=HERC4 PE=1 SV=1	61	46	46	HERC4	0.990953	0.763982	-0.0131116	0.116917
Q8WVP7	Limb region 1 protein homolog OS=Homo sapiens OX=9606 GN=LMBR1 PE=1 SV=1	12	5	5	LMBR1	1.05116	0.300047	0.0719831	0.52281
O43924	Retinal rod rhodopsin-sensitive cGMP 3',5'-cyclic phosphodiesterase subunit delta OS=Homo sapiens OX=9606 GN=PDE6D PE=1 SV=1	33	4	4	PDE6D	1.01051	0.555992	0.0150799	0.254932
Q8N6Q8	Probable methyltransferase-like protein 25 OS=Homo sapiens OX=9606 GN=METTL25 PE=2 SV=2	13	6	4	METTL25	1.02712	0.169883	0.0385998	0.769851
Q9NWX5	Ankyrin repeat and SOCS box protein 6 OS=Homo sapiens OX=9606 GN=ASB6 PE=1 SV=1	38	11	11	ASB6	1.01195	0.385929	0.0171389	0.413492
Q86YT6	E3 ubiquitin-protein ligase MIB1 OS=Homo sapiens OX=9606 GN=MIB1 PE=1 SV=1	20	16	15	MIB1	1.05292	0.105572	0.0743974	0.976451
P54920	Alpha-soluble NSF attachment protein OS=Homo sapiens OX=9606 GN=NAPA PE=1 SV=3	95	33	33	NAPA	0.952131	0.14195	-0.0707686	0.847865
Q6PIJ6	F-box only protein 38 OS=Homo sapiens OX=9606 GN=FBXO38 PE=1 SV=3	30	28	28	FBXO38	1.02782	0.153038	0.0395854	0.815201
P23921	Ribonucleoside-diphosphate reductase large subunit OS=Homo sapiens OX=9606 GN=RRM1 PE=1 SV=1	65	44	44	RRM1	1.05875	0.115149	0.082358	0.938738
P18206	Vinculin OS=Homo sapiens OX=9606 GN=VCL PE=1 SV=4	86	134	134	VCL	0.995219	0.891169	-0.00691375	0.0500398
Q9Y3M8	StAR-related lipid transfer protein 13 OS=Homo sapiens OX=9606 GN=STARD13 PE=1 SV=2	34	25	25	STARD13	1.01201	0.629216	0.0172247	0.2012
P13807	Glycogen [starch] synthase, muscle OS=Homo sapiens OX=9606 GN=GYS1 PE=1 SV=2	57	35	33	GYS1	0.989656	0.756008	-0.0150015	0.121474
E9PN10	Isoform of O00559, Receptor-binding cancer antigen-expressed on SiSo cells (Fragment) OS=Homo sapiens OX=9606 GN=EBAG9 PE=1 SV=1	40	4	4	EBAG9	1.05078	0.0810867	0.0714596	1.09105
Q9Y277	Voltage-dependent anion-selective channel protein 3 OS=Homo sapiens OX=9606 GN=VDAC3 PE=1 SV=1	81	31	28	VDAC3	1.00682	0.801723	0.00980832	0.0959755
A6NED2	RCC1 domain-containing protein 1 OS=Homo sapiens OX=9606 GN=RCCD1 PE=1 SV=1	44	13	12	RCCD1	1.05798	0.156309	0.0813084	0.806015
Q04637	Eukaryotic translation initiation factor 4 gamma 1 OS=Homo sapiens OX=9606 GN=EIF4G1 PE=1 SV=4	51	77	2	EIF4G1	0.939963	0.197962	-0.0893241	0.703417
Q9BZQ6	ER degradation-enhancing alpha-mannosidase-like protein 3 OS=Homo sapiens OX=9606 GN=EDEM3 PE=1 SV=2	57	46	10	EDEM3	0.947599	0.351247	-0.0776514	0.454387
Q5VZK9	F-actin-uncapping protein LRRC16A OS=Homo sapiens OX=9606 GN=CARMIL1 PE=1 SV=1	45	56	56	CARMIL1	1.03357	0.197079	0.0476295	0.70536
P25705-2	Isoform of P25705, Isoform 2 of ATP synthase subunit alpha, mitochondrial OS=Homo sapiens OX=9606 GN=ATP5F1A	82	65	46	ATP5F1A	1.02009	0.616579	0.0286959	0.210011
Q99805	Transmembrane 9 superfamily member 2 OS=Homo sapiens OX=9606 GN=TM9SF2 PE=1 SV=1	38	27	26	TM9SF2	1.0149	0.573819	0.0213349	0.241225
A8MZ97	Uncharacterized protein C2orf74 OS=Homo sapiens OX=9606 GN=C2orf74 PE=1 SV=4	23	3	3	C2orf74	0.956493	0.142871	-0.0641737	0.845056
G3V4K3	Isoform of Q9H9C1, Spermatogenesis-defective protein 39 homolog OS=Homo sapiens OX=9606 GN=VIPAS39 PE=1 SV=1	37	16	16	VIPAS39	0.992762	0.769044	-0.0104799	0.114049
Q9HCN4	GPN-loop GTPase 1 OS=Homo sapiens OX=9606 GN=GPN1 PE=1 SV=1	68	16	16	GPN1	1.02118	0.558782	0.0302328	0.252758
O43252	Bifunctional 3'-phosphoadenosine 5'-phosphosulfate synthase 1 OS=Homo sapiens OX=9606 GN=PAPSS1 PE=1 SV=2	83	41	39	PAPSS1	0.994174	0.897729	-0.0084291	0.0468548
Q16864	V-type proton ATPase subunit F OS=Homo sapiens OX=9606 GN=ATP6V1F PE=1 SV=2	84	8	8	ATP6V1F	1.0423	0.388125	0.0597745	0.411028
Q6YHK3	CD109 antigen OS=Homo sapiens OX=9606 GN=CD109 PE=1 SV=2	25	26	26	CD109	1.00637	0.878906	0.00915687	0.0560576
O14757	Serine/threonine-protein kinase Chk1 OS=Homo sapiens OX=9606 GN=CHEK1 PE=1 SV=2	54	21	21	CHEK1	1.01616	0.728017	0.0231319	0.137858
Q02818	Nucleobindin-1 OS=Homo sapiens OX=9606 GN=NUCB1 PE=1 SV=4	76	42	42	NUCB1	1.04673	0.0513843	0.0658924	1.28917
Q4VC05	B-cell CLL/lymphoma 7 protein family member A OS=Homo sapiens OX=9606 GN=BCL7A PE=1 SV=1	62	13	4	BCL7A	1.03433	0.253017	0.0486913	0.59685
Q96EP0	E3 ubiquitin-protein ligase RNF31 OS=Homo sapiens OX=9606 GN=RNF31 PE=1 SV=1	35	25	25	RNF31	1.02086	0.377755	0.0297873	0.42279
Q96IJ6	Mannose-1-phosphate guanyltransferase alpha OS=Homo sapiens OX=9606 GN=GMPPA PE=1 SV=1	53	15	15	GMPPA	1.01492	0.359573	0.0213677	0.444213
Q8IXU6	Solute carrier family 35 member F2 OS=Homo sapiens OX=9606 GN=SLC35F2 PE=1 SV=1	19	6	6	SLC35F2	1.00891	0.421729	0.0128016	0.374966
Q9NP64	Zinc finger CCHC domain-containing protein 17 OS=Homo sapiens OX=9606 GN=ZCCHC17 PE=1 SV=1	12	2	2	ZCCHC17	1.01373	0.614523	0.0196692	0.211462
Q7Z422	SUZ domain-containing protein 1 OS=Homo sapiens OX=9606 GN=SZRD1 PE=1 SV=1	81	11	11	SZRD1	1.02129	0.538071	0.0303991	0.269161
Q99608	Necdin OS=Homo sapiens OX=9606 GN=NDN PE=1 SV=1	20	5	5	NDN	0.967488	0.40437	-0.047685	0.393222
Q9NUQ9	CYFIP-related Rac1 interactor B OS=Homo sapiens OX=9606 GN=CYRIB PE=1 SV=1	87	26	22	CYRIB	0.941517	0.239992	-0.0869402	0.619802
Q07954	Prolow-density lipoprotein receptor-related protein 1 OS=Homo sapiens OX=9606 GN=LRP1 PE=1 SV=2	47	163	161	LRP1	1.01708	0.565926	0.0244318	0.24724
Q9Y697	Cysteine desulfurase, mitochondrial OS=Homo sapiens OX=9606 GN=NFS1 PE=1 SV=3	62	21	21	NFS1	0.983191	0.567128	-0.0244558	0.246319
Q16531	DNA damage-binding protein 1 OS=Homo sapiens OX=9606 GN=DDB1 PE=1 SV=1	82	95	95	DDB1	0.999909	0.997508	-0.00013092	0.00108366
P98082	Disabled homolog 2 OS=Homo sapiens OX=9606 GN=DAB2 PE=1 SV=3	26	13	13	DAB2	1.05005	0.12728	0.0704578	0.895239
Q96B97	SH3 domain-containing kinase-binding protein 1 OS=Homo sapiens OX=9606 GN=SH3KBP1 PE=1 SV=2	55	30	27	SH3KBP1	1.00828	0.831986	0.0119005	0.079884
E9PMH5	Isoform of Q13490, Baculoviral IAP repeat-containing protein 2 OS=Homo sapiens OX=9606 GN=BIRC2 PE=1 SV=1	53	28	22	BIRC2	1.01813	0.474021	0.0259265	0.324202
Q8N6M0	Deubiquitinase OTUD6B OS=Homo sapiens OX=9606 GN=OTUD6B PE=1 SV=1	70	17	16	OTUD6B	1.13361	0.095262	0.180922	1.02108
Q15293	Reticulocalbin-1 OS=Homo sapiens OX=9606 GN=RCN1 PE=1 SV=1	73	23	20	RCN1	0.996276	0.932971	-0.0053823	0.0301318
Q8TBP5	Membrane protein FAM174A OS=Homo sapiens OX=9606 GN=FAM174A PE=1 SV=1	35	3	3	FAM174A	1.044	0.227172	0.0621176	0.643645
Q99717	Mothers against decapentaplegic homolog 5 OS=Homo sapiens OX=9606 GN=SMAD5 PE=1 SV=1	49	21	6	SMAD5	1.00777	0.763348	0.0111695	0.117277
A0A0D9SGF6	Isoform of Q13813, Spectrin alpha chain, non-erythrocytic 1 OS=Homo sapiens OX=9606 GN=SPTAN1 PE=1 SV=1	85	266	9	SPTAN1	0.997558	0.847902	-0.00352702	0.0716546
A0A087WWW9	Isoform of O95999, B-cell lymphoma/leukemia 10 OS=Homo sapiens OX=9606 GN=BCL10 PE=1 SV=2	30	7	7	BCL10	0.99947	0.98771	-0.000764238	0.00537075
M0R2A0	Isoform of Q5UCC4, ER membrane protein complex subunit 10 OS=Homo sapiens OX=9606 GN=EMC10 PE=1 SV=1	23	6	6	EMC10	1.00424	0.926394	0.00609996	0.0332044
Q8NBL1	Protein O-glucosyltransferase 1 OS=Homo sapiens OX=9606 GN=POGLUT1 PE=1 SV=1	51	21	21	POGLUT1	0.99343	0.763768	-0.00950934	0.117039
Q9HCN8	Stromal cell-derived factor 2-like protein 1 OS=Homo sapiens OX=9606 GN=SDF2L1 PE=1 SV=2	54	8	8	SDF2L1	0.994136	0.891735	-0.00848509	0.0497644
Q9UNW1	Multiple inositol polyphosphate phosphatase 1 OS=Homo sapiens OX=9606 GN=MINPP1 PE=1 SV=1	65	24	24	MINPP1	0.996152	0.877619	-0.0055624	0.0566938
K7EKI8	Isoform of O60437, Periplakin OS=Homo sapiens OX=9606 GN=PPL PE=1 SV=1	3	7	4	PPL	0.975057	0.340381	-0.0364419	0.468034
Q96F24	Nuclear receptor-binding factor 2 OS=Homo sapiens OX=9606 GN=NRBF2 PE=1 SV=1	41	9	9	NRBF2	1.00444	0.86643	0.00639285	0.0622667
Q9BRQ8	Ferroptosis suppressor protein 1 OS=Homo sapiens OX=9606 GN=AIFM2 PE=1 SV=1	50	13	13	AIFM2	1.05746	0.317596	0.0806016	0.498125
P61086	Ubiquitin-conjugating enzyme E2 K OS=Homo sapiens OX=9606 GN=UBE2K PE=1 SV=3	94	21	20	UBE2K	0.999364	0.981751	-0.000917299	0.00799864
Q9NW68	BSD domain-containing protein 1 OS=Homo sapiens OX=9606 GN=BSDC1 PE=1 SV=1	38	13	13	BSDC1	1.02574	0.253154	0.036669	0.596616
P84103	Serine/arginine-rich splicing factor 3 OS=Homo sapiens OX=9606 GN=SRSF3 PE=1 SV=1	55	15	14	SRSF3	0.928049	0.256016	-0.107726	0.591732
B3KVZ3	Isoform of Q9H3R5, Centromere protein H OS=Homo sapiens OX=9606 GN=CENPH PE=1 SV=1	41	10	5	CENPH	1.03555	0.364751	0.0504002	0.438004
O94885	SAM and SH3 domain-containing protein 1 OS=Homo sapiens OX=9606 GN=SASH1 PE=1 SV=3	17	16	16	SASH1	1.00422	0.874461	0.00607508	0.0582597
Q9H3S7	Tyrosine-protein phosphatase non-receptor type 23 OS=Homo sapiens OX=9606 GN=PTPN23 PE=1 SV=1	39	53	53	PTPN23	1.03476	0.163067	0.0492928	0.787634
Q96BW9	Phosphatidate cytidylyltransferase, mitochondrial OS=Homo sapiens OX=9606 GN=TAMM41 PE=1 SV=2	35	10	10	TAMM41	1.05443	0.143278	0.0764666	0.843822
Q70HW3	S-adenosylmethionine mitochondrial carrier protein OS=Homo sapiens OX=9606 GN=SLC25A26 PE=1 SV=2	24	6	6	SLC25A26	0.984947	0.739667	-0.0218823	0.130964
Q8NFU5	Inositol polyphosphate multikinase OS=Homo sapiens OX=9606 GN=IPMK PE=1 SV=1	6	2	2	IPMK	1.0247	0.665095	0.0351971	0.177117
P06733-2	Isoform of P06733, Isoform MBP-1 of Alpha-enolase OS=Homo sapiens OX=9606 GN=ENO1	98	51	2	ENO1	1.03457	0.458042	0.0490314	0.339094
Q15714	TSC22 domain family protein 1 OS=Homo sapiens OX=9606 GN=TSC22D1 PE=1 SV=3	23	16	10	TSC22D1	1.00397	0.882888	0.00572137	0.0540945
Q9H479	Fructosamine-3-kinase OS=Homo sapiens OX=9606 GN=FN3K PE=1 SV=1	51	15	15	FN3K	1.03432	0.343321	0.0486796	0.464299
Q9NZL4	Hsp70-binding protein 1 OS=Homo sapiens OX=9606 GN=HSPBP1 PE=1 SV=2	84	24	24	HSPBP1	0.972186	0.132047	-0.0406963	0.879271
O43310	CBP80/20-dependent translation initiation factor OS=Homo sapiens OX=9606 GN=CTIF PE=1 SV=1	55	25	25	CTIF	1.0182	0.449864	0.0260227	0.346919
Q16822	Phosphoenolpyruvate carboxykinase [GTP], mitochondrial OS=Homo sapiens OX=9606 GN=PCK2 PE=1 SV=4	57	28	28	PCK2	0.972002	0.232215	-0.0409691	0.63411
P13674-2	Isoform of P13674, Isoform 2 of Prolyl 4-hydroxylase subunit alpha-1 OS=Homo sapiens OX=9606 GN=P4HA1	75	48	4	P4HA1	0.998569	0.94994	-0.00206621	0.0223037
Q86SZ2	Trafficking protein particle complex subunit 6B OS=Homo sapiens OX=9606 GN=TRAPPC6B PE=1 SV=1	83	15	15	TRAPPC6B	0.997951	0.89223	-0.00295901	0.0495233
A0A087X2I1	Isoform of P62333, 26S proteasome regulatory subunit 10B OS=Homo sapiens OX=9606 GN=PSMC6 PE=1 SV=1	71	27	26	PSMC6	1.01755	0.325743	0.0250946	0.487125
P30405	Peptidyl-prolyl cis-trans isomerase F, mitochondrial OS=Homo sapiens OX=9606 GN=PPIF PE=1 SV=1	71	13	10	PPIF	1.02981	0.59048	0.0423755	0.228795
Q9GZS3	WD repeat-containing protein 61 OS=Homo sapiens OX=9606 GN=WDR61 PE=1 SV=1	71	20	20	SKIC8	1.00063	0.972565	0.000905548	0.0120816
Q9BXS6	Nucleolar and spindle-associated protein 1 OS=Homo sapiens OX=9606 GN=NUSAP1 PE=1 SV=1	34	12	12	NUSAP1	1.00052	0.977297	0.000745986	0.0099736
Q92572	AP-3 complex subunit sigma-1 OS=Homo sapiens OX=9606 GN=AP3S1 PE=1 SV=1	48	8	8	AP3S1	0.996067	0.888192	-0.0056859	0.0514932
Q9UBV8	Peflin OS=Homo sapiens OX=9606 GN=PEF1 PE=1 SV=1	35	9	9	PEF1	1.01336	0.596737	0.0191417	0.224217
P57729	Ras-related protein Rab-38 OS=Homo sapiens OX=9606 GN=RAB38 PE=1 SV=1	15	3	2	RAB38	1.07048	0.585805	0.0982643	0.232247
P99999	Cytochrome c OS=Homo sapiens OX=9606 GN=CYCS PE=1 SV=2	75	17	14	CYCS	1.02351	0.521883	0.0335183	0.282427
A0A6Q8PF62	Isoform of Q92562, Polyphosphoinositide phosphatase OS=Homo sapiens OX=9606 GN=FIG4 PE=1 SV=1	16	11	11	FIG4	1.02377	0.446596	0.033893	0.350085
O60504-2	Isoform of O60504, Isoform Beta of Vinexin OS=Homo sapiens OX=9606 GN=SORBS3	41	14	14	SORBS3	1.02687	0.673579	0.0382584	0.171611
Q8IVG5	Sterile alpha motif domain-containing protein 9-like OS=Homo sapiens OX=9606 GN=SAMD9L PE=1 SV=2	3	4	3	SAMD9L	0.91401	0.121496	-0.129719	0.91544
P06400	Retinoblastoma-associated protein OS=Homo sapiens OX=9606 GN=RB1 PE=1 SV=2	46	34	34	RB1	1.03224	0.470354	0.0457756	0.327575
P22061	Protein-L-isoaspartate(D-aspartate) O-methyltransferase OS=Homo sapiens OX=9606 GN=PCMT1 PE=1 SV=4	73	18	18	PCMT1	1.05953	0.151605	0.0834243	0.819285
Q7Z5U6	WD repeat-containing protein 53 OS=Homo sapiens OX=9606 GN=WDR53 PE=2 SV=1	43	9	9	WDR53	1.00827	0.71573	0.0118882	0.145251
Q14CW9	Ataxin-7-like protein 3 OS=Homo sapiens OX=9606 GN=ATXN7L3 PE=1 SV=1	39	8	8	ATXN7L3	1.02113	0.400691	0.0301633	0.39719
F6UZG9	Isoform of Q8NFZ0, DNA helicase OS=Homo sapiens OX=9606 GN=FBH1 PE=1 SV=1	7	5	5	FBH1	1.01826	0.69444	0.0261092	0.158365
P50281	Matrix metalloproteinase-14 OS=Homo sapiens OX=9606 GN=MMP14 PE=1 SV=3	28	17	16	MMP14	0.998422	0.965149	-0.0022785	0.0154057
O60613	Selenoprotein F OS=Homo sapiens OX=9606 GN=SELENOF PE=1 SV=4	53	7	7	SELENOF	1.0816	0.307631	0.113171	0.511971
Q9UJC5	SH3 domain-binding glutamic acid-rich-like protein 2 OS=Homo sapiens OX=9606 GN=SH3BGRL2 PE=1 SV=2	78	8	8	SH3BGRL2	1.01871	0.328995	0.0267486	0.482811
Q86TW2	AarF domain-containing protein kinase 1 OS=Homo sapiens OX=9606 GN=ADCK1 PE=1 SV=2	13	5	5	ADCK1	1.00775	0.817618	0.0111307	0.0874496
Q96BH1	E3 ubiquitin-protein ligase RNF25 OS=Homo sapiens OX=9606 GN=RNF25 PE=1 SV=1	49	16	16	RNF25	1.09119	0.0579857	0.125897	1.23668
Q9BX63	Fanconi anemia group J protein OS=Homo sapiens OX=9606 GN=BRIP1 PE=1 SV=2	9	9	9	BRIP1	1.03903	0.0883463	0.0552306	1.05381
Q96B01	RAD51-associated protein 1 OS=Homo sapiens OX=9606 GN=RAD51AP1 PE=1 SV=1	19	7	7	RAD51AP1	1.02432	0.413694	0.0346658	0.383321
A0A0A0MRI1	Isoform of Q8IXQ4, GPALPP motifs-containing protein 1 OS=Homo sapiens OX=9606 GN=GPALPP1 PE=1 SV=1	48	21	21	GPALPP1	0.999018	0.979155	-0.00141705	0.00914858
O00299	Chloride intracellular channel protein 1 OS=Homo sapiens OX=9606 GN=CLIC1 PE=1 SV=4	96	30	29	CLIC1	0.934226	0.125151	-0.0981565	0.902567
Q96RR4	Calcium/calmodulin-dependent protein kinase kinase 2 OS=Homo sapiens OX=9606 GN=CAMKK2 PE=1 SV=2	34	14	14	CAMKK2	0.981409	0.498945	-0.027074	0.301947
P42702	Leukemia inhibitory factor receptor OS=Homo sapiens OX=9606 GN=LIFR PE=1 SV=1	2	2	2	LIFR	1.00679	0.780252	0.00975974	0.107765
Q7LBR1	Charged multivesicular body protein 1b OS=Homo sapiens OX=9606 GN=CHMP1B PE=1 SV=1	30	8	8	CHMP1B	1.04405	0.260628	0.062191	0.583979
Q96BW1	Uracil phosphoribosyltransferase homolog OS=Homo sapiens OX=9606 GN=UPRT PE=1 SV=1	28	7	7	UPRT	1.00404	0.908043	0.00582252	0.0418938
P41134	DNA-binding protein inhibitor ID-1 OS=Homo sapiens OX=9606 GN=ID1 PE=1 SV=3	75	7	7	ID1	0.986471	0.527125	-0.0196509	0.278086
A0A0C4DGB9	Isoform of Q9H2U2, Inorganic diphosphatase OS=Homo sapiens OX=9606 GN=PPA2 PE=1 SV=1	54	4	2	PPA2	0.973091	0.639671	-0.0393535	0.194043
Q4LE39	AT-rich interactive domain-containing protein 4B OS=Homo sapiens OX=9606 GN=ARID4B PE=1 SV=2	20	23	22	ARID4B	0.984669	0.694273	-0.0222897	0.15847
Q9Y3D2	Methionine-R-sulfoxide reductase B2, mitochondrial OS=Homo sapiens OX=9606 GN=MSRB2 PE=1 SV=2	55	6	6	MSRB2	1.09081	0.0869757	0.1254	1.0606
P60520	Gamma-aminobutyric acid receptor-associated protein-like 2 OS=Homo sapiens OX=9606 GN=GABARAPL2 PE=1 SV=1	77	11	9	GABARAPL2	0.994793	0.852337	-0.00753112	0.0693885
Q9P021	Cysteine-rich PDZ-binding protein OS=Homo sapiens OX=9606 GN=CRIPT PE=1 SV=1	38	5	5	CRIPT	1.01024	0.828082	0.0146988	0.0819268
Q15393	Splicing factor 3B subunit 3 OS=Homo sapiens OX=9606 GN=SF3B3 PE=1 SV=4	73	81	81	SF3B3	0.990732	0.762878	-0.0134326	0.117545
Q9NPH2	Inositol-3-phosphate synthase 1 OS=Homo sapiens OX=9606 GN=ISYNA1 PE=1 SV=1	56	25	2	ISYNA1	1.02192	0.17804	0.0312838	0.749483
Q8WTS1	1-acylglycerol-3-phosphate O-acyltransferase ABHD5 OS=Homo sapiens OX=9606 GN=ABHD5 PE=1 SV=1	20	4	4	ABHD5	1.08325	0.0688117	0.11537	1.16234
Q9Y678	Coatomer subunit gamma-1 OS=Homo sapiens OX=9606 GN=COPG1 PE=1 SV=1	83	66	60	COPG1	0.993296	0.853794	-0.00970481	0.0686469
Q9Y6Z7	Collectin-10 OS=Homo sapiens OX=9606 GN=COLEC10 PE=1 SV=2	38	10	10	COLEC10	1.00378	0.94968	0.00543629	0.0224228
Q96DX7	Tripartite motif-containing protein 44 OS=Homo sapiens OX=9606 GN=TRIM44 PE=1 SV=1	39	8	8	TRIM44	0.940318	0.150478	-0.0887796	0.822528
Q9NSC5	Homer protein homolog 3 OS=Homo sapiens OX=9606 GN=HOMER3 PE=1 SV=2	45	13	13	HOMER3	1.0689	0.116299	0.0961304	0.934423
O43299	AP-5 complex subunit zeta-1 OS=Homo sapiens OX=9606 GN=AP5Z1 PE=1 SV=2	20	11	11	AP5Z1	1.02568	0.307834	0.0365837	0.511683
Q92783	Signal transducing adapter molecule 1 OS=Homo sapiens OX=9606 GN=STAM PE=1 SV=3	55	25	22	STAM	1.00046	0.988394	0.000661712	0.00506974
Q9NR50	Translation initiation factor eIF-2B subunit gamma OS=Homo sapiens OX=9606 GN=EIF2B3 PE=1 SV=1	77	29	28	EIF2B3	1.01916	0.630896	0.0273763	0.200042
Q9UPQ0	LIM and calponin homology domains-containing protein 1 OS=Homo sapiens OX=9606 GN=LIMCH1 PE=1 SV=4	67	73	7	LIMCH1	1.01648	0.574522	0.023587	0.240693
Q5SGD2	Protein phosphatase 1L OS=Homo sapiens OX=9606 GN=PPM1L PE=1 SV=1	7	2	2	PPM1L	1.03798	0.461477	0.0537816	0.33585
O00203	AP-3 complex subunit beta-1 OS=Homo sapiens OX=9606 GN=AP3B1 PE=1 SV=3	56	57	7	AP3B1	0.984744	0.635319	-0.0221794	0.197008
Q9UBG0	C-type mannose receptor 2 OS=Homo sapiens OX=9606 GN=MRC2 PE=1 SV=2	51	57	56	MRC2	0.982063	0.57131	-0.0261122	0.243128
Q13188	Serine/threonine-protein kinase 3 OS=Homo sapiens OX=9606 GN=STK3 PE=1 SV=2	47	23	15	STK3	1.06047	0.220253	0.0847078	0.657078
Q00325-2	Isoform of Q00325, Isoform B of Phosphate carrier protein, mitochondrial OS=Homo sapiens OX=9606 GN=SLC25A3	76	31	31	SLC25A3	0.943031	0.0865776	-0.0846231	1.06259
P49736	DNA replication licensing factor MCM2 OS=Homo sapiens OX=9606 GN=MCM2 PE=1 SV=4	66	52	52	MCM2	1.00528	0.924213	0.00759886	0.0342279
Q9C0C2	182 kDa tankyrase-1-binding protein OS=Homo sapiens OX=9606 GN=TNKS1BP1 PE=1 SV=4	74	93	93	TNKS1BP1	1.02471	0.525995	0.0352198	0.279018
P49257	Protein ERGIC-53 OS=Homo sapiens OX=9606 GN=LMAN1 PE=1 SV=2	63	37	36	LMAN1	1.01003	0.807976	0.0144045	0.0926018
Q9H3Q1	Cdc42 effector protein 4 OS=Homo sapiens OX=9606 GN=CDC42EP4 PE=1 SV=1	55	16	16	CDC42EP4	0.995467	0.929107	-0.00655412	0.0319342
O95219	Sorting nexin-4 OS=Homo sapiens OX=9606 GN=SNX4 PE=1 SV=1	44	16	16	SNX4	1.04691	0.347957	0.0661382	0.458474
Q9HCE9-2	Isoform of Q9HCE9, Isoform 2 of Anoctamin-8 OS=Homo sapiens OX=9606 GN=ANO8	16	10	10	ANO8	1.15601	0.361607	0.209155	0.441763
Q9P107	GEM-interacting protein OS=Homo sapiens OX=9606 GN=GMIP PE=1 SV=2	9	7	7	GMIP	1.01249	0.780231	0.0179107	0.107777
Q86TU7	Actin-histidine N-methyltransferase OS=Homo sapiens OX=9606 GN=SETD3 PE=1 SV=1	72	44	44	SETD3	1.02434	0.478691	0.0346918	0.319945
Q4G0X4	BTB/POZ domain-containing protein KCTD21 OS=Homo sapiens OX=9606 GN=KCTD21 PE=1 SV=1	21	5	4	KCTD21	1.07077	0.240011	0.0986484	0.619769
Q9HAT2	Sialate O-acetylesterase OS=Homo sapiens OX=9606 GN=SIAE PE=1 SV=1	31	15	15	SIAE	1.02201	0.664111	0.0314149	0.177759
P42771	Cyclin-dependent kinase inhibitor 2A OS=Homo sapiens OX=9606 GN=CDKN2A PE=1 SV=2	70	7	5	CDKN2A	1.05238	0.223207	0.0736571	0.651292
P62312	U6 snRNA-associated Sm-like protein LSm6 OS=Homo sapiens OX=9606 GN=LSM6 PE=1 SV=1	90	8	8	LSM6	1.04493	0.226165	0.0634115	0.645574
Q9BRF8	Serine/threonine-protein phosphatase CPPED1 OS=Homo sapiens OX=9606 GN=CPPED1 PE=1 SV=3	68	18	18	CPPED1	0.998106	0.981527	-0.00273535	0.00809787
Q7Z2Z2	Elongation factor-like GTPase 1 OS=Homo sapiens OX=9606 GN=EFL1 PE=1 SV=2	57	44	44	EFL1	1.04006	0.21937	0.0566629	0.658823
Q9Y6G9	Cytoplasmic dynein 1 light intermediate chain 1 OS=Homo sapiens OX=9606 GN=DYNC1LI1 PE=1 SV=3	69	30	28	DYNC1LI1	0.987522	0.62818	-0.0181158	0.201916
Q8TCY9	Up-regulator of cell proliferation OS=Homo sapiens OX=9606 GN=URGCP PE=1 SV=2	21	15	15	URGCP	1.04223	0.163387	0.0596805	0.786783
Q969G6	Riboflavin kinase OS=Homo sapiens OX=9606 GN=RFK PE=1 SV=2	46	7	7	RFK	1.0228	0.439926	0.0325283	0.35662
Q12933	TNF receptor-associated factor 2 OS=Homo sapiens OX=9606 GN=TRAF2 PE=1 SV=2	63	28	28	TRAF2	1.03528	0.119713	0.0500217	0.921858
Q96DA6	Mitochondrial import inner membrane translocase subunit TIM14 OS=Homo sapiens OX=9606 GN=DNAJC19 PE=1 SV=3	78	10	10	DNAJC19	1.03755	0.133534	0.0531816	0.874408
A0A804HKD7	Isoform of Q5R372, Rab GTPase-activating protein 1-like OS=Homo sapiens OX=9606 GN=RABGAP1L PE=1 SV=1	42	44	40	RABGAP1L	0.990652	0.697211	-0.01355	0.156636
A0A7P0Z413	Isoform of Q7Z6J9, tRNA-splicing endonuclease subunit Sen54 OS=Homo sapiens OX=9606 GN=TSEN54 PE=1 SV=1	35	18	18	TSEN54	1.00891	0.694263	0.0127964	0.158476
Q9NS18	Glutaredoxin-2, mitochondrial OS=Homo sapiens OX=9606 GN=GLRX2 PE=1 SV=1	40	5	5	GLRX2	1.06844	0.068392	0.0955083	1.16499
A0A804HKF9	Isoform of Q92889, DNA repair endonuclease XPF OS=Homo sapiens OX=9606 GN=ERCC4 PE=1 SV=1	36	26	26	ERCC4	1.02771	0.4862	0.0394348	0.313185
Q9Y512	Sorting and assembly machinery component 50 homolog OS=Homo sapiens OX=9606 GN=SAMM50 PE=1 SV=3	61	28	27	SAMM50	1.01648	0.201858	0.0235808	0.694954
Q9H3Y8	Pancreatic progenitor cell differentiation and proliferation factor OS=Homo sapiens OX=9606 GN=PPDPF PE=1 SV=1	82	4	4	PPDPF	1.00693	0.828377	0.00996612	0.0817721
Q5EB52	Mesoderm-specific transcript homolog protein OS=Homo sapiens OX=9606 GN=MEST PE=1 SV=2	45	9	9	MEST	1.07062	0.151485	0.0984506	0.81963
Q9NW64	Pre-mRNA-splicing factor RBM22 OS=Homo sapiens OX=9606 GN=RBM22 PE=1 SV=1	50	22	22	RBM22	1.05275	0.300552	0.0741684	0.522081
Q6P6B7	Ankyrin repeat domain-containing protein 16 OS=Homo sapiens OX=9606 GN=ANKRD16 PE=1 SV=1	22	6	6	ANKRD16	1.03547	0.522411	0.0502921	0.281988
P80303	Nucleobindin-2 OS=Homo sapiens OX=9606 GN=NUCB2 PE=1 SV=3	70	34	34	NUCB2	1.02636	0.591033	0.0375357	0.228388
Q6VEQ5	WAS protein family homolog 2 OS=Homo sapiens OX=9606 GN=WASH2P PE=2 SV=2	36	13	6	WASH2P	0.955908	0.242159	-0.0650563	0.615899
Q9NVS9	Pyridoxine-5'-phosphate oxidase OS=Homo sapiens OX=9606 GN=PNPO PE=1 SV=1	67	15	15	PNPO	1.00691	0.854644	0.00993109	0.0682147
Q9H0K1	Serine/threonine-protein kinase SIK2 OS=Homo sapiens OX=9606 GN=SIK2 PE=1 SV=1	29	18	17	SIK2	1.03171	0.385962	0.0450335	0.413455
O60725	Protein-S-isoprenylcysteine O-methyltransferase OS=Homo sapiens OX=9606 GN=ICMT PE=1 SV=1	6	2	2	ICMT	1.046	0.407693	0.0648824	0.389667
Q9NWZ3	Interleukin-1 receptor-associated kinase 4 OS=Homo sapiens OX=9606 GN=IRAK4 PE=1 SV=1	13	5	5	IRAK4	1.02754	0.276441	0.0391963	0.558398
E9PAV3	Nascent polypeptide-associated complex subunit alpha, muscle-specific form OS=Homo sapiens OX=9606 GN=NACA PE=1 SV=1	27	35	22	NACA	0.972614	0.562943	-0.0400605	0.249536
Q9ULJ3	Zinc finger and BTB domain-containing protein 21 OS=Homo sapiens OX=9606 GN=ZBTB21 PE=1 SV=2	13	10	10	ZBTB21	1.04017	0.0872834	0.0568127	1.05907
Q6P9B6	MTOR-associated protein MEAK7 OS=Homo sapiens OX=9606 GN=MEAK7 PE=1 SV=2	35	13	13	MEAK7	0.972134	0.520279	-0.0407729	0.283763
Q86VS8	Protein Hook homolog 3 OS=Homo sapiens OX=9606 GN=HOOK3 PE=1 SV=2	64	44	42	HOOK3	1.01933	0.488045	0.0276218	0.31154
Q86UU1-2	Isoform of Q86UU1, Isoform 2 of Pleckstrin homology-like domain family B member 1 OS=Homo sapiens OX=9606 GN=PHLDB1	45	50	48	PHLDB1	1.03876	0.244889	0.054861	0.61103
A0A3B3IRR3	Isoform of Q9HCM7, Fibrosin-1-like protein OS=Homo sapiens OX=9606 GN=FBRSL1 PE=1 SV=1	5	4	4	FBRSL1	1.02183	0.622901	0.0311571	0.205581
Q8WU90	Zinc finger CCCH domain-containing protein 15 OS=Homo sapiens OX=9606 GN=ZC3H15 PE=1 SV=1	72	32	32	ZC3H15	0.980182	0.683992	-0.0288788	0.164949
Q9BQ89	Protein FAM110A OS=Homo sapiens OX=9606 GN=FAM110A PE=1 SV=1	21	3	3	FAM110A	0.99328	0.914998	-0.00972783	0.0385797
P62191	26S proteasome regulatory subunit 4 OS=Homo sapiens OX=9606 GN=PSMC1 PE=1 SV=1	84	38	36	PSMC1	1.02638	0.419904	0.0375647	0.37685
Q96I24	Far upstream element-binding protein 3 OS=Homo sapiens OX=9606 GN=FUBP3 PE=1 SV=2	78	37	27	FUBP3	1.02972	0.587313	0.0422527	0.23113
H7C4T5	Isoform of Q9NR56, Muscleblind-like protein 1 (Fragment) OS=Homo sapiens OX=9606 GN=MBNL1 PE=1 SV=1	39	10	3	MBNL1	0.956394	0.453958	-0.0643232	0.342984
P55039	Developmentally-regulated GTP-binding protein 2 OS=Homo sapiens OX=9606 GN=DRG2 PE=1 SV=1	51	19	19	DRG2	1.03098	0.375433	0.0440095	0.425467
O14727	Apoptotic protease-activating factor 1 OS=Homo sapiens OX=9606 GN=APAF1 PE=1 SV=2	22	21	20	APAF1	1.03238	0.251507	0.0459761	0.59945
P46926	Glucosamine-6-phosphate isomerase 1 OS=Homo sapiens OX=9606 GN=GNPDA1 PE=1 SV=1	92	33	25	GNPDA1	0.929559	0.225936	-0.105382	0.646015
Q9Y5Z4	Heme-binding protein 2 OS=Homo sapiens OX=9606 GN=HEBP2 PE=1 SV=1	56	9	9	HEBP2	0.982808	0.734864	-0.0250191	0.133793
O75223	Gamma-glutamylcyclotransferase OS=Homo sapiens OX=9606 GN=GGCT PE=1 SV=1	91	18	18	GGCT	0.989243	0.568843	-0.0156025	0.245008
A0A7P0T9U7	Isoform of Q15637, Splicing factor 1 OS=Homo sapiens OX=9606 GN=SF1 PE=1 SV=1	36	29	7	SF1	1.06988	0.144394	0.0974484	0.84045
Q9UL26	Ras-related protein Rab-22A OS=Homo sapiens OX=9606 GN=RAB22A PE=1 SV=2	75	15	13	RAB22A	1.03321	0.257566	0.0471328	0.589112
Q9NY12	H/ACA ribonucleoprotein complex subunit 1 OS=Homo sapiens OX=9606 GN=GAR1 PE=1 SV=1	41	10	9	GAR1	1.044	0.346025	0.0621272	0.460893
P35998	26S proteasome regulatory subunit 7 OS=Homo sapiens OX=9606 GN=PSMC2 PE=1 SV=3	85	42	42	PSMC2	1.00578	0.820939	0.00831633	0.085689
Q8N697	Solute carrier family 15 member 4 OS=Homo sapiens OX=9606 GN=SLC15A4 PE=1 SV=1	20	10	10	SLC15A4	0.994776	0.876907	-0.00755611	0.0570466
O15056	Synaptojanin-2 OS=Homo sapiens OX=9606 GN=SYNJ2 PE=1 SV=3	43	47	47	SYNJ2	0.995185	0.904253	-0.00696373	0.04371
Q16222	UDP-N-acetylhexosamine pyrophosphorylase OS=Homo sapiens OX=9606 GN=UAP1 PE=1 SV=3	62	29	27	UAP1	1.007	0.778006	0.0100635	0.109017
Q6I9Y2	THO complex subunit 7 homolog OS=Homo sapiens OX=9606 GN=THOC7 PE=1 SV=3	61	13	13	THOC7	1.01835	0.746696	0.0262269	0.126856
P45880-2	Isoform of P45880, Isoform 2 of Voltage-dependent anion-selective channel protein 2 OS=Homo sapiens OX=9606 GN=VDAC2	79	31	12	VDAC2	1.06324	0.232696	0.0884636	0.633211
O00401	Actin nucleation-promoting factor WASL OS=Homo sapiens OX=9606 GN=WASL PE=1 SV=2	59	24	24	WASL	1.02419	0.535182	0.034483	0.271498
O95396	Adenylyltransferase and sulfurtransferase MOCS3 OS=Homo sapiens OX=9606 GN=MOCS3 PE=1 SV=1	55	19	19	MOCS3	1.01802	0.221475	0.0257635	0.654676
Q96EI5	Transcription elongation factor A protein-like 4 OS=Homo sapiens OX=9606 GN=TCEAL4 PE=1 SV=2	72	17	17	TCEAL4	0.977733	0.416343	-0.0324871	0.380549
P20839	Inosine-5'-monophosphate dehydrogenase 1 OS=Homo sapiens OX=9606 GN=IMPDH1 PE=1 SV=2	55	22	19	IMPDH1	1.06345	0.0529048	0.0887513	1.27651
P61421	V-type proton ATPase subunit d 1 OS=Homo sapiens OX=9606 GN=ATP6V0D1 PE=1 SV=1	69	20	12	ATP6V0D1	0.993059	0.794331	-0.010048	0.0999986
Q15545	Transcription initiation factor TFIID subunit 7 OS=Homo sapiens OX=9606 GN=TAF7 PE=1 SV=1	64	20	20	TAF7	0.904283	0.0724153	-0.145155	1.14017
Q8IXL7-2	Isoform of Q8IXL7, Isoform 2 of Methionine-R-sulfoxide reductase B3 OS=Homo sapiens OX=9606 GN=MSRB3	57	7	7	MSRB3	1.03633	0.431227	0.0514903	0.365294
Q9Y450	HBS1-like protein OS=Homo sapiens OX=9606 GN=HBS1L PE=1 SV=1	72	38	30	HBS1L	1.00586	0.843149	0.00842912	0.0740956
Q9UI26	Importin-11 OS=Homo sapiens OX=9606 GN=IPO11 PE=1 SV=1	41	36	36	IPO11	1.03137	0.530125	0.044555	0.275622
P25787	Proteasome subunit alpha type-2 OS=Homo sapiens OX=9606 GN=PSMA2 PE=1 SV=2	73	17	17	PSMA2	1.00623	0.745136	0.00896509	0.127765
P07919	Cytochrome b-c1 complex subunit 6, mitochondrial OS=Homo sapiens OX=9606 GN=UQCRH PE=1 SV=2	87	7	7	UQCRH	1.07	0.135773	0.0976136	0.867186
Q5T8T7	Isoform of Q15528, Mediator of RNA polymerase II transcription subunit 22 OS=Homo sapiens OX=9606 GN=MED22 PE=1 SV=1	64	8	8	MED22	1.01728	0.675328	0.0247128	0.170486
P06865	Beta-hexosaminidase subunit alpha OS=Homo sapiens OX=9606 GN=HEXA PE=1 SV=2	58	28	27	HEXA	1.01785	0.464888	0.0255239	0.332652
O95983	Methyl-CpG-binding domain protein 3 OS=Homo sapiens OX=9606 GN=MBD3 PE=1 SV=1	42	11	10	MBD3	0.988598	0.8334	-0.0165446	0.0791466
H3BRF9	Isoform of Q96K21, Abscission/NoCut checkpoint regulator OS=Homo sapiens OX=9606 GN=ZFYVE19 PE=1 SV=1	55	20	19	ZFYVE19	1.04125	0.521307	0.058319	0.282907
Q92917	G-patch domain and KOW motifs-containing protein OS=Homo sapiens OX=9606 GN=GPKOW PE=1 SV=2	75	26	26	GPKOW	1.02157	0.566347	0.0307885	0.246918
Q9P0P0	E3 ubiquitin-protein ligase RNF181 OS=Homo sapiens OX=9606 GN=RNF181 PE=1 SV=1	58	8	8	RNF181	1.04046	0.330202	0.0572266	0.48122
P12109	Collagen alpha-1(VI) chain OS=Homo sapiens OX=9606 GN=COL6A1 PE=1 SV=3	78	63	63	COL6A1	0.985786	0.652135	-0.0206535	0.185663
P35249	Replication factor C subunit 4 OS=Homo sapiens OX=9606 GN=RFC4 PE=1 SV=2	75	22	22	RFC4	1.07309	0.0912947	0.101767	1.03955
Q9UIM3	FK506-binding protein-like OS=Homo sapiens OX=9606 GN=FKBPL PE=1 SV=1	47	13	13	FKBPL	1.00825	0.625559	0.0118539	0.203732
Q9Y5M8	Signal recognition particle receptor subunit beta OS=Homo sapiens OX=9606 GN=SRPRB PE=1 SV=3	76	18	18	SRPRB	1.05662	0.258312	0.0794625	0.587855
B4DUA7	Isoform of Q9NX70, Mediator of RNA polymerase II transcription subunit 29 OS=Homo sapiens OX=9606 GN=MED29 PE=1 SV=1	60	10	10	MED29	1.03365	0.624899	0.0477463	0.20419
P25788	Proteasome subunit alpha type-3 OS=Homo sapiens OX=9606 GN=PSMA3 PE=1 SV=2	68	25	12	PSMA3	0.996605	0.878725	-0.00490651	0.0561471
O43929	Origin recognition complex subunit 4 OS=Homo sapiens OX=9606 GN=ORC4 PE=1 SV=2	41	13	13	ORC4	1.02072	0.636533	0.0295843	0.196179
P55042	GTP-binding protein RAD OS=Homo sapiens OX=9606 GN=RRAD PE=1 SV=2	38	9	9	RRAD	1.01257	0.448616	0.0180239	0.348125
Q71UI9	Histone H2A.V OS=Homo sapiens OX=9606 GN=H2AZ2 PE=1 SV=3	54	6	4	H2AZ2	1.00566	0.954679	0.00814061	0.0201425
O14965	Aurora kinase A OS=Homo sapiens OX=9606 GN=AURKA PE=1 SV=3	28	9	9	AURKA	1.03144	0.119179	0.044665	0.923799
Q00577	Transcriptional activator protein Pur-alpha OS=Homo sapiens OX=9606 GN=PURA PE=1 SV=2	56	15	15	PURA	0.944573	0.416857	-0.0822664	0.380013
E9PS76	Isoform of Q8N9N8, Probable RNA-binding protein EIF1AD (Fragment) OS=Homo sapiens OX=9606 GN=EIF1AD PE=1 SV=1	71	8	8	EIF1AD	1.06243	0.306044	0.0873645	0.514217
Q96C01	Protein FAM136A OS=Homo sapiens OX=9606 GN=FAM136A PE=1 SV=1	78	11	11	FAM136A	1.07585	0.300702	0.105482	0.521863
P13797	Plastin-3 OS=Homo sapiens OX=9606 GN=PLS3 PE=1 SV=4	90	58	48	PLS3	0.944722	0.0835869	-0.0820388	1.07786
O14867	Transcription regulator protein BACH1 OS=Homo sapiens OX=9606 GN=BACH1 PE=1 SV=2	42	27	27	BACH1	1.01393	0.44459	0.0199576	0.35204
P62195	26S proteasome regulatory subunit 8 OS=Homo sapiens OX=9606 GN=PSMC5 PE=1 SV=1	83	40	38	PSMC5	0.993838	0.739812	-0.00891724	0.130879
Q9NZJ0	Denticleless protein homolog OS=Homo sapiens OX=9606 GN=DTL PE=1 SV=3	36	18	18	DTL	1.00348	0.915373	0.00501892	0.038402
Q96PX6	Coiled-coil domain-containing protein 85A OS=Homo sapiens OX=9606 GN=CCDC85A PE=1 SV=3	13	7	6	CCDC85A	1.05626	0.0642432	0.0789598	1.19217
O75146	Huntingtin-interacting protein 1-related protein OS=Homo sapiens OX=9606 GN=HIP1R PE=1 SV=2	42	39	37	HIP1R	1.04145	0.137959	0.0585987	0.86025
P50748	Kinetochore-associated protein 1 OS=Homo sapiens OX=9606 GN=KNTC1 PE=1 SV=1	34	72	70	KNTC1	1.0051	0.814492	0.0073428	0.0891133
Q9GZX9	Twisted gastrulation protein homolog 1 OS=Homo sapiens OX=9606 GN=TWSG1 PE=1 SV=1	35	5	5	TWSG1	1.02553	0.589858	0.0363711	0.229253
Q9UBF2	Coatomer subunit gamma-2 OS=Homo sapiens OX=9606 GN=COPG2 PE=1 SV=1	79	49	42	COPG2	1.00401	0.929021	0.00576982	0.0319746
Q9ULH7	Myocardin-related transcription factor B OS=Homo sapiens OX=9606 GN=MRTFB PE=1 SV=3	32	27	24	MRTFB	0.951355	0.134761	-0.071945	0.870437
Q13144	Translation initiation factor eIF-2B subunit epsilon OS=Homo sapiens OX=9606 GN=EIF2B5 PE=1 SV=3	51	26	26	EIF2B5	0.980516	0.565141	-0.028387	0.247843
Q8IXM2	Chromatin complexes subunit BAP18 OS=Homo sapiens OX=9606 GN=BAP18 PE=1 SV=1	78	10	4	BAP18	1.06262	0.211163	0.0876205	0.675382
Q53SF7	Cordon-bleu protein-like 1 OS=Homo sapiens OX=9606 GN=COBLL1 PE=1 SV=3	3	2	2	COBLL1	1.04137	0.633916	0.0584853	0.197969
Q9BYG5	Partitioning defective 6 homolog beta OS=Homo sapiens OX=9606 GN=PARD6B PE=1 SV=1	36	9	9	PARD6B	0.998336	0.963064	-0.00240211	0.016345
Q8WVX9	Fatty acyl-CoA reductase 1 OS=Homo sapiens OX=9606 GN=FAR1 PE=1 SV=1	34	13	13	FAR1	1.0826	0.102292	0.114498	0.990157
C9J7I0	UBAP1-MVB12-associated (UMA)-domain containing protein 1 OS=Homo sapiens OX=9606 GN=UMAD1 PE=1 SV=2	39	3	3	UMAD1	1.30412	0.286424	0.383072	0.542991
A0A2R8YCH5	Isoform of P35222, Catenin beta-1 (Fragment) OS=Homo sapiens OX=9606 GN=CTNNB1 PE=1 SV=1	80	48	35	CTNNB1	0.988008	0.692351	-0.0174055	0.159674
Q07157	Tight junction protein ZO-1 OS=Homo sapiens OX=9606 GN=TJP1 PE=1 SV=3	51	70	4	TJP1	0.99571	0.890235	-0.00620204	0.0504953
Q6PHR2	Serine/threonine-protein kinase ULK3 OS=Homo sapiens OX=9606 GN=ULK3 PE=1 SV=2	19	7	6	ULK3	1.08246	0.150905	0.114318	0.821296
Q8N5I9	NOP protein chaperone 1 OS=Homo sapiens OX=9606 GN=NOPCHAP1 PE=1 SV=2	56	11	11	NOPCHAP1	1.01161	0.649525	0.0166461	0.187404
Q9Y617	Phosphoserine aminotransferase OS=Homo sapiens OX=9606 GN=PSAT1 PE=1 SV=2	94	41	40	PSAT1	0.993474	0.807154	-0.00944579	0.0930436
Q8N1G2	Cap-specific mRNA (nucleoside-2'-O-)-methyltransferase 1 OS=Homo sapiens OX=9606 GN=CMTR1 PE=1 SV=1	56	42	41	CMTR1	1.06082	0.267058	0.0851776	0.573394
Q96B36	Proline-rich AKT1 substrate 1 OS=Homo sapiens OX=9606 GN=AKT1S1 PE=1 SV=1	34	8	8	AKT1S1	0.971873	0.607445	-0.041161	0.216493
O94888	UBX domain-containing protein 7 OS=Homo sapiens OX=9606 GN=UBXN7 PE=1 SV=2	52	20	19	UBXN7	1.0124	0.78673	0.0177832	0.104174
Q5RKV6	Exosome complex component MTR3 OS=Homo sapiens OX=9606 GN=EXOSC6 PE=1 SV=1	53	12	12	EXOSC6	1.04305	0.227333	0.0608124	0.643338
Q96JC9	ELL-associated factor 1 OS=Homo sapiens OX=9606 GN=EAF1 PE=1 SV=1	31	5	5	EAF1	0.99181	0.843781	-0.011865	0.0737704
J3QLF6	Isoform of P62993, Growth factor receptor-bound protein 2 (Fragment) OS=Homo sapiens OX=9606 GN=GRB2 PE=1 SV=1	45	3	2	GRB2	1.06491	0.397516	0.0907345	0.400645
Q9Y584	Mitochondrial import inner membrane translocase subunit Tim22 OS=Homo sapiens OX=9606 GN=TIMM22 PE=1 SV=2	42	6	6	TIMM22	1.00217	0.943234	0.00312739	0.0253807
Q14376	UDP-glucose 4-epimerase OS=Homo sapiens OX=9606 GN=GALE PE=1 SV=2	60	17	17	GALE	1.04683	0.181044	0.0660335	0.742215
P28838	Cytosol aminopeptidase OS=Homo sapiens OX=9606 GN=LAP3 PE=1 SV=3	88	46	46	LAP3	0.963088	0.448681	-0.0542609	0.348062
O95347	Structural maintenance of chromosomes protein 2 OS=Homo sapiens OX=9606 GN=SMC2 PE=1 SV=2	62	78	78	SMC2	1.03153	0.444379	0.0447801	0.352247
Q9BX68	Adenosine 5'-monophosphoramidase HINT2 OS=Homo sapiens OX=9606 GN=HINT2 PE=1 SV=1	60	7	7	HINT2	1.02998	0.361795	0.0426199	0.441537
O14579	Coatomer subunit epsilon OS=Homo sapiens OX=9606 GN=COPE PE=1 SV=3	81	22	22	COPE	0.973543	0.601228	-0.0386828	0.220961
Q9ULR0	Pre-mRNA-splicing factor ISY1 homolog OS=Homo sapiens OX=9606 GN=ISY1 PE=1 SV=3	46	13	13	ISY1	1.03521	0.492441	0.0499287	0.307646
Q9UQN3	Charged multivesicular body protein 2b OS=Homo sapiens OX=9606 GN=CHMP2B PE=1 SV=1	38	11	11	CHMP2B	0.998606	0.969336	-0.00201186	0.0135256
P36954	DNA-directed RNA polymerase II subunit RPB9 OS=Homo sapiens OX=9606 GN=POLR2I PE=1 SV=1	85	8	8	POLR2I	1.04356	0.436323	0.0615175	0.360192
Q8N5P1	Zinc finger CCCH domain-containing protein 8 OS=Homo sapiens OX=9606 GN=ZC3H8 PE=1 SV=2	57	13	13	ZC3H8	0.998367	0.974315	-0.00235806	0.0113008
Q14019	Coactosin-like protein OS=Homo sapiens OX=9606 GN=COTL1 PE=1 SV=3	91	17	17	COTL1	0.94684	0.259027	-0.0788074	0.586655
H0Y4E8	Isoform of Q9Y2K2, Non-specific serine/threonine protein kinase OS=Homo sapiens OX=9606 GN=SIK3 PE=1 SV=2	20	25	24	SIK3	1.05348	0.228272	0.075161	0.641547
P27361	Mitogen-activated protein kinase 3 OS=Homo sapiens OX=9606 GN=MAPK3 PE=1 SV=4	75	23	15	MAPK3	1.01088	0.733107	0.015612	0.134832
P51948	CDK-activating kinase assembly factor MAT1 OS=Homo sapiens OX=9606 GN=MNAT1 PE=1 SV=1	44	11	11	MNAT1	1.0481	0.27587	0.0677718	0.559295
P09234	U1 small nuclear ribonucleoprotein C OS=Homo sapiens OX=9606 GN=SNRPC PE=1 SV=1	28	4	4	SNRPC	1.03645	0.573321	0.051653	0.241602
Q5BKT4	Dol-P-Glc:Glc(2)Man(9)GlcNAc(2)-PP-Dol alpha-1,2-glucosyltransferase OS=Homo sapiens OX=9606 GN=ALG10 PE=1 SV=1	9	5	5	ALG10	0.985825	0.626315	-0.0205964	0.203207
A0A087X0R6	Isoform of Q9UMY4, Sorting nexin-12 OS=Homo sapiens OX=9606 GN=SNX12 PE=1 SV=1	76	12	10	SNX12	1.075	0.307053	0.104333	0.512787
Q9NWS0	PIH1 domain-containing protein 1 OS=Homo sapiens OX=9606 GN=PIH1D1 PE=1 SV=1	45	11	11	PIH1D1	1.02637	0.414753	0.0375449	0.382211
Q7L0Y3	tRNA methyltransferase 10 homolog C OS=Homo sapiens OX=9606 GN=TRMT10C PE=1 SV=2	67	27	26	TRMT10C	0.950329	0.150338	-0.0735016	0.822931
O14733	Dual specificity mitogen-activated protein kinase kinase 7 OS=Homo sapiens OX=9606 GN=MAP2K7 PE=1 SV=2	13	5	5	MAP2K7	1.04967	0.506045	0.0699368	0.295811
Q9BW72	HIG1 domain family member 2A, mitochondrial OS=Homo sapiens OX=9606 GN=HIGD2A PE=1 SV=1	71	3	3	HIGD2A	1.07112	0.0865656	0.0991145	1.06265
Q9BXV9	EKC/KEOPS complex subunit GON7 OS=Homo sapiens OX=9606 GN=GON7 PE=1 SV=2	92	5	5	GON7	1.02935	0.548048	0.0417303	0.261181
Q07820	Induced myeloid leukemia cell differentiation protein Mcl-1 OS=Homo sapiens OX=9606 GN=MCL1 PE=1 SV=3	43	10	10	MCL1	1.0056	0.808542	0.0080598	0.0922973
Q9UJY1	Heat shock protein beta-8 OS=Homo sapiens OX=9606 GN=HSPB8 PE=1 SV=1	11	3	3	HSPB8	0.982051	0.752482	-0.0261307	0.123504
Q8TCF1	AN1-type zinc finger protein 1 OS=Homo sapiens OX=9606 GN=ZFAND1 PE=1 SV=1	50	11	11	ZFAND1	1.00668	0.913876	0.00959864	0.0391128
O43516	WAS/WASL-interacting protein family member 1 OS=Homo sapiens OX=9606 GN=WIPF1 PE=1 SV=3	30	11	11	WIPF1	1.0457	0.185667	0.0644683	0.731265
P09543	2',3'-cyclic-nucleotide 3'-phosphodiesterase OS=Homo sapiens OX=9606 GN=CNP PE=1 SV=2	73	33	32	CNP	0.991166	0.759809	-0.0128012	0.119296
O75449	Katanin p60 ATPase-containing subunit A1 OS=Homo sapiens OX=9606 GN=KATNA1 PE=1 SV=1	46	18	14	KATNA1	1.05005	0.19765	0.0704593	0.704103
A0A804HIS2	Isoform of Q9Y4K4, Mitogen-activated protein kinase kinase kinase kinase 5 OS=Homo sapiens OX=9606 GN=MAP4K5 PE=1 SV=1	45	31	29	MAP4K5	1.02792	0.296035	0.0397274	0.528658
P62072	Mitochondrial import inner membrane translocase subunit Tim10 OS=Homo sapiens OX=9606 GN=TIMM10 PE=1 SV=1	86	11	11	TIMM10	1.08761	0.313692	0.121166	0.503497
V9GZ56	Isoform of Q9Y4Z0, U6 snRNA-associated Sm-like protein LSm4 (Fragment) OS=Homo sapiens OX=9606 GN=LSM4 PE=1 SV=1	27	7	7	LSM4	1.0515	0.522618	0.0724455	0.281816
Q96GX9	Methylthioribulose-1-phosphate dehydratase OS=Homo sapiens OX=9606 GN=APIP PE=1 SV=1	89	24	24	APIP	1.00095	0.969852	0.00137524	0.0132945
Q9NYB9	Abl interactor 2 OS=Homo sapiens OX=9606 GN=ABI2 PE=1 SV=1	32	13	10	ABI2	0.996945	0.943247	-0.00441361	0.0253744
A0A096LP25	Isoform of Q2M2I8, AP2-associated protein kinase 1 OS=Homo sapiens OX=9606 GN=AAK1 PE=1 SV=2	54	41	5	AAK1	1.0505	0.341327	0.071082	0.46683
F5H538	Isoform of Q9Y6R4, Mitogen-activated protein kinase kinase kinase 4 OS=Homo sapiens OX=9606 GN=MAP3K4 PE=1 SV=1	23	29	29	MAP3K4	1.05862	0.211056	0.0821852	0.675601
Q9NWA0	Mediator of RNA polymerase II transcription subunit 9 OS=Homo sapiens OX=9606 GN=MED9 PE=1 SV=1	35	6	5	MED9	1.04191	0.59656	0.0592367	0.224346
O14745	Na(+)/H(+) exchange regulatory cofactor NHE-RF1 OS=Homo sapiens OX=9606 GN=SLC9A3R1 PE=1 SV=4	78	25	24	SLC9A3R1	1.02972	0.345259	0.0422535	0.461855
H0Y9X1	Isoform of Q96EY4, Translation machinery-associated protein 16 (Fragment) OS=Homo sapiens OX=9606 GN=TMA16 PE=1 SV=1	48	10	10	TMA16	0.926464	0.181826	-0.110193	0.740345
Q9BW83	Intraflagellar transport protein 27 homolog OS=Homo sapiens OX=9606 GN=IFT27 PE=1 SV=1	83	12	12	IFT27	1.01878	0.438328	0.0268436	0.358201
Q9H8K7	ATPase PAAT OS=Homo sapiens OX=9606 GN=PAAT PE=1 SV=2	43	13	13	PAAT	0.972258	0.260562	-0.0405891	0.584089
Q12962	Transcription initiation factor TFIID subunit 10 OS=Homo sapiens OX=9606 GN=TAF10 PE=1 SV=1	54	6	6	TAF10	1.07971	0.05482	0.110649	1.26106
P27797	Calreticulin OS=Homo sapiens OX=9606 GN=CALR PE=1 SV=1	87	44	10	CALR	0.991545	0.807503	-0.0122504	0.0928559
Q5VZE5	N-alpha-acetyltransferase 35, NatC auxiliary subunit OS=Homo sapiens OX=9606 GN=NAA35 PE=1 SV=1	37	24	24	NAA35	1.03465	0.506458	0.0491396	0.295457
B3KN83	Isoform of Q52LA3, Protein lin-52 homolog OS=Homo sapiens OX=9606 GN=LIN52 PE=1 SV=1	29	2	2	LIN52	1.05264	0.400537	0.074011	0.397357
Q8ND76	Cyclin-Y OS=Homo sapiens OX=9606 GN=CCNY PE=1 SV=2	45	13	10	CCNY	1.0266	0.506183	0.0378765	0.295692
Q07960	Rho GTPase-activating protein 1 OS=Homo sapiens OX=9606 GN=ARHGAP1 PE=1 SV=1	72	25	7	ARHGAP1	1.07384	0.389964	0.102778	0.408976
Q14202	Zinc finger MYM-type protein 3 OS=Homo sapiens OX=9606 GN=ZMYM3 PE=1 SV=2	11	11	11	ZMYM3	1.02274	0.738987	0.0324423	0.131363
Q969F2	Protein naked cuticle homolog 2 OS=Homo sapiens OX=9606 GN=NKD2 PE=1 SV=1	13	4	4	NKD2	1.05039	0.173709	0.0709211	0.760176
Q9H910	Jupiter microtubule associated homolog 2 OS=Homo sapiens OX=9606 GN=JPT2 PE=1 SV=1	85	18	3	JPT2	1.03076	0.701519	0.0437023	0.153961
Q9UHR4	Brain-specific angiogenesis inhibitor 1-associated protein 2-like protein 1 OS=Homo sapiens OX=9606 GN=BAIAP2L1 PE=1 SV=2	31	12	12	BAIAP2L1	1.18962	0.155224	0.250497	0.809042
Q6UVJ0	Spindle assembly abnormal protein 6 homolog OS=Homo sapiens OX=9606 GN=SASS6 PE=1 SV=1	9	6	6	SASS6	1.03717	0.564714	0.0526544	0.248171
Q96A19	Coiled-coil domain-containing protein 102A OS=Homo sapiens OX=9606 GN=CCDC102A PE=1 SV=2	55	30	26	CCDC102A	0.965214	0.55448	-0.0510786	0.256114
Q9H4G4	Golgi-associated plant pathogenesis-related protein 1 OS=Homo sapiens OX=9606 GN=GLIPR2 PE=1 SV=3	51	7	7	GLIPR2	1.05267	0.233478	0.0740528	0.631753
Q9BWH2	FUN14 domain-containing protein 2 OS=Homo sapiens OX=9606 GN=FUNDC2 PE=1 SV=2	64	13	13	FUNDC2	0.972852	0.665541	-0.0397072	0.176825
P09471-2	Isoform of P09471, Isoform Alpha-2 of Guanine nucleotide-binding protein G(o) subunit alpha OS=Homo sapiens OX=9606 GN=GNAO1	43	17	7	GNAO1	1.04544	0.22935	0.0641052	0.639501
Q9UPR0	Inactive phospholipase C-like protein 2 OS=Homo sapiens OX=9606 GN=PLCL2 PE=1 SV=2	3	2	2	PLCL2	1.03769	0.234643	0.0533773	0.629592
Q14157	Ubiquitin-associated protein 2-like OS=Homo sapiens OX=9606 GN=UBAP2L PE=1 SV=2	44	39	2	UBAP2L	0.993502	0.802067	-0.00940521	0.0957891
Q9UFW8	CGG triplet repeat-binding protein 1 OS=Homo sapiens OX=9606 GN=CGGBP1 PE=1 SV=2	73	11	11	CGGBP1	0.990785	0.825898	-0.0133554	0.0830734
O00623	Peroxisome assembly protein 12 OS=Homo sapiens OX=9606 GN=PEX12 PE=1 SV=1	15	3	3	PEX12	1.0375	0.0705829	0.0531093	1.1513
Q16204	Coiled-coil domain-containing protein 6 OS=Homo sapiens OX=9606 GN=CCDC6 PE=1 SV=2	65	31	30	CCDC6	1.01271	0.744591	0.0182203	0.128082
Q15172	Serine/threonine-protein phosphatase 2A 56 kDa regulatory subunit alpha isoform OS=Homo sapiens OX=9606 GN=PPP2R5A PE=1 SV=1	34	14	12	PPP2R5A	1.05618	0.258267	0.078849	0.587931
Q96F63	Coiled-coil domain-containing protein 97 OS=Homo sapiens OX=9606 GN=CCDC97 PE=1 SV=1	62	14	14	CCDC97	1.05924	0.253196	0.0830355	0.596542
Q9Y6I4	Ubiquitin carboxyl-terminal hydrolase 3 OS=Homo sapiens OX=9606 GN=USP3 PE=1 SV=2	36	16	16	USP3	1.0356	0.0875605	0.0504622	1.05769
O94992	Protein HEXIM1 OS=Homo sapiens OX=9606 GN=HEXIM1 PE=1 SV=1	66	17	16	HEXIM1	1.02599	0.469106	0.0370207	0.328729
P0DPB6	DNA-directed RNA polymerases I and III subunit RPAC2 OS=Homo sapiens OX=9606 GN=POLR1D PE=1 SV=1	69	8	7	POLR1D	1.00155	0.976789	0.00223502	0.0101991
Q8NEB9	Phosphatidylinositol 3-kinase catalytic subunit type 3 OS=Homo sapiens OX=9606 GN=PIK3C3 PE=1 SV=1	54	37	37	PIK3C3	1.01976	0.652844	0.028227	0.18519
K4DI92	Isoform of Q6NW29, RWD domain containing 4A OS=Homo sapiens OX=9606 GN=RWDD4 PE=1 SV=1	59	8	8	RWDD4	1.02883	0.42682	0.0410116	0.369755
Q6AI08	HEAT repeat-containing protein 6 OS=Homo sapiens OX=9606 GN=HEATR6 PE=1 SV=1	45	40	40	HEATR6	1.05814	0.202266	0.0815247	0.694078
P45985	Dual specificity mitogen-activated protein kinase kinase 4 OS=Homo sapiens OX=9606 GN=MAP2K4 PE=1 SV=1	67	19	19	MAP2K4	1.1052	0.141883	0.144312	0.848071
Q9NR12	PDZ and LIM domain protein 7 OS=Homo sapiens OX=9606 GN=PDLIM7 PE=1 SV=1	79	28	20	PDLIM7	1.00789	0.787147	0.0113358	0.103944
Q96S55	ATPase WRNIP1 OS=Homo sapiens OX=9606 GN=WRNIP1 PE=1 SV=2	25	15	15	WRNIP1	1.0138	0.639879	0.0197721	0.193902
D6RAJ6	Isoform of Q9UKT5, F-box only protein 4 OS=Homo sapiens OX=9606 GN=FBXO4 PE=1 SV=1	10	3	3	FBXO4	1.05113	0.480075	0.0719458	0.318691
P28070	Proteasome subunit beta type-4 OS=Homo sapiens OX=9606 GN=PSMB4 PE=1 SV=4	53	12	12	PSMB4	1.01457	0.621164	0.0208633	0.206794
P49841	Glycogen synthase kinase-3 beta OS=Homo sapiens OX=9606 GN=GSK3B PE=1 SV=2	69	23	17	GSK3B	1.06929	0.194669	0.0966569	0.710702
Q9C037	E3 ubiquitin-protein ligase TRIM4 OS=Homo sapiens OX=9606 GN=TRIM4 PE=1 SV=2	26	12	12	TRIM4	1.01376	0.805501	0.019719	0.0939339
Q96E09	PPP2R1A-PPP2R2A-interacting phosphatase regulator 1 OS=Homo sapiens OX=9606 GN=PABIR1 PE=1 SV=1	58	10	10	PABIR1	1.06133	0.380962	0.0858668	0.419118
P56192	Methionine--tRNA ligase, cytoplasmic OS=Homo sapiens OX=9606 GN=MARS1 PE=1 SV=2	46	32	32	MARS1	1.00929	0.851834	0.0133377	0.0696452
Q9UPQ8	Dolichol kinase OS=Homo sapiens OX=9606 GN=DOLK PE=1 SV=1	17	6	6	DOLK	1.0224	0.311039	0.0319547	0.507185
Q15418	Ribosomal protein S6 kinase alpha-1 OS=Homo sapiens OX=9606 GN=RPS6KA1 PE=1 SV=2	28	19	6	RPS6KA1	1.13697	0.174167	0.185194	0.759035
A0JLT2	Mediator of RNA polymerase II transcription subunit 19 OS=Homo sapiens OX=9606 GN=MED19 PE=1 SV=2	15	2	2	MED19	1.14794	0.0684443	0.199053	1.16466
P02786	Transferrin receptor protein 1 OS=Homo sapiens OX=9606 GN=TFRC PE=1 SV=2	68	62	62	TFRC	1.00697	0.814135	0.0100225	0.0893035
O00506	Serine/threonine-protein kinase 25 OS=Homo sapiens OX=9606 GN=STK25 PE=1 SV=1	37	13	7	STK25	1.05606	0.111365	0.0786918	0.953253
Q9Y295	Developmentally-regulated GTP-binding protein 1 OS=Homo sapiens OX=9606 GN=DRG1 PE=1 SV=1	55	19	19	DRG1	1.00607	0.856465	0.00872896	0.0672902
P63165	Small ubiquitin-related modifier 1 OS=Homo sapiens OX=9606 GN=SUMO1 PE=1 SV=1	73	10	10	SUMO1	0.958349	0.0874675	-0.0613764	1.05815
P30626	Sorcin OS=Homo sapiens OX=9606 GN=SRI PE=1 SV=1	70	15	15	SRI	1.04621	0.36178	0.0651659	0.441555
O43314	Inositol hexakisphosphate and diphosphoinositol-pentakisphosphate kinase 2 OS=Homo sapiens OX=9606 GN=PPIP5K2 PE=1 SV=3	38	40	17	PPIP5K2	1.04184	0.335635	0.0591396	0.474133
O94806	Serine/threonine-protein kinase D3 OS=Homo sapiens OX=9606 GN=PRKD3 PE=1 SV=1	16	9	5	PRKD3	1.00205	0.959643	0.00294762	0.0178903
Q8WUH6	Transmembrane protein 263 OS=Homo sapiens OX=9606 GN=TMEM263 PE=1 SV=1	84	7	7	TMEM263	1.00853	0.894766	0.0122552	0.0482906
O95340	Bifunctional 3'-phosphoadenosine 5'-phosphosulfate synthase 2 OS=Homo sapiens OX=9606 GN=PAPSS2 PE=1 SV=2	47	25	23	PAPSS2	1.05693	0.127865	0.0798785	0.893247
Q8N5C8	TGF-beta-activated kinase 1 and MAP3K7-binding protein 3 OS=Homo sapiens OX=9606 GN=TAB3 PE=1 SV=3	4	2	2	TAB3	1.06132	0.142723	0.0858622	0.845505
Q9ULJ7	Ankyrin repeat domain-containing protein 50 OS=Homo sapiens OX=9606 GN=ANKRD50 PE=1 SV=4	21	23	23	ANKRD50	1.01454	0.757988	0.020832	0.120338
O95568	Histidine protein methyltransferase 1 homolog OS=Homo sapiens OX=9606 GN=METTL18 PE=1 SV=1	35	13	12	METTL18	1.03501	0.144241	0.0496381	0.840912
Q96F46	Interleukin-17 receptor A OS=Homo sapiens OX=9606 GN=IL17RA PE=1 SV=2	5	3	3	IL17RA	1.02687	0.643244	0.0382559	0.191624
Q9HBI1	Beta-parvin OS=Homo sapiens OX=9606 GN=PARVB PE=1 SV=1	17	5	5	PARVB	1.04539	0.184333	0.0640389	0.734396
P40938	Replication factor C subunit 3 OS=Homo sapiens OX=9606 GN=RFC3 PE=1 SV=2	62	19	19	RFC3	1.04678	0.106073	0.0659518	0.974395
Q96RT7	Gamma-tubulin complex component 6 OS=Homo sapiens OX=9606 GN=TUBGCP6 PE=1 SV=3	9	15	14	TUBGCP6	1.07362	0.360303	0.102482	0.443332
Q9BZX2	Uridine-cytidine kinase 2 OS=Homo sapiens OX=9606 GN=UCK2 PE=1 SV=1	71	14	13	UCK2	0.976155	0.518025	-0.0348181	0.285649
Q7Z7A3	Cytoplasmic tRNA 2-thiolation protein 1 OS=Homo sapiens OX=9606 GN=CTU1 PE=1 SV=1	48	11	11	CTU1	0.982471	0.567883	-0.025514	0.245741
Q9UMR2	ATP-dependent RNA helicase DDX19B OS=Homo sapiens OX=9606 GN=DDX19B PE=1 SV=1	82	40	6	DDX19B	1.01942	0.712276	0.0277419	0.147352
Q96CD0	F-box/LRR-repeat protein 8 OS=Homo sapiens OX=9606 GN=FBXL8 PE=1 SV=1	30	8	8	FBXL8	0.944088	0.380138	-0.0830072	0.420058
Q96S38	Ribosomal protein S6 kinase delta-1 OS=Homo sapiens OX=9606 GN=RPS6KC1 PE=1 SV=2	28	22	22	RPS6KC1	1.0388	0.334732	0.0549234	0.475302
Q9NUU7	ATP-dependent RNA helicase DDX19A OS=Homo sapiens OX=9606 GN=DDX19A PE=1 SV=1	82	44	9	DDX19A	1.04974	0.380594	0.0700287	0.419538
Q6P1L8	39S ribosomal protein L14, mitochondrial OS=Homo sapiens OX=9606 GN=MRPL14 PE=1 SV=1	43	5	5	MRPL14	0.990122	0.876759	-0.0143215	0.0571196
A0A7I2V5R1	Isoform of Q8TD19, Serine/threonine-protein kinase Nek9 OS=Homo sapiens OX=9606 GN=NEK9 PE=1 SV=1	57	39	39	NEK9	1.01704	0.566249	0.0243761	0.246992
Q13131	5'-AMP-activated protein kinase catalytic subunit alpha-1 OS=Homo sapiens OX=9606 GN=PRKAA1 PE=1 SV=4	52	23	17	PRKAA1	1.03212	0.502128	0.0456118	0.299186
Q9NZC9	SWI/SNF-related matrix-associated actin-dependent regulator of chromatin subfamily A-like protein 1 OS=Homo sapiens OX=9606 GN=SMARCAL1 PE=1 SV=1	11	8	8	SMARCAL1	1.04637	0.325633	0.0653974	0.487272
P61769	Beta-2-microglobulin OS=Homo sapiens OX=9606 GN=B2M PE=1 SV=1	68	8	3	B2M	1.06912	0.328158	0.0964227	0.483917
Q14204	Cytoplasmic dynein 1 heavy chain 1 OS=Homo sapiens OX=9606 GN=DYNC1H1 PE=1 SV=5	78	366	365	DYNC1H1	0.99279	0.769103	-0.0104391	0.114015
E9PLK3	Isoform of P55786, Aminopeptidase OS=Homo sapiens OX=9606 GN=NPEPPS PE=1 SV=1	74	81	11	NPEPPS	1.00473	0.883922	0.00680458	0.053586
Q6F5E8	Capping protein, Arp2/3 and myosin-I linker protein 2 OS=Homo sapiens OX=9606 GN=CARMIL2 PE=1 SV=2	10	10	10	CARMIL2	0.999229	0.977428	-0.00111284	0.00991508
A0A1B0GV26	Isoform of Q8WWZ3, Ectodysplasin-A receptor-associated adapter protein OS=Homo sapiens OX=9606 GN=EDARADD PE=1 SV=1	63	8	8	EDARADD	1.11878	0.199851	0.16192	0.699294
E9PJK4	Isoform of A6NI28, Rho GTPase-activating protein 42 OS=Homo sapiens OX=9606 GN=ARHGAP42 PE=1 SV=1	8	5	5	ARHGAP42	0.925651	0.460875	-0.11146	0.336417
Q9NPA8	Transcription and mRNA export factor ENY2 OS=Homo sapiens OX=9606 GN=ENY2 PE=1 SV=1	51	8	8	ENY2	0.984875	0.728472	-0.0219879	0.137587
H0YLI7	Isoform of P59780, AP-3 complex subunit sigma-2 OS=Homo sapiens OX=9606 GN=AP3S2 PE=1 SV=1	38	7	2	AP3S2	0.999996	0.999853	-5.61388e-06	6.40107e-05
P40937	Replication factor C subunit 5 OS=Homo sapiens OX=9606 GN=RFC5 PE=1 SV=1	56	17	17	RFC5	1.06239	0.305273	0.0873141	0.515311
C9JYQ9	Isoform of Q6P5R6, 60S ribosomal protein L22-like 1 OS=Homo sapiens OX=9606 GN=RPL22L1 PE=1 SV=1	58	6	6	RPL22L1	0.904915	0.208569	-0.144145	0.680749
Q9H1K1	Iron-sulfur cluster assembly enzyme ISCU, mitochondrial OS=Homo sapiens OX=9606 GN=ISCU PE=1 SV=2	56	9	9	ISCU	0.986632	0.768538	-0.0194162	0.114335
O00124	UBX domain-containing protein 8 OS=Homo sapiens OX=9606 GN=UBXN8 PE=1 SV=2	30	5	5	UBXN8	1.11188	0.0829839	0.153005	1.08101
Q15772	Striated muscle preferentially expressed protein kinase OS=Homo sapiens OX=9606 GN=SPEG PE=1 SV=4	1	5	4	SPEG	1.01503	0.760126	0.0215173	0.119115
P48637	Glutathione synthetase OS=Homo sapiens OX=9606 GN=GSS PE=1 SV=1	72	37	37	GSS	1.01372	0.700414	0.0196576	0.154645
O43164	E3 ubiquitin-protein ligase Praja-2 OS=Homo sapiens OX=9606 GN=PJA2 PE=1 SV=4	21	10	9	PJA2	0.954786	0.217056	-0.0667505	0.663428
Q9C0B0	RING finger protein unkempt homolog OS=Homo sapiens OX=9606 GN=UNK PE=1 SV=2	43	28	27	UNK	1.01093	0.74517	0.0156832	0.127745
Q9Y5Q0	Fatty acid desaturase 3 OS=Homo sapiens OX=9606 GN=FADS3 PE=1 SV=1	35	10	9	FADS3	0.957843	0.257272	-0.0621394	0.589607
Q9C0F1	Centrosomal protein of 44 kDa OS=Homo sapiens OX=9606 GN=CEP44 PE=1 SV=2	36	11	11	CEP44	0.968172	0.209884	-0.0466653	0.678021
P63167	Dynein light chain 1, cytoplasmic OS=Homo sapiens OX=9606 GN=DYNLL1 PE=1 SV=1	60	6	3	DYNLL1	0.972544	0.104033	-0.0401645	0.982829
H0Y5L2	Isoform of Q9NTX5, Ethylmalonyl-CoA decarboxylase (Fragment) OS=Homo sapiens OX=9606 GN=ECHDC1 PE=1 SV=1	61	13	2		0.989252	0.857328	-0.0155893	0.0668532
Q9NZN3	EH domain-containing protein 3 OS=Homo sapiens OX=9606 GN=EHD3 PE=1 SV=2	50	24	5	EHD3	1.10583	0.100806	0.14513	0.996515
Q15645	Pachytene checkpoint protein 2 homolog OS=Homo sapiens OX=9606 GN=TRIP13 PE=1 SV=2	76	29	29	TRIP13	0.987761	0.829461	-0.0177667	0.0812041
P62937	Peptidyl-prolyl cis-trans isomerase A OS=Homo sapiens OX=9606 GN=PPIA PE=1 SV=2	94	24	9	PPIA	0.98016	0.821359	-0.0289106	0.085467
Q7Z4S6	Kinesin-like protein KIF21A OS=Homo sapiens OX=9606 GN=KIF21A PE=1 SV=2	46	59	54	KIF21A	0.997168	0.888185	-0.00409116	0.0514968
P62330	ADP-ribosylation factor 6 OS=Homo sapiens OX=9606 GN=ARF6 PE=1 SV=2	73	13	12	ARF6	1.08271	0.228124	0.114653	0.641829
Q9UBC2-2	Isoform of Q9UBC2, Isoform 2 of Epidermal growth factor receptor substrate 15-like 1 OS=Homo sapiens OX=9606 GN=EPS15L1	61	45	3	EPS15L1	1.01889	0.471977	0.0269997	0.326079
Q9BV19	Uncharacterized protein C1orf50 OS=Homo sapiens OX=9606 GN=C1orf50 PE=1 SV=2	59	10	10	C1orf50	0.997539	0.904783	-0.00355524	0.0434557
Q9Y496	Kinesin-like protein KIF3A OS=Homo sapiens OX=9606 GN=KIF3A PE=1 SV=4	41	26	23	KIF3A	0.973834	0.388051	-0.0382521	0.411112
P17812	CTP synthase 1 OS=Homo sapiens OX=9606 GN=CTPS1 PE=1 SV=2	68	35	29	CTPS1	1.02791	0.444462	0.0397143	0.352165
Q14192	Four and a half LIM domains protein 2 OS=Homo sapiens OX=9606 GN=FHL2 PE=1 SV=3	85	29	26	FHL2	1.02857	0.681186	0.0406444	0.166734
Q9H6Q4	Cytosolic iron-sulfur assembly component 3 OS=Homo sapiens OX=9606 GN=CIAO3 PE=1 SV=1	56	19	17	CIAO3	0.978005	0.0629377	-0.0320863	1.20109
P05455	Lupus La protein OS=Homo sapiens OX=9606 GN=SSB PE=1 SV=2	83	60	60	SSB	0.937642	0.0992623	-0.0928906	1.00322
Q9H0L4	Cleavage stimulation factor subunit 2 tau variant OS=Homo sapiens OX=9606 GN=CSTF2T PE=1 SV=1	50	18	10	CSTF2T	1.14407	0.0603659	0.194175	1.21921
A0A6I8PIV1	Isoform of Q9P2J5, Leucine--tRNA ligase OS=Homo sapiens OX=9606 GN=LARS1 PE=1 SV=1	68	71	71	LARS1	1.01392	0.740982	0.0199417	0.130192
Q6FI81	Anamorsin OS=Homo sapiens OX=9606 GN=CIAPIN1 PE=1 SV=2	82	22	15	CIAPIN1	1.04099	0.441022	0.0579582	0.355539
Q8N5D0	WD and tetratricopeptide repeats protein 1 OS=Homo sapiens OX=9606 GN=WDTC1 PE=1 SV=2	3	2	2	WDTC1	0.995759	0.884131	-0.00613219	0.0534832
P62306	Small nuclear ribonucleoprotein F OS=Homo sapiens OX=9606 GN=SNRPF PE=1 SV=1	99	7	7	SNRPF	0.93439	0.356165	-0.0979032	0.448348
Q8WUJ0	Serine/threonine/tyrosine-interacting protein OS=Homo sapiens OX=9606 GN=STYX PE=1 SV=1	18	3	3	STYX	0.966526	0.56036	-0.0491196	0.251533
H0Y4N1	Isoform of Q9HAC7, Succinate--hydroxymethylglutarate CoA-transferase OS=Homo sapiens OX=9606 GN=SUGCT PE=1 SV=2	7	3	3	SUGCT	1.00455	0.905527	0.00655232	0.0430986
Q9BV68	E3 ubiquitin-protein ligase RNF126 OS=Homo sapiens OX=9606 GN=RNF126 PE=1 SV=2	43	8	8	RNF126	0.995084	0.91856	-0.00711014	0.0368926
Q4VC31	Protein MIX23 OS=Homo sapiens OX=9606 GN=MIX23 PE=1 SV=1	71	8	8	MIX23	1.02652	0.437108	0.0377658	0.359412
Q9BPZ3	Polyadenylate-binding protein-interacting protein 2 OS=Homo sapiens OX=9606 GN=PAIP2 PE=1 SV=1	46	4	4	PAIP2	1.10543	0.129211	0.144609	0.888699
Q5VT25	Serine/threonine-protein kinase MRCK alpha OS=Homo sapiens OX=9606 GN=CDC42BPA PE=1 SV=1	23	32	26	CDC42BPA	1.02006	0.269611	0.0286504	0.569262
A0A075B6E4	Isoform of Q14135, Transcription cofactor vestigial-like protein 4 OS=Homo sapiens OX=9606 GN=VGLL4 PE=1 SV=1	43	9	9	VGLL4	0.981141	0.714999	-0.027468	0.145694
Q7Z7F0	KH homology domain-containing protein 4 OS=Homo sapiens OX=9606 GN=KHDC4 PE=1 SV=1	42	15	15	KHDC4	1.03778	0.228109	0.0534952	0.641857
Q9H773	dCTP pyrophosphatase 1 OS=Homo sapiens OX=9606 GN=DCTPP1 PE=1 SV=1	91	15	15	DCTPP1	1.01677	0.628443	0.0239913	0.201734
P28072	Proteasome subunit beta type-6 OS=Homo sapiens OX=9606 GN=PSMB6 PE=1 SV=4	69	14	14	PSMB6	0.934883	0.265435	-0.0971425	0.576042
P18085	ADP-ribosylation factor 4 OS=Homo sapiens OX=9606 GN=ARF4 PE=1 SV=3	88	20	4	ARF4	1.0467	0.223759	0.0658487	0.65022
Q16566	Calcium/calmodulin-dependent protein kinase type IV OS=Homo sapiens OX=9606 GN=CAMK4 PE=1 SV=1	70	26	25	CAMK4	1.07862	0.183349	0.10919	0.736722
Q9P1F3	Costars family protein ABRACL OS=Homo sapiens OX=9606 GN=ABRACL PE=1 SV=1	78	6	6	ABRACL	0.977828	0.712138	-0.0323474	0.147436
P16671	Platelet glycoprotein 4 OS=Homo sapiens OX=9606 GN=CD36 PE=1 SV=2	43	21	17	CD36	1.00492	0.913173	0.00707589	0.0394468
P00966	Argininosuccinate synthase OS=Homo sapiens OX=9606 GN=ASS1 PE=1 SV=2	84	41	41	ASS1	1.01754	0.652917	0.0250916	0.185142
Q8NBU5	Outer mitochondrial transmembrane helix translocase OS=Homo sapiens OX=9606 GN=ATAD1 PE=1 SV=1	55	15	15	ATAD1	1.07136	0.122087	0.0994461	0.913331
P29558	RNA-binding motif, single-stranded-interacting protein 1 OS=Homo sapiens OX=9606 GN=RBMS1 PE=1 SV=3	27	8	3	RBMS1	1.28028	0.176774	0.356461	0.75258
P06493	Cyclin-dependent kinase 1 OS=Homo sapiens OX=9606 GN=CDK1 PE=1 SV=3	81	20	18	CDK1	1.03847	0.245064	0.0544632	0.610721
P51812	Ribosomal protein S6 kinase alpha-3 OS=Homo sapiens OX=9606 GN=RPS6KA3 PE=1 SV=1	62	42	27	RPS6KA3	1.04927	0.37414	0.0693879	0.426965
Q9BW61	DET1- and DDB1-associated protein 1 OS=Homo sapiens OX=9606 GN=DDA1 PE=1 SV=1	38	4	4	DDA1	0.980864	0.829147	-0.0278748	0.0813684
B8ZZU6	Isoform of P15336, Cyclic AMP-dependent transcription factor ATF-2 OS=Homo sapiens OX=9606 GN=ATF2 PE=1 SV=1	44	14	11	ATF2	1.03722	0.432687	0.0527209	0.363826
O95302	Peptidyl-prolyl cis-trans isomerase FKBP9 OS=Homo sapiens OX=9606 GN=FKBP9 PE=1 SV=2	47	24	23	FKBP9	0.949855	0.146347	-0.0742213	0.834616
Q96G74	OTU domain-containing protein 5 OS=Homo sapiens OX=9606 GN=OTUD5 PE=1 SV=1	10	5	5	OTUD5	1.09294	0.0736817	0.128212	1.13264
Q9Y508	E3 ubiquitin-protein ligase RNF114 OS=Homo sapiens OX=9606 GN=RNF114 PE=1 SV=1	55	11	11	RNF114	0.996362	0.969907	-0.00525793	0.0132698
P30040	Endoplasmic reticulum resident protein 29 OS=Homo sapiens OX=9606 GN=ERP29 PE=1 SV=4	64	18	18	ERP29	1.03264	0.542131	0.0463416	0.265896
Q13114	TNF receptor-associated factor 3 OS=Homo sapiens OX=9606 GN=TRAF3 PE=1 SV=2	28	15	15	TRAF3	1.02936	0.240337	0.0417442	0.61918
Q8N6N7	Acyl-CoA-binding domain-containing protein 7 OS=Homo sapiens OX=9606 GN=ACBD7 PE=1 SV=1	47	3	3	ACBD7	1.03874	0.59409	0.0548346	0.226148
Q96NT0	Coiled-coil domain-containing protein 115 OS=Homo sapiens OX=9606 GN=CCDC115 PE=1 SV=1	39	5	5	CCDC115	1.04625	0.130533	0.0652226	0.884281
Q6P995	Protein FAM171B OS=Homo sapiens OX=9606 GN=FAM171B PE=2 SV=3	4	2	2	FAM171B	1.11774	0.348242	0.16059	0.458118
F8VUA8	Isoform of Q96F83, Uncharacterized protein CLBA1 OS=Homo sapiens OX=9606 GN=CLBA1 PE=1 SV=1	22	3	3	CLBA1	0.991008	0.597162	-0.0130321	0.223908
P52564	Dual specificity mitogen-activated protein kinase kinase 6 OS=Homo sapiens OX=9606 GN=MAP2K6 PE=1 SV=1	78	22	16	MAP2K6	1.13109	0.139423	0.177711	0.855665
P01034	Cystatin-C OS=Homo sapiens OX=9606 GN=CST3 PE=1 SV=1	62	7	7	CST3	1.10721	0.175518	0.146928	0.75568
Q96EL3	39S ribosomal protein L53, mitochondrial OS=Homo sapiens OX=9606 GN=MRPL53 PE=1 SV=1	78	7	7	MRPL53	1.04424	0.414066	0.0624523	0.38293
O95208-2	Isoform of O95208, Isoform 2 of Epsin-2 OS=Homo sapiens OX=9606 GN=EPN2	38	16	10	EPN2	1.04996	0.180828	0.0703408	0.742735
P14649	Myosin light chain 6B OS=Homo sapiens OX=9606 GN=MYL6B PE=1 SV=1	68	16	14	MYL6B	1.08515	0.356523	0.117888	0.447912
Q9NUP9	Protein lin-7 homolog C OS=Homo sapiens OX=9606 GN=LIN7C PE=1 SV=1	68	13	7	LIN7C	1.07882	0.0502064	0.109458	1.29924
Q8TC12	Retinol dehydrogenase 11 OS=Homo sapiens OX=9606 GN=RDH11 PE=1 SV=2	38	12	12	RDH11	1.08309	0.105905	0.115155	0.975084
P62318	Small nuclear ribonucleoprotein Sm D3 OS=Homo sapiens OX=9606 GN=SNRPD3 PE=1 SV=1	62	10	10	SNRPD3	1.00121	0.97411	0.00173831	0.0113919
Q86X02	Cerebellar degeneration-related protein 2-like OS=Homo sapiens OX=9606 GN=CDR2L PE=1 SV=2	53	19	19	CDR2L	1.01264	0.703138	0.0181166	0.152959
P62310	U6 snRNA-associated Sm-like protein LSm3 OS=Homo sapiens OX=9606 GN=LSM3 PE=1 SV=2	42	4	4	LSM3	1.0531	0.325433	0.0746429	0.487539
A0A494C060	Isoform of P35609, Alpha-actinin-2 (Fragment) OS=Homo sapiens OX=9606 GN=ACTN2 PE=1 SV=1	26	13	5	ACTN2	1.04768	0.479925	0.0671962	0.318827
P26358-2	Isoform of P26358, Isoform 2 of DNA (cytosine-5)-methyltransferase 1 OS=Homo sapiens OX=9606 GN=DNMT1	57	80	4	DNMT1	0.987666	0.708038	-0.0179046	0.149944
Q9P270	SLAIN motif-containing protein 2 OS=Homo sapiens OX=9606 GN=SLAIN2 PE=1 SV=2	30	12	5	SLAIN2	0.988735	0.858617	-0.0163449	0.0662007
P23511	Nuclear transcription factor Y subunit alpha OS=Homo sapiens OX=9606 GN=NFYA PE=1 SV=2	14	4	4	NFYA	1.1026	0.337972	0.140905	0.471119
P13984	General transcription factor IIF subunit 2 OS=Homo sapiens OX=9606 GN=GTF2F2 PE=1 SV=2	81	18	18	GTF2F2	0.980704	0.53463	-0.0281107	0.271947
Q9HCU8	DNA polymerase delta subunit 4 OS=Homo sapiens OX=9606 GN=POLD4 PE=1 SV=1	44	4	4	POLD4	0.988167	0.913944	-0.0171737	0.0390804
Q9UBB5	Methyl-CpG-binding domain protein 2 OS=Homo sapiens OX=9606 GN=MBD2 PE=1 SV=1	12	5	4	MBD2	1.05852	0.293656	0.0820534	0.532162
E9PN89	Isoform of P11142, Heat shock cognate 71 kDa protein (Fragment) OS=Homo sapiens OX=9606 GN=HSPA8 PE=1 SV=1	92	37	3	HSPA8	1.05195	0.547718	0.0730666	0.261443
J3KPD3	Isoform of Q9Y580, RNA binding motif protein 7, isoform CRA_c OS=Homo sapiens OX=9606 GN=RBM7 PE=1 SV=1	15	3	3	RBM7	1.04454	0.387692	0.0628637	0.411513
P51648	Aldehyde dehydrogenase family 3 member A2 OS=Homo sapiens OX=9606 GN=ALDH3A2 PE=1 SV=1	33	16	15	ALDH3A2	1.12397	0.0648205	0.168602	1.18829
O14981	TATA-binding protein-associated factor 172 OS=Homo sapiens OX=9606 GN=BTAF1 PE=1 SV=2	42	54	54	BTAF1	1.08176	0.0802612	0.113378	1.09549
O43504	Ragulator complex protein LAMTOR5 OS=Homo sapiens OX=9606 GN=LAMTOR5 PE=1 SV=1	97	6	6	LAMTOR5	1.02806	0.468961	0.0399254	0.328863
O00422	Histone deacetylase complex subunit SAP18 OS=Homo sapiens OX=9606 GN=SAP18 PE=1 SV=1	56	9	9	SAP18	1.11994	0.158078	0.163422	0.801129
P33897	ATP-binding cassette sub-family D member 1 OS=Homo sapiens OX=9606 GN=ABCD1 PE=1 SV=2	17	9	7	ABCD1	1.06602	0.0666147	0.0922356	1.17643
Q8IVF2-3	Isoform of Q8IVF2, Isoform 3 of Protein AHNAK2 OS=Homo sapiens OX=9606 GN=AHNAK2	48	130	129	AHNAK2	1.0737	0.162363	0.10259	0.789514
Q96T23	Remodeling and spacing factor 1 OS=Homo sapiens OX=9606 GN=RSF1 PE=1 SV=2	38	48	48	RSF1	1.06719	0.28689	0.0938142	0.542285
Q6NYC8	Phostensin OS=Homo sapiens OX=9606 GN=PPP1R18 PE=1 SV=1	59	32	32	PPP1R18	0.993448	0.850663	-0.00948365	0.0702425
P46937	Transcriptional coactivator YAP1 OS=Homo sapiens OX=9606 GN=YAP1 PE=1 SV=2	48	15	15	YAP1	1.03469	0.519212	0.0491976	0.284655
Q7Z5L9	Interferon regulatory factor 2-binding protein 2 OS=Homo sapiens OX=9606 GN=IRF2BP2 PE=1 SV=2	67	27	2	IRF2BP2	0.993444	0.834946	-0.00948936	0.0783416
Q96GY0	Zinc finger C2HC domain-containing protein 1A OS=Homo sapiens OX=9606 GN=ZC2HC1A PE=1 SV=2	52	16	16	ZC2HC1A	0.893023	0.101376	-0.16323	0.994064
Q9NQT8	Kinesin-like protein KIF13B OS=Homo sapiens OX=9606 GN=KIF13B PE=1 SV=2	10	13	7	KIF13B	1.08281	0.34632	0.114782	0.460522
A0A7P0Z497	Isoform of P23284, Peptidyl-prolyl cis-trans isomerase OS=Homo sapiens OX=9606 GN=PPIB PE=1 SV=1	78	25	24	PPIB	0.981345	0.576715	-0.0271672	0.239039
B4DUT8	Isoform of Q99439, Calponin OS=Homo sapiens OX=9606 GN=CNN2 PE=1 SV=1	71	15	8	CNN2	1.01653	0.820707	0.0236593	0.0858118
C9JIJ9	Isoform of Q6XE24, RNA-binding motif, single-stranded-interacting protein 3 OS=Homo sapiens OX=9606 GN=RBMS3 PE=1 SV=1	22	10	6	RBMS3	1.00966	0.890599	0.0138649	0.0503176
A0A1B0GTU4	Isoform of P49023, Paxillin OS=Homo sapiens OX=9606 GN=PXN PE=1 SV=1	42	30	4	PXN	1.00101	0.982996	0.00146248	0.0074483
X5CMH5	Isoform of Q03519, Antigen peptide transporter 2 OS=Homo sapiens OX=9606 GN=TAP2 PE=1 SV=1	17	11	10	TAP2	1.04747	0.232254	0.0669105	0.634037
P35250	Replication factor C subunit 2 OS=Homo sapiens OX=9606 GN=RFC2 PE=1 SV=3	75	20	20	RFC2	1.07395	0.159995	0.102932	0.795894
Q9BWE0	Replication initiator 1 OS=Homo sapiens OX=9606 GN=REPIN1 PE=1 SV=1	31	12	12	REPIN1	0.95442	0.336193	-0.0673038	0.473411
P33992	DNA replication licensing factor MCM5 OS=Homo sapiens OX=9606 GN=MCM5 PE=1 SV=5	72	52	52	MCM5	1.0481	0.348271	0.067779	0.458082
L0R8F8	Isoform of Q9NQG6, MIEF1 upstream open reading frame protein OS=Homo sapiens OX=9606 GN=MIEF1 PE=1 SV=1	50	5	5	MIEF1	1.0172	0.614663	0.0246099	0.211363
P46459	Vesicle-fusing ATPase OS=Homo sapiens OX=9606 GN=NSF PE=1 SV=3	74	54	8	NSF	0.998026	0.943858	-0.00285017	0.0250933
O95817	BAG family molecular chaperone regulator 3 OS=Homo sapiens OX=9606 GN=BAG3 PE=1 SV=3	91	34	33	BAG3	1.03283	0.428492	0.0465965	0.368057
Q5T7V8	RAB6-interacting golgin OS=Homo sapiens OX=9606 GN=GORAB PE=1 SV=2	36	10	9	GORAB	0.995143	0.890027	-0.00702393	0.050597
Q9NR31	GTP-binding protein SAR1a OS=Homo sapiens OX=9606 GN=SAR1A PE=1 SV=1	72	13	7	SAR1A	1.02016	0.794362	0.0287958	0.0999814
P23396	40S ribosomal protein S3 OS=Homo sapiens OX=9606 GN=RPS3 PE=1 SV=2	85	27	12	RPS3	0.95726	0.322013	-0.0630172	0.492127
Q15527	Surfeit locus protein 2 OS=Homo sapiens OX=9606 GN=SURF2 PE=1 SV=4	32	6	6	SURF2	1.01719	0.733741	0.0245824	0.134457
Q6V0I7	Protocadherin Fat 4 OS=Homo sapiens OX=9606 GN=FAT4 PE=1 SV=2	7	23	23	FAT4	1.08312	0.145021	0.115188	0.838568
P43246	DNA mismatch repair protein Msh2 OS=Homo sapiens OX=9606 GN=MSH2 PE=1 SV=1	58	44	43	MSH2	1.02228	0.50753	0.0317933	0.294538
P34947	G protein-coupled receptor kinase 5 OS=Homo sapiens OX=9606 GN=GRK5 PE=1 SV=1	7	3	3	GRK5	0.949283	0.0699527	-0.0750895	1.1552
P53677	AP-3 complex subunit mu-2 OS=Homo sapiens OX=9606 GN=AP3M2 PE=1 SV=1	39	12	9	AP3M2	1.13141	0.210348	0.178124	0.677063
Q96KG9	N-terminal kinase-like protein OS=Homo sapiens OX=9606 GN=SCYL1 PE=1 SV=1	47	27	27	SCYL1	1.0338	0.493581	0.047954	0.306642
P49840	Glycogen synthase kinase-3 alpha OS=Homo sapiens OX=9606 GN=GSK3A PE=1 SV=2	61	21	15	GSK3A	1.06961	0.195267	0.0970845	0.709371
Q15370	Elongin-B OS=Homo sapiens OX=9606 GN=ELOB PE=1 SV=1	97	12	4	ELOB	1.05563	0.36247	0.0781098	0.440729
A0A3B3ISV5	readthrough, Leucine-rich repeat-containing protein 57 OS=Homo sapiens OX=9606 PE=4 SV=1	60	13	13		1.05535	0.209484	0.0777224	0.678849
Q9H444	Charged multivesicular body protein 4b OS=Homo sapiens OX=9606 GN=CHMP4B PE=1 SV=1	62	14	11	CHMP4B	1.05844	0.355089	0.0819415	0.449663
Q00059	Transcription factor A, mitochondrial OS=Homo sapiens OX=9606 GN=TFAM PE=1 SV=1	34	12	12	TFAM	0.863381	0.0650183	-0.211931	1.18696
Q92934	Bcl2-associated agonist of cell death OS=Homo sapiens OX=9606 GN=BAD PE=1 SV=3	78	9	9	BAD	1.04885	0.451377	0.0688065	0.34546
O14530	Thioredoxin domain-containing protein 9 OS=Homo sapiens OX=9606 GN=TXNDC9 PE=1 SV=2	62	15	14	TXNDC9	1.055	0.217251	0.0772431	0.663039
V9GY57	Isoform of Q14683, Structural maintenance of chromosomes protein 1A (Fragment) OS=Homo sapiens OX=9606 GN=SMC1A PE=1 SV=1	59	20	3	SMC1A	1.10615	0.0743462	0.145541	1.12874
Q9BRZ2	E3 ubiquitin-protein ligase TRIM56 OS=Homo sapiens OX=9606 GN=TRIM56 PE=1 SV=3	27	13	12	TRIM56	0.96854	0.646083	-0.0461162	0.189712
O15212	Prefoldin subunit 6 OS=Homo sapiens OX=9606 GN=PFDN6 PE=1 SV=1	79	19	19	PFDN6	1.00018	0.997429	0.000263608	0.00111814
P37173	TGF-beta receptor type-2 OS=Homo sapiens OX=9606 GN=TGFBR2 PE=1 SV=2	5	2	2	TGFBR2	1.00824	0.944524	0.0118372	0.0247868
C9JLW8	Mapk-regulated corepressor-interacting protein 1 OS=Homo sapiens OX=9606 GN=MCRIP1 PE=1 SV=1	71	7	7	MCRIP1	0.956135	0.619965	-0.0647132	0.207633
Q99470	Stromal cell-derived factor 2 OS=Homo sapiens OX=9606 GN=SDF2 PE=1 SV=2	50	8	8	SDF2	1.03174	0.632599	0.045079	0.198872
A0A7I2V5F1	Isoform of P26358, DNA (cytosine-5)-methyltransferase OS=Homo sapiens OX=9606 GN=DNMT1 PE=1 SV=1	59	78	2	DNMT1	0.882175	0.21004	-0.180863	0.677699
Q92845	Kinesin-associated protein 3 OS=Homo sapiens OX=9606 GN=KIFAP3 PE=1 SV=2	18	13	12	KIFAP3	1.00104	0.973519	0.00150358	0.0116556
Q13946	High affinity cAMP-specific 3',5'-cyclic phosphodiesterase 7A OS=Homo sapiens OX=9606 GN=PDE7A PE=1 SV=2	28	10	10	PDE7A	0.957716	0.430346	-0.0623297	0.366182
P33993	DNA replication licensing factor MCM7 OS=Homo sapiens OX=9606 GN=MCM7 PE=1 SV=4	82	57	57	MCM7	1.01554	0.789736	0.0222428	0.102518
Q8TDH9	Biogenesis of lysosome-related organelles complex 1 subunit 5 OS=Homo sapiens OX=9606 GN=BLOC1S5 PE=1 SV=1	58	10	10	BLOC1S5	0.987929	0.824578	-0.0175211	0.0837682
Q9BW66	Cyclin-dependent kinase 2-interacting protein OS=Homo sapiens OX=9606 GN=CINP PE=1 SV=1	48	6	6	CINP	1.01677	0.699575	0.0240004	0.155166
P46734	Dual specificity mitogen-activated protein kinase kinase 3 OS=Homo sapiens OX=9606 GN=MAP2K3 PE=1 SV=2	67	18	12	MAP2K3	0.994605	0.891039	-0.00780458	0.050103
Q9H5J0	Zinc finger and BTB domain-containing protein 3 OS=Homo sapiens OX=9606 GN=ZBTB3 PE=1 SV=1	12	5	5	ZBTB3	1.02964	0.405648	0.0421403	0.391851
P24844	Myosin regulatory light polypeptide 9 OS=Homo sapiens OX=9606 GN=MYL9 PE=1 SV=4	88	15	4	MYL9	1.01089	0.560151	0.0156261	0.251695
Q13492	Phosphatidylinositol-binding clathrin assembly protein OS=Homo sapiens OX=9606 GN=PICALM PE=1 SV=2	48	25	22	PICALM	0.983232	0.647781	-0.0243961	0.188572
P17252	Protein kinase C alpha type OS=Homo sapiens OX=9606 GN=PRKCA PE=1 SV=4	67	48	47	PRKCA	1.10252	0.131323	0.140809	0.881659
Q96H79	Zinc finger CCCH-type antiviral protein 1-like OS=Homo sapiens OX=9606 GN=ZC3HAV1L PE=1 SV=2	50	10	10	ZC3HAV1L	1.10582	0.189386	0.14512	0.722653
P30044	Peroxiredoxin-5, mitochondrial OS=Homo sapiens OX=9606 GN=PRDX5 PE=1 SV=4	67	14	14	PRDX5	1.11247	0.149861	0.153769	0.824311
E9PFP8	Isoform of P57721, Poly(rC)-binding protein 3 OS=Homo sapiens OX=9606 GN=PCBP3 PE=1 SV=1	29	9	2	PCBP3	1.06757	0.209529	0.0943295	0.678755
P51153	Ras-related protein Rab-13 OS=Homo sapiens OX=9606 GN=RAB13 PE=1 SV=1	74	16	12	RAB13	1.00573	0.919348	0.00824262	0.0365201
Q49B96	Cytochrome c oxidase assembly protein COX19 OS=Homo sapiens OX=9606 GN=COX19 PE=1 SV=1	59	5	2	COX19	1.05039	0.476746	0.0709208	0.321713
P82932	28S ribosomal protein S6, mitochondrial OS=Homo sapiens OX=9606 GN=MRPS6 PE=1 SV=3	46	6	6	MRPS6	0.951444	0.320674	-0.071809	0.493936
M0QY77	Isoform of Q9BQD3, KxDL motif-containing protein 1 OS=Homo sapiens OX=9606 GN=KXD1 PE=1 SV=1	22	4	4	KXD1	1.04511	0.384748	0.0636484	0.414824
Q9UNP9	Peptidyl-prolyl cis-trans isomerase E OS=Homo sapiens OX=9606 GN=PPIE PE=1 SV=1	74	19	18	PPIE	1.05669	0.425956	0.0795491	0.370635
Q5VWC4	Isoform of P55036, 26S proteasome non-ATPase regulatory subunit 4 OS=Homo sapiens OX=9606 GN=PSMD4 PE=1 SV=1	51	17	14	PSMD4	1.03817	0.419395	0.0540452	0.377377
Q9UN37	Vacuolar protein sorting-associated protein 4A OS=Homo sapiens OX=9606 GN=VPS4A PE=1 SV=1	54	22	17	VPS4A	1.03904	0.356667	0.055245	0.447737
Q9UKI2	Cdc42 effector protein 3 OS=Homo sapiens OX=9606 GN=CDC42EP3 PE=1 SV=1	41	6	6	CDC42EP3	0.990292	0.848034	-0.0140735	0.0715868
Q6NXT1	Ankyrin repeat domain-containing protein 54 OS=Homo sapiens OX=9606 GN=ANKRD54 PE=1 SV=2	55	13	13	ANKRD54	1.01642	0.675688	0.0234913	0.170254
Q9BTD8	RNA-binding protein 42 OS=Homo sapiens OX=9606 GN=RBM42 PE=1 SV=1	30	10	10	RBM42	1.00725	0.91649	0.0104255	0.0378722
Q99618	Cell division cycle-associated protein 3 OS=Homo sapiens OX=9606 GN=CDCA3 PE=1 SV=1	54	11	11	CDCA3	1.07241	0.0635607	0.10086	1.19681
K7EQ49	Isoform of Q8TB05, UBA-like domain-containing protein 1 OS=Homo sapiens OX=9606 GN=UBALD1 PE=1 SV=1	11	2	2	UBALD1	0.99288	0.92556	-0.0103082	0.0335953
Q13503	Mediator of RNA polymerase II transcription subunit 21 OS=Homo sapiens OX=9606 GN=MED21 PE=1 SV=1	66	6	6	MED21	1.11242	0.0515673	0.153698	1.28763
Q96T60	Bifunctional polynucleotide phosphatase/kinase OS=Homo sapiens OX=9606 GN=PNKP PE=1 SV=1	52	22	22	PNKP	1.05102	0.136997	0.0717885	0.86329
Q13315	Serine-protein kinase ATM OS=Homo sapiens OX=9606 GN=ATM PE=1 SV=4	36	91	90	ATM	1.0705	0.148334	0.0982856	0.828759
P51151	Ras-related protein Rab-9A OS=Homo sapiens OX=9606 GN=RAB9A PE=1 SV=1	72	14	12	RAB9A	1.03598	0.434348	0.050999	0.362162
P85037	Forkhead box protein K1 OS=Homo sapiens OX=9606 GN=FOXK1 PE=1 SV=1	47	28	26	FOXK1	1.065	0.132484	0.0908569	0.877836
A8MTY9	Isoform of O14972, Vacuolar protein sorting-associated protein 26C OS=Homo sapiens OX=9606 GN=VPS26C PE=1 SV=1	48	8	8	VPS26C	1.04454	0.425374	0.0628629	0.371229
O60488	Long-chain-fatty-acid--CoA ligase 4 OS=Homo sapiens OX=9606 GN=ACSL4 PE=1 SV=2	48	23	20	ACSL4	1.04164	0.306813	0.0588624	0.513126
Q14527	Helicase-like transcription factor OS=Homo sapiens OX=9606 GN=HLTF PE=1 SV=2	34	30	30	HLTF	1.02568	0.352316	0.0365737	0.453067
O95865	N(G),N(G)-dimethylarginine dimethylaminohydrolase 2 OS=Homo sapiens OX=9606 GN=DDAH2 PE=1 SV=1	74	14	13	DDAH2	1.03438	0.441987	0.0487654	0.354591
Q08AF3	Schlafen family member 5 OS=Homo sapiens OX=9606 GN=SLFN5 PE=1 SV=1	45	37	35	SLFN5	1.10185	0.0746458	0.139931	1.12699
P17535	Transcription factor JunD OS=Homo sapiens OX=9606 GN=JUND PE=1 SV=3	19	5	4	JUND	1.08485	0.136593	0.1175	0.86457
Q9UEE5	Serine/threonine-protein kinase 17A OS=Homo sapiens OX=9606 GN=STK17A PE=1 SV=2	9	3	3	STK17A	0.987638	0.534886	-0.0179461	0.271739
O14730	Serine/threonine-protein kinase RIO3 OS=Homo sapiens OX=9606 GN=RIOK3 PE=1 SV=2	25	11	11	RIOK3	1.05736	0.165814	0.0804632	0.78038
Q9Y237	Peptidyl-prolyl cis-trans isomerase NIMA-interacting 4 OS=Homo sapiens OX=9606 GN=PIN4 PE=1 SV=1	75	10	10	PIN4	1.0321	0.373708	0.0455781	0.427468
P53621	Coatomer subunit alpha OS=Homo sapiens OX=9606 GN=COPA PE=1 SV=2	80	90	90	COPA	0.97896	0.434455	-0.0306777	0.362055
O00151	PDZ and LIM domain protein 1 OS=Homo sapiens OX=9606 GN=PDLIM1 PE=1 SV=4	74	18	17	PDLIM1	1.0464	0.70718	0.0654344	0.15047
S4R410	Isoform of A7E2V4, Zinc finger SWIM domain-containing protein 8 OS=Homo sapiens OX=9606 GN=ZSWIM8 PE=1 SV=1	7	9	8	ZSWIM8	0.975069	0.630494	-0.0364245	0.200319
P78537	Biogenesis of lysosome-related organelles complex 1 subunit 1 OS=Homo sapiens OX=9606 GN=BLOC1S1 PE=1 SV=2	71	9	9	BLOC1S1	0.973623	0.665961	-0.0385645	0.176552
Q13043	Serine/threonine-protein kinase 4 OS=Homo sapiens OX=9606 GN=STK4 PE=1 SV=2	53	22	14	STK4	1.03778	0.374886	0.0535044	0.426101
O60925	Prefoldin subunit 1 OS=Homo sapiens OX=9606 GN=PFDN1 PE=1 SV=2	74	11	11	PFDN1	0.983832	0.829336	-0.0235158	0.0812696
Q8WUP2	Filamin-binding LIM protein 1 OS=Homo sapiens OX=9606 GN=FBLIM1 PE=1 SV=2	34	11	11	FBLIM1	1.0048	0.948278	0.00691424	0.0230645
Q9NUP1	Biogenesis of lysosome-related organelles complex 1 subunit 4 OS=Homo sapiens OX=9606 GN=BLOC1S4 PE=1 SV=1	49	7	7	BLOC1S4	1.09482	0.235254	0.130691	0.628463
Q7Z4G1	COMM domain-containing protein 6 OS=Homo sapiens OX=9606 GN=COMMD6 PE=1 SV=1	91	7	7	COMMD6	1.01003	0.847676	0.0144031	0.0717702
Q6QNY0	Biogenesis of lysosome-related organelles complex 1 subunit 3 OS=Homo sapiens OX=9606 GN=BLOC1S3 PE=1 SV=1	53	11	11	BLOC1S3	1.05967	0.250946	0.0836142	0.600419
Q9P0L2	Serine/threonine-protein kinase MARK1 OS=Homo sapiens OX=9606 GN=MARK1 PE=1 SV=2	22	14	10	MARK1	1.00763	0.829094	0.0109628	0.081396
Q9BVN2	AP-4 complex accessory subunit RUSC1 OS=Homo sapiens OX=9606 GN=RUSC1 PE=1 SV=3	5	3	2	RUSC1	1.00115	0.98239	0.00165595	0.00771586
Q5T6F2	Ubiquitin-associated protein 2 OS=Homo sapiens OX=9606 GN=UBAP2 PE=1 SV=1	35	26	2	UBAP2	1.05065	0.226695	0.0712882	0.644557
O15066	Kinesin-like protein KIF3B OS=Homo sapiens OX=9606 GN=KIF3B PE=1 SV=1	43	27	20	KIF3B	1.0103	0.712141	0.0147891	0.147434
Q8NBN7	Retinol dehydrogenase 13 OS=Homo sapiens OX=9606 GN=RDH13 PE=1 SV=2	33	10	10	RDH13	1.03555	0.352953	0.0503958	0.452283
O95429	BAG family molecular chaperone regulator 4 OS=Homo sapiens OX=9606 GN=BAG4 PE=1 SV=1	16	7	7	BAG4	1.01739	0.768554	0.0248705	0.114325
K7EK35	Isoform of P42229, Signal transducer and activator of transcription OS=Homo sapiens OX=9606 GN=STAT5A PE=1 SV=1	24	17	2	STAT5A	1.22299	0.189732	0.290416	0.721859
P08236	Beta-glucuronidase OS=Homo sapiens OX=9606 GN=GUSB PE=1 SV=2	45	23	3	GUSB	0.976369	0.787369	-0.0345023	0.103822
Q8NHG8	E3 ubiquitin-protein ligase ZNRF2 OS=Homo sapiens OX=9606 GN=ZNRF2 PE=1 SV=1	50	9	8	ZNRF2	1.04294	0.215836	0.0606539	0.665876
Q9BRS2	Serine/threonine-protein kinase RIO1 OS=Homo sapiens OX=9606 GN=RIOK1 PE=1 SV=2	37	18	18	RIOK1	1.09127	0.100632	0.126005	0.997262
Q9UMX5	Neudesin OS=Homo sapiens OX=9606 GN=NENF PE=1 SV=1	64	10	10	NENF	1.02221	0.680275	0.031697	0.167315
Q8IUG5	Unconventional myosin-XVIIIb OS=Homo sapiens OX=9606 GN=MYO18B PE=1 SV=2	1	3	2	MYO18B	0.975702	0.786325	-0.0354871	0.104398
O95067	G2/mitotic-specific cyclin-B2 OS=Homo sapiens OX=9606 GN=CCNB2 PE=1 SV=1	20	6	5	CCNB2	1.00111	0.978267	0.00159981	0.00954242
Q09666	Neuroblast differentiation-associated protein AHNAK OS=Homo sapiens OX=9606 GN=AHNAK PE=1 SV=2	84	392	386	AHNAK	1.04708	0.597869	0.0663751	0.223394
Q96BP2	Coiled-coil-helix-coiled-coil-helix domain-containing protein 1 OS=Homo sapiens OX=9606 GN=CHCHD1 PE=1 SV=1	47	5	5	CHCHD1	1.03306	0.489039	0.0469236	0.310656
Q13572	Inositol-tetrakisphosphate 1-kinase OS=Homo sapiens OX=9606 GN=ITPK1 PE=1 SV=2	27	7	7	ITPK1	1.10684	0.05995	0.146443	1.22221
Q6PK04	Coiled-coil domain-containing protein 137 OS=Homo sapiens OX=9606 GN=CCDC137 PE=1 SV=1	29	10	9	CCDC137	0.82426	0.0648679	-0.278828	1.18797
Q6ZSJ8	Uncharacterized protein C1orf122 OS=Homo sapiens OX=9606 GN=C1orf122 PE=4 SV=2	62	4	4	C1orf122	1.00356	0.950758	0.00512826	0.02193
Q15637-6	Isoform of Q15637, Isoform 6 of Splicing factor 1 OS=Homo sapiens OX=9606 GN=SF1	47	26	3	SF1	1.11216	0.280211	0.153362	0.552515
Q9UQ16	Dynamin-3 OS=Homo sapiens OX=9606 GN=DNM3 PE=1 SV=4	38	27	13	DNM3	1.0745	0.165458	0.103668	0.781312
Q5JTJ3	Cytochrome c oxidase assembly factor 6 homolog OS=Homo sapiens OX=9606 GN=COA6 PE=1 SV=1	35	5	5	COA6	1.10529	0.255379	0.14442	0.592815
B8ZZ87	Isoform of Q6NZ67, Mitotic-spindle organizing protein 2B OS=Homo sapiens OX=9606 GN=MZT2B PE=1 SV=1	50	7	2	MZT2B	1.14825	0.398599	0.199437	0.399464
K7ERX3	Isoform of Q14151, Scaffold attachment factor B2 (Fragment) OS=Homo sapiens OX=9606 GN=SAFB2 PE=1 SV=1	43	5	2	SAFB2	1.01996	0.642344	0.0285194	0.192232
O95747	Serine/threonine-protein kinase OSR1 OS=Homo sapiens OX=9606 GN=OXSR1 PE=1 SV=1	53	25	19	OXSR1	1.09074	0.154676	0.125313	0.810578
Q93052	Lipoma-preferred partner OS=Homo sapiens OX=9606 GN=LPP PE=1 SV=1	72	27	22	LPP	0.999484	0.992011	-0.000744715	0.00348354
Q9Y6W5	Actin-binding protein WASF2 OS=Homo sapiens OX=9606 GN=WASF2 PE=1 SV=3	32	17	17	WASF2	1.03072	0.404513	0.043648	0.393067
Q92620	Pre-mRNA-splicing factor ATP-dependent RNA helicase PRP16 OS=Homo sapiens OX=9606 GN=DHX38 PE=1 SV=2	52	61	61	DHX38	1.03887	0.451154	0.0550099	0.345675
O43920	NADH dehydrogenase [ubiquinone] iron-sulfur protein 5 OS=Homo sapiens OX=9606 GN=NDUFS5 PE=1 SV=3	62	9	9	NDUFS5	1.02098	0.640747	0.0299531	0.193313
P17275	Transcription factor JunB OS=Homo sapiens OX=9606 GN=JUNB PE=1 SV=1	46	11	10	JUNB	0.980229	0.75964	-0.0288089	0.119392
O43822	Cilia- and flagella-associated protein 410 OS=Homo sapiens OX=9606 GN=CFAP410 PE=1 SV=1	14	3	3	CFAP410	0.9486	0.161336	-0.0761281	0.792269
Q92664	Transcription factor IIIA OS=Homo sapiens OX=9606 GN=GTF3A PE=1 SV=3	47	13	13	GTF3A	0.951823	0.50254	-0.0712346	0.298829
A0A2R8Y7W8	Isoform of Q16626, Male-enhanced antigen 1 OS=Homo sapiens OX=9606 GN=MEA1 PE=1 SV=1	30	4	4	MEA1	1.06634	0.406247	0.0926693	0.39121
P62081	40S ribosomal protein S7 OS=Homo sapiens OX=9606 GN=RPS7 PE=1 SV=1	68	18	18	RPS7	0.956796	0.215577	-0.0637171	0.666398
Q9BRA0	N-alpha-acetyltransferase 38, NatC auxiliary subunit OS=Homo sapiens OX=9606 GN=NAA38 PE=1 SV=1	51	5	5	NAA38	1.03458	0.306178	0.0490456	0.514026
Q96EU6	Ribosomal RNA processing protein 36 homolog OS=Homo sapiens OX=9606 GN=RRP36 PE=1 SV=1	33	6	6	RRP36	0.954579	0.616477	-0.0670642	0.210083
Q99471	Prefoldin subunit 5 OS=Homo sapiens OX=9606 GN=PFDN5 PE=1 SV=2	91	15	15	PFDN5	1.0382	0.546447	0.0540875	0.262452
Q96B45	BLOC-1-related complex subunit 7 OS=Homo sapiens OX=9606 GN=BORCS7 PE=3 SV=2	67	6	5	BORCS7	1.01683	0.761823	0.0240787	0.118146
Q5JTD0	Tight junction-associated protein 1 OS=Homo sapiens OX=9606 GN=TJAP1 PE=1 SV=1	29	14	13	TJAP1	0.99904	0.988107	-0.001385	0.00519593
F5H265	Isoform of P0CG48, Polyubiquitin-C (Fragment) OS=Homo sapiens OX=9606 GN=UBC PE=1 SV=1	100	24	3	UBC	0.954399	0.742525	-0.0673352	0.129289
A0A3B3IS79	Isoform of Q76I76, Protein-serine/threonine phosphatase OS=Homo sapiens OX=9606 GN=SSH2 PE=1 SV=1	17	14	13	SSH2	1.00607	0.854357	0.00873108	0.0683604
H0YGJ7	Isoform of O75822, Eukaryotic translation initiation factor 3 subunit J (Fragment) OS=Homo sapiens OX=9606 GN=EIF3J PE=1 SV=1	81	12	2	EIF3J	1.08014	0.439027	0.111221	0.357508
Q8N0T1	Ribosomal biogenesis factor OS=Homo sapiens OX=9606 GN=RBIS PE=1 SV=4	25	4	4	RBIS	0.950356	0.35944	-0.0734596	0.444374
P82909	Alpha-ketoglutarate dehydrogenase component 4 OS=Homo sapiens OX=9606 GN=MRPS36 PE=1 SV=2	54	5	3	MRPS36	1.01775	0.868275	0.0253799	0.0613425
Q99570	Phosphoinositide 3-kinase regulatory subunit 4 OS=Homo sapiens OX=9606 GN=PIK3R4 PE=1 SV=3	38	40	40	PIK3R4	1.04687	0.263192	0.0660849	0.579727
Q9NX18	Succinate dehydrogenase assembly factor 2, mitochondrial OS=Homo sapiens OX=9606 GN=SDHAF2 PE=1 SV=1	34	6	5	SDHAF2	0.972677	0.776963	-0.0399666	0.109599
Q8WXX5	DnaJ homolog subfamily C member 9 OS=Homo sapiens OX=9606 GN=DNAJC9 PE=1 SV=1	69	19	19	DNAJC9	0.879032	0.100614	-0.186013	0.997341
H3BST1	Isoform of Q9UL45, Biogenesis of lysosome-related organelles complex 1 subunit 6 OS=Homo sapiens OX=9606 GN=BLOC1S6 PE=1 SV=1	33	3	3	BLOC1S6	1.13572	0.199735	0.183608	0.699545
A0A024R571	Isoform of Q9H4M9, EH domain-containing protein 1 OS=Homo sapiens OX=9606 GN=EHD1 PE=1 SV=1	79	39	23	EHD1	1.16518	0.0655964	0.220554	1.18312
H3BNC9	readthrough, 40S ribosomal protein S17 OS=Homo sapiens OX=9606 PE=3 SV=2	14	11	11		0.937853	0.34568	-0.0925658	0.461326
P52594	Arf-GAP domain and FG repeat-containing protein 1 OS=Homo sapiens OX=9606 GN=AGFG1 PE=1 SV=2	36	17	16	AGFG1	1.02726	0.522022	0.0387996	0.282311
Q9H910-2	Isoform of Q9H910, Isoform 2 of Jupiter microtubule associated homolog 2 OS=Homo sapiens OX=9606 GN=JPT2	86	17	2	JPT2	1.04766	0.490879	0.0671659	0.309026
P18859	ATP synthase-coupling factor 6, mitochondrial OS=Homo sapiens OX=9606 GN=ATP5PF PE=1 SV=1	51	7	7	ATP5PF	1.2638	0.196653	0.337773	0.706298
Q6UUV7	CREB-regulated transcription coactivator 3 OS=Homo sapiens OX=9606 GN=CRTC3 PE=1 SV=2	6	3	3	CRTC3	1.00053	0.994975	0.000762828	0.00218798
O43715	TP53-regulated inhibitor of apoptosis 1 OS=Homo sapiens OX=9606 GN=TRIAP1 PE=1 SV=1	79	8	8	TRIAP1	1.0433	0.617251	0.0611552	0.209538
Q14814	Myocyte-specific enhancer factor 2D OS=Homo sapiens OX=9606 GN=MEF2D PE=1 SV=1	29	10	9	MEF2D	1.02696	0.29266	0.0383847	0.533636
Q8N5N7	39S ribosomal protein L50, mitochondrial OS=Homo sapiens OX=9606 GN=MRPL50 PE=1 SV=2	52	7	7	MRPL50	1.05851	0.364886	0.0820377	0.437843
P50914	60S ribosomal protein L14 OS=Homo sapiens OX=9606 GN=RPL14 PE=1 SV=4	36	10	10	RPL14	0.737706	0.0632586	-0.438882	1.19888
Q96K12	Fatty acyl-CoA reductase 2 OS=Homo sapiens OX=9606 GN=FAR2 PE=1 SV=1	4	2	2	FAR2	0.970761	0.62145	-0.0428112	0.206593
M0R2S1	Isoform of P62987, Ubiquitin-60S ribosomal protein L40 (Fragment) OS=Homo sapiens OX=9606 GN=UBA52 PE=1 SV=1	48	16	3	UBA52	0.835139	0.44758	-0.259912	0.34913
O75506	Heat shock factor-binding protein 1 OS=Homo sapiens OX=9606 GN=HSBP1 PE=1 SV=1	82	5	5	HSBP1	0.912215	0.528031	-0.132554	0.27734
Q86XK3	Swi5-dependent recombination DNA repair protein 1 homolog OS=Homo sapiens OX=9606 GN=SFR1 PE=1 SV=2	42	5	5	SFR1	0.97121	0.65183	-0.042145	0.185866
H7C096	Isoform of Q12982, BCL2/adenovirus E1B 19 kDa protein-interacting protein 2 (Fragment) OS=Homo sapiens OX=9606 GN=BNIP2 PE=1 SV=1	46	10	2		0.986102	0.810233	-0.0201913	0.0913901
H0YIV9	readthrough, Glu-AdT subunit C (Fragment) OS=Homo sapiens OX=9606 PE=3 SV=1	46	6	6		1.0204	0.680078	0.0291315	0.167441
P15954	Cytochrome c oxidase subunit 7C, mitochondrial OS=Homo sapiens OX=9606 GN=COX7C PE=1 SV=1	65	4	4	COX7C	1.09272	0.32371	0.12793	0.489844
B3KPU0	Isoform of Q96JY6, PDZ and LIM domain protein 2 OS=Homo sapiens OX=9606 GN=PDLIM2 PE=1 SV=1	62	8	8	PDLIM2	1.13434	0.556112	0.181849	0.254837
Q53ET0	CREB-regulated transcription coactivator 2 OS=Homo sapiens OX=9606 GN=CRTC2 PE=1 SV=2	11	5	5	CRTC2	1.00622	0.876084	0.00894712	0.0574542
Q9Y2B0	Protein canopy homolog 2 OS=Homo sapiens OX=9606 GN=CNPY2 PE=1 SV=1	84	18	18	CNPY2	1.08549	0.339404	0.118352	0.469282
Q01638	Interleukin-1 receptor-like 1 OS=Homo sapiens OX=9606 GN=IL1RL1 PE=1 SV=4	4	2	2	IL1RL1	1.17761	0.269415	0.235867	0.569579
P22415	Upstream stimulatory factor 1 OS=Homo sapiens OX=9606 GN=USF1 PE=1 SV=1	38	8	6	USF1	1.08222	0.13511	0.113997	0.869314
O14519	Cyclin-dependent kinase 2-associated protein 1 OS=Homo sapiens OX=9606 GN=CDK2AP1 PE=1 SV=1	50	4	4	CDK2AP1	1.05741	0.497579	0.080537	0.303138
P51970	NADH dehydrogenase [ubiquinone] 1 alpha subcomplex subunit 8 OS=Homo sapiens OX=9606 GN=NDUFA8 PE=1 SV=3	59	10	10	NDUFA8	1.08539	0.116274	0.118215	0.934518
O60220	Mitochondrial import inner membrane translocase subunit Tim8 A OS=Homo sapiens OX=9606 GN=TIMM8A PE=1 SV=1	82	7	7	TIMM8A	1.06443	0.267119	0.0900787	0.573295
M0R0F0	Isoform of P46782, 40S ribosomal protein S5 (Fragment) OS=Homo sapiens OX=9606 GN=RPS5 PE=1 SV=1	59	16	16	RPS5	0.991207	0.70647	-0.0127413	0.150907
Q9Y605	MORF4 family-associated protein 1 OS=Homo sapiens OX=9606 GN=MRFAP1 PE=1 SV=1	33	3	3	MRFAP1	1.03339	0.779522	0.0473796	0.108172
P05109	Protein S100-A8 OS=Homo sapiens OX=9606 GN=S100A8 PE=1 SV=1	35	5	4	S100A8	0.934668	0.434802	-0.0974737	0.361709
Q9BV29	Coiled-coil domain-containing protein 32 OS=Homo sapiens OX=9606 GN=CCDC32 PE=1 SV=2	75	5	5	CCDC32	1.02714	0.712776	0.0386335	0.147047
Q06210	Glutamine--fructose-6-phosphate aminotransferase [isomerizing] 1 OS=Homo sapiens OX=9606 GN=GFPT1 PE=1 SV=3	66	42	35	GFPT1	1.06053	0.376643	0.0847902	0.42407
Q8IWP9	Coiled-coil domain-containing protein 28A OS=Homo sapiens OX=9606 GN=CCDC28A PE=1 SV=1	18	4	4	CCDC28A	1.04378	0.528484	0.0618173	0.276968
M0R0A7	Isoform of Q02779, Mitogen-activated protein kinase kinase kinase 10 (Fragment) OS=Homo sapiens OX=9606 GN=MAP3K10 PE=4 SV=1	16	3	3	MAP3K10	1.04196	0.379434	0.0593038	0.420864
Q15942	Zyxin OS=Homo sapiens OX=9606 GN=ZYX PE=1 SV=1	52	26	26	ZYX	1.06192	0.65564	0.0866705	0.183335
O94900	Thymocyte selection-associated high mobility group box protein TOX OS=Homo sapiens OX=9606 GN=TOX PE=1 SV=3	19	7	5	TOX	1.02831	0.649915	0.0402753	0.187143
Q8IYB9	Zinc finger protein 595 OS=Homo sapiens OX=9606 GN=ZNF595 PE=1 SV=2	12	8	5	ZNF595	1.05944	0.556069	0.0832952	0.254871
Q15382	GTP-binding protein Rheb OS=Homo sapiens OX=9606 GN=RHEB PE=1 SV=1	64	16	16	RHEB	0.933446	0.104725	-0.0993615	0.979948
Q9BWJ5	Splicing factor 3B subunit 5 OS=Homo sapiens OX=9606 GN=SF3B5 PE=1 SV=1	87	7	7	SF3B5	1.0724	0.368295	0.100848	0.433804
Q8N4H5	Mitochondrial import receptor subunit TOM5 homolog OS=Homo sapiens OX=9606 GN=TOMM5 PE=1 SV=1	80	6	6	TOMM5	1.16256	0.246492	0.217304	0.608197
P62913	60S ribosomal protein L11 OS=Homo sapiens OX=9606 GN=RPL11 PE=1 SV=2	74	14	14	RPL11	1.00732	0.899921	0.0105266	0.0457954
V5IRT4	Isoform of Q9BRT2, Ubiquinol-cytochrome-c reductase complex assembly factor 2 (Fragment) OS=Homo sapiens OX=9606 GN=UQCC2 PE=1 SV=1	61	8	8	UQCC2	1.01039	0.865658	0.0149177	0.0626538
P11586	C-1-tetrahydrofolate synthase, cytoplasmic OS=Homo sapiens OX=9606 GN=MTHFD1 PE=1 SV=4	74	57	56	MTHFD1	1.05781	0.257729	0.0810842	0.588837
P39019	40S ribosomal protein S19 OS=Homo sapiens OX=9606 GN=RPS19 PE=1 SV=2	64	13	6	RPS19	0.891969	0.111299	-0.164935	0.953507
Q9Y6H1	Coiled-coil-helix-coiled-coil-helix domain-containing protein 2 OS=Homo sapiens OX=9606 GN=CHCHD2 PE=1 SV=1	20	3	3	CHCHD2	1.05274	0.659589	0.0741498	0.180726
P50479	PDZ and LIM domain protein 4 OS=Homo sapiens OX=9606 GN=PDLIM4 PE=1 SV=2	73	19	14	PDLIM4	1.0628	0.513661	0.0878703	0.289324
P10606	Cytochrome c oxidase subunit 5B, mitochondrial OS=Homo sapiens OX=9606 GN=COX5B PE=1 SV=2	75	12	12	COX5B	1.22138	0.343266	0.288507	0.46437
Q92542	Nicastrin OS=Homo sapiens OX=9606 GN=NCSTN PE=1 SV=2	36	20	20	NCSTN	0.865367	0.457322	-0.208615	0.339777
Q58FF7	Putative heat shock protein HSP 90-beta-3 OS=Homo sapiens OX=9606 GN=HSP90AB3P PE=5 SV=1	37	44	2	HSP90AB3P	2.14084	0.214203	1.09817	0.669175
Q9BSY4	Coiled-coil-helix-coiled-coil-helix domain-containing protein 5 OS=Homo sapiens OX=9606 GN=CHCHD5 PE=1 SV=1	81	8	8	CHCHD5	1.05723	0.263971	0.0802869	0.578443
O43294	Transforming growth factor beta-1-induced transcript 1 protein OS=Homo sapiens OX=9606 GN=TGFB1I1 PE=1 SV=2	61	20	20	TGFB1I1	1.00367	0.945051	0.00528374	0.024545
O43678	NADH dehydrogenase [ubiquinone] 1 alpha subcomplex subunit 2 OS=Homo sapiens OX=9606 GN=NDUFA2 PE=1 SV=3	39	3	3	NDUFA2	1.09883	0.187993	0.135963	0.725859
Q9Y5J7	Mitochondrial import inner membrane translocase subunit Tim9 OS=Homo sapiens OX=9606 GN=TIMM9 PE=1 SV=1	78	6	6	TIMM9	1.09739	0.22342	0.134076	0.650879
Q9Y5L4	Mitochondrial import inner membrane translocase subunit Tim13 OS=Homo sapiens OX=9606 GN=TIMM13 PE=1 SV=1	78	7	7	TIMM13	1.11322	0.176453	0.154741	0.753371
O95295	SNARE-associated protein Snapin OS=Homo sapiens OX=9606 GN=SNAPIN PE=1 SV=1	65	6	6	SNAPIN	1.0485	0.599897	0.0683266	0.221924
Q9UFG5	UPF0449 protein C19orf25 OS=Homo sapiens OX=9606 GN=C19orf25 PE=1 SV=2	58	5	5	C19orf25	1.09486	0.300303	0.130753	0.522441
P35579	Myosin-9 OS=Homo sapiens OX=9606 GN=MYH9 PE=1 SV=4	85	266	215	MYH9	1.0084	0.804288	0.0120722	0.0945882
Q13813-3	Isoform of Q13813, Isoform 3 of Spectrin alpha chain, non-erythrocytic 1 OS=Homo sapiens OX=9606 GN=SPTAN1	86	264	7	SPTAN1	0.987922	0.797399	-0.0175303	0.0983242
P49327	Fatty acid synthase OS=Homo sapiens OX=9606 GN=FASN PE=1 SV=3	80	186	185	FASN	0.988501	0.802462	-0.0166861	0.0955757
P21333-2	Isoform of P21333, Isoform 2 of Filamin-A OS=Homo sapiens OX=9606 GN=FLNA	80	198	173	FLNA	1.00225	0.938225	0.00324057	0.0276931
Q01082-3	Isoform of Q01082, Isoform 2 of Spectrin beta chain, non-erythrocytic 1 OS=Homo sapiens OX=9606 GN=SPTBN1	86	216	2	SPTBN1	0.995425	0.916561	-0.00661591	0.0378384
O75369	Filamin-B OS=Homo sapiens OX=9606 GN=FLNB PE=1 SV=2	83	191	7	FLNB	1.02924	0.226959	0.0415778	0.644053
Q00610-2	Isoform of Q00610, Isoform 2 of Clathrin heavy chain 1 OS=Homo sapiens OX=9606 GN=CLTC	89	157	101	CLTC	1.01801	0.563274	0.0257506	0.24928
Q02952	A-kinase anchor protein 12 OS=Homo sapiens OX=9606 GN=AKAP12 PE=1 SV=4	86	145	145	AKAP12	0.992748	0.866696	-0.0105007	0.062133
P35580	Myosin-10 OS=Homo sapiens OX=9606 GN=MYH10 PE=1 SV=3	79	201	146	MYH10	1.0243	0.415036	0.0346324	0.381915
Q9Y490	Talin-1 OS=Homo sapiens OX=9606 GN=TLN1 PE=1 SV=3	83	180	156	TLN1	0.990755	0.585282	-0.0133992	0.232634
P02461	Collagen alpha-1(III) chain OS=Homo sapiens OX=9606 GN=COL3A1 PE=1 SV=4	80	111	82	COL3A1	1.00034	0.990558	0.000484277	0.00412002
P08238	Heat shock protein HSP 90-beta OS=Homo sapiens OX=9606 GN=HSP90AB1 PE=1 SV=4	93	100	36	HSP90AB1	1.01068	0.908483	0.0153289	0.0416831
A0A6Q8PFE4	Isoform of P60709, Actin, cytoplasmic 1 OS=Homo sapiens OX=9606 GN=ACTB PE=1 SV=1	99	53	3	ACTB	1.21617	0.276323	0.282339	0.558582
P10809	60 kDa heat shock protein, mitochondrial OS=Homo sapiens OX=9606 GN=HSPD1 PE=1 SV=2	93	80	80	HSPD1	1.05457	0.0704836	0.0766536	1.15191
P13639	Elongation factor 2 OS=Homo sapiens OX=9606 GN=EEF2 PE=1 SV=4	88	100	96	EEF2	1.02607	0.509691	0.0371328	0.292693
A0A2R8Y793	Isoform of P60709, Actin, cytoplasmic 1 (Fragment) OS=Homo sapiens OX=9606 GN=ACTB PE=1 SV=1	100	47	2	ACTB	1.0107	0.925389	0.0153511	0.0336759
H3BPE1	Isoform of Q9UPN3, Microtubule-actin cross-linking factor 1, isoforms 6/7 OS=Homo sapiens OX=9606 GN=MACF1 PE=1 SV=1	41	264	5	MACF1	0.999695	0.972951	-0.00043964	0.0119093
P07900	Heat shock protein HSP 90-alpha OS=Homo sapiens OX=9606 GN=HSP90AA1 PE=1 SV=5	87	94	42	HSP90AA1	0.973742	0.500523	-0.0383878	0.300576
A0A804F729	Isoform of P14618, Pyruvate kinase OS=Homo sapiens OX=9606 GN=PKM PE=1 SV=1	85	82	3	PKM	1.04489	0.369224	0.0633457	0.43271
P04406	Glyceraldehyde-3-phosphate dehydrogenase OS=Homo sapiens OX=9606 GN=GAPDH PE=1 SV=3	96	53	6	GAPDH	1.02301	0.209643	0.0328255	0.678519
P29401	Transketolase OS=Homo sapiens OX=9606 GN=TKT PE=1 SV=3	96	71	2	TKT	1.01213	0.523052	0.0173978	0.281455
H7C144	Isoform of O43707, Alpha-actinin-4 OS=Homo sapiens OX=9606 GN=ACTN4 PE=1 SV=2	91	98	3	ACTN4	1.0593	0.625167	0.0831105	0.204004
H3BTN5	Isoform of P14618, Pyruvate kinase (Fragment) OS=Homo sapiens OX=9606 GN=PKM PE=1 SV=1	96	73	2	PKM	1.03879	0.274381	0.0549096	0.561646
C9JUP7	Isoform of P55072, Transitional endoplasmic reticulum ATPase OS=Homo sapiens OX=9606 GN=VCP PE=1 SV=2	91	87	2	VCP	0.993183	0.796329	-0.00986807	0.0989076
A0A7P0T8Q5	Isoform of P55072, Transitional endoplasmic reticulum ATPase OS=Homo sapiens OX=9606 GN=VCP PE=1 SV=1	91	86	7	VCP	1.01034	0.787122	0.0148382	0.103958
A0A7P0T8A3	Isoform of P55072, Transitional endoplasmic reticulum ATPase OS=Homo sapiens OX=9606 GN=VCP PE=1 SV=1	91	87	2	VCP	1.03613	0.656239	0.051209	0.182938
Q14315	Filamin-C OS=Homo sapiens OX=9606 GN=FLNC PE=1 SV=3	75	168	148	FLNC	0.946004	0.491671	-0.0800824	0.308326
P06733	Alpha-enolase OS=Homo sapiens OX=9606 GN=ENO1 PE=1 SV=2	96	68	18	ENO1	1.01533	0.242803	0.0219553	0.614746
P53396	ATP-citrate synthase OS=Homo sapiens OX=9606 GN=ACLY PE=1 SV=3	74	96	2	ACLY	1.02262	0.464006	0.0322678	0.333476
P38646	Stress-70 protein, mitochondrial OS=Homo sapiens OX=9606 GN=HSPA9 PE=1 SV=2	77	67	57	HSPA9	1.05522	0.271699	0.077545	0.565912
Q5VTE0	Putative elongation factor 1-alpha-like 3 OS=Homo sapiens OX=9606 GN=EEF1A1P5 PE=5 SV=1	80	57	9	EEF1A1P5	1.00033	0.993145	0.000478768	0.0029875
P11717	Cation-independent mannose-6-phosphate receptor OS=Homo sapiens OX=9606 GN=IGF2R PE=1 SV=3	65	137	137	IGF2R	1.00739	0.804695	0.0106203	0.0943689
P46940	Ras GTPase-activating-like protein IQGAP1 OS=Homo sapiens OX=9606 GN=IQGAP1 PE=1 SV=1	75	119	114	IQGAP1	1.01066	0.75084	0.0152983	0.124452
P11021	Endoplasmic reticulum chaperone BiP OS=Homo sapiens OX=9606 GN=HSPA5 PE=1 SV=2	79	78	75	HSPA5	1.05966	0.167978	0.0836081	0.774747
P34932	Heat shock 70 kDa protein 4 OS=Homo sapiens OX=9606 GN=HSPA4 PE=1 SV=4	92	85	77	HSPA4	0.982185	0.637096	-0.0259337	0.195795
Q5T4S7	E3 ubiquitin-protein ligase UBR4 OS=Homo sapiens OX=9606 GN=UBR4 PE=1 SV=1	45	187	186	UBR4	0.996881	0.932051	-0.00450625	0.0305603
A0A7P0TA35	Isoform of P07237, Protein disulfide-isomerase OS=Homo sapiens OX=9606 GN=P4HB PE=1 SV=1	90	64	2	P4HB	1.02204	0.248351	0.0314561	0.604934
A0A7I2V5N4	Isoform of P68104, Elongation factor 1-alpha OS=Homo sapiens OX=9606 GN=EEF1A1 PE=1 SV=1	88	49	2	EEF1A1	0.954462	0.672279	-0.0672407	0.17245
Q9NYU2	UDP-glucose:glycoprotein glucosyltransferase 1 OS=Homo sapiens OX=9606 GN=UGGT1 PE=1 SV=3	73	103	97	UGGT1	0.987095	0.639671	-0.0187394	0.194043
Q99715	Collagen alpha-1(XII) chain OS=Homo sapiens OX=9606 GN=COL12A1 PE=1 SV=2	62	143	112	COL12A1	0.958718	0.362981	-0.0608219	0.440116
Q14697	Neutral alpha-glucosidase AB OS=Homo sapiens OX=9606 GN=GANAB PE=1 SV=3	79	75	3	GANAB	0.945279	0.22925	-0.0811883	0.639691
P48643	T-complex protein 1 subunit epsilon OS=Homo sapiens OX=9606 GN=CCT5 PE=1 SV=1	94	72	67	CCT5	0.974519	0.0559726	-0.0372382	1.25202
O00410	Importin-5 OS=Homo sapiens OX=9606 GN=IPO5 PE=1 SV=4	84	75	61	IPO5	0.990794	0.794852	-0.0133432	0.0997136
P27708	CAD protein OS=Homo sapiens OX=9606 GN=CAD PE=1 SV=3	75	112	106	CAD	1.02743	0.394483	0.0390375	0.403971
Q14697-2	Isoform of Q14697, Isoform 2 of Neutral alpha-glucosidase AB OS=Homo sapiens OX=9606 GN=GANAB	78	74	2	GANAB	1.04664	0.145232	0.0657641	0.837936
Q16658	Fascin OS=Homo sapiens OX=9606 GN=FSCN1 PE=1 SV=3	91	54	43	FSCN1	0.988612	0.827485	-0.0165234	0.0822399
P04264	Keratin, type II cytoskeletal 1 OS=Homo sapiens OX=9606 GN=KRT1 PE=1 SV=6	71	73	49	KRT1	1.00241	0.990661	0.00347484	0.00407474
Q92598	Heat shock protein 105 kDa OS=Homo sapiens OX=9606 GN=HSPH1 PE=1 SV=1	88	83	2	HSPH1	0.9536	0.0877552	-0.0685444	1.05673
Q15029	116 kDa U5 small nuclear ribonucleoprotein component OS=Homo sapiens OX=9606 GN=EFTUD2 PE=1 SV=1	89	74	73	EFTUD2	1.0566	0.100038	0.0794254	0.999834
P35527	Keratin, type I cytoskeletal 9 OS=Homo sapiens OX=9606 GN=KRT9 PE=1 SV=3	77	57	54	KRT9	0.986915	0.955417	-0.0190022	0.0198069
P11047	Laminin subunit gamma-1 OS=Homo sapiens OX=9606 GN=LAMC1 PE=1 SV=3	61	88	88	LAMC1	0.97001	0.541266	-0.0439278	0.266589
Q86VP6	Cullin-associated NEDD8-dissociated protein 1 OS=Homo sapiens OX=9606 GN=CAND1 PE=1 SV=2	81	95	88	CAND1	1.0231	0.534717	0.0329456	0.271876
Q99832	T-complex protein 1 subunit eta OS=Homo sapiens OX=9606 GN=CCT7 PE=1 SV=2	92	57	11	CCT7	0.98078	0.355988	-0.0279982	0.448564
P13667	Protein disulfide-isomerase A4 OS=Homo sapiens OX=9606 GN=PDIA4 PE=1 SV=2	84	74	2	PDIA4	0.979756	0.587666	-0.0295061	0.23087
P17987	T-complex protein 1 subunit alpha OS=Homo sapiens OX=9606 GN=TCP1 PE=1 SV=1	93	66	51	TCP1	0.971374	0.338932	-0.041902	0.469887
Q9Y4L1	Hypoxia up-regulated protein 1 OS=Homo sapiens OX=9606 GN=HYOU1 PE=1 SV=1	73	73	60	HYOU1	0.936506	0.261422	-0.0946405	0.582659
P50990	T-complex protein 1 subunit theta OS=Homo sapiens OX=9606 GN=CCT8 PE=1 SV=4	95	67	22	CCT8	0.972658	0.42474	-0.0399954	0.371876
A0A0G2JIW1	Isoform of P0DMV9, Heat shock 70 kDa protein 1B OS=Homo sapiens OX=9606 GN=HSPA1B PE=1 SV=1	84	57	30	HSPA1B	1.08399	0.0995064	0.116356	1.00215
P78371	T-complex protein 1 subunit beta OS=Homo sapiens OX=9606 GN=CCT2 PE=1 SV=4	94	61	61	CCT2	0.994281	0.677922	-0.00827492	0.16882
Q6P2Q9	Pre-mRNA-processing-splicing factor 8 OS=Homo sapiens OX=9606 GN=PRPF8 PE=1 SV=2	66	133	133	PRPF8	1.0518	0.0697714	0.0728588	1.15632
P33176	Kinesin-1 heavy chain OS=Homo sapiens OX=9606 GN=KIF5B PE=1 SV=1	76	90	71	KIF5B	1.0324	0.463463	0.0460069	0.333985
E7EUI6	Isoform of P05556, Integrin beta OS=Homo sapiens OX=9606 GN=ITGB1 PE=1 SV=2	63	53	46	ITGB1	1.02489	0.273244	0.0354734	0.563449
P62258	14-3-3 protein epsilon OS=Homo sapiens OX=9606 GN=YWHAE PE=1 SV=1	93	43	40	YWHAE	0.984224	0.651033	-0.0229413	0.186397
J3KPS3	Isoform of P04075, Fructose-bisphosphate aldolase OS=Homo sapiens OX=9606 GN=ALDOA PE=1 SV=1	97	46	5	ALDOA	0.981894	0.534452	-0.0263604	0.272091
P49588	Alanine--tRNA ligase, cytoplasmic OS=Homo sapiens OX=9606 GN=AARS1 PE=1 SV=2	77	73	73	AARS1	1.02256	0.615621	0.0321793	0.210686
P21980	Protein-glutamine gamma-glutamyltransferase 2 OS=Homo sapiens OX=9606 GN=TGM2 PE=1 SV=2	80	57	57	TGM2	0.953583	0.112802	-0.0685703	0.947683
A8K7Q2	Isoform of P11142, Heat shock cognate 71 kDa protein OS=Homo sapiens OX=9606 GN=HSPA8 PE=1 SV=1	92	49	2	HSPA8	1.08658	0.0936372	0.119797	1.02855
A0A7P0T8X1	Isoform of P07237, Protein disulfide-isomerase OS=Homo sapiens OX=9606 GN=P4HB PE=1 SV=1	94	64	6	P4HB	1.03841	0.625565	0.0543795	0.203728
P30101	Protein disulfide-isomerase A3 OS=Homo sapiens OX=9606 GN=PDIA3 PE=1 SV=4	90	67	10	PDIA3	0.968307	0.609507	-0.0464634	0.215021
P49321	Nuclear autoantigenic sperm protein OS=Homo sapiens OX=9606 GN=NASP PE=1 SV=2	88	74	73	NASP	0.998844	0.974	-0.00166844	0.0114408
P50991	T-complex protein 1 subunit delta OS=Homo sapiens OX=9606 GN=CCT4 PE=1 SV=4	88	51	50	CCT4	0.992286	0.698991	-0.011172	0.155528
P17301	Integrin alpha-2 OS=Homo sapiens OX=9606 GN=ITGA2 PE=1 SV=2	54	55	55	ITGA2	1.00423	0.924263	0.00608847	0.0342043
P17655	Calpain-2 catalytic subunit OS=Homo sapiens OX=9606 GN=CAPN2 PE=1 SV=6	79	59	59	CAPN2	0.942794	0.128777	-0.0849856	0.89016
P63104	14-3-3 protein zeta/delta OS=Homo sapiens OX=9606 GN=YWHAZ PE=1 SV=1	95	50	7	YWHAZ	1.0305	0.116474	0.0433479	0.933771
E9PGC8	Isoform of P78559, Microtubule-associated protein 1A OS=Homo sapiens OX=9606 GN=MAP1A PE=1 SV=1	49	123	121	MAP1A	0.897192	0.0768554	-0.156512	1.11433
P62736	Actin, aortic smooth muscle OS=Homo sapiens OX=9606 GN=ACTA2 PE=1 SV=1	98	42	5	ACTA2	0.959291	0.134684	-0.0599596	0.870684
P50395	Rab GDP dissociation inhibitor beta OS=Homo sapiens OX=9606 GN=GDI2 PE=1 SV=2	96	61	32	GDI2	0.990409	0.783994	-0.0139034	0.105687
A0A7P0T890	Isoform of Q03001, Dystonin OS=Homo sapiens OX=9606 GN=DST PE=1 SV=1	25	160	39	DST	0.966961	0.574693	-0.0484706	0.240564
P35908	Keratin, type II cytoskeletal 2 epidermal OS=Homo sapiens OX=9606 GN=KRT2 PE=1 SV=2	93	65	50	KRT2	1.17293	0.462584	0.230114	0.334809
Q92945	Far upstream element-binding protein 2 OS=Homo sapiens OX=9606 GN=KHSRP PE=1 SV=4	78	59	51	KHSRP	1.04179	0.0630967	0.0590625	1.19999
A0A7I2V4F0	Isoform of Q92499, ATP-dependent RNA helicase DDX1 OS=Homo sapiens OX=9606 GN=DDX1 PE=1 SV=1	77	71	71	DDX1	0.991042	0.812069	-0.0129825	0.0904073
P00558	Phosphoglycerate kinase 1 OS=Homo sapiens OX=9606 GN=PGK1 PE=1 SV=3	96	54	47	PGK1	1.05977	0.447488	0.0837483	0.349219
P49368-2	Isoform of P49368, Isoform 2 of T-complex protein 1 subunit gamma OS=Homo sapiens OX=9606 GN=CCT3	89	55	37	CCT3	0.996972	0.903319	-0.00437552	0.0441589
P68133	Actin, alpha skeletal muscle OS=Homo sapiens OX=9606 GN=ACTA1 PE=1 SV=1	93	43	5	ACTA1	0.981774	0.682648	-0.0265366	0.165803
Q9Y230	RuvB-like 2 OS=Homo sapiens OX=9606 GN=RUVBL2 PE=1 SV=3	91	56	56	RUVBL2	1.04553	0.380283	0.064241	0.419894
Q32MZ4-3	Isoform of Q32MZ4, Isoform 3 of Leucine-rich repeat flightless-interacting protein 1 OS=Homo sapiens OX=9606 GN=LRRFIP1	69	60	44	LRRFIP1	0.989577	0.60322	-0.0151167	0.219524
Q13200	26S proteasome non-ATPase regulatory subunit 2 OS=Homo sapiens OX=9606 GN=PSMD2 PE=1 SV=3	85	67	67	PSMD2	1.00297	0.920928	0.00428112	0.0357743
P40227	T-complex protein 1 subunit zeta OS=Homo sapiens OX=9606 GN=CCT6A PE=1 SV=3	87	53	53	CCT6A	0.955051	0.269701	-0.0663504	0.569118
Q99460	26S proteasome non-ATPase regulatory subunit 1 OS=Homo sapiens OX=9606 GN=PSMD1 PE=1 SV=2	72	67	67	PSMD1	0.987566	0.609543	-0.0180502	0.214996
P42704	Leucine-rich PPR motif-containing protein, mitochondrial OS=Homo sapiens OX=9606 GN=LRPPRC PE=1 SV=3	74	95	90	LRPPRC	0.970498	0.445394	-0.0432024	0.351256
Q9NR09	Baculoviral IAP repeat-containing protein 6 OS=Homo sapiens OX=9606 GN=BIRC6 PE=1 SV=3	35	114	112	BIRC6	0.982212	0.388956	-0.025894	0.4101
P07814	Bifunctional glutamate/proline--tRNA ligase OS=Homo sapiens OX=9606 GN=EPRS1 PE=1 SV=5	68	93	91	EPRS1	0.954127	0.398517	-0.0677472	0.399553
E7EX44	Isoform of Q05682, Caldesmon OS=Homo sapiens OX=9606 GN=CALD1 PE=1 SV=1	72	64	6	CALD1	1.01252	0.623441	0.0179515	0.205205
P26640	Valine--tRNA ligase OS=Homo sapiens OX=9606 GN=VARS1 PE=1 SV=4	69	81	81	VARS1	1.00278	0.924817	0.00400216	0.033944
P01024	Complement C3 OS=Homo sapiens OX=9606 GN=C3 PE=1 SV=2	71	96	86	C3	1.09257	0.129012	0.127726	0.88937
P14923	Junction plakoglobin OS=Homo sapiens OX=9606 GN=JUP PE=1 SV=3	83	54	47	JUP	0.989267	0.626093	-0.0155687	0.203361
Q08378	Golgin subfamily A member 3 OS=Homo sapiens OX=9606 GN=GOLGA3 PE=1 SV=2	70	90	19	GOLGA3	1.00874	0.704523	0.0125564	0.152105
Q9H0D6	5'-3' exoribonuclease 2 OS=Homo sapiens OX=9606 GN=XRN2 PE=1 SV=1	70	63	62	XRN2	0.99139	0.466694	-0.0124753	0.330968
Q12931	Heat shock protein 75 kDa, mitochondrial OS=Homo sapiens OX=9606 GN=TRAP1 PE=1 SV=3	79	63	12	TRAP1	1.024	0.613736	0.034211	0.212018
Q13616	Cullin-1 OS=Homo sapiens OX=9606 GN=CUL1 PE=1 SV=2	78	76	76	CUL1	1.00445	0.805673	0.00640605	0.0938414
Q13263	Transcription intermediary factor 1-beta OS=Homo sapiens OX=9606 GN=TRIM28 PE=1 SV=5	78	57	32	TRIM28	0.963804	0.518001	-0.0531885	0.285669
Q05682-4	Isoform of Q05682, Isoform 4 of Caldesmon OS=Homo sapiens OX=9606 GN=CALD1	70	62	4	CALD1	1.03121	0.211242	0.0443354	0.67522
O15031	Plexin-B2 OS=Homo sapiens OX=9606 GN=PLXNB2 PE=1 SV=3	58	78	76	PLXNB2	1.00306	0.886207	0.00441426	0.0524648
P16615	Sarcoplasmic/endoplasmic reticulum calcium ATPase 2 OS=Homo sapiens OX=9606 GN=ATP2A2 PE=1 SV=1	62	68	4	ATP2A2	1.10069	0.0880946	0.138405	1.05505
Q14195-2	Isoform of Q14195, Isoform LCRMP-4 of Dihydropyrimidinase-related protein 3 OS=Homo sapiens OX=9606 GN=DPYSL3	83	49	42	DPYSL3	0.983799	0.265103	-0.0235647	0.576586
P31948	Stress-induced-phosphoprotein 1 OS=Homo sapiens OX=9606 GN=STIP1 PE=1 SV=1	85	69	69	STIP1	1.01868	0.582067	0.0267023	0.235027
P07942	Laminin subunit beta-1 OS=Homo sapiens OX=9606 GN=LAMB1 PE=1 SV=2	58	76	73	LAMB1	0.978223	0.538364	-0.0317644	0.268924
P09936	Ubiquitin carboxyl-terminal hydrolase isozyme L1 OS=Homo sapiens OX=9606 GN=UCHL1 PE=1 SV=2	100	30	30	UCHL1	0.989393	0.720093	-0.0153841	0.142611
P15311	Ezrin OS=Homo sapiens OX=9606 GN=EZR PE=1 SV=4	71	72	55	EZR	1.02564	0.600842	0.03652	0.22124
Q14789-4	Isoform of Q14789, Isoform 4 of Golgin subfamily B member 1 OS=Homo sapiens OX=9606 GN=GOLGB1	49	132	24	GOLGB1	0.975841	0.578747	-0.0352825	0.237511
Q16881	Thioredoxin reductase 1, cytoplasmic OS=Homo sapiens OX=9606 GN=TXNRD1 PE=1 SV=3	69	47	3	TXNRD1	0.998775	0.953766	-0.00176909	0.0205581
Q05682	Caldesmon OS=Homo sapiens OX=9606 GN=CALD1 PE=1 SV=3	50	61	2	CALD1	0.99001	0.868337	-0.0144853	0.0613116
Q14980-2	Isoform of Q14980, Isoform 2 of Nuclear mitotic apparatus protein 1 OS=Homo sapiens OX=9606 GN=NUMA1	58	113	111	NUMA1	0.920867	0.256842	-0.118935	0.590333
Q16881-5	Isoform of Q16881, Isoform 5 of Thioredoxin reductase 1, cytoplasmic OS=Homo sapiens OX=9606 GN=TXNRD1	82	46	3	TXNRD1	1.0168	0.713969	0.0240424	0.146321
A0A0A0MRM8	Isoform of Q9UM54, Unconventional myosin-VI OS=Homo sapiens OX=9606 GN=MYO6 PE=1 SV=1	69	87	87	MYO6	1.01074	0.819942	0.015408	0.0862167
P53618	Coatomer subunit beta OS=Homo sapiens OX=9606 GN=COPB1 PE=1 SV=3	81	70	70	COPB1	0.997767	0.962333	-0.00322575	0.0166746
P26639	Threonine--tRNA ligase 1, cytoplasmic OS=Homo sapiens OX=9606 GN=TARS1 PE=1 SV=3	75	60	54	TARS1	0.949631	0.103101	-0.0745613	0.986739
P39060	Collagen alpha-1(XVIII) chain OS=Homo sapiens OX=9606 GN=COL18A1 PE=1 SV=5	48	59	59	COL18A1	0.950742	0.313498	-0.0728748	0.503765
Q93008	Probable ubiquitin carboxyl-terminal hydrolase FAF-X OS=Homo sapiens OX=9606 GN=USP9X PE=1 SV=4	49	104	59	USP9X	0.972769	0.308204	-0.0398313	0.511161
P30622-2	Isoform of P30622, Isoform 3 of CAP-Gly domain-containing linker protein 1 OS=Homo sapiens OX=9606 GN=CLIP1	64	101	2	CLIP1	1.04585	0.424401	0.0646766	0.372223
P09622	Dihydrolipoyl dehydrogenase, mitochondrial OS=Homo sapiens OX=9606 GN=DLD PE=1 SV=2	81	36	36	DLD	1.04022	0.144878	0.0568851	0.838999
P21281	V-type proton ATPase subunit B, brain isoform OS=Homo sapiens OX=9606 GN=ATP6V1B2 PE=1 SV=3	86	36	34	ATP6V1B2	0.953781	0.0619013	-0.0682706	1.2083
P06756	Integrin alpha-V OS=Homo sapiens OX=9606 GN=ITGAV PE=1 SV=2	64	69	69	ITGAV	1.00104	0.969283	0.0014939	0.0135493
P30622	CAP-Gly domain-containing linker protein 1 OS=Homo sapiens OX=9606 GN=CLIP1 PE=1 SV=2	63	101	2	CLIP1	0.999893	0.997259	-0.000154053	0.00119222
H3BPS8	Isoform of P04075, Fructose-bisphosphate aldolase (Fragment) OS=Homo sapiens OX=9606 GN=ALDOA PE=1 SV=1	81	33	2	ALDOA	1.00765	0.889145	0.0109901	0.0510272
P25205	DNA replication licensing factor MCM3 OS=Homo sapiens OX=9606 GN=MCM3 PE=1 SV=3	86	70	70	MCM3	1.02591	0.580308	0.0369006	0.236341
Q96AE4	Far upstream element-binding protein 1 OS=Homo sapiens OX=9606 GN=FUBP1 PE=1 SV=3	74	51	3	FUBP1	1.01578	0.231322	0.0225942	0.635783
Q9UBT2	SUMO-activating enzyme subunit 2 OS=Homo sapiens OX=9606 GN=UBA2 PE=1 SV=2	75	49	26	UBA2	0.939751	0.123718	-0.0896491	0.907566
Q96AE4-2	Isoform of Q96AE4, Isoform 2 of Far upstream element-binding protein 1 OS=Homo sapiens OX=9606 GN=FUBP1	69	50	2	FUBP1	0.990604	0.842549	-0.0136191	0.0744047
P60174	Triosephosphate isomerase OS=Homo sapiens OX=9606 GN=TPI1 PE=1 SV=4	96	40	36	TPI1	1.01137	0.736471	0.0163096	0.132845
Q96KP4	Cytosolic non-specific dipeptidase OS=Homo sapiens OX=9606 GN=CNDP2 PE=1 SV=2	93	53	41	CNDP2	0.988671	0.861662	-0.016438	0.0646631
Q13439-5	Isoform of Q13439, Isoform 5 of Golgin subfamily A member 4 OS=Homo sapiens OX=9606 GN=GOLGA4	56	120	3	GOLGA4	1.01806	0.770107	0.0258197	0.113449
P07384	Calpain-1 catalytic subunit OS=Homo sapiens OX=9606 GN=CAPN1 PE=1 SV=1	80	65	65	CAPN1	0.960276	0.255692	-0.0584797	0.592284
P00390	Glutathione reductase, mitochondrial OS=Homo sapiens OX=9606 GN=GSR PE=1 SV=2	83	42	10	GSR	0.999647	0.991078	-0.000509894	0.00389201
P04083	Annexin A1 OS=Homo sapiens OX=9606 GN=ANXA1 PE=1 SV=2	88	45	45	ANXA1	0.937585	0.108811	-0.0929787	0.963329
P33991	DNA replication licensing factor MCM4 OS=Homo sapiens OX=9606 GN=MCM4 PE=1 SV=5	75	63	60	MCM4	1.03415	0.651233	0.0484397	0.186264
Q15084	Protein disulfide-isomerase A6 OS=Homo sapiens OX=9606 GN=PDIA6 PE=1 SV=1	81	38	37	PDIA6	1.02818	0.389612	0.04009	0.409368
O15230	Laminin subunit alpha-5 OS=Homo sapiens OX=9606 GN=LAMA5 PE=1 SV=8	38	97	96	LAMA5	0.970071	0.683706	-0.0438378	0.165131
O15067	Phosphoribosylformylglycinamidine synthase OS=Homo sapiens OX=9606 GN=PFAS PE=1 SV=4	64	63	63	PFAS	0.980194	0.152551	-0.028861	0.816586
Q02790	Peptidyl-prolyl cis-trans isomerase FKBP4 OS=Homo sapiens OX=9606 GN=FKBP4 PE=1 SV=3	93	64	63	FKBP4	0.955242	0.216114	-0.0660623	0.665316
P61981	14-3-3 protein gamma OS=Homo sapiens OX=9606 GN=YWHAG PE=1 SV=2	94	38	29	YWHAG	1.00866	0.817187	0.0124439	0.0876783
A0A6Q8PGN6	Isoform of P20810, Calpastatin OS=Homo sapiens OX=9606 GN=CAST PE=1 SV=1	77	59	3	CAST	1.04375	0.420225	0.0617771	0.376518
P27348	14-3-3 protein theta OS=Homo sapiens OX=9606 GN=YWHAQ PE=1 SV=1	95	40	9	YWHAQ	0.969915	0.525598	-0.0440693	0.279347
P19338	Nucleolin OS=Homo sapiens OX=9606 GN=NCL PE=1 SV=3	65	73	2	NCL	0.91878	0.445146	-0.122208	0.351497
Q12906-7	Isoform of Q12906, Isoform 7 of Interleukin enhancer-binding factor 3 OS=Homo sapiens OX=9606 GN=ILF3	66	50	40	ILF3	0.941732	0.554344	-0.0866122	0.256221
O60763	General vesicular transport factor p115 OS=Homo sapiens OX=9606 GN=USO1 PE=1 SV=2	71	61	61	USO1	0.97878	0.638273	-0.0309434	0.194993
P23526	Adenosylhomocysteinase OS=Homo sapiens OX=9606 GN=AHCY PE=1 SV=4	66	40	38	AHCY	0.988391	0.742763	-0.0168468	0.12915
P54578	Ubiquitin carboxyl-terminal hydrolase 14 OS=Homo sapiens OX=9606 GN=USP14 PE=1 SV=3	86	49	49	USP14	0.971306	0.530423	-0.0420023	0.275378
P45974-2	Isoform of P45974, Isoform Short of Ubiquitin carboxyl-terminal hydrolase 5 OS=Homo sapiens OX=9606 GN=USP5	70	54	51	USP5	0.979699	0.569145	-0.0295902	0.244777
A0AVT1	Ubiquitin-like modifier-activating enzyme 6 OS=Homo sapiens OX=9606 GN=UBA6 PE=1 SV=1	74	58	43	UBA6	0.948803	0.149345	-0.0758199	0.825808
K7EM38	Isoform of P63261, Actin, cytoplasmic 2 (Fragment) OS=Homo sapiens OX=9606 GN=ACTG1 PE=1 SV=1	100	18	5	ACTG1	1.01832	0.809274	0.0261912	0.0919044
A6NMZ7	Collagen alpha-6(VI) chain OS=Homo sapiens OX=9606 GN=COL6A6 PE=1 SV=2	47	76	74	COL6A6	0.986415	0.7679	-0.0197335	0.114695
Q96AY3	Peptidyl-prolyl cis-trans isomerase FKBP10 OS=Homo sapiens OX=9606 GN=FKBP10 PE=1 SV=1	81	45	19	FKBP10	0.948567	0.223496	-0.076178	0.650731
P31946-2	Isoform of P31946, Isoform Short of 14-3-3 protein beta/alpha OS=Homo sapiens OX=9606 GN=YWHAB	95	38	13	YWHAB	1.02216	0.538111	0.0316232	0.269128
Q9Y2J2-2	Isoform of Q9Y2J2, Isoform 2 of Band 4.1-like protein 3 OS=Homo sapiens OX=9606 GN=EPB41L3	81	66	3	EPB41L3	0.992722	0.684163	-0.0105377	0.164841
Q92900	Regulator of nonsense transcripts 1 OS=Homo sapiens OX=9606 GN=UPF1 PE=1 SV=2	67	62	61	UPF1	1.07637	0.0645506	0.106181	1.1901
A5YKK6	CCR4-NOT transcription complex subunit 1 OS=Homo sapiens OX=9606 GN=CNOT1 PE=1 SV=2	48	94	94	CNOT1	0.993223	0.756149	-0.00980975	0.121393
P49748	Very long-chain specific acyl-CoA dehydrogenase, mitochondrial OS=Homo sapiens OX=9606 GN=ACADVL PE=1 SV=1	80	50	49	ACADVL	1.05365	0.170669	0.0754016	0.767846
H7BY16	Isoform of P19338, Nucleolin OS=Homo sapiens OX=9606 GN=NCL PE=1 SV=9	64	73	2	NCL	0.951201	0.600972	-0.0721783	0.221146
Q9Y4G6	Talin-2 OS=Homo sapiens OX=9606 GN=TLN2 PE=1 SV=4	44	91	69	TLN2	0.832359	0.0665826	-0.264722	1.17664
Q14566	DNA replication licensing factor MCM6 OS=Homo sapiens OX=9606 GN=MCM6 PE=1 SV=1	78	70	70	MCM6	0.995275	0.925738	-0.00683247	0.033512
P09104	Gamma-enolase OS=Homo sapiens OX=9606 GN=ENO2 PE=1 SV=3	83	31	21	ENO2	1.01563	0.329024	0.0223702	0.482772
Q15019	Septin-2 OS=Homo sapiens OX=9606 GN=SEPTIN2 PE=1 SV=1	88	36	24	SEPTIN2	0.988091	0.813337	-0.0172847	0.0897295
P52209	6-phosphogluconate dehydrogenase, decarboxylating OS=Homo sapiens OX=9606 GN=PGD PE=1 SV=3	89	40	40	PGD	0.977151	0.494519	-0.033347	0.305817
P40926	Malate dehydrogenase, mitochondrial OS=Homo sapiens OX=9606 GN=MDH2 PE=1 SV=3	74	41	41	MDH2	1.03097	0.0639334	0.0440013	1.19427
Q9C0C9	(E3-independent) E2 ubiquitin-conjugating enzyme OS=Homo sapiens OX=9606 GN=UBE2O PE=1 SV=3	63	65	23	UBE2O	0.948753	0.133591	-0.0758954	0.874222
P54289-2	Isoform of P54289, Isoform 2 of Voltage-dependent calcium channel subunit alpha-2/delta-1 OS=Homo sapiens OX=9606 GN=CACNA2D1	56	52	2	CACNA2D1	1.02433	0.410412	0.0346804	0.38678
Q99536	Synaptic vesicle membrane protein VAT-1 homolog OS=Homo sapiens OX=9606 GN=VAT1 PE=1 SV=2	76	29	28	VAT1	1.02002	0.422821	0.0285939	0.373844
Q9ULT8	E3 ubiquitin-protein ligase HECTD1 OS=Homo sapiens OX=9606 GN=HECTD1 PE=1 SV=4	44	82	9	HECTD1	0.964963	0.201357	-0.0514548	0.696034
Q12955-4	Isoform of Q12955, Isoform 2 of Ankyrin-3 OS=Homo sapiens OX=9606 GN=ANK3	54	79	25	ANK3	0.991442	0.589279	-0.0124002	0.229679
Q8N8S7-2	Isoform of Q8N8S7, Isoform 2 of Protein enabled homolog OS=Homo sapiens OX=9606 GN=ENAH	56	43	2	ENAH	1.02689	0.32325	0.0382816	0.490462
O75533	Splicing factor 3B subunit 1 OS=Homo sapiens OX=9606 GN=SF3B1 PE=1 SV=3	66	70	70	SF3B1	1.06862	0.412595	0.0957479	0.384476
P55060	Exportin-2 OS=Homo sapiens OX=9606 GN=CSE1L PE=1 SV=3	76	70	70	CSE1L	0.974932	0.547223	-0.0366259	0.261836
Q9BXJ9	N-alpha-acetyltransferase 15, NatA auxiliary subunit OS=Homo sapiens OX=9606 GN=NAA15 PE=1 SV=1	79	79	2	NAA15	0.969752	0.330058	-0.0443122	0.48141
P22102	Trifunctional purine biosynthetic protein adenosine-3 OS=Homo sapiens OX=9606 GN=GART PE=1 SV=1	72	61	51	GART	0.999259	0.983219	-0.00106893	0.00734963
Q5VYK3	Proteasome adapter and scaffold protein ECM29 OS=Homo sapiens OX=9606 GN=ECPAS PE=1 SV=2	60	86	86	ECPAS	1.00071	0.982574	0.00102391	0.00763465
Q8TAT6	Nuclear protein localization protein 4 homolog OS=Homo sapiens OX=9606 GN=NPLOC4 PE=1 SV=3	69	47	44	NPLOC4	0.973232	0.34243	-0.0391442	0.465428
P61221	ATP-binding cassette sub-family E member 1 OS=Homo sapiens OX=9606 GN=ABCE1 PE=1 SV=1	82	48	39	ABCE1	1.01161	0.793472	0.0166512	0.100468
P55209	Nucleosome assembly protein 1-like 1 OS=Homo sapiens OX=9606 GN=NAP1L1 PE=1 SV=1	75	31	3	NAP1L1	0.988891	0.776029	-0.0161162	0.110122
O43491	Band 4.1-like protein 2 OS=Homo sapiens OX=9606 GN=EPB41L2 PE=1 SV=1	73	69	13	EPB41L2	0.965352	0.295052	-0.0508736	0.530101
Q32Q12	Isoform of P22392, Nucleoside diphosphate kinase OS=Homo sapiens OX=9606 GN=NME1-NME2 PE=1 SV=1	79	25	4	NME1-NME2	0.991096	0.736448	-0.0129032	0.132858
Q9NSE4	Isoleucine--tRNA ligase, mitochondrial OS=Homo sapiens OX=9606 GN=IARS2 PE=1 SV=2	69	60	59	IARS2	1.06003	0.310356	0.0841018	0.50814
P08758	Annexin A5 OS=Homo sapiens OX=9606 GN=ANXA5 PE=1 SV=2	90	44	43	ANXA5	0.945639	0.244923	-0.0806382	0.61097
P30041	Peroxiredoxin-6 OS=Homo sapiens OX=9606 GN=PRDX6 PE=1 SV=3	90	29	29	PRDX6	1.02778	0.405237	0.0395257	0.392291
P42285	Exosome RNA helicase MTR4 OS=Homo sapiens OX=9606 GN=MTREX PE=1 SV=3	65	72	71	MTREX	1.03862	0.331679	0.0546716	0.479283
Q5JSH3	WD repeat-containing protein 44 OS=Homo sapiens OX=9606 GN=WDR44 PE=1 SV=1	77	64	64	WDR44	0.995719	0.876072	-0.00618932	0.0574603
P40939	Trifunctional enzyme subunit alpha, mitochondrial OS=Homo sapiens OX=9606 GN=HADHA PE=1 SV=2	77	52	52	HADHA	0.9549	0.347659	-0.0665787	0.458847
P51659	Peroxisomal multifunctional enzyme type 2 OS=Homo sapiens OX=9606 GN=HSD17B4 PE=1 SV=3	79	56	56	HSD17B4	1.04048	0.139837	0.0572452	0.854379
E7EX90	Isoform of Q14203, Dynactin subunit 1 OS=Homo sapiens OX=9606 GN=DCTN1 PE=1 SV=1	66	71	71	DCTN1	0.956329	0.101124	-0.0644206	0.995147
Q92626	Peroxidasin homolog OS=Homo sapiens OX=9606 GN=PXDN PE=1 SV=2	63	66	66	PXDN	0.962599	0.571553	-0.0549937	0.242944
A0A494C0R8	Isoform of O75153, Clustered mitochondria protein homolog OS=Homo sapiens OX=9606 GN=CLUH PE=1 SV=1	66	65	4	CLUH	0.985855	0.709551	-0.0205532	0.149016
Q6N022	Teneurin-4 OS=Homo sapiens OX=9606 GN=TENM4 PE=1 SV=2	35	81	68	TENM4	1.01703	0.685895	0.0243582	0.163742
P30153	Serine/threonine-protein phosphatase 2A 65 kDa regulatory subunit A alpha isoform OS=Homo sapiens OX=9606 GN=PPP2R1A PE=1 SV=4	84	51	36	PPP2R1A	0.989301	0.831309	-0.0155191	0.0802375
H0Y4W2	Isoform of Q9Y4A5, Transformation/transcription domain-associated protein OS=Homo sapiens OX=9606 GN=TRRAP PE=1 SV=2	34	97	95	TRRAP	0.927289	0.190419	-0.108909	0.720289
P20908	Collagen alpha-1(V) chain OS=Homo sapiens OX=9606 GN=COL5A1 PE=1 SV=3	59	66	2	COL5A1	1.00661	0.875222	0.00950439	0.0578819
P04843	Dolichyl-diphosphooligosaccharide--protein glycosyltransferase subunit 1 OS=Homo sapiens OX=9606 GN=RPN1 PE=1 SV=1	75	63	63	RPN1	1.05102	0.282806	0.0717914	0.548511
O60506	Heterogeneous nuclear ribonucleoprotein Q OS=Homo sapiens OX=9606 GN=SYNCRIP PE=1 SV=2	65	43	2	SYNCRIP	0.91519	0.288284	-0.127857	0.540179
Q13867	Bleomycin hydrolase OS=Homo sapiens OX=9606 GN=BLMH PE=1 SV=1	78	40	15	BLMH	1.01901	0.550244	0.0271632	0.259444
Q9H2G2-2	Isoform of Q9H2G2, Isoform 2 of STE20-like serine/threonine-protein kinase OS=Homo sapiens OX=9606 GN=SLK	69	76	74	SLK	1.01546	0.685656	0.0221303	0.163894
Q5JRX3	Presequence protease, mitochondrial OS=Homo sapiens OX=9606 GN=PITRM1 PE=1 SV=3	74	57	56	PITRM1	1.00894	0.68692	0.0128361	0.163094
Q9UQE7	Structural maintenance of chromosomes protein 3 OS=Homo sapiens OX=9606 GN=SMC3 PE=1 SV=2	58	83	79	SMC3	1.09009	0.063431	0.124453	1.1977
P49915	GMP synthase [glutamine-hydrolyzing] OS=Homo sapiens OX=9606 GN=GMPS PE=1 SV=1	82	53	53	GMPS	0.9612	0.310532	-0.057092	0.507893
P60842	Eukaryotic initiation factor 4A-I OS=Homo sapiens OX=9606 GN=EIF4A1 PE=1 SV=1	88	42	5	EIF4A1	1.10575	0.383808	0.145021	0.415886
O60271-9	Isoform of O60271, Isoform 6 of C-Jun-amino-terminal kinase-interacting protein 4 OS=Homo sapiens OX=9606 GN=SPAG9	62	65	2	SPAG9	0.908754	0.26858	-0.138038	0.570926
Q96AC1	Fermitin family homolog 2 OS=Homo sapiens OX=9606 GN=FERMT2 PE=1 SV=1	74	57	52	FERMT2	0.978333	0.667989	-0.0316032	0.175231
Q92616	eIF-2-alpha kinase activator GCN1 OS=Homo sapiens OX=9606 GN=GCN1 PE=1 SV=7	43	100	100	GCN1	0.873937	0.174236	-0.1944	0.758861
P63010	AP-2 complex subunit beta OS=Homo sapiens OX=9606 GN=AP2B1 PE=1 SV=1	65	65	37	AP2B1	1.02829	0.185414	0.0402525	0.731859
A6NLN1	Isoform of P26599, Polypyrimidine tract-binding protein 1 OS=Homo sapiens OX=9606 GN=PTBP1 PE=1 SV=4	73	29	4	PTBP1	1.00284	0.974085	0.00408589	0.0114031
P07996	Thrombospondin-1 OS=Homo sapiens OX=9606 GN=THBS1 PE=1 SV=2	68	66	18	THBS1	0.978491	0.792061	-0.0313689	0.101241
K7EJB9	Isoform of P27797, Calreticulin OS=Homo sapiens OX=9606 GN=CALR PE=1 SV=2	85	36	2	CALR	0.931303	0.32307	-0.102677	0.490704
P33527	Multidrug resistance-associated protein 1 OS=Homo sapiens OX=9606 GN=ABCC1 PE=1 SV=3	51	70	67	ABCC1	1.03258	0.273908	0.0462466	0.562396
P78357	Contactin-associated protein 1 OS=Homo sapiens OX=9606 GN=CNTNAP1 PE=1 SV=1	53	60	60	CNTNAP1	0.998976	0.979421	-0.00147839	0.00903059
P10253	Lysosomal alpha-glucosidase OS=Homo sapiens OX=9606 GN=GAA PE=1 SV=4	58	44	43	GAA	1.0144	0.721146	0.0206251	0.141977
P09874	Poly [ADP-ribose] polymerase 1 OS=Homo sapiens OX=9606 GN=PARP1 PE=1 SV=4	67	76	76	PARP1	0.974738	0.472198	-0.0369143	0.325875
Q15067	Peroxisomal acyl-coenzyme A oxidase 1 OS=Homo sapiens OX=9606 GN=ACOX1 PE=1 SV=3	81	42	4	ACOX1	1.03577	0.0717686	0.0506998	1.14407
O75962	Triple functional domain protein OS=Homo sapiens OX=9606 GN=TRIO PE=1 SV=2	37	84	58	TRIO	1.01584	0.689281	0.0226792	0.161604
A0A494C1L5	Isoform of P50851, Lipopolysaccharide-responsive and beige-like anchor protein OS=Homo sapiens OX=9606 GN=LRBA PE=1 SV=1	38	81	74	LRBA	0.99224	0.782092	-0.0112397	0.106742
P31153	S-adenosylmethionine synthase isoform type-2 OS=Homo sapiens OX=9606 GN=MAT2A PE=1 SV=1	82	32	26	MAT2A	1.01885	0.50563	0.026936	0.296168
A0A2R8Y5S7	Isoform of P35241, Radixin OS=Homo sapiens OX=9606 GN=RDX PE=1 SV=1	70	63	33	RDX	1.00162	0.968917	0.00233814	0.0137134
P67936	Tropomyosin alpha-4 chain OS=Homo sapiens OX=9606 GN=TPM4 PE=1 SV=3	97	54	11	TPM4	1.0201	0.188017	0.0287163	0.725803
P61158	Actin-related protein 3 OS=Homo sapiens OX=9606 GN=ACTR3 PE=1 SV=3	90	36	32	ACTR3	1.02129	0.251441	0.0303896	0.599565
Q9UQ80	Proliferation-associated protein 2G4 OS=Homo sapiens OX=9606 GN=PA2G4 PE=1 SV=3	88	40	6	PA2G4	1.01349	0.695121	0.0193342	0.157939
P28331	NADH-ubiquinone oxidoreductase 75 kDa subunit, mitochondrial OS=Homo sapiens OX=9606 GN=NDUFS1 PE=1 SV=3	81	48	48	NDUFS1	1.04575	0.296291	0.0645347	0.528282
Q14008	Cytoskeleton-associated protein 5 OS=Homo sapiens OX=9606 GN=CKAP5 PE=1 SV=3	47	87	86	CKAP5	0.940838	0.0547383	-0.0879818	1.26171
Q96QK1	Vacuolar protein sorting-associated protein 35 OS=Homo sapiens OX=9606 GN=VPS35 PE=1 SV=2	67	56	55	VPS35	0.974476	0.278099	-0.037302	0.5558
Q13838	Spliceosome RNA helicase DDX39B OS=Homo sapiens OX=9606 GN=DDX39B PE=1 SV=1	81	36	15	DDX39B	1.0057	0.884275	0.00820214	0.0534128
Q07866-4	Isoform of Q07866, Isoform J of Kinesin light chain 1 OS=Homo sapiens OX=9606 GN=KLC1	79	55	2	KLC1	1.02112	0.748382	0.0301561	0.125877
J3KN01	Isoform of P55196, Afadin OS=Homo sapiens OX=9606 GN=AFDN PE=1 SV=2	54	74	4	AFDN	1.01067	0.641956	0.0153061	0.192495
Q9Y3I0	RNA-splicing ligase RtcB homolog OS=Homo sapiens OX=9606 GN=RTCB PE=1 SV=1	75	36	36	RTCB	1.05449	0.174232	0.0765386	0.758872
O43149	Zinc finger ZZ-type and EF-hand domain-containing protein 1 OS=Homo sapiens OX=9606 GN=ZZEF1 PE=1 SV=6	38	80	80	ZZEF1	0.950282	0.105437	-0.0735717	0.977005
P23528	Cofilin-1 OS=Homo sapiens OX=9606 GN=CFL1 PE=1 SV=3	98	36	9	CFL1	0.994943	0.855671	-0.00731397	0.0676931
K7ELL7	Isoform of P14314, Glucosidase 2 subunit beta OS=Homo sapiens OX=9606 GN=PRKCSH PE=1 SV=1	58	32	32	PRKCSH	0.99731	0.937358	-0.00388583	0.0280944
Q15276	Rab GTPase-binding effector protein 1 OS=Homo sapiens OX=9606 GN=RABEP1 PE=1 SV=2	84	79	69	RABEP1	0.969518	0.173127	-0.04466	0.761635
F8W0P7	Isoform of P06576, ATP synthase subunit beta, mitochondrial (Fragment) OS=Homo sapiens OX=9606 GN=ATP5F1B PE=1 SV=2	69	19	2	ATP5F1B	1.05227	0.0612929	0.0735009	1.21259
P35749	Myosin-11 OS=Homo sapiens OX=9606 GN=MYH11 PE=1 SV=3	21	48	7	MYH11	1.00412	0.705242	0.00593299	0.151662
P62495	Eukaryotic peptide chain release factor subunit 1 OS=Homo sapiens OX=9606 GN=ETF1 PE=1 SV=3	87	47	47	ETF1	0.977816	0.432157	-0.0323656	0.364359
P09382	Galectin-1 OS=Homo sapiens OX=9606 GN=LGALS1 PE=1 SV=2	99	18	18	LGALS1	1.00544	0.843048	0.00783193	0.0741479
Q14194	Dihydropyrimidinase-related protein 1 OS=Homo sapiens OX=9606 GN=CRMP1 PE=1 SV=1	79	37	31	CRMP1	0.983631	0.377747	-0.0238106	0.422798
P67775	Serine/threonine-protein phosphatase 2A catalytic subunit alpha isoform OS=Homo sapiens OX=9606 GN=PPP2CA PE=1 SV=1	85	25	3	PPP2CA	1.03606	0.129952	0.0511103	0.886218
J3KR97	Isoform of Q9BTW9, Tubulin-specific chaperone D OS=Homo sapiens OX=9606 GN=TBCD PE=1 SV=1	68	62	39	TBCD	1.00868	0.871066	0.0124746	0.0599487
P54886	Delta-1-pyrroline-5-carboxylate synthase OS=Homo sapiens OX=9606 GN=ALDH18A1 PE=1 SV=2	67	53	53	ALDH18A1	1.05269	0.127873	0.0740797	0.893222
Q8TD16-2	Isoform of Q8TD16, Isoform 2 of Protein bicaudal D homolog 2 OS=Homo sapiens OX=9606 GN=BICD2	67	68	58	BICD2	0.968542	0.169207	-0.0461132	0.771583
P41252	Isoleucine--tRNA ligase, cytoplasmic OS=Homo sapiens OX=9606 GN=IARS1 PE=1 SV=2	63	68	68	IARS1	0.938198	0.336831	-0.0920357	0.472588
Q5SW79	Centrosomal protein of 170 kDa OS=Homo sapiens OX=9606 GN=CEP170 PE=1 SV=1	53	74	3	CEP170	0.960382	0.417363	-0.0583191	0.379486
P19367	Hexokinase-1 OS=Homo sapiens OX=9606 GN=HK1 PE=1 SV=3	62	57	51	HK1	0.99383	0.876236	-0.0089296	0.0573788
Q12802	A-kinase anchor protein 13 OS=Homo sapiens OX=9606 GN=AKAP13 PE=1 SV=2	41	74	74	AKAP13	0.958035	0.312928	-0.0618502	0.504555
J3KN67	Isoform of P06753, Tropomyosin alpha-3 chain OS=Homo sapiens OX=9606 GN=TPM3 PE=1 SV=1	78	52	6	TPM3	1.0081	0.827078	0.0116367	0.0824534
O00429	Dynamin-1-like protein OS=Homo sapiens OX=9606 GN=DNM1L PE=1 SV=2	83	59	2	DNM1L	1.12326	0.16352	0.167693	0.78643
P13798	Acylamino-acid-releasing enzyme OS=Homo sapiens OX=9606 GN=APEH PE=1 SV=4	69	36	35	APEH	0.983893	0.656556	-0.0234262	0.182728
A0JNW5	UHRF1-binding protein 1-like OS=Homo sapiens OX=9606 GN=UHRF1BP1L PE=1 SV=2	55	62	60	BLTP3B	0.994353	0.749715	-0.00816996	0.125104
P61978-3	Isoform of P61978, Isoform 3 of Heterogeneous nuclear ribonucleoprotein K OS=Homo sapiens OX=9606 GN=HNRNPK	73	39	2	HNRNPK	0.97482	0.543967	-0.0367918	0.264428
Q9NZ08	Endoplasmic reticulum aminopeptidase 1 OS=Homo sapiens OX=9606 GN=ERAP1 PE=1 SV=3	63	54	54	ERAP1	0.966993	0.255073	-0.0484222	0.593336
F8VQE1	Isoform of Q9UHB6, LIM domain and actin-binding protein 1 OS=Homo sapiens OX=9606 GN=LIMA1 PE=1 SV=1	82	48	3	LIMA1	0.789803	0.121725	-0.340436	0.914619
Q9HAV4	Exportin-5 OS=Homo sapiens OX=9606 GN=XPO5 PE=1 SV=1	54	57	57	XPO5	1.07206	0.215607	0.100383	0.666338
P37802	Transgelin-2 OS=Homo sapiens OX=9606 GN=TAGLN2 PE=1 SV=3	97	26	25	TAGLN2	1.03483	0.623627	0.0493987	0.205075
Q15046	Lysine--tRNA ligase OS=Homo sapiens OX=9606 GN=KARS1 PE=1 SV=3	77	46	45	KARS1	1.00483	0.789615	0.00694908	0.102585
O00754	Lysosomal alpha-mannosidase OS=Homo sapiens OX=9606 GN=MAN2B1 PE=1 SV=3	58	45	45	MAN2B1	1.00011	0.997161	0.000165059	0.00123457
D6REX3	Isoform of O94979, Protein transport protein Sec31A OS=Homo sapiens OX=9606 GN=SEC31A PE=1 SV=1	54	55	30	SEC31A	0.965153	0.172445	-0.05117	0.763348
P50579	Methionine aminopeptidase 2 OS=Homo sapiens OX=9606 GN=METAP2 PE=1 SV=1	83	38	4	METAP2	0.984588	0.789961	-0.0224082	0.102394
P62714	Serine/threonine-protein phosphatase 2A catalytic subunit beta isoform OS=Homo sapiens OX=9606 GN=PPP2CB PE=1 SV=1	85	24	2	PPP2CB	1.02343	0.556116	0.0334154	0.254835
P51149	Ras-related protein Rab-7a OS=Homo sapiens OX=9606 GN=RAB7A PE=1 SV=1	87	26	26	RAB7A	1.0742	0.0659075	0.103257	1.18107
Q9NTJ3	Structural maintenance of chromosomes protein 4 OS=Homo sapiens OX=9606 GN=SMC4 PE=1 SV=2	54	70	65	SMC4	1.01866	0.613659	0.0266758	0.212073
Q99623	Prohibitin-2 OS=Homo sapiens OX=9606 GN=PHB2 PE=1 SV=2	93	38	38	PHB2	1.0421	0.316822	0.059489	0.499185
P07951	Tropomyosin beta chain OS=Homo sapiens OX=9606 GN=TPM2 PE=1 SV=1	82	54	5	TPM2	1.00514	0.915115	0.00740153	0.0385243
Q06203	Amidophosphoribosyltransferase OS=Homo sapiens OX=9606 GN=PPAT PE=1 SV=1	77	38	38	PPAT	1.04095	0.181062	0.0579039	0.742173
Q04917	14-3-3 protein eta OS=Homo sapiens OX=9606 GN=YWHAH PE=1 SV=4	88	32	25	YWHAH	0.993972	0.906855	-0.0087227	0.0424624
O15144	Actin-related protein 2/3 complex subunit 2 OS=Homo sapiens OX=9606 GN=ARPC2 PE=1 SV=1	88	39	39	ARPC2	0.942454	0.189979	-0.0855066	0.721294
P20290	Transcription factor BTF3 OS=Homo sapiens OX=9606 GN=BTF3 PE=1 SV=1	84	20	4	BTF3	0.945752	0.194724	-0.0804661	0.71058
Q8NI08	Nuclear receptor coactivator 7 OS=Homo sapiens OX=9606 GN=NCOA7 PE=1 SV=2	68	50	2	NCOA7	0.987827	0.574107	-0.0176691	0.241007
F5GZS6	Isoform of P08195, 4F2 cell-surface antigen heavy chain OS=Homo sapiens OX=9606 GN=SLC3A2 PE=1 SV=1	64	40	30	SLC3A2	1.02342	0.32505	0.0333954	0.488049
Q96TA1	Protein Niban 2 OS=Homo sapiens OX=9606 GN=NIBAN2 PE=1 SV=3	75	50	49	NIBAN2	1.05281	0.44705	0.074241	0.349643
P51858	Hepatoma-derived growth factor OS=Homo sapiens OX=9606 GN=HDGF PE=1 SV=1	87	34	3	HDGF	1.00891	0.831451	0.0127975	0.0801631
P13929	Beta-enolase OS=Homo sapiens OX=9606 GN=ENO3 PE=1 SV=5	72	31	2	ENO3	0.977544	0.226785	-0.032766	0.644385
A0A0G2JNH2	Isoform of Q07157, Tight junction protein ZO-1 OS=Homo sapiens OX=9606 GN=TJP1 PE=1 SV=1	52	68	2	TJP1	1.05646	0.333332	0.0792445	0.477123
A2A274	Isoform of Q99798, Aconitate hydratase, mitochondrial OS=Homo sapiens OX=9606 GN=ACO2 PE=1 SV=1	62	46	2	ACO2	1.03213	0.190066	0.0456195	0.721097
Q9UIA9	Exportin-7 OS=Homo sapiens OX=9606 GN=XPO7 PE=1 SV=3	67	58	58	XPO7	0.928243	0.0836197	-0.107426	1.07769
Q9NU22	Midasin OS=Homo sapiens OX=9606 GN=MDN1 PE=1 SV=2	21	91	89	MDN1	0.965771	0.0849863	-0.0502476	1.07065
Q8NBS9	Thioredoxin domain-containing protein 5 OS=Homo sapiens OX=9606 GN=TXNDC5 PE=1 SV=2	73	36	35	TXNDC5	0.986414	0.590934	-0.0197345	0.228461
Q13045	Protein flightless-1 homolog OS=Homo sapiens OX=9606 GN=FLII PE=1 SV=2	57	58	32	FLII	0.969252	0.293987	-0.0450558	0.531672
P26196	Probable ATP-dependent RNA helicase DDX6 OS=Homo sapiens OX=9606 GN=DDX6 PE=1 SV=2	88	44	43	DDX6	1.01421	0.755999	0.0203566	0.121479
O14974	Protein phosphatase 1 regulatory subunit 12A OS=Homo sapiens OX=9606 GN=PPP1R12A PE=1 SV=1	62	64	33	PPP1R12A	1.06953	0.198034	0.0969749	0.70326
O14744	Protein arginine N-methyltransferase 5 OS=Homo sapiens OX=9606 GN=PRMT5 PE=1 SV=4	74	43	43	PRMT5	0.989527	0.811814	-0.0151888	0.0905436
Q01105-2	Isoform of Q01105, Isoform 2 of Protein SET OS=Homo sapiens OX=9606 GN=SET	64	21	3	SET	1.00542	0.901535	0.00780536	0.0450172
Q7LBC6	Lysine-specific demethylase 3B OS=Homo sapiens OX=9606 GN=KDM3B PE=1 SV=2	48	63	60	KDM3B	1.01115	0.672652	0.0159931	0.172209
P49189	4-trimethylaminobutyraldehyde dehydrogenase OS=Homo sapiens OX=9606 GN=ALDH9A1 PE=1 SV=3	81	42	2	ALDH9A1	1.01468	0.273986	0.0210298	0.562271
P67936-2	Isoform of P67936, Isoform 2 of Tropomyosin alpha-4 chain OS=Homo sapiens OX=9606 GN=TPM4	89	54	4	TPM4	0.998099	0.954243	-0.00274577	0.0203411
Q07065	Cytoskeleton-associated protein 4 OS=Homo sapiens OX=9606 GN=CKAP4 PE=1 SV=2	80	56	54	CKAP4	1.00153	0.983602	0.00220069	0.00718045
Q01970	1-phosphatidylinositol 4,5-bisphosphate phosphodiesterase beta-3 OS=Homo sapiens OX=9606 GN=PLCB3 PE=1 SV=2	59	60	59	PLCB3	0.97635	0.315904	-0.03453	0.500445
O43175	D-3-phosphoglycerate dehydrogenase OS=Homo sapiens OX=9606 GN=PHGDH PE=1 SV=4	68	34	34	PHGDH	1.09209	0.127235	0.127088	0.895393
Q9P2E9	Ribosome-binding protein 1 OS=Homo sapiens OX=9606 GN=RRBP1 PE=1 SV=5	73	83	82	RRBP1	0.886891	0.287016	-0.173171	0.542093
F8VQZ7	Isoform of P50579, Methionine aminopeptidase 2 OS=Homo sapiens OX=9606 GN=METAP2 PE=1 SV=1	83	37	3	METAP2	0.989874	0.717818	-0.0146833	0.143986
P34931	Heat shock 70 kDa protein 1-like OS=Homo sapiens OX=9606 GN=HSPA1L PE=1 SV=2	39	25	3	HSPA1L	1.01196	0.902912	0.0171592	0.0443547
Q16891-2	Isoform of Q16891, Isoform 2 of MICOS complex subunit MIC60 OS=Homo sapiens OX=9606 GN=IMMT	75	58	2	IMMT	0.994362	0.884951	-0.00815757	0.0530806
Q15067-3	Isoform of Q15067, Isoform 3 of Peroxisomal acyl-coenzyme A oxidase 1 OS=Homo sapiens OX=9606 GN=ACOX1	85	39	3	ACOX1	1.03082	0.38334	0.0437908	0.416416
Q7L576	Cytoplasmic FMR1-interacting protein 1 OS=Homo sapiens OX=9606 GN=CYFIP1 PE=1 SV=1	59	67	39	CYFIP1	0.989877	0.743819	-0.0146795	0.128533
Q92621	Nuclear pore complex protein Nup205 OS=Homo sapiens OX=9606 GN=NUP205 PE=1 SV=3	42	67	67	NUP205	1.03676	0.0605856	0.0520804	1.21763
P23588	Eukaryotic translation initiation factor 4B OS=Homo sapiens OX=9606 GN=EIF4B PE=1 SV=2	66	57	35	EIF4B	0.993027	0.788577	-0.0100956	0.103156
O95373	Importin-7 OS=Homo sapiens OX=9606 GN=IPO7 PE=1 SV=1	55	53	52	IPO7	0.935359	0.171443	-0.0964079	0.76588
Q9H1E3	Nuclear ubiquitous casein and cyclin-dependent kinase substrate 1 OS=Homo sapiens OX=9606 GN=NUCKS1 PE=1 SV=1	75	33	33	NUCKS1	1.00728	0.812852	0.0104584	0.0899888
Q12905	Interleukin enhancer-binding factor 2 OS=Homo sapiens OX=9606 GN=ILF2 PE=1 SV=2	92	28	28	ILF2	0.938215	0.474997	-0.0920089	0.323309
P31689	DnaJ homolog subfamily A member 1 OS=Homo sapiens OX=9606 GN=DNAJA1 PE=1 SV=2	77	33	32	DNAJA1	1.00246	0.900183	0.00354444	0.045669
E5RK69	Isoform of P08133, Annexin OS=Homo sapiens OX=9606 GN=ANXA6 PE=1 SV=1	79	45	3	ANXA6	1.04118	0.709736	0.0582144	0.148903
Q9Y266	Nuclear migration protein nudC OS=Homo sapiens OX=9606 GN=NUDC PE=1 SV=1	84	44	44	NUDC	0.98039	0.19403	-0.0285718	0.712131
O00232	26S proteasome non-ATPase regulatory subunit 12 OS=Homo sapiens OX=9606 GN=PSMD12 PE=1 SV=3	73	46	46	PSMD12	0.967914	0.376318	-0.0470485	0.424445
O43852	Calumenin OS=Homo sapiens OX=9606 GN=CALU PE=1 SV=2	76	30	6	CALU	1.01343	0.887601	0.0192468	0.0517825
Q16891-4	Isoform of Q16891, Isoform 4 of MICOS complex subunit MIC60 OS=Homo sapiens OX=9606 GN=IMMT	76	58	2	IMMT	0.984018	0.829427	-0.0232438	0.081222
Q92673	Sortilin-related receptor OS=Homo sapiens OX=9606 GN=SORL1 PE=1 SV=2	43	67	67	SORL1	0.99437	0.824375	-0.00814492	0.083875
Q96P70	Importin-9 OS=Homo sapiens OX=9606 GN=IPO9 PE=1 SV=3	55	44	44	IPO9	0.982185	0.703021	-0.0259332	0.153031
Q14997	Proteasome activator complex subunit 4 OS=Homo sapiens OX=9606 GN=PSME4 PE=1 SV=2	51	69	69	PSME4	0.975099	0.0622071	-0.0363789	1.20616
O15020	Spectrin beta chain, non-erythrocytic 2 OS=Homo sapiens OX=9606 GN=SPTBN2 PE=1 SV=3	34	69	53	SPTBN2	1.00095	0.975134	0.00136813	0.0109357
P61160	Actin-related protein 2 OS=Homo sapiens OX=9606 GN=ACTR2 PE=1 SV=1	75	37	36	ACTR2	0.994088	0.938725	-0.008554	0.0274618
P55268	Laminin subunit beta-2 OS=Homo sapiens OX=9606 GN=LAMB2 PE=1 SV=2	52	65	63	LAMB2	0.977742	0.678613	-0.0324739	0.168378
P43034	Platelet-activating factor acetylhydrolase IB subunit beta OS=Homo sapiens OX=9606 GN=PAFAH1B1 PE=1 SV=2	84	40	39	PAFAH1B1	0.986027	0.66369	-0.0203009	0.178035
Q8NFP9	Neurobeachin OS=Homo sapiens OX=9606 GN=NBEA PE=1 SV=3	31	65	58	NBEA	1.0115	0.570048	0.0165024	0.244088
P09429	High mobility group protein B1 OS=Homo sapiens OX=9606 GN=HMGB1 PE=1 SV=3	73	27	19	HMGB1	1.00827	0.844377	0.0118849	0.0734638
P22059	Oxysterol-binding protein 1 OS=Homo sapiens OX=9606 GN=OSBP PE=1 SV=1	71	46	37	OSBP	0.975173	0.547264	-0.0362697	0.261803
P20290-2	Isoform of P20290, Isoform 2 of Transcription factor BTF3 OS=Homo sapiens OX=9606 GN=BTF3	88	18	2	BTF3	0.969509	0.760663	-0.0446737	0.118808
O95202	Mitochondrial proton/calcium exchanger protein OS=Homo sapiens OX=9606 GN=LETM1 PE=1 SV=1	63	52	52	LETM1	1.06955	0.197794	0.0970047	0.703787
Q14247	Src substrate cortactin OS=Homo sapiens OX=9606 GN=CTTN PE=1 SV=2	68	45	45	CTTN	0.986734	0.527104	-0.0192662	0.278104
Q13177	Serine/threonine-protein kinase PAK 2 OS=Homo sapiens OX=9606 GN=PAK2 PE=1 SV=3	75	33	28	PAK2	1.01767	0.720805	0.025263	0.142182
Q15436	Protein transport protein Sec23A OS=Homo sapiens OX=9606 GN=SEC23A PE=1 SV=2	83	43	40	SEC23A	0.995268	0.836659	-0.00684332	0.0774514
O75976	Carboxypeptidase D OS=Homo sapiens OX=9606 GN=CPD PE=1 SV=2	54	58	58	CPD	1.00724	0.844876	0.0104071	0.0732071
Q9NYU1	UDP-glucose:glycoprotein glucosyltransferase 2 OS=Homo sapiens OX=9606 GN=UGGT2 PE=1 SV=4	59	67	62	UGGT2	0.943642	0.346032	-0.0836889	0.460884
P46939	Utrophin OS=Homo sapiens OX=9606 GN=UTRN PE=1 SV=2	28	79	76	UTRN	1.00095	0.949562	0.00136901	0.0224769
Q92538	Golgi-specific brefeldin A-resistance guanine nucleotide exchange factor 1 OS=Homo sapiens OX=9606 GN=GBF1 PE=1 SV=2	47	64	64	GBF1	0.975367	0.229033	-0.0359828	0.640101
P49591	Serine--tRNA ligase, cytoplasmic OS=Homo sapiens OX=9606 GN=SARS1 PE=1 SV=3	77	48	48	SARS1	1.02855	0.218808	0.0406143	0.659936
Q86XP3	ATP-dependent RNA helicase DDX42 OS=Homo sapiens OX=9606 GN=DDX42 PE=1 SV=1	68	51	4	DDX42	0.994142	0.876945	-0.00847657	0.0570278
Q14CX7	N-alpha-acetyltransferase 25, NatB auxiliary subunit OS=Homo sapiens OX=9606 GN=NAA25 PE=1 SV=1	69	60	59	NAA25	0.969847	0.279982	-0.0441702	0.55287
P49411	Elongation factor Tu, mitochondrial OS=Homo sapiens OX=9606 GN=TUFM PE=1 SV=2	75	34	34		0.91364	0.076209	-0.130302	1.11799
P07737	Profilin-1 OS=Homo sapiens OX=9606 GN=PFN1 PE=1 SV=2	98	24	12	PFN1	1.04488	0.646229	0.0633422	0.189614
O60313-2	Isoform of O60313, Isoform 2 of Dynamin-like 120 kDa protein, mitochondrial OS=Homo sapiens OX=9606 GN=OPA1	62	59	59	OPA1	1.02123	0.607259	0.0303121	0.216626
P62979	Ubiquitin-40S ribosomal protein S27a OS=Homo sapiens OX=9606 GN=RPS27A PE=1 SV=2	74	26	5	RPS27A	0.802352	0.140797	-0.317693	0.851405
Q641Q2	WASH complex subunit 2A OS=Homo sapiens OX=9606 GN=WASHC2A PE=1 SV=3	62	58	12	WASHC2A	0.964152	0.320278	-0.0526672	0.494473
O14617-5	Isoform of O14617, Isoform 5 of AP-3 complex subunit delta-1 OS=Homo sapiens OX=9606 GN=AP3D1	54	59	59	AP3D1	0.969208	0.631613	-0.0451213	0.199549
P20042	Eukaryotic translation initiation factor 2 subunit 2 OS=Homo sapiens OX=9606 GN=EIF2S2 PE=1 SV=2	86	43	43	EIF2S2	0.983827	0.435103	-0.023524	0.361408
O95602	DNA-directed RNA polymerase I subunit RPA1 OS=Homo sapiens OX=9606 GN=POLR1A PE=1 SV=2	50	62	61	POLR1A	0.984148	0.380323	-0.0230529	0.419847
Q13618	Cullin-3 OS=Homo sapiens OX=9606 GN=CUL3 PE=1 SV=2	66	56	50	CUL3	1.03104	0.393367	0.0441003	0.405203
O75116	Rho-associated protein kinase 2 OS=Homo sapiens OX=9606 GN=ROCK2 PE=1 SV=4	55	77	66	ROCK2	0.99379	0.786948	-0.00898645	0.104054
Q96RS6	NudC domain-containing protein 1 OS=Homo sapiens OX=9606 GN=NUDCD1 PE=1 SV=2	74	41	41	NUDCD1	0.973192	0.319949	-0.0392038	0.494919
P15559	NAD(P)H dehydrogenase [quinone] 1 OS=Homo sapiens OX=9606 GN=NQO1 PE=1 SV=1	73	29	29	NQO1	0.98953	0.769848	-0.015185	0.113595
P61289	Proteasome activator complex subunit 3 OS=Homo sapiens OX=9606 GN=PSME3 PE=1 SV=1	84	24	5	PSME3	1.02684	0.42403	0.0382179	0.372604
H7BYY1	Isoform of P09493, Tropomyosin 1 (Alpha), isoform CRA_m OS=Homo sapiens OX=9606 GN=TPM1 PE=1 SV=1	93	49	7	TPM1	1.06322	0.431147	0.0884397	0.365375
O60568	Multifunctional procollagen lysine hydroxylase and glycosyltransferase LH3 OS=Homo sapiens OX=9606 GN=PLOD3 PE=1 SV=1	65	43	43	PLOD3	0.940326	0.264893	-0.0887672	0.57693
O60701	UDP-glucose 6-dehydrogenase OS=Homo sapiens OX=9606 GN=UGDH PE=1 SV=1	82	38	38	UGDH	1.0286	0.442488	0.0406808	0.354098
P49589-3	Isoform of P49589, Isoform 3 of Cysteine--tRNA ligase, cytoplasmic OS=Homo sapiens OX=9606 GN=CARS1	73	54	6	CARS1	1.01565	0.557503	0.0224014	0.253753
P09651	Heterogeneous nuclear ribonucleoprotein A1 OS=Homo sapiens OX=9606 GN=HNRNPA1 PE=1 SV=5	72	32	4	HNRNPA1	1.03941	0.536192	0.0557701	0.27068
Q9BZH6	WD repeat-containing protein 11 OS=Homo sapiens OX=9606 GN=WDR11 PE=1 SV=1	62	57	57	WDR11	1.01451	0.332663	0.0207788	0.477995
Q99615	DnaJ homolog subfamily C member 7 OS=Homo sapiens OX=9606 GN=DNAJC7 PE=1 SV=2	81	47	47	DNAJC7	1.00144	0.954273	0.0020822	0.0203272
Q9H6Z4	Ran-binding protein 3 OS=Homo sapiens OX=9606 GN=RANBP3 PE=1 SV=1	71	37	3	RANBP3	1.002	0.951965	0.00288266	0.0213789
O43776	Asparagine--tRNA ligase, cytoplasmic OS=Homo sapiens OX=9606 GN=NARS1 PE=1 SV=1	74	42	41	NARS1	1.05893	0.208253	0.0826022	0.68141
Q9Y6N7	Roundabout homolog 1 OS=Homo sapiens OX=9606 GN=ROBO1 PE=1 SV=1	51	58	56	ROBO1	1.00579	0.711705	0.00833209	0.1477
P48147	Prolyl endopeptidase OS=Homo sapiens OX=9606 GN=PREP PE=1 SV=2	81	51	51	PREP	0.939628	0.0565313	-0.0898386	1.24771
Q13435	Splicing factor 3B subunit 2 OS=Homo sapiens OX=9606 GN=SF3B2 PE=1 SV=2	54	53	53	SF3B2	1.03601	0.69103	0.0510339	0.160503
Q9NQW7-3	Isoform of Q9NQW7, Isoform 3 of Xaa-Pro aminopeptidase 1 OS=Homo sapiens OX=9606 GN=XPNPEP1	79	45	44	XPNPEP1	0.981713	0.435873	-0.0266263	0.36064
Q9Y2A7	Nck-associated protein 1 OS=Homo sapiens OX=9606 GN=NCKAP1 PE=1 SV=1	62	57	55	NCKAP1	0.978347	0.523894	-0.0315816	0.280756
Q92747	Actin-related protein 2/3 complex subunit 1A OS=Homo sapiens OX=9606 GN=ARPC1A PE=1 SV=2	85	33	8	ARPC1A	0.957196	0.289241	-0.0631133	0.53874
Q14240	Eukaryotic initiation factor 4A-II OS=Homo sapiens OX=9606 GN=EIF4A2 PE=1 SV=2	84	37	19	EIF4A2	1.03842	0.525015	0.0543854	0.279828
P52565	Rho GDP-dissociation inhibitor 1 OS=Homo sapiens OX=9606 GN=ARHGDIA PE=1 SV=3	94	27	27	ARHGDIA	0.990368	0.793875	-0.0139639	0.100248
A0A096LPC5	Isoform of Q9Y4E1, WASH complex subunit 2C OS=Homo sapiens OX=9606 GN=WASHC2C PE=1 SV=1	63	57	11	WASHC2C	1.05591	0.377753	0.0784836	0.422792
Q13617	Cullin-2 OS=Homo sapiens OX=9606 GN=CUL2 PE=1 SV=2	68	48	47	CUL2	1.04504	0.361234	0.0635605	0.442212
Q13464	Rho-associated protein kinase 1 OS=Homo sapiens OX=9606 GN=ROCK1 PE=1 SV=1	53	77	67	ROCK1	1.00601	0.756808	0.008648	0.121015
P54727	UV excision repair protein RAD23 homolog B OS=Homo sapiens OX=9606 GN=RAD23B PE=1 SV=1	66	21	19	RAD23B	1.00036	0.988374	0.00051691	0.0050786
Q00839	Heterogeneous nuclear ribonucleoprotein U OS=Homo sapiens OX=9606 GN=HNRNPU PE=1 SV=6	59	48	3	HNRNPU	1.03805	0.758865	0.0538763	0.119836
P00491	Purine nucleoside phosphorylase OS=Homo sapiens OX=9606 GN=PNP PE=1 SV=2	91	28	28	PNP	0.997349	0.933359	-0.003829	0.0299511
A0A5K1VW95	Isoform of P40925, Malate dehydrogenase OS=Homo sapiens OX=9606 GN=MDH1 PE=1 SV=1	83	34	2	MDH1	0.991108	0.754177	-0.0128856	0.122527
Q709C8	Intermembrane lipid transfer protein VPS13C OS=Homo sapiens OX=9606 GN=VPS13C PE=1 SV=1	27	78	78	VPS13C	0.996686	0.891006	-0.00478847	0.0501194
Q08209-2	Isoform of Q08209, Isoform 2 of Protein phosphatase 3 catalytic subunit alpha OS=Homo sapiens OX=9606 GN=PPP3CA	83	35	21	PPP3CA	1.02575	0.334168	0.0366828	0.476035
O43852-4	Isoform of O43852, Isoform 4 of Calumenin OS=Homo sapiens OX=9606 GN=CALU	75	30	6	CALU	0.972896	0.598253	-0.0396432	0.223115
O95425	Supervillin OS=Homo sapiens OX=9606 GN=SVIL PE=1 SV=2	38	66	66	SVIL	0.981414	0.731663	-0.0270663	0.135689
P46060	Ran GTPase-activating protein 1 OS=Homo sapiens OX=9606 GN=RANGAP1 PE=1 SV=1	73	39	39	RANGAP1	0.977632	0.681048	-0.0326359	0.166822
P12110	Collagen alpha-2(VI) chain OS=Homo sapiens OX=9606 GN=COL6A2 PE=1 SV=4	55	52	8	COL6A2	0.955312	0.386858	-0.0659559	0.412448
P51148	Ras-related protein Rab-5C OS=Homo sapiens OX=9606 GN=RAB5C PE=1 SV=2	91	20	14	RAB5C	1.02154	0.661117	0.0307525	0.179721
A0A1W2PPS1	Isoform of Q00839, Heterogeneous nuclear ribonucleoprotein U OS=Homo sapiens OX=9606 GN=HNRNPU PE=1 SV=1	59	47	2	HNRNPU	1.26132	0.239873	0.334932	0.620018
Q07021	Complement component 1 Q subcomponent-binding protein, mitochondrial OS=Homo sapiens OX=9606 GN=C1QBP PE=1 SV=1	66	16	3	C1QBP	1.02457	0.673474	0.0350254	0.171679
Q8N163	Cell cycle and apoptosis regulator protein 2 OS=Homo sapiens OX=9606 GN=CCAR2 PE=1 SV=2	61	47	42	CCAR2	1.01694	0.73299	0.0242349	0.134902
Q9UMX0-2	Isoform of Q9UMX0, Isoform 2 of Ubiquilin-1 OS=Homo sapiens OX=9606 GN=UBQLN1	54	21	9	UBQLN1	1.00205	0.936078	0.00295133	0.0286878
P12955	Xaa-Pro dipeptidase OS=Homo sapiens OX=9606 GN=PEPD PE=1 SV=3	77	31	31	PEPD	1.02529	0.161231	0.0360337	0.792551
Q86UE4	Protein LYRIC OS=Homo sapiens OX=9606 GN=MTDH PE=1 SV=2	72	42	2	MTDH	1.00413	0.925193	0.00593964	0.0337678
B7Z9C2	Isoform of P55209, Nucleosome assembly protein 1-like 1 OS=Homo sapiens OX=9606 GN=NAP1L1 PE=1 SV=1	72	27	2	NAP1L1	0.988219	0.874736	-0.0170978	0.0581229
O00116	Alkyldihydroxyacetonephosphate synthase, peroxisomal OS=Homo sapiens OX=9606 GN=AGPS PE=1 SV=1	71	38	38	AGPS	1.06235	0.205152	0.0872568	0.687924
Q9UNM6	26S proteasome non-ATPase regulatory subunit 13 OS=Homo sapiens OX=9606 GN=PSMD13 PE=1 SV=2	97	42	42	PSMD13	0.966561	0.309695	-0.0490676	0.509066
P42167	Isoform of P42166, Lamina-associated polypeptide 2, isoforms beta/gamma OS=Homo sapiens OX=9606 GN=TMPO PE=1 SV=2	71	34	5	TMPO	1.03805	0.120522	0.0538698	0.918934
O75390	Citrate synthase, mitochondrial OS=Homo sapiens OX=9606 GN=CS PE=1 SV=2	60	24	17	CS	1.01981	0.503867	0.0282939	0.297684
P42345	Serine/threonine-protein kinase mTOR OS=Homo sapiens OX=9606 GN=MTOR PE=1 SV=1	33	70	69	MTOR	1.01671	0.496232	0.02391	0.304315
P62820	Ras-related protein Rab-1A OS=Homo sapiens OX=9606 GN=RAB1A PE=1 SV=3	92	27	11	RAB1A	1.05053	0.318442	0.0711176	0.49697
P02751-1	Isoform of P02751, Isoform 1 of Fibronectin OS=Homo sapiens OX=9606 GN=FN1	37	62	62	FN1	1.06684	0.25946	0.0933378	0.585929
A0A5H1ZRQ2	Isoform of Q92841, RNA helicase OS=Homo sapiens OX=9606 GN=DDX17 PE=1 SV=2	58	41	32	DDX17	1.01717	0.401296	0.0245669	0.396535
O94826	Mitochondrial import receptor subunit TOM70 OS=Homo sapiens OX=9606 GN=TOMM70 PE=1 SV=1	79	46	46	TOMM70	1.062	0.233054	0.0867826	0.632543
P04632	Calpain small subunit 1 OS=Homo sapiens OX=9606 GN=CAPNS1 PE=1 SV=1	92	20	18	CAPNS1	1.01113	0.573373	0.0159658	0.241563
P15121	Aldo-keto reductase family 1 member B1 OS=Homo sapiens OX=9606 GN=AKR1B1 PE=1 SV=3	93	29	27	AKR1B1	0.996379	0.911553	-0.00523387	0.0402182
P15170-3	Isoform of P15170, Isoform 3 of Eukaryotic peptide chain release factor GTP-binding subunit ERF3A OS=Homo sapiens OX=9606 GN=GSPT1	63	41	18	GSPT1	1.02417	0.610211	0.0344555	0.21452
A0A7P0TAC5	Isoform of P42858, Huntingtin OS=Homo sapiens OX=9606 GN=HTT PE=1 SV=1	30	71	70	HTT	1.02111	0.625122	0.0301316	0.204035
O95394	Phosphoacetylglucosamine mutase OS=Homo sapiens OX=9606 GN=PGM3 PE=1 SV=1	86	37	37	PGM3	0.947012	0.0744715	-0.0785453	1.12801
Q9BYT8	Neurolysin, mitochondrial OS=Homo sapiens OX=9606 GN=NLN PE=1 SV=1	71	44	44	NLN	1.04959	0.160171	0.0698233	0.795416
D6RER5	Isoform of Q9NVA2, Septin OS=Homo sapiens OX=9606 GN=SEPTIN11 PE=1 SV=1	75	42	21	SEPTIN11	1.02256	0.42261	0.0321912	0.374061
Q9ULH0-4	Isoform of Q9ULH0, Isoform 4 of Kinase D-interacting substrate of 220 kDa OS=Homo sapiens OX=9606 GN=KIDINS220	43	57	57	KIDINS220	1.05634	0.159807	0.079069	0.796405
P35612	Beta-adducin OS=Homo sapiens OX=9606 GN=ADD2 PE=1 SV=3	64	45	44	ADD2	0.996648	0.927405	-0.00484471	0.0327305
Q01105	Protein SET OS=Homo sapiens OX=9606 GN=SET PE=1 SV=3	65	20	2	SET	1.01932	0.534409	0.0276104	0.272127
H0Y827	Isoform of Q96AY3, Peptidylprolyl isomerase (Fragment) OS=Homo sapiens OX=9606 GN=FKBP10 PE=1 SV=1	68	28	3	FKBP10	1.03863	0.735865	0.0546794	0.133202
P43304	Glycerol-3-phosphate dehydrogenase, mitochondrial OS=Homo sapiens OX=9606 GN=GPD2 PE=1 SV=3	78	51	51	GPD2	1.04264	0.315738	0.0602424	0.500673
Q12797	Aspartyl/asparaginyl beta-hydroxylase OS=Homo sapiens OX=9606 GN=ASPH PE=1 SV=3	53	42	38	ASPH	1.01175	0.80936	0.0168509	0.0918582
P15531	Nucleoside diphosphate kinase A OS=Homo sapiens OX=9606 GN=NME1 PE=1 SV=1	91	16	3	NME1	1.01888	0.699005	0.0269785	0.15552
Q32MZ4-4	Isoform of Q32MZ4, Isoform 4 of Leucine-rich repeat flightless-interacting protein 1 OS=Homo sapiens OX=9606 GN=LRRFIP1	50	34	18	LRRFIP1	1.00455	0.928715	0.00655306	0.0321175
H0Y449	Isoform of P67809, Y-box-binding protein 1 (Fragment) OS=Homo sapiens OX=9606 GN=YBX1 PE=1 SV=1	49	20	17	YBX1	0.95384	0.672498	-0.0681815	0.172309
Q9BT78	COP9 signalosome complex subunit 4 OS=Homo sapiens OX=9606 GN=COPS4 PE=1 SV=1	90	34	33	COPS4	1.0027	0.91429	0.00388694	0.0389162
Q5T1M5	FK506-binding protein 15 OS=Homo sapiens OX=9606 GN=FKBP15 PE=1 SV=2	48	49	49	FKBP15	0.959542	0.0950843	-0.0595825	1.02189
Q93034	Cullin-5 OS=Homo sapiens OX=9606 GN=CUL5 PE=1 SV=4	69	57	57	CUL5	1.03465	0.274333	0.0491378	0.561721
Q9NY27	Serine/threonine-protein phosphatase 4 regulatory subunit 2 OS=Homo sapiens OX=9606 GN=PPP4R2 PE=1 SV=3	89	33	23	PPP4R2	1.00075	0.92452	0.00108235	0.0340838
Q9UIW2	Plexin-A1 OS=Homo sapiens OX=9606 GN=PLXNA1 PE=1 SV=3	44	67	48	PLXNA1	1.01479	0.606619	0.0211762	0.217084
Q9UBB4	Ataxin-10 OS=Homo sapiens OX=9606 GN=ATXN10 PE=1 SV=1	89	38	38	ATXN10	1.02127	0.707596	0.0303706	0.150215
Q9Y263	Phospholipase A-2-activating protein OS=Homo sapiens OX=9606 GN=PLAA PE=1 SV=2	71	51	51	PLAA	0.938494	0.0854456	-0.0915802	1.06831
Q9NZB2	Constitutive coactivator of PPAR-gamma-like protein 1 OS=Homo sapiens OX=9606 GN=FAM120A PE=1 SV=2	54	45	35	FAM120A	0.87557	0.145765	-0.191705	0.836347
P61106	Ras-related protein Rab-14 OS=Homo sapiens OX=9606 GN=RAB14 PE=1 SV=4	93	27	25	RAB14	1.01251	0.740411	0.0179424	0.130527
Q5JTV8	Torsin-1A-interacting protein 1 OS=Homo sapiens OX=9606 GN=TOR1AIP1 PE=1 SV=2	61	36	18	TOR1AIP1	1.06454	0.304941	0.0902311	0.515785
O60664	Perilipin-3 OS=Homo sapiens OX=9606 GN=PLIN3 PE=1 SV=3	87	33	2	PLIN3	0.979209	0.876699	-0.0303115	0.0571494
Q15751	Probable E3 ubiquitin-protein ligase HERC1 OS=Homo sapiens OX=9606 GN=HERC1 PE=1 SV=2	20	67	67	HERC1	0.991062	0.616326	-0.0129531	0.21019
Q15437	Protein transport protein Sec23B OS=Homo sapiens OX=9606 GN=SEC23B PE=1 SV=2	64	37	34	SEC23B	1.02476	0.474433	0.0352873	0.323825
Q15021	Condensin complex subunit 1 OS=Homo sapiens OX=9606 GN=NCAPD2 PE=1 SV=3	51	58	57	NCAPD2	0.998832	0.971634	-0.00168566	0.0124973
P12110-2	Isoform of P12110, Isoform 2C2A of Collagen alpha-2(VI) chain OS=Homo sapiens OX=9606 GN=COL6A2	60	47	3	COL6A2	1.02779	0.745456	0.0395424	0.127578
Q99497	Parkinson disease protein 7 OS=Homo sapiens OX=9606 GN=PARK7 PE=1 SV=2	96	24	24	PARK7	1.01004	0.748378	0.014408	0.125879
[truncated: 6,498 more rows]

## Sheet: FLIX5
Accession	Description	Coverage [%]	# Peptides	# Unique Peptides	Gene Symbol	fold change, FLIX5	p value, FLIX5	log2fold change, FLIX5	-log10p value, FLIX5	scoreFLIX5
Q8NFJ9	Bardet-Biedl syndrome 1 protein OS=Homo sapiens OX=9606 GN=BBS1 PE=1 SV=1	17	8	8	BBS1	0.983938	0.0400285	-0.0233607	1.39763	0.0326496
Q05639	Elongation factor 1-alpha 2 OS=Homo sapiens OX=9606 GN=EEF1A2 PE=1 SV=1	82	51	30	EEF1A2	0.979483	0.0476832	-0.0299076	1.32163	0.0395269
Q96HR8	H/ACA ribonucleoprotein complex non-core subunit NAF1 OS=Homo sapiens OX=9606 GN=NAF1 PE=1 SV=2	21	8	8	NAF1	0.974758	0.0487721	-0.0368838	1.31183	0.0483852
Q96CQ1	Solute carrier family 25 member 36 OS=Homo sapiens OX=9606 GN=SLC25A36 PE=1 SV=1	31	7	6	SLC25A36	0.975066	0.0431048	-0.036428	1.36547	0.0497415
Q9BTU6	Phosphatidylinositol 4-kinase type 2-alpha OS=Homo sapiens OX=9606 GN=PI4K2A PE=1 SV=1	73	32	32	PI4K2A	1.02849	0.0420733	0.0405225	1.37599	0.0557587
Q99523	Sortilin OS=Homo sapiens OX=9606 GN=SORT1 PE=1 SV=3	26	17	17	SORT1	1.02028	0.0112541	0.0289614	1.94869	0.0564368
Q6PID6	Tetratricopeptide repeat protein 33 OS=Homo sapiens OX=9606 GN=TTC33 PE=1 SV=2	55	13	13	TTC33	0.974037	0.0323017	-0.037952	1.49077	0.0565779
O15254	Peroxisomal acyl-coenzyme A oxidase 3 OS=Homo sapiens OX=9606 GN=ACOX3 PE=1 SV=2	56	26	26	ACOX3	1.02981	0.0390416	0.0423851	1.40847	0.0596982
Q6UWZ7	BRCA1-A complex subunit Abraxas 1 OS=Homo sapiens OX=9606 GN=ABRAXAS1 PE=1 SV=2	21	8	8	ABRAXAS1	0.972099	0.0337488	-0.0408242	1.47174	0.0600827
Q02252	Methylmalonate-semialdehyde dehydrogenase [acylating], mitochondrial OS=Homo sapiens OX=9606 GN=ALDH6A1 PE=1 SV=2	40	18	18	ALDH6A1	0.973731	0.0266968	-0.0384043	1.57354	0.0604307
Q969X5	Endoplasmic reticulum-Golgi intermediate compartment protein 1 OS=Homo sapiens OX=9606 GN=ERGIC1 PE=1 SV=1	44	11	11	ERGIC1	1.03021	0.0383768	0.0429345	1.41593	0.0607923
P04181	Ornithine aminotransferase, mitochondrial OS=Homo sapiens OX=9606 GN=OAT PE=1 SV=1	82	32	30	OAT	1.03311	0.048175	0.0469941	1.31718	0.0618996
O60825	6-phosphofructo-2-kinase/fructose-2,6-bisphosphatase 2 OS=Homo sapiens OX=9606 GN=PFKFB2 PE=1 SV=2	58	25	21	PFKFB2	1.03397	0.0428857	0.0481948	1.36769	0.0659155
Q8N264	Rho GTPase-activating protein 24 OS=Homo sapiens OX=9606 GN=ARHGAP24 PE=1 SV=2	12	6	6	ARHGAP24	0.965694	0.0466118	-0.0503616	1.3315	0.0670566
Q7Z6B7	SLIT-ROBO Rho GTPase-activating protein 1 OS=Homo sapiens OX=9606 GN=SRGAP1 PE=1 SV=1	25	24	21	SRGAP1	1.0334	0.0383998	0.0473922	1.41567	0.0670918
O60512	Beta-1,4-galactosyltransferase 3 OS=Homo sapiens OX=9606 GN=B4GALT3 PE=1 SV=2	34	9	9	B4GALT3	1.03275	0.0337152	0.0464842	1.47217	0.0684329
Q8IV50	LysM and putative peptidoglycan-binding domain-containing protein 2 OS=Homo sapiens OX=9606 GN=LYSMD2 PE=1 SV=1	21	4	4	LYSMD2	0.969333	0.0294467	-0.044935	1.53096	0.0687939
Q14571	Inositol 1,4,5-trisphosphate receptor type 2 OS=Homo sapiens OX=9606 GN=ITPR2 PE=1 SV=2	17	36	29	ITPR2	1.03446	0.0365627	0.0488782	1.43696	0.0702361
Q14644	Ras GTPase-activating protein 3 OS=Homo sapiens OX=9606 GN=RASA3 PE=1 SV=3	26	14	14	RASA3	1.02517	0.0102794	0.0358675	1.98803	0.0713056
Q9BQ52	Zinc phosphodiesterase ELAC protein 2 OS=Homo sapiens OX=9606 GN=ELAC2 PE=1 SV=2	81	51	3	ELAC2	0.970476	0.0222616	-0.0432351	1.65244	0.0714435
Q9NS91	E3 ubiquitin-protein ligase RAD18 OS=Homo sapiens OX=9606 GN=RAD18 PE=1 SV=2	27	13	12	RAD18	0.967756	0.0283066	-0.0472854	1.54811	0.0732031
Q16880	2-hydroxyacylsphingosine 1-beta-galactosyltransferase OS=Homo sapiens OX=9606 GN=UGT8 PE=1 SV=2	17	9	9	UGT8	1.03786	0.0413154	0.0536129	1.38389	0.0741942
O15397	Importin-8 OS=Homo sapiens OX=9606 GN=IPO8 PE=1 SV=2	26	24	21	IPO8	0.961932	0.046341	-0.0559937	1.33403	0.0746975
Q9Y2E4	Disco-interacting protein 2 homolog C OS=Homo sapiens OX=9606 GN=DIP2C PE=1 SV=2	26	31	22	DIP2C	0.96705	0.0283943	-0.048337	1.54677	0.0747662
Q9BQS8	FYVE and coiled-coil domain-containing protein 1 OS=Homo sapiens OX=9606 GN=FYCO1 PE=1 SV=3	53	70	67	FYCO1	0.966293	0.0294252	-0.0494669	1.53128	0.0757478
Q96QF0	Rab-3A-interacting protein OS=Homo sapiens OX=9606 GN=RAB3IP PE=1 SV=1	24	8	7	RAB3IP	0.967423	0.0249001	-0.0477812	1.6038	0.0766315
O60684	Importin subunit alpha-7 OS=Homo sapiens OX=9606 GN=KPNA6 PE=1 SV=1	56	25	16	KPNA6	0.961323	0.0447012	-0.0569071	1.34968	0.0768064
Q9ULC3	Ras-related protein Rab-23 OS=Homo sapiens OX=9606 GN=RAB23 PE=1 SV=1	58	12	12	RAB23	1.03045	0.0166494	0.0432797	1.7786	0.0769774
Q9Y2K7	Lysine-specific demethylase 2A OS=Homo sapiens OX=9606 GN=KDM2A PE=1 SV=3	30	26	25	KDM2A	0.960992	0.0452906	-0.0574031	1.34399	0.0771492
Q14126	Desmoglein-2 OS=Homo sapiens OX=9606 GN=DSG2 PE=1 SV=2	48	34	34	DSG2	0.96833	0.0213309	-0.0464296	1.67099	0.0775834
O95376	E3 ubiquitin-protein ligase ARIH2 OS=Homo sapiens OX=9606 GN=ARIH2 PE=1 SV=1	56	24	24	ARIH2	1.04122	0.0466316	0.0582792	1.33132	0.0775882
P46063	ATP-dependent DNA helicase Q1 OS=Homo sapiens OX=9606 GN=RECQL PE=1 SV=3	84	57	57	RECQL	1.03573	0.0286342	0.0506543	1.54312	0.0781655
Q8NFC6	Biorientation of chromosomes in cell division protein 1-like 1 OS=Homo sapiens OX=9606 GN=BOD1L1 PE=1 SV=2	54	144	128	BOD1L1	1.03935	0.0389514	0.0556836	1.40948	0.0784848
Q9NX47	E3 ubiquitin-protein ligase MARCHF5 OS=Homo sapiens OX=9606 GN=MARCHF5 PE=1 SV=1	64	15	15	MARCHF5	1.04124	0.0446374	0.0582995	1.3503	0.0787218
O60271	C-Jun-amino-terminal kinase-interacting protein 4 OS=Homo sapiens OX=9606 GN=SPAG9 PE=1 SV=4	64	77	12	SPAG9	0.959257	0.0483109	-0.0600104	1.31595	0.078971
X6RBJ8	Isoform of Q5T6F0, DDB1- and CUL4-associated factor 12 (Fragment) OS=Homo sapiens OX=9606 GN=DCAF12 PE=1 SV=1	22	4	4	DCAF12	1.04309	0.0488195	0.0608613	1.31141	0.0798139
Q16740	ATP-dependent Clp protease proteolytic subunit, mitochondrial OS=Homo sapiens OX=9606 GN=CLPP PE=1 SV=1	53	12	12	CLPP	1.03892	0.0350559	0.0550854	1.45524	0.0801624
Q01850	Cerebellar degeneration-related protein 2 OS=Homo sapiens OX=9606 GN=CDR2 PE=1 SV=2	40	12	11	CDR2	0.961632	0.0379007	-0.0564439	1.42135	0.0802267
P47755	F-actin-capping protein subunit alpha-2 OS=Homo sapiens OX=9606 GN=CAPZA2 PE=1 SV=3	86	23	19	CAPZA2	0.95779	0.0482403	-0.0622185	1.31659	0.0819162
P07203	Glutathione peroxidase 1 OS=Homo sapiens OX=9606 GN=GPX1 PE=1 SV=4	61	12	12	GPX1	1.03373	0.0189069	0.0478596	1.72338	0.0824803
Q9H477	Ribokinase OS=Homo sapiens OX=9606 GN=RBKS PE=1 SV=1	27	8	8	RBKS	1.04155	0.0385059	0.058728	1.41447	0.0830692
Q9NX46	ADP-ribosylhydrolase ARH3 OS=Homo sapiens OX=9606 GN=ADPRS PE=1 SV=1	59	14	14	ADPRS	1.03955	0.032161	0.0559617	1.49267	0.0835323
Q2TAZ0	Autophagy-related protein 2 homolog A OS=Homo sapiens OX=9606 GN=ATG2A PE=1 SV=3	14	16	14	ATG2A	0.968384	0.0156508	-0.0463483	1.80546	0.0836802
Q04828	Aldo-keto reductase family 1 member C1 OS=Homo sapiens OX=9606 GN=AKR1C1 PE=1 SV=1	69	19	2	AKR1C1	0.962237	0.0303726	-0.0555353	1.51752	0.0842758
P53609	Geranylgeranyl transferase type-1 subunit beta OS=Homo sapiens OX=9606 GN=PGGT1B PE=1 SV=2	57	15	15	PGGT1B	0.962327	0.0297737	-0.0554013	1.52617	0.0845516
O60507	Protein-tyrosine sulfotransferase 1 OS=Homo sapiens OX=9606 GN=TPST1 PE=1 SV=1	44	17	15	TPST1	1.04618	0.0498593	0.0651301	1.30225	0.0848159
A0A7P0T9P7	Isoform of P98155, Very low-density lipoprotein receptor OS=Homo sapiens OX=9606 GN=VLDLR PE=1 SV=1	46	26	25	VLDLR	0.96675	0.0173217	-0.0487859	1.76141	0.085932
Q9BR76	Coronin-1B OS=Homo sapiens OX=9606 GN=CORO1B PE=1 SV=1	58	29	28	CORO1B	0.964129	0.0228626	-0.0527016	1.64088	0.0864768
Q6BDS2	UHRF1-binding protein 1 OS=Homo sapiens OX=9606 GN=UHRF1BP1 PE=1 SV=1	19	20	18	BLTP3A	1.04611	0.0444247	0.0650411	1.35238	0.0879601
A0A6Q8PGS2	Isoform of Q8TB36, Ganglioside-induced differentiation-associated protein 1 OS=Homo sapiens OX=9606 GN=GDAP1 PE=1 SV=1	42	14	14	GDAP1	1.04814	0.048995	0.0678257	1.30985	0.0888413
Q96CN7	Isochorismatase domain-containing protein 1 OS=Homo sapiens OX=9606 GN=ISOC1 PE=1 SV=3	76	21	21	ISOC1	0.956994	0.0386603	-0.0634179	1.41273	0.0895926
Q14693	Phosphatidate phosphatase LPIN1 OS=Homo sapiens OX=9606 GN=LPIN1 PE=1 SV=2	41	27	25	LPIN1	1.04234	0.0312707	0.0598212	1.50486	0.0900227
Q96N46	Tetratricopeptide repeat protein 14 OS=Homo sapiens OX=9606 GN=TTC14 PE=1 SV=1	8	5	5	TTC14	0.953604	0.0481162	-0.0685373	1.31771	0.0903122
Q9Y6M4	Casein kinase I isoform gamma-3 OS=Homo sapiens OX=9606 GN=CSNK1G3 PE=1 SV=2	52	17	4	CSNK1G3	1.03973	0.0234233	0.0562044	1.63035	0.0916329
P25098	Beta-adrenergic receptor kinase 1 OS=Homo sapiens OX=9606 GN=GRK2 PE=1 SV=2	46	24	24	GRK2	1.04307	0.0299882	0.060842	1.52305	0.0926654
Q07889	Son of sevenless homolog 1 OS=Homo sapiens OX=9606 GN=SOS1 PE=1 SV=1	13	15	11	SOS1	1.04812	0.0426444	0.0677973	1.37014	0.0928917
Q8N4Q0	Prostaglandin reductase 3 OS=Homo sapiens OX=9606 GN=PTGR3 PE=1 SV=1	42	11	11	PTGR3	1.04208	0.0267992	0.0594595	1.57188	0.0934631
Q9BTE3-2	Isoform of Q9BTE3, Isoform 2 of Mini-chromosome maintenance complex-binding protein OS=Homo sapiens OX=9606 GN=MCMBP	69	36	36	MCMBP	0.952499	0.0463287	-0.0702109	1.33415	0.0936718
Q15643	Thyroid receptor-interacting protein 11 OS=Homo sapiens OX=9606 GN=TRIP11 PE=1 SV=3	42	73	71	TRIP11	0.969928	0.00722607	-0.0440509	2.1411	0.0943172
O75144	ICOS ligand OS=Homo sapiens OX=9606 GN=ICOSLG PE=1 SV=2	33	8	8	ICOSLG	0.952862	0.0438738	-0.0696611	1.3578	0.0945855
Q15043	Metal cation symporter ZIP14 OS=Homo sapiens OX=9606 GN=SLC39A14 PE=1 SV=3	21	8	6	SLC39A14	1.0456	0.0337949	0.0643278	1.47115	0.0946357
Q86VZ2	WD repeat-containing protein 5B OS=Homo sapiens OX=9606 GN=WDR5B PE=2 SV=1	24	6	3	WDR5B	0.964199	0.0146297	-0.0525977	1.83477	0.0965044
Q9H1B7	Probable E3 ubiquitin-protein ligase IRF2BPL OS=Homo sapiens OX=9606 GN=IRF2BPL PE=1 SV=1	59	32	28	IRF2BPL	0.95334	0.0394242	-0.0689374	1.40424	0.0968045
Q8IYB1	Nucleotidyltransferase MB21D2 OS=Homo sapiens OX=9606 GN=MB21D2 PE=1 SV=3	65	26	26	MB21D2	0.955642	0.0324234	-0.0654574	1.48914	0.0974753
O00399	Dynactin subunit 6 OS=Homo sapiens OX=9606 GN=DCTN6 PE=1 SV=1	54	8	8	DCTN6	0.964176	0.0138968	-0.0526311	1.85708	0.0977403
O76031	ATP-dependent Clp protease ATP-binding subunit clpX-like, mitochondrial OS=Homo sapiens OX=9606 GN=CLPX PE=1 SV=2	63	36	36	CLPX	0.95927	0.0231191	-0.0599915	1.63603	0.0981479
P40616	ADP-ribosylation factor-like protein 1 OS=Homo sapiens OX=9606 GN=ARL1 PE=1 SV=1	76	12	12	ARL1	1.0534	0.0470094	0.0750544	1.32782	0.0996584
P24534	Elongation factor 1-beta OS=Homo sapiens OX=9606 GN=EEF1B2 PE=1 SV=3	91	21	18	EEF1B2	0.951798	0.0397313	-0.071273	1.40087	0.099844
Q9BTT6	Leucine-rich repeat-containing protein 1 OS=Homo sapiens OX=9606 GN=LRRC1 PE=1 SV=1	41	13	12	LRRC1	0.950511	0.0421209	-0.0732246	1.3755	0.100721
Q96EL2	28S ribosomal protein S24, mitochondrial OS=Homo sapiens OX=9606 GN=MRPS24 PE=1 SV=1	35	5	5	MRPS24	1.04873	0.0335134	0.0686455	1.47478	0.101237
G3V5T0	Isoform of O43708, Maleylacetoacetate isomerase OS=Homo sapiens OX=9606 GN=GSTZ1 PE=1 SV=1	57	12	3	GSTZ1	1.04583	0.0270995	0.0646434	1.56704	0.101299
A0A1B0GW05	Isoform of Q2PZI1, Probable C-mannosyltransferase DPY19L1 OS=Homo sapiens OX=9606 GN=DPY19L1 PE=1 SV=1	22	12	12	DPY19L1	1.05394	0.0459335	0.0757983	1.33787	0.101408
Q49AN0	Cryptochrome-2 OS=Homo sapiens OX=9606 GN=CRY2 PE=1 SV=2	13	7	2	CRY2	1.04891	0.0334288	0.0688934	1.47588	0.101678
Q9BUI4	DNA-directed RNA polymerase III subunit RPC3 OS=Homo sapiens OX=9606 GN=POLR3C PE=1 SV=1	73	30	30	POLR3C	0.961654	0.0155849	-0.05641	1.80729	0.101949
O75157	TSC22 domain family protein 2 OS=Homo sapiens OX=9606 GN=TSC22D2 PE=1 SV=3	33	16	13	TSC22D2	0.958083	0.0220046	-0.0617772	1.65749	0.102395
Q9UJZ1	Stomatin-like protein 2, mitochondrial OS=Homo sapiens OX=9606 GN=STOML2 PE=1 SV=1	74	29	19	STOML2	1.05298	0.0416582	0.0744778	1.3803	0.102802
A0A2R8Y635	Isoform of Q9H7F0, Polyamine-transporting ATPase 13A3 OS=Homo sapiens OX=9606 GN=ATP13A3 PE=1 SV=2	34	31	31	ATP13A3	1.04285	0.0193711	0.0605316	1.71285	0.103681
Q9H2J7	Sodium-dependent neutral amino acid transporter B(0)AT2 OS=Homo sapiens OX=9606 GN=SLC6A15 PE=1 SV=1	23	15	15	SLC6A15	1.04956	0.0318583	0.0697796	1.49678	0.104444
Q05086	Ubiquitin-protein ligase E3A OS=Homo sapiens OX=9606 GN=UBE3A PE=1 SV=4	67	49	39	UBE3A	0.95856	0.0190117	-0.0610588	1.72098	0.105081
Q96PD2	Discoidin, CUB and LCCL domain-containing protein 2 OS=Homo sapiens OX=9606 GN=DCBLD2 PE=1 SV=1	31	19	19	DCBLD2	0.947856	0.042761	-0.0772606	1.36895	0.105766
Q53FT3	Protein Hikeshi OS=Homo sapiens OX=9606 GN=HIKESHI PE=1 SV=2	65	7	7	HIKESHI	0.953093	0.0295559	-0.0693116	1.52936	0.106002
Q14596	Next to BRCA1 gene 1 protein OS=Homo sapiens OX=9606 GN=NBR1 PE=1 SV=3	15	8	8	NBR1	0.947779	0.0423391	-0.0773768	1.37326	0.106258
Q06547	GA-binding protein subunit beta-1 OS=Homo sapiens OX=9606 GN=GABPB1 PE=1 SV=2	21	10	4	GABPB1	0.946847	0.0444359	-0.0787972	1.35227	0.106555
Q12770	Sterol regulatory element-binding protein cleavage-activating protein OS=Homo sapiens OX=9606 GN=SCAP PE=1 SV=4	19	17	17	SCAP	1.04673	0.0239109	0.0658907	1.6214	0.106835
Q9H6A9	Pecanex-like protein 3 OS=Homo sapiens OX=9606 GN=PCNX3 PE=1 SV=2	8	10	10	PCNX3	1.05232	0.0342162	0.0735716	1.46577	0.107839
K7EKE6	Isoform of P36776, Lon protease homolog, mitochondrial OS=Homo sapiens OX=9606 GN=LONP1 PE=1 SV=1	81	68	66	LONP1	1.05315	0.0358079	0.074711	1.44602	0.108034
Q71RG4	Transmembrane and ubiquitin-like domain-containing protein 2 OS=Homo sapiens OX=9606 GN=TMUB2 PE=1 SV=2	37	8	8	TMUB2	1.05881	0.0487033	0.082443	1.31244	0.108202
Q04446	1,4-alpha-glucan-branching enzyme OS=Homo sapiens OX=9606 GN=GBE1 PE=1 SV=3	52	34	34	GBE1	0.953115	0.0274174	-0.0692772	1.56197	0.108209
A0A2R8Y6I6	Isoform of Q13627, Dual-specificity kinase OS=Homo sapiens OX=9606 GN=DYRK1A PE=1 SV=1	26	15	15	DYRK1A	1.04591	0.0212303	0.0647616	1.67304	0.108349
P14618	Pyruvate kinase PKM OS=Homo sapiens OX=9606 GN=PKM PE=1 SV=4	95	83	8	PKM	1.05708	0.0442878	0.0800892	1.35372	0.108418
P01303	Pro-neuropeptide Y OS=Homo sapiens OX=9606 GN=NPY PE=1 SV=1	30	3	3	NPY	0.945643	0.0448114	-0.0806329	1.34861	0.108742
O95185	Netrin receptor UNC5C OS=Homo sapiens OX=9606 GN=UNC5C PE=1 SV=2	30	20	20	UNC5C	0.959765	0.014358	-0.0592462	1.84291	0.109185
Q13480-2	Isoform of Q13480, Isoform 2 of GRB2-associated-binding protein 1 OS=Homo sapiens OX=9606 GN=GAB1	35	19	19	GAB1	0.944907	0.0457902	-0.0817552	1.33923	0.109489
J3KP75	Isoform of O75167, Phosphatase and actin regulator OS=Homo sapiens OX=9606 GN=PHACTR2 PE=1 SV=1	39	21	2	PHACTR2	1.035	0.00600673	0.0496274	2.22136	0.11024
O15439	ATP-binding cassette sub-family C member 4 OS=Homo sapiens OX=9606 GN=ABCC4 PE=1 SV=3	51	62	61	ABCC4	1.05756	0.0421821	0.0807377	1.37487	0.111004
Q969Q5	Ras-related protein Rab-24 OS=Homo sapiens OX=9606 GN=RAB24 PE=1 SV=1	67	17	17	RAB24	1.0581	0.0433589	0.0814733	1.36292	0.111042
O75909	Cyclin-K OS=Homo sapiens OX=9606 GN=CCNK PE=1 SV=2	39	17	17	CCNK	1.05617	0.038149	0.0788433	1.41852	0.111841
J3KNN3	Isoform of P15735, Phosphorylase kinase OS=Homo sapiens OX=9606 GN=PHKG2 PE=1 SV=1	31	12	12	PHKG2	1.05196	0.0283761	0.0730786	1.54705	0.113056
Q8NF91	Nesprin-1 OS=Homo sapiens OX=9606 GN=SYNE1 PE=1 SV=4	3	20	17	SYNE1	0.945509	0.0398866	-0.0808363	1.39917	0.113104
P11413	Glucose-6-phosphate 1-dehydrogenase OS=Homo sapiens OX=9606 GN=G6PD PE=1 SV=4	92	54	9	G6PD	1.04059	0.0104674	0.057401	1.98016	0.113663
Q86WA6	Valacyclovir hydrolase OS=Homo sapiens OX=9606 GN=BPHL PE=1 SV=1	44	12	12	BPHL	0.955378	0.0186051	-0.0658564	1.73037	0.113956
Q8IXI1	Mitochondrial Rho GTPase 2 OS=Homo sapiens OX=9606 GN=RHOT2 PE=1 SV=2	53	18	16	RHOT2	1.05872	0.0406826	0.0823219	1.39059	0.114476
Q9BXW9	Fanconi anemia group D2 protein OS=Homo sapiens OX=9606 GN=FANCD2 PE=1 SV=2	17	21	21	FANCD2	0.948771	0.0307398	-0.0758685	1.5123	0.114736
Q15365	Poly(rC)-binding protein 1 OS=Homo sapiens OX=9606 GN=PCBP1 PE=1 SV=2	97	25	18	PCBP1	0.950371	0.0258691	-0.0734367	1.58722	0.11656
Q8WXA9-2	Isoform of Q8WXA9, Isoform 2 of Splicing regulatory glutamine/lysine-rich protein 1 OS=Homo sapiens OX=9606 GN=SREK1	31	17	17	SREK1	0.943769	0.0399868	-0.0834947	1.39808	0.116733
Q9NQC3	Reticulon-4 OS=Homo sapiens OX=9606 GN=RTN4 PE=1 SV=2	51	38	22	RTN4	1.05956	0.0398198	0.0834622	1.3999	0.116839
P48200	Iron-responsive element-binding protein 2 OS=Homo sapiens OX=9606 GN=IREB2 PE=1 SV=4	20	13	13	IREB2	0.952924	0.0208114	-0.0695668	1.6817	0.11699
Q16611	Bcl-2 homologous antagonist/killer OS=Homo sapiens OX=9606 GN=BAK1 PE=1 SV=1	56	8	8	BAK1	1.05989	0.0397054	0.0839109	1.40115	0.117572
P11766	Alcohol dehydrogenase class-3 OS=Homo sapiens OX=9606 GN=ADH5 PE=1 SV=4	68	28	28	ADH5	0.947749	0.0300997	-0.0774229	1.52144	0.117794
Q6NYC1	Bifunctional arginine demethylase and lysyl-hydroxylase JMJD6 OS=Homo sapiens OX=9606 GN=JMJD6 PE=1 SV=1	53	20	20	JMJD6	0.943517	0.039195	-0.0838803	1.40677	0.118
Q9Y2D5-6	Isoform of Q9Y2D5, Isoform 4 of A-kinase anchor protein 2 OS=Homo sapiens OX=9606 GN=AKAP2	58	58	4	AKAP2	0.940288	0.0467318	-0.0888259	1.33039	0.118173
O96005	Putative lipid scramblase CLPTM1 OS=Homo sapiens OX=9606 GN=CLPTM1 PE=1 SV=1	44	24	24	CLPTM1	1.05134	0.0231018	0.0722285	1.63635	0.118191
Q9BUA3	Spindlin interactor and repressor of chromatin-binding protein OS=Homo sapiens OX=9606 GN=SPINDOC PE=1 SV=3	73	20	19	SPINDOC	0.942109	0.0421161	-0.0860343	1.37555	0.118345
A0A804HIL7	Isoform of Q9C026, E3 ubiquitin-protein ligase TRIM9 OS=Homo sapiens OX=9606 GN=TRIM9 PE=1 SV=1	61	35	5	TRIM9	1.06277	0.0445633	0.0878269	1.35102	0.118656
G3V325	ATP5MF-PTCD1 readthrough, ATP5MF-PTCD1 readthrough OS=Homo sapiens OX=9606 GN=ATP5MF-PTCD1 PE=1 SV=1	12	7	4	ATP5MF-PTCD1	1.06258	0.044056	0.0875764	1.356	0.118753
Q9NVC6	Mediator of RNA polymerase II transcription subunit 17 OS=Homo sapiens OX=9606 GN=MED17 PE=1 SV=2	30	17	17	MED17	0.952322	0.0201507	-0.0704782	1.69571	0.119511
O95861	3'(2'),5'-bisphosphate nucleotidase 1 OS=Homo sapiens OX=9606 GN=BPNT1 PE=1 SV=1	95	32	4	BPNT1	1.06535	0.0490501	0.0913231	1.30936	0.119575
Q96CT7	Coiled-coil domain-containing protein 124 OS=Homo sapiens OX=9606 GN=CCDC124 PE=1 SV=1	68	25	25	CCDC124	0.941802	0.0414347	-0.0865038	1.38264	0.119603
O95159	Zinc finger protein-like 1 OS=Homo sapiens OX=9606 GN=ZFPL1 PE=1 SV=2	46	10	10	ZFPL1	1.05154	0.0221949	0.0725086	1.65375	0.119911
Q15008	26S proteasome non-ATPase regulatory subunit 6 OS=Homo sapiens OX=9606 GN=PSMD6 PE=1 SV=1	83	42	35	PSMD6	1.06299	0.0427651	0.0881299	1.36891	0.120642
Q00688	Peptidyl-prolyl cis-trans isomerase FKBP3 OS=Homo sapiens OX=9606 GN=FKBP3 PE=1 SV=1	63	16	16	FKBP3	1.0535	0.0246965	0.0751853	1.60737	0.12085
Q14012	Calcium/calmodulin-dependent protein kinase type 1 OS=Homo sapiens OX=9606 GN=CAMK1 PE=1 SV=1	69	19	16	CAMK1	0.947873	0.0272421	-0.0772339	1.56476	0.120852
O60518	Ran-binding protein 6 OS=Homo sapiens OX=9606 GN=RANBP6 PE=1 SV=2	32	27	23	RANBP6	0.943761	0.0353028	-0.0835066	1.45219	0.121268
Q9BRQ0	Pygopus homolog 2 OS=Homo sapiens OX=9606 GN=PYGO2 PE=1 SV=2	27	7	7	PYGO2	0.966996	0.00308578	-0.0484188	2.51063	0.121562
P35270	Sepiapterin reductase OS=Homo sapiens OX=9606 GN=SPR PE=1 SV=1	71	17	17	SPR	1.0533	0.0237758	0.0749192	1.62387	0.121659
Q96PZ0	Pseudouridylate synthase 7 homolog OS=Homo sapiens OX=9606 GN=PUS7 PE=1 SV=2	81	44	44	PUS7	0.946943	0.0283129	-0.0786507	1.54802	0.121753
O60669	Monocarboxylate transporter 2 OS=Homo sapiens OX=9606 GN=SLC16A7 PE=1 SV=2	11	8	8	SLC16A7	0.938113	0.0477264	-0.0921664	1.32124	0.121774
P00492	Hypoxanthine-guanine phosphoribosyltransferase OS=Homo sapiens OX=9606 GN=HPRT1 PE=1 SV=2	82	16	15	HPRT1	0.953425	0.0168077	-0.0688085	1.77449	0.1221
A0A7I2V2K0	Isoform of Q9Y6A1, Dolichyl-phosphate-mannose--protein mannosyltransferase OS=Homo sapiens OX=9606 GN=POMT1 PE=1 SV=1	12	7	7	POMT1	1.04009	0.00698101	0.056706	2.15608	0.122263
P26374	Rab proteins geranylgeranyltransferase component A 2 OS=Homo sapiens OX=9606 GN=CHML PE=1 SV=2	70	35	30	CHML	0.953284	0.0168929	-0.0690219	1.77229	0.122327
Q6NUM9	All-trans-retinol 13,14-reductase OS=Homo sapiens OX=9606 GN=RETSAT PE=1 SV=2	48	20	20	RETSAT	1.06678	0.0482219	0.093264	1.31676	0.122806
Q8IU81	Interferon regulatory factor 2-binding protein 1 OS=Homo sapiens OX=9606 GN=IRF2BP1 PE=1 SV=1	46	18	17	IRF2BP1	0.938249	0.04526	-0.0919577	1.34429	0.123617
Q15283	Ras GTPase-activating protein 2 OS=Homo sapiens OX=9606 GN=RASA2 PE=1 SV=3	25	15	14	RASA2	1.04468	0.0104	0.0630658	1.98297	0.125057
Q92543	Sorting nexin-19 OS=Homo sapiens OX=9606 GN=SNX19 PE=1 SV=2	8	4	4	SNX19	1.06552	0.0402419	0.0915527	1.39532	0.127745
A0A3B3ITT1	Isoform of Q6IQ22, Ras-related protein Rab-12 OS=Homo sapiens OX=9606 GN=RAB12 PE=1 SV=1	75	24	4	RAB12	1.04338	0.00821578	0.0612589	2.08535	0.127746
Q8IXI2-7	Isoform of Q8IXI2, Isoform 7 of Mitochondrial Rho GTPase 1 OS=Homo sapiens OX=9606 GN=RHOT1	51	26	25	RHOT1	1.05444	0.0213244	0.0764825	1.67112	0.127812
P02452	Collagen alpha-1(I) chain OS=Homo sapiens OX=9606 GN=COL1A1 PE=1 SV=6	91	119	113	COL1A1	0.940798	0.0352713	-0.088043	1.45258	0.127889
Q9HBM6	Transcription initiation factor TFIID subunit 9B OS=Homo sapiens OX=9606 GN=TAF9B PE=1 SV=1	11	3	3	TAF9B	1.06034	0.0304278	0.0845317	1.51673	0.128212
Q9NW15	Anoctamin-10 OS=Homo sapiens OX=9606 GN=ANO10 PE=1 SV=2	24	14	13	ANO10	1.06815	0.0440874	0.0951143	1.35569	0.128945
O14735	CDP-diacylglycerol--inositol 3-phosphatidyltransferase OS=Homo sapiens OX=9606 GN=CDIPT PE=1 SV=1	25	5	5	CDIPT	1.05822	0.0261219	0.0816415	1.583	0.129238
Q8IY33	MICAL-like protein 2 OS=Homo sapiens OX=9606 GN=MICALL2 PE=1 SV=1	33	23	21	MICALL2	0.960496	0.00592951	-0.0581489	2.22698	0.129497
Q8IZ83	Aldehyde dehydrogenase family 16 member A1 OS=Homo sapiens OX=9606 GN=ALDH16A1 PE=1 SV=2	47	27	27	ALDH16A1	0.950562	0.0162486	-0.0731473	1.78918	0.130874
Q8NFW8	N-acylneuraminate cytidylyltransferase OS=Homo sapiens OX=9606 GN=CMAS PE=1 SV=2	50	20	19	CMAS	1.05463	0.0196468	0.076736	1.70671	0.130966
Q96G03	Phosphopentomutase OS=Homo sapiens OX=9606 GN=PGM2 PE=1 SV=4	77	49	48	PGM2	0.953382	0.0125448	-0.0688738	1.90154	0.130966
Q15052	Rho guanine nucleotide exchange factor 6 OS=Homo sapiens OX=9606 GN=ARHGEF6 PE=1 SV=2	37	21	18	ARHGEF6	1.07028	0.0460494	0.0979877	1.33678	0.130988
Q8WVQ1	Soluble calcium-activated nucleotidase 1 OS=Homo sapiens OX=9606 GN=CANT1 PE=1 SV=1	68	25	25	CANT1	1.06772	0.0407997	0.0945379	1.38934	0.131346
P50150	Guanine nucleotide-binding protein G(I)/G(S)/G(O) subunit gamma-4 OS=Homo sapiens OX=9606 GN=GNG4 PE=1 SV=1	64	3	3	GNG4	1.06196	0.0304579	0.0867226	1.5163	0.131498
Q9GZT3	SRA stem-loop-interacting RNA-binding protein, mitochondrial OS=Homo sapiens OX=9606 GN=SLIRP PE=1 SV=1	66	8	8	SLIRP	1.06254	0.0310635	0.0875162	1.50775	0.131953
A0A499FIX8	Isoform of A0FGR8, Extended synaptotagmin-2 OS=Homo sapiens OX=9606 GN=ESYT2 PE=1 SV=1	38	25	24	ESYT2	1.0721	0.0476266	0.100442	1.32215	0.132799
P15408	Fos-related antigen 2 OS=Homo sapiens OX=9606 GN=FOSL2 PE=1 SV=1	21	7	7	FOSL2	0.947376	0.0196557	-0.0779905	1.70651	0.133092
Q9NYZ3	G2 and S phase-expressed protein 1 OS=Homo sapiens OX=9606 GN=GTSE1 PE=1 SV=3	8	4	4	GTSE1	1.07142	0.0457867	0.0995275	1.33926	0.133293
Q8N8N7	Prostaglandin reductase 2 OS=Homo sapiens OX=9606 GN=PTGR2 PE=1 SV=1	57	16	16	PTGR2	0.940679	0.0304089	-0.0882253	1.517	0.133838
Q9H2W6	39S ribosomal protein L46, mitochondrial OS=Homo sapiens OX=9606 GN=MRPL46 PE=1 SV=1	50	14	14	MRPL46	1.05937	0.0245827	0.0832024	1.60937	0.133903
P00367	Glutamate dehydrogenase 1, mitochondrial OS=Homo sapiens OX=9606 GN=GLUD1 PE=1 SV=2	77	46	22	GLUD1	1.04693	0.00936069	0.0661642	2.02869	0.134227
Q9H410	Kinetochore-associated protein DSN1 homolog OS=Homo sapiens OX=9606 GN=DSN1 PE=1 SV=2	52	15	15	DSN1	0.953011	0.0116509	-0.069435	1.93364	0.134262
Q01082	Spectrin beta chain, non-erythrocytic 1 OS=Homo sapiens OX=9606 GN=SPTBN1 PE=1 SV=2	86	238	23	SPTBN1	0.962021	0.00391075	-0.0558602	2.40774	0.134497
B4DHI3	Isoform of Q8NFZ3, Neuroligin-4, Y-linked OS=Homo sapiens OX=9606 GN=NLGN4Y PE=1 SV=1	5	3	2	NLGN4Y	1.06863	0.0392131	0.0957681	1.40657	0.134704
P49419-2	Isoform of P49419, Isoform 2 of Alpha-aminoadipic semialdehyde dehydrogenase OS=Homo sapiens OX=9606 GN=ALDH7A1	83	39	31	ALDH7A1	1.05772	0.0216304	0.0809581	1.66494	0.13479
P49754	Vacuolar protein sorting-associated protein 41 homolog OS=Homo sapiens OX=9606 GN=VPS41 PE=1 SV=3	46	32	32	VPS41	1.07323	0.0475904	0.101962	1.32248	0.134842
O43462	Membrane-bound transcription factor site-2 protease OS=Homo sapiens OX=9606 GN=MBTPS2 PE=1 SV=1	10	4	4	MBTPS2	1.06475	0.0321686	0.0905093	1.49257	0.135091
Q6IN85	Serine/threonine-protein phosphatase 4 regulatory subunit 3A OS=Homo sapiens OX=9606 GN=PPP4R3A PE=1 SV=1	61	40	30	PPP4R3A	0.953138	0.0110487	-0.0692423	1.95669	0.135486
Q7Z5K2-2	Isoform of Q7Z5K2, Isoform 2 of Wings apart-like protein homolog OS=Homo sapiens OX=9606 GN=WAPL	48	44	43	WAPL	0.931094	0.0482919	-0.103002	1.31613	0.135563
Q9BVT8	Transmembrane and ubiquitin-like domain-containing protein 1 OS=Homo sapiens OX=9606 GN=TMUB1 PE=1 SV=1	21	3	3	TMUB1	1.06659	0.0344382	0.0930012	1.46296	0.136057
P08559	Pyruvate dehydrogenase E1 component subunit alpha, somatic form, mitochondrial OS=Homo sapiens OX=9606 GN=PDHA1 PE=1 SV=3	83	33	33	PDHA1	0.957977	0.00633435	-0.0619364	2.1983	0.136155
Q96C19	EF-hand domain-containing protein D2 OS=Homo sapiens OX=9606 GN=EFHD2 PE=1 SV=1	79	20	17	EFHD2	1.07392	0.0470989	0.10288	1.32699	0.136521
Q15459	Splicing factor 3A subunit 1 OS=Homo sapiens OX=9606 GN=SF3A1 PE=1 SV=1	59	42	42	SF3A1	0.94066	0.0279838	-0.0882544	1.55309	0.137067
P19387	DNA-directed RNA polymerase II subunit RPB3 OS=Homo sapiens OX=9606 GN=POLR2C PE=1 SV=2	84	18	18	POLR2C	1.07273	0.043406	0.101289	1.36245	0.138001
Q8N5M9	Protein jagunal homolog 1 OS=Homo sapiens OX=9606 GN=JAGN1 PE=1 SV=1	15	4	4	JAGN1	1.07619	0.0492962	0.105926	1.30719	0.138465
Q09019	Dystrophia myotonica WD repeat-containing protein OS=Homo sapiens OX=9606 GN=DMWD PE=1 SV=3	17	8	7	DMWD	1.06178	0.0242697	0.0864781	1.61493	0.139656
Q9UEE9	Craniofacial development protein 1 OS=Homo sapiens OX=9606 GN=CFDP1 PE=1 SV=1	75	20	5	CFDP1	0.946727	0.017019	-0.0789798	1.76906	0.13972
O75439	Mitochondrial-processing peptidase subunit beta OS=Homo sapiens OX=9606 GN=PMPCB PE=1 SV=2	62	25	24	PMPCB	0.94067	0.0259823	-0.0882392	1.58532	0.139888
Q9NP74	Palmdelphin OS=Homo sapiens OX=9606 GN=PALMD PE=1 SV=1	21	10	10	PALMD	0.953982	0.00864431	-0.0679657	2.06327	0.140232
O75150	E3 ubiquitin-protein ligase BRE1B OS=Homo sapiens OX=9606 GN=RNF40 PE=1 SV=5	46	42	38	RNF40	0.934823	0.0359107	-0.0972348	1.44478	0.140482
Q9UKI8	Serine/threonine-protein kinase tousled-like 1 OS=Homo sapiens OX=9606 GN=TLK1 PE=1 SV=2	37	25	14	TLK1	1.07233	0.039927	0.100743	1.39873	0.140913
P37059	17-beta-hydroxysteroid dehydrogenase type 2 OS=Homo sapiens OX=9606 GN=HSD17B2 PE=1 SV=1	48	14	14	HSD17B2	1.07314	0.0405314	0.101842	1.39221	0.141786
P0C7P0	CDGSH iron-sulfur domain-containing protein 3, mitochondrial OS=Homo sapiens OX=9606 GN=CISD3 PE=1 SV=1	25	4	4	CISD3	0.927947	0.0482384	-0.107886	1.31661	0.142044
Q9H0U4	Ras-related protein Rab-1B OS=Homo sapiens OX=9606 GN=RAB1B PE=1 SV=1	99	28	5	RAB1B	1.06007	0.0204864	0.0841571	1.68853	0.142102
Q8TEX9	Importin-4 OS=Homo sapiens OX=9606 GN=IPO4 PE=1 SV=2	60	46	46	IPO4	0.928705	0.0464934	-0.106708	1.33261	0.1422
Q8N490-2	Isoform of Q8N490, Isoform 2 of Probable hydrolase PNKD OS=Homo sapiens OX=9606 GN=PNKD	30	3	2	PNKD	0.945284	0.0176187	-0.0811796	1.75403	0.142391
Q15714-2	Isoform of Q15714, Isoform 2 of TSC22 domain family protein 1 OS=Homo sapiens OX=9606 GN=TSC22D1	67	7	2	TSC22D1	0.949085	0.0128989	-0.0753904	1.88945	0.142446
O43719	HIV Tat-specific factor 1 OS=Homo sapiens OX=9606 GN=HTATSF1 PE=1 SV=1	77	61	60	HTATSF1	0.936456	0.0313273	-0.0947164	1.50408	0.142461
Q14691	DNA replication complex GINS protein PSF1 OS=Homo sapiens OX=9606 GN=GINS1 PE=1 SV=1	56	10	10	GINS1	0.941292	0.0232244	-0.0872864	1.63406	0.142631
Q99567	Nuclear pore complex protein Nup88 OS=Homo sapiens OX=9606 GN=NUP88 PE=1 SV=2	49	29	29	NUP88	0.930758	0.0418109	-0.103521	1.37871	0.142726
Q96N66	Lysophospholipid acyltransferase 7 OS=Homo sapiens OX=9606 GN=MBOAT7 PE=1 SV=2	37	15	15	MBOAT7	1.07698	0.046234	0.106987	1.33504	0.142831
Q9NWY4	Histone PARylation factor 1 OS=Homo sapiens OX=9606 GN=HPF1 PE=1 SV=2	35	12	12	HPF1	0.940617	0.0240385	-0.08832	1.61909	0.142998
Q9NUJ3	T-complex protein 11-like protein 1 OS=Homo sapiens OX=9606 GN=TCP11L1 PE=1 SV=1	19	8	8	TCP11L1	1.063	0.0237843	0.0881395	1.62371	0.143113
Q9Y692	Glucocorticoid modulatory element-binding protein 1 OS=Homo sapiens OX=9606 GN=GMEB1 PE=1 SV=2	28	11	9	GMEB1	0.937694	0.0280699	-0.0928114	1.55176	0.144021
P01112	GTPase HRas OS=Homo sapiens OX=9606 GN=HRAS PE=1 SV=1	78	12	3	HRAS	1.07905	0.0481497	0.109768	1.31741	0.144609
Q96DA2	Ras-related protein Rab-39B OS=Homo sapiens OX=9606 GN=RAB39B PE=1 SV=1	51	10	8	RAB39B	1.0721	0.0361662	0.100446	1.4417	0.144813
P60484	Phosphatidylinositol 3,4,5-trisphosphate 3-phosphatase and dual-specificity protein phosphatase PTEN OS=Homo sapiens OX=9606 GN=PTEN PE=1 SV=1	50	14	14	PTEN	0.932676	0.0356705	-0.100552	1.44769	0.145568
Q09472	Histone acetyltransferase p300 OS=Homo sapiens OX=9606 GN=EP300 PE=1 SV=2	27	54	35	EP300	1.05207	0.0102672	0.0732334	1.98855	0.145628
Q8NA72	Centrosomal protein POC5 OS=Homo sapiens OX=9606 GN=POC5 PE=1 SV=2	4	2	2	POC5	1.06306	0.0222363	0.0882259	1.65294	0.145832
Q05655	Protein kinase C delta type OS=Homo sapiens OX=9606 GN=PRKCD PE=1 SV=2	47	27	25	PRKCD	1.07589	0.0409387	0.105534	1.38787	0.146467
Q8WU76	Sec1 family domain-containing protein 2 OS=Homo sapiens OX=9606 GN=SCFD2 PE=1 SV=2	26	14	14	SCFD2	0.928513	0.0425333	-0.107006	1.37127	0.146734
Q9Y657	Spindlin-1 OS=Homo sapiens OX=9606 GN=SPIN1 PE=1 SV=3	69	18	12	SPIN1	0.93672	0.0273396	-0.0943104	1.56321	0.147427
Q12923	Tyrosine-protein phosphatase non-receptor type 13 OS=Homo sapiens OX=9606 GN=PTPN13 PE=1 SV=2	10	17	17	PTPN13	1.07041	0.0313586	0.098166	1.50364	0.147607
H9ZYI9	Isoform of Q06547, GA binding protein transcription factor beta subunit 1 transcript variant gamma-2 OS=Homo sapiens OX=9606 GN=GABPB1 PE=1 SV=1	21	8	2	GABPB1	0.926355	0.045543	-0.110364	1.34158	0.148061
P61018	Ras-related protein Rab-4B OS=Homo sapiens OX=9606 GN=RAB4B PE=1 SV=1	74	14	11	RAB4B	1.07039	0.0298013	0.0981375	1.52576	0.149735
P83916	Chromobox protein homolog 1 OS=Homo sapiens OX=9606 GN=CBX1 PE=1 SV=1	87	24	23	CBX1	0.946179	0.0131436	-0.0798157	1.88128	0.150156
Q92859-4	Isoform of Q92859, Isoform 4 of Neogenin OS=Homo sapiens OX=9606 GN=NEO1	43	47	47	NEO1	0.938845	0.022264	-0.0910413	1.6524	0.150436
B4DR80	Isoform of Q9Y6E0, Serine/threonine-protein kinase 24 OS=Homo sapiens OX=9606 GN=STK24 PE=1 SV=1	71	23	14	STK24	1.0631	0.0190397	0.088276	1.72034	0.151865
Q9UDR5	Alpha-aminoadipic semialdehyde synthase, mitochondrial OS=Homo sapiens OX=9606 GN=AASS PE=1 SV=1	49	37	37	AASS	0.941859	0.0174037	-0.0864164	1.75936	0.152037
P23634	Plasma membrane calcium-transporting ATPase 4 OS=Homo sapiens OX=9606 GN=ATP2B4 PE=1 SV=2	56	67	44	ATP2B4	1.08396	0.0491793	0.11631	1.30822	0.152159
P53701	Holocytochrome c-type synthase OS=Homo sapiens OX=9606 GN=HCCS PE=1 SV=1	68	16	16	HCCS	1.05798	0.013334	0.0813158	1.87504	0.15247
O00505	Importin subunit alpha-4 OS=Homo sapiens OX=9606 GN=KPNA3 PE=1 SV=2	60	23	16	KPNA3	0.957498	0.00365867	-0.062659	2.43668	0.15268
P11802	Cyclin-dependent kinase 4 OS=Homo sapiens OX=9606 GN=CDK4 PE=1 SV=2	69	16	15	CDK4	1.05105	0.00730727	0.0718359	2.13625	0.153459
A0A499FIY3	Isoform of O14645, Axonemal dynein light intermediate polypeptide 1 OS=Homo sapiens OX=9606 GN=DNALI1 PE=1 SV=1	7	3	3	DNALI1	1.07919	0.0400552	0.109949	1.39734	0.153636
Q6P582	Mitotic-spindle organizing protein 2A OS=Homo sapiens OX=9606 GN=MZT2A PE=1 SV=2	70	8	3	MZT2A	1.05178	0.00747752	0.0728376	2.12624	0.15487
J3QRU1	Isoform of P07947, Tyrosine-protein kinase OS=Homo sapiens OX=9606 GN=YES1 PE=1 SV=1	33	17	7	YES1	1.08434	0.0466041	0.116811	1.33158	0.155543
J3KQL8	Isoform of Q9BQE5, Apolipoprotein L2 OS=Homo sapiens OX=9606 GN=APOL2 PE=1 SV=2	39	17	3	APOL2	1.07109	0.0268541	0.0990736	1.57099	0.155644
Q86W56	Poly(ADP-ribose) glycohydrolase OS=Homo sapiens OX=9606 GN=PARG PE=1 SV=1	54	37	37	PARG	0.959226	0.00246361	-0.0600572	2.60843	0.156655
Q9BX66	Sorbin and SH3 domain-containing protein 1 OS=Homo sapiens OX=9606 GN=SORBS1 PE=1 SV=3	2	3	3	SORBS1	0.923522	0.0429607	-0.114782	1.36693	0.156898
Q9H6S1	5-azacytidine-induced protein 2 OS=Homo sapiens OX=9606 GN=AZI2 PE=1 SV=1	16	5	5	AZI2	1.07201	0.0271358	0.100319	1.56646	0.157146
B3KS98	Isoform of O15372, Eukaryotic translation initiation factor 3 subunit H OS=Homo sapiens OX=9606 GN=EIF3H PE=1 SV=1	80	31	31	EIF3H	0.948102	0.00902795	-0.076886	2.04441	0.157187
P06737	Glycogen phosphorylase, liver form OS=Homo sapiens OX=9606 GN=PYGL PE=1 SV=4	77	77	63	PYGL	0.929313	0.031962	-0.105763	1.49537	0.158154
Q9HD15	Steroid receptor RNA activator 1 OS=Homo sapiens OX=9606 GN=SRA1 PE=1 SV=2	67	13	13	SRA1	0.933003	0.0255962	-0.100046	1.59182	0.159255
Q04656	Copper-transporting ATPase 1 OS=Homo sapiens OX=9606 GN=ATP7A PE=1 SV=4	26	28	28	ATP7A	1.05834	0.011059	0.0818066	1.95629	0.160037
Q9UK76	Jupiter microtubule associated homolog 1 OS=Homo sapiens OX=9606 GN=JPT1 PE=1 SV=3	94	14	8	JPT1	0.932696	0.0254437	-0.100522	1.59442	0.160274
J3QQY0	Isoform of Q68DK7, Male-specific lethal 1 homolog OS=Homo sapiens OX=9606 GN=MSL1 PE=1 SV=1	13	4	3	MSL1	1.07634	0.030827	0.106129	1.51107	0.160368
Q9Y3Z3	Deoxynucleoside triphosphate triphosphohydrolase SAMHD1 OS=Homo sapiens OX=9606 GN=SAMHD1 PE=1 SV=2	71	40	40	SAMHD1	0.927714	0.0328765	-0.108248	1.48311	0.160545
C9J0V5	Isoform of Q9BQQ3, Golgi reassembly-stacking protein 1 OS=Homo sapiens OX=9606 GN=GORASP1 PE=1 SV=2	12	3	2	GORASP1	0.921929	0.0427074	-0.117272	1.3695	0.160604
Q3SXM5	Inactive hydroxysteroid dehydrogenase-like protein 1 OS=Homo sapiens OX=9606 GN=HSDL1 PE=1 SV=3	47	12	12	HSDL1	1.06091	0.0130338	0.0852974	1.88493	0.160779
P28347	Transcriptional enhancer factor TEF-1 OS=Homo sapiens OX=9606 GN=TEAD1 PE=1 SV=2	17	5	3	TEAD1	0.932085	0.0256931	-0.101466	1.59018	0.16135
P11172	Uridine 5'-monophosphate synthase OS=Homo sapiens OX=9606 GN=UMPS PE=1 SV=1	75	30	30	UMPS	1.07842	0.0329122	0.108925	1.48264	0.161496
P50750	Cyclin-dependent kinase 9 OS=Homo sapiens OX=9606 GN=CDK9 PE=1 SV=3	36	13	10	CDK9	1.07019	0.0221128	0.0978617	1.65536	0.161996
P35520	Cystathionine beta-synthase OS=Homo sapiens OX=9606 GN=CBS PE=1 SV=2	67	29	29	CBS	1.08975	0.049051	0.123994	1.30935	0.162351
Q9UMX3	Bcl-2-related ovarian killer protein OS=Homo sapiens OX=9606 GN=BOK PE=1 SV=1	15	3	3	BOK	1.07184	0.023753	0.100089	1.62428	0.162573
P20020	Plasma membrane calcium-transporting ATPase 1 OS=Homo sapiens OX=9606 GN=ATP2B1 PE=1 SV=4	54	66	44	ATP2B1	1.07027	0.0210584	0.0979795	1.67657	0.16427
G3V4A5	Isoform of O75586, Mediator of RNA polymerase II transcription subunit 6 OS=Homo sapiens OX=9606 GN=MED6 PE=1 SV=1	21	4	4	MED6	0.917393	0.0476396	-0.124388	1.32203	0.164445
C9J066	Isoform of Q8N4C6, Ninein OS=Homo sapiens OX=9606 GN=NIN PE=1 SV=1	4	9	5	NIN	1.07602	0.0276812	0.105707	1.55782	0.164672
Q7Z6K3	Protein prenyltransferase alpha subunit repeat-containing protein 1 OS=Homo sapiens OX=9606 GN=PTAR1 PE=1 SV=2	54	21	5	PTAR1	0.937696	0.0166522	-0.0928084	1.77853	0.165062
A0A7I2V2P6	Isoform of P14735, Insulin-degrading enzyme OS=Homo sapiens OX=9606 GN=IDE PE=1 SV=1	69	67	66	IDE	0.937931	0.0154381	-0.0924464	1.81141	0.167458
F5H1S1	Isoform of Q92521, Mannosyltransferase OS=Homo sapiens OX=9606 GN=PIGB PE=1 SV=2	7	5	4	PIGB	1.07952	0.0304054	0.110387	1.51705	0.167463
Q9BU23	Lipase maturation factor 2 OS=Homo sapiens OX=9606 GN=LMF2 PE=1 SV=2	24	13	13	LMF2	1.08199	0.0327625	0.113685	1.48462	0.168779
Q7L5Y1	Mitochondrial enolase superfamily member 1 OS=Homo sapiens OX=9606 GN=ENOSF1 PE=1 SV=1	62	23	23	ENOSF1	1.08447	0.0359818	0.116994	1.44392	0.16893
Q5VWJ9	Sorting nexin-30 OS=Homo sapiens OX=9606 GN=SNX30 PE=1 SV=1	36	15	14	SNX30	1.06604	0.0145609	0.0922567	1.83681	0.169458
Q7Z6V5	tRNA-specific adenosine deaminase 2 OS=Homo sapiens OX=9606 GN=ADAT2 PE=1 SV=1	83	10	10	ADAT2	1.06662	0.0149349	0.0930463	1.8258	0.169884
B2RNG4	TRIM6-TRIM34 readthrough, TRIM6-TRIM34 readthrough OS=Homo sapiens OX=9606 GN=TRIM6-TRIM34 PE=2 SV=1	3	3	2	TRIM6-TRIM34	1.06418	0.0127633	0.0897378	1.89404	0.169967
Q9NP58	ATP-binding cassette sub-family B member 6 OS=Homo sapiens OX=9606 GN=ABCB6 PE=1 SV=1	39	26	25	ABCB6	1.07463	0.0227184	0.103844	1.64362	0.17068
Q8NE22	SET domain-containing protein 9 OS=Homo sapiens OX=9606 GN=SETD9 PE=2 SV=2	16	3	3	SETD9	1.08125	0.0305528	0.112697	1.51495	0.170731
P14621	Acylphosphatase-2 OS=Homo sapiens OX=9606 GN=ACYP2 PE=1 SV=2	69	8	8	ACYP2	0.934375	0.0175214	-0.097927	1.75643	0.172002
P08133	Annexin A6 OS=Homo sapiens OX=9606 GN=ANXA6 PE=1 SV=3	86	76	33	ANXA6	0.948241	0.00570131	-0.0766746	2.24403	0.17206
O75663	TIP41-like protein OS=Homo sapiens OX=9606 GN=TIPRL PE=1 SV=2	82	23	23	TIPRL	0.930084	0.0225276	-0.104567	1.64729	0.172252
P35790	Choline kinase alpha OS=Homo sapiens OX=9606 GN=CHKA PE=1 SV=3	66	24	24	CHKA	1.07148	0.0179748	0.0996011	1.74533	0.173837
Q14494	Endoplasmic reticulum membrane sensor NFE2L1 OS=Homo sapiens OX=9606 GN=NFE2L1 PE=1 SV=1	19	9	9	NFE2L1	0.937035	0.013775	-0.0938248	1.86091	0.174599
Q8N394	Protein O-mannosyl-transferase TMTC2 OS=Homo sapiens OX=9606 GN=TMTC2 PE=1 SV=1	17	12	12	TMTC2	1.04898	0.00290892	0.0689871	2.53627	0.17497
Q9BRK3	Matrix remodeling-associated protein 8 OS=Homo sapiens OX=9606 GN=MXRA8 PE=1 SV=1	45	21	21	MXRA8	0.950422	0.00411382	-0.07336	2.38575	0.175019
Q96FZ2	Abasic site processing protein HMCES OS=Homo sapiens OX=9606 GN=HMCES PE=1 SV=1	34	10	10	HMCES	0.958206	0.00138138	-0.0615927	2.85969	0.176136
P54284	Voltage-dependent L-type calcium channel subunit beta-3 OS=Homo sapiens OX=9606 GN=CACNB3 PE=1 SV=1	18	7	4	CACNB3	0.915326	0.0416802	-0.127643	1.38007	0.176156
Q01658	Protein Dr1 OS=Homo sapiens OX=9606 GN=DR1 PE=1 SV=1	56	7	7	DR1	0.939693	0.0107319	-0.0897392	1.96932	0.176726
Q9Y2X7	ARF GTPase-activating protein GIT1 OS=Homo sapiens OX=9606 GN=GIT1 PE=1 SV=2	48	28	24	GIT1	1.07704	0.0219682	0.10707	1.65821	0.177544
Q9Y535	DNA-directed RNA polymerase III subunit RPC8 OS=Homo sapiens OX=9606 GN=POLR3H PE=1 SV=1	50	8	8	POLR3H	1.06946	0.0146685	0.0968875	1.83361	0.177654
P51790-2	Isoform of P51790, Isoform 2 of H(+)/Cl(-) exchange transporter 3 OS=Homo sapiens OX=9606 GN=CLCN3	30	22	3	CLCN3	1.08626	0.0319184	0.119374	1.49596	0.178579
A0A3B3ITW3	Isoform of P28288, ATP-binding cassette sub-family D member 3 OS=Homo sapiens OX=9606 GN=ABCD3 PE=1 SV=2	23	12	11	ABCD3	1.05472	0.00474361	0.0768596	2.32389	0.178613
Q9BVQ7	Ribosome biogenesis protein SPATA5L1 OS=Homo sapiens OX=9606 GN=SPATA5L1 PE=1 SV=2	55	27	27	SPATA5L1	1.07769	0.0220176	0.107938	1.65723	0.178878
A0A1B0GTY3	Isoform of O95450, A disintegrin and metalloproteinase with thrombospondin motifs 2 OS=Homo sapiens OX=9606 GN=ADAMTS2 PE=1 SV=2	11	8	8	ADAMTS2	0.940008	0.00982221	-0.0892552	2.00779	0.179206
Q86YQ8	Copine-8 OS=Homo sapiens OX=9606 GN=CPNE8 PE=1 SV=2	44	21	19	CPNE8	1.0872	0.0325188	0.120617	1.48787	0.179462
O00635	E3 ubiquitin-protein ligase TRIM38 OS=Homo sapiens OX=9606 GN=TRIM38 PE=1 SV=1	6	3	3	TRIM38	1.08248	0.0266269	0.114335	1.57468	0.180042
P84077	ADP-ribosylation factor 1 OS=Homo sapiens OX=9606 GN=ARF1 PE=1 SV=2	92	23	3	ARF1	1.09706	0.0447449	0.133645	1.34926	0.180322
P36969	Phospholipid hydroperoxide glutathione peroxidase OS=Homo sapiens OX=9606 GN=GPX4 PE=1 SV=3	60	14	14	GPX4	1.07208	0.0159375	0.100407	1.79758	0.18049
P35606	Coatomer subunit beta' OS=Homo sapiens OX=9606 GN=COPB2 PE=1 SV=2	81	68	68	COPB2	1.07282	0.0165109	0.101406	1.78223	0.180728
Q7Z769	Solute carrier family 35 member E3 OS=Homo sapiens OX=9606 GN=SLC35E3 PE=1 SV=1	8	2	2	SLC35E3	1.06036	0.0071479	0.0845573	2.14582	0.181445
Q86YS6	Ras-related protein Rab-43 OS=Homo sapiens OX=9606 GN=RAB43 PE=1 SV=1	61	10	8	RAB43	1.07758	0.0207262	0.107797	1.68348	0.181474
P00918	Carbonic anhydrase 2 OS=Homo sapiens OX=9606 GN=CA2 PE=1 SV=2	58	11	11	CA2	0.953174	0.00238098	-0.0691878	2.62324	0.181497
Q9ULW0	Targeting protein for Xklp2 OS=Homo sapiens OX=9606 GN=TPX2 PE=1 SV=2	39	24	23	TPX2	1.08691	0.0302636	0.120227	1.51908	0.182634
Q9H081	Protein MIS12 homolog OS=Homo sapiens OX=9606 GN=MIS12 PE=1 SV=1	32	6	6	MIS12	0.930651	0.0169763	-0.103687	1.77016	0.183543
Q96K19	E3 ubiquitin-protein ligase RNF170 OS=Homo sapiens OX=9606 GN=RNF170 PE=1 SV=2	33	5	5	RNF170	1.06895	0.012152	0.096191	1.91535	0.18424
A0A590UJS4	Isoform of Q6KC79, Nipped-B protein OS=Homo sapiens OX=9606 GN=NIPBL PE=1 SV=1	7	14	14	NIPBL	1.09509	0.0386222	0.131047	1.41316	0.185191
Q8N2G8	GH3 domain-containing protein OS=Homo sapiens OX=9606 GN=GHDC PE=1 SV=2	54	24	24	GHDC	1.09053	0.0330271	0.125035	1.48113	0.185194
Q8ND82	Zinc finger protein 280C OS=Homo sapiens OX=9606 GN=ZNF280C PE=1 SV=1	5	3	3	ZNF280C	1.10249	0.0481012	0.140762	1.31784	0.185503
A5PLL7	Plasmanylethanolamine desaturase OS=Homo sapiens OX=9606 GN=PEDS1 PE=1 SV=3	43	8	8	PEDS1	1.06781	0.0108914	0.0946576	1.96292	0.185805
Q8TBZ6	tRNA methyltransferase 10 homolog A OS=Homo sapiens OX=9606 GN=TRMT10A PE=1 SV=1	64	21	21	TRMT10A	0.94908	0.00343021	-0.0753977	2.46468	0.185831
Q8ND90	Paraneoplastic antigen Ma1 OS=Homo sapiens OX=9606 GN=PNMA1 PE=1 SV=2	49	12	12	PNMA1	0.938847	0.00904044	-0.0910381	2.04381	0.186065
Q96HP4	Oxidoreductase NAD-binding domain-containing protein 1 OS=Homo sapiens OX=9606 GN=OXNAD1 PE=1 SV=1	38	11	11	OXNAD1	0.934541	0.0123454	-0.0976697	1.9085	0.186402
A0A804HKS6	Isoform of Q6ZS30, Neurobeachin-like protein 1 OS=Homo sapiens OX=9606 GN=NBEAL1 PE=1 SV=1	7	12	12	NBEAL1	1.07812	0.019142	0.108523	1.71801	0.186445
O75368	Adapter SH3BGRL OS=Homo sapiens OX=9606 GN=SH3BGRL PE=1 SV=1	91	11	11	SH3BGRL	0.90746	0.0464993	-0.140094	1.33255	0.186683
Q86TX2	Acyl-coenzyme A thioesterase 1 OS=Homo sapiens OX=9606 GN=ACOT1 PE=1 SV=1	71	22	3	ACOT1	0.94883	0.00335956	-0.0757785	2.47372	0.187455
Q9Y5S2	Serine/threonine-protein kinase MRCK beta OS=Homo sapiens OX=9606 GN=CDC42BPB PE=1 SV=2	40	60	53	CDC42BPB	1.10347	0.0477867	0.142046	1.32069	0.187599
Q86WC4	Osteopetrosis-associated transmembrane protein 1 OS=Homo sapiens OX=9606 GN=OSTM1 PE=1 SV=1	16	5	5	OSTM1	1.06259	0.00717804	0.0875861	2.14399	0.187784
Q86UP2	Kinectin OS=Homo sapiens OX=9606 GN=KTN1 PE=1 SV=1	74	113	112	KTN1	1.10468	0.0489505	0.143629	1.31024	0.188189
P30038	Delta-1-pyrroline-5-carboxylate dehydrogenase, mitochondrial OS=Homo sapiens OX=9606 GN=ALDH4A1 PE=1 SV=3	44	23	23	ALDH4A1	0.919175	0.0282257	-0.121588	1.54935	0.188383
P51531	Probable global transcription activator SNF2L2 OS=Homo sapiens OX=9606 GN=SMARCA2 PE=1 SV=2	17	23	7	SMARCA2	0.914735	0.0341228	-0.128575	1.46696	0.188613
O60547	GDP-mannose 4,6 dehydratase OS=Homo sapiens OX=9606 GN=GMDS PE=1 SV=1	77	26	25	GMDS	1.10079	0.0431391	0.138536	1.36513	0.18912
O14939	Phospholipase D2 OS=Homo sapiens OX=9606 GN=PLD2 PE=1 SV=2	17	8	8	PLD2	1.05748	0.00450257	0.0806371	2.34654	0.189218
G5E9A6	Isoform of P51784, Ubiquitin carboxyl-terminal hydrolase OS=Homo sapiens OX=9606 GN=USP11 PE=1 SV=1	59	36	34	USP11	0.934343	0.0114216	-0.0979766	1.94227	0.190297
Q68E01-2	Isoform of Q68E01, Isoform 2 of Integrator complex subunit 3 OS=Homo sapiens OX=9606 GN=INTS3	41	31	31	INTS3	0.934285	0.011443	-0.0980653	1.94146	0.19039
Q14728	Major facilitator superfamily domain-containing protein 10 OS=Homo sapiens OX=9606 GN=MFSD10 PE=1 SV=1	27	9	9	MFSD10	1.07633	0.0156008	0.106119	1.80685	0.191742
Q13563	Polycystin-2 OS=Homo sapiens OX=9606 GN=PKD2 PE=1 SV=3	17	14	14	PKD2	1.09021	0.0288805	0.124601	1.5394	0.19181
O75970	Multiple PDZ domain protein OS=Homo sapiens OX=9606 GN=MPDZ PE=1 SV=2	19	24	24	MPDZ	0.928729	0.0156828	-0.106671	1.80458	0.192495
Q04721	Neurogenic locus notch homolog protein 2 OS=Homo sapiens OX=9606 GN=NOTCH2 PE=1 SV=3	22	41	40	NOTCH2	0.914786	0.0317176	-0.128494	1.4987	0.192574
Q9NTW7-5	Isoform of Q9NTW7, Isoform 1 of Zinc finger protein 64 OS=Homo sapiens OX=9606 GN=ZFP64	9	4	2	ZFP64	1.06967	0.0100576	0.0971643	1.99751	0.194086
J3QRU4	Isoform of P63027, Vesicle-associated membrane protein 2 OS=Homo sapiens OX=9606 GN=VAMP2 PE=3 SV=2	70	7	3	VAMP2	1.10427	0.044014	0.14309	1.35641	0.194089
Q8N111	Cell cycle exit and neuronal differentiation protein 1 OS=Homo sapiens OX=9606 GN=CEND1 PE=1 SV=1	26	2	2	CEND1	1.09651	0.0341798	0.132925	1.46623	0.194898
Q13148	TAR DNA-binding protein 43 OS=Homo sapiens OX=9606 GN=TARDBP PE=1 SV=1	43	12	12	TARDBP	0.91899	0.0250275	-0.121879	1.60158	0.195199
O00194	Ras-related protein Rab-27B OS=Homo sapiens OX=9606 GN=RAB27B PE=1 SV=4	48	8	6	RAB27B	1.08755	0.024219	0.121075	1.61584	0.195639
Q5UIP0	Telomere-associated protein RIF1 OS=Homo sapiens OX=9606 GN=RIF1 PE=1 SV=2	11	19	19	RIF1	1.10139	0.0393121	0.139322	1.40547	0.195813
Q8NEN9	PDZ domain-containing protein 8 OS=Homo sapiens OX=9606 GN=PDZD8 PE=1 SV=1	31	27	27	PDZD8	1.06368	0.00632595	0.0890583	2.19887	0.195828
Q96KB5	Lymphokine-activated killer T-cell-originated protein kinase OS=Homo sapiens OX=9606 GN=PBK PE=1 SV=3	67	15	15	PBK	0.931083	0.0123641	-0.103019	1.90784	0.196543
Q9H0E9-2	Isoform of Q9H0E9, Isoform 2 of Bromodomain-containing protein 8 OS=Homo sapiens OX=9606 GN=BRD8	35	28	27	BRD8	0.945181	0.00360737	-0.081338	2.44281	0.198693
M0QWZ7	Isoform of Q9NP81, Serine--tRNA ligase OS=Homo sapiens OX=9606 GN=SARS2 PE=1 SV=1	59	22	22	SARS2	0.939138	0.00637263	-0.090591	2.19568	0.198909
Q9UK45	U6 snRNA-associated Sm-like protein LSm7 OS=Homo sapiens OX=9606 GN=LSM7 PE=1 SV=1	80	11	6	LSM7	0.923121	0.0187655	-0.115408	1.72664	0.199269
P56937	3-keto-steroid reductase/17-beta-hydroxysteroid dehydrogenase 7 OS=Homo sapiens OX=9606 GN=HSD17B7 PE=1 SV=1	44	11	10	HSD17B7	1.10873	0.0454721	0.148911	1.34225	0.199876
P09960	Leukotriene A-4 hydrolase OS=Homo sapiens OX=9606 GN=LTA4H PE=1 SV=2	75	45	45	LTA4H	0.929309	0.0128683	-0.105769	1.89048	0.199954
P21964	Catechol O-methyltransferase OS=Homo sapiens OX=9606 GN=COMT PE=1 SV=2	74	20	20	COMT	1.08115	0.0160406	0.112561	1.79478	0.202022
O14732	Inositol monophosphatase 2 OS=Homo sapiens OX=9606 GN=IMPA2 PE=1 SV=1	7	2	2	IMPA2	1.09428	0.0276182	0.129986	1.55881	0.202624
Q02156	Protein kinase C epsilon type OS=Homo sapiens OX=9606 GN=PRKCE PE=1 SV=1	13	8	7	PRKCE	1.10965	0.0444908	0.150108	1.35173	0.202905
O43505	Beta-1,4-glucuronyltransferase 1 OS=Homo sapiens OX=9606 GN=B4GAT1 PE=1 SV=1	36	10	10	B4GAT1	1.09739	0.0301745	0.134079	1.52036	0.203848
Q7Z7B0	Filamin-A-interacting protein 1 OS=Homo sapiens OX=9606 GN=FILIP1 PE=1 SV=1	6	6	6	FILIP1	1.08482	0.0183176	0.117459	1.73713	0.204042
O43865	S-adenosylhomocysteine hydrolase-like protein 1 OS=Homo sapiens OX=9606 GN=AHCYL1 PE=1 SV=2	66	35	17	AHCYL1	1.07043	0.0083531	0.098196	2.07815	0.204066
H0Y9Y1	Isoform of P20290, Transcription factor BTF3 (Fragment) OS=Homo sapiens OX=9606 GN=BTF3 PE=1 SV=2	81	7	3	BTF3	1.10037	0.032638	0.13799	1.48628	0.205091
P56545	C-terminal-binding protein 2 OS=Homo sapiens OX=9606 GN=CTBP2 PE=1 SV=1	62	26	19	CTBP2	1.06397	0.00492934	0.0894605	2.30721	0.206404
Q658P3-2	Isoform of Q658P3, Isoform 2 of Metalloreductase STEAP3 OS=Homo sapiens OX=9606 GN=STEAP3	22	9	9	STEAP3	1.10627	0.0380826	0.14571	1.41927	0.206802
Q8WXE0	Caskin-2 OS=Homo sapiens OX=9606 GN=CASKIN2 PE=1 SV=2	13	12	11	CASKIN2	0.90364	0.0379286	-0.14618	1.42103	0.207727
Q86SJ2	Amphoterin-induced protein 2 OS=Homo sapiens OX=9606 GN=AMIGO2 PE=1 SV=1	27	13	13	AMIGO2	0.921049	0.0177162	-0.11865	1.75163	0.207831
P48634	Protein PRRC2A OS=Homo sapiens OX=9606 GN=PRRC2A PE=1 SV=3	38	61	58	PRRC2A	1.09577	0.0262708	0.131951	1.58053	0.208552
O95163	Elongator complex protein 1 OS=Homo sapiens OX=9606 GN=ELP1 PE=1 SV=3	44	43	43	ELP1	1.09918	0.0294047	0.136422	1.53158	0.208941
Q9H4A4	Aminopeptidase B OS=Homo sapiens OX=9606 GN=RNPEP PE=1 SV=2	76	41	41	RNPEP	0.940154	0.00441326	-0.0890316	2.35524	0.209691
Q3ZAQ7	Vacuolar ATPase assembly integral membrane protein VMA21 OS=Homo sapiens OX=9606 GN=VMA21 PE=1 SV=1	22	2	2	VMA21	1.07541	0.00991854	0.104889	2.00355	0.210151
Q9BRX8	Peroxiredoxin-like 2A OS=Homo sapiens OX=9606 GN=PRXL2A PE=1 SV=3	60	19	19	PRXL2A	1.07868	0.0118267	0.109262	1.92714	0.210562
Q8TBY8	Polyamine-modulated factor 1-binding protein 1 OS=Homo sapiens OX=9606 GN=PMFBP1 PE=1 SV=3	2	3	2	PMFBP1	0.9322	0.00818307	-0.101288	2.08708	0.211397
J3KPT4	Isoform of Q9H4I3, TraB domain-containing protein OS=Homo sapiens OX=9606 GN=TRABD PE=1 SV=1	62	16	16	TRABD	1.09631	0.0253865	0.132657	1.5954	0.21164
O75884	Serine hydrolase RBBP9 OS=Homo sapiens OX=9606 GN=RBBP9 PE=1 SV=2	84	11	11	RBBP9	0.930988	0.00883046	-0.103166	2.05402	0.211905
Q99856	AT-rich interactive domain-containing protein 3A OS=Homo sapiens OX=9606 GN=ARID3A PE=1 SV=2	9	4	4	ARID3A	0.933689	0.00720181	-0.0989864	2.14256	0.212084
Q9BQF6	Sentrin-specific protease 7 OS=Homo sapiens OX=9606 GN=SENP7 PE=1 SV=4	4	3	3	SENP7	1.0647	0.00450242	0.0904487	2.34655	0.212243
P07196	Neurofilament light polypeptide OS=Homo sapiens OX=9606 GN=NEFL PE=1 SV=3	51	24	21	NEFL	0.911525	0.0252233	-0.133646	1.5982	0.213593
F5H0Q6	Isoform of Q8N2M8, CLK4-associating serine/arginine-rich protein OS=Homo sapiens OX=9606 GN=CLASRP PE=1 SV=2	22	11	11	CLASRP	1.03106	1.3952e-05	0.044133	4.85536	0.214282
Q9BUB4	tRNA-specific adenosine deaminase 1 OS=Homo sapiens OX=9606 GN=ADAT1 PE=1 SV=1	22	8	8	ADAT1	0.923891	0.0126606	-0.114206	1.89755	0.216711
Q8N2U9	Solute carrier family 66 member 2 OS=Homo sapiens OX=9606 GN=SLC66A2 PE=1 SV=1	16	4	4	SLC66A2	1.08385	0.0126538	0.116163	1.89778	0.220452
Q969F1	General transcription factor 3C polypeptide 6 OS=Homo sapiens OX=9606 GN=GTF3C6 PE=1 SV=1	24	4	3	GTF3C6	0.89945	0.0351379	-0.152886	1.45422	0.22233
Q9NVM4	Protein arginine N-methyltransferase 7 OS=Homo sapiens OX=9606 GN=PRMT7 PE=1 SV=1	20	11	11	PRMT7	0.934227	0.00526631	-0.0981553	2.27849	0.223646
O75616	GTPase Era, mitochondrial OS=Homo sapiens OX=9606 GN=ERAL1 PE=1 SV=2	25	7	7	ERAL1	0.893085	0.0422721	-0.16313	1.37395	0.224132
P09110	3-ketoacyl-CoA thiolase, peroxisomal OS=Homo sapiens OX=9606 GN=ACAA1 PE=1 SV=2	64	16	16	ACAA1	1.1053	0.0276956	0.144444	1.55759	0.224984
P12270	Nucleoprotein TPR OS=Homo sapiens OX=9606 GN=TPR PE=1 SV=3	62	185	178	TPR	0.923641	0.0107435	-0.114596	1.96886	0.225623
Q96SU4	Oxysterol-binding protein-related protein 9 OS=Homo sapiens OX=9606 GN=OSBPL9 PE=1 SV=2	25	16	16	OSBPL9	0.931201	0.00632086	-0.102836	2.19922	0.226159
Q96KA5	Lipid scramblase CLPTM1L OS=Homo sapiens OX=9606 GN=CLPTM1L PE=1 SV=1	37	17	3	CLPTM1L	1.09864	0.0211337	0.135722	1.67502	0.227338
P63244	Receptor of activated protein C kinase 1 OS=Homo sapiens OX=9606 GN=RACK1 PE=1 SV=3	90	42	32	RACK1	1.12654	0.0475668	0.171902	1.3227	0.227374
Q9Y2X0	Mediator of RNA polymerase II transcription subunit 16 OS=Homo sapiens OX=9606 GN=MED16 PE=1 SV=2	24	18	18	MED16	0.902157	0.029332	-0.14855	1.53266	0.227676
Q96BX8	MOB kinase activator 3A OS=Homo sapiens OX=9606 GN=MOB3A PE=1 SV=1	31	6	6	MOB3A	1.04565	0.000289328	0.0643982	3.53861	0.22788
Q9Y2P8	RNA 3'-terminal phosphate cyclase-like protein OS=Homo sapiens OX=9606 GN=RCL1 PE=1 SV=3	36	11	11	RCL1	1.09562	0.0182963	0.131748	1.73764	0.22893
Q8N9F7	Lysophospholipase D GDPD1 OS=Homo sapiens OX=9606 GN=GDPD1 PE=1 SV=2	46	12	12	GDPD1	1.0969	0.0188998	0.133437	1.72354	0.229984
Q13257	Mitotic spindle assembly checkpoint protein MAD2A OS=Homo sapiens OX=9606 GN=MAD2L1 PE=1 SV=1	63	14	14	MAD2L1	0.924885	0.00860641	-0.112654	2.06518	0.232651
P78527	DNA-dependent protein kinase catalytic subunit OS=Homo sapiens OX=9606 GN=PRKDC PE=1 SV=3	66	274	273	PRKDC	1.12129	0.0385566	0.165158	1.4139	0.233517
Q9UHQ9	NADH-cytochrome b5 reductase 1 OS=Homo sapiens OX=9606 GN=CYB5R1 PE=1 SV=1	68	19	19	CYB5R1	1.08501	0.010095	0.117708	1.9959	0.234933
Q9UGP4	LIM domain-containing protein 1 OS=Homo sapiens OX=9606 GN=LIMD1 PE=1 SV=1	55	23	22	LIMD1	1.12019	0.0364414	0.163748	1.4384	0.235536
Q86UA1	Pre-mRNA-processing factor 39 OS=Homo sapiens OX=9606 GN=PRPF39 PE=1 SV=3	22	12	12	PRPF39	0.898747	0.0294953	-0.154012	1.53025	0.235677
Q9Y294	Histone chaperone ASF1A OS=Homo sapiens OX=9606 GN=ASF1A PE=1 SV=1	54	8	8	ASF1A	0.913586	0.0152693	-0.130387	1.81618	0.236806
Q9NPG8	Palmitoyltransferase ZDHHC4 OS=Homo sapiens OX=9606 GN=ZDHHC4 PE=1 SV=1	7	2	2	ZDHHC4	1.11774	0.0330153	0.160588	1.48129	0.237877
P38606	V-type proton ATPase catalytic subunit A OS=Homo sapiens OX=9606 GN=ATP6V1A PE=1 SV=2	91	48	48	ATP6V1A	0.929938	0.00523666	-0.104793	2.28095	0.239027
G3V3E8	Isoform of P61916, NPC intracellular cholesterol transporter 2 OS=Homo sapiens OX=9606 GN=NPC2 PE=1 SV=1	50	8	8	NPC2	0.905098	0.0212367	-0.143855	1.67291	0.240656
Q9BSG0	Protease-associated domain-containing protein 1 OS=Homo sapiens OX=9606 GN=PRADC1 PE=1 SV=1	36	3	3	PRADC1	0.919854	0.0097151	-0.120523	2.01255	0.242559
O00442	RNA 3'-terminal phosphate cyclase OS=Homo sapiens OX=9606 GN=RTCA PE=1 SV=1	57	19	19	RTCA	1.08205	0.0072696	0.113764	2.13849	0.243283
Q9H501	ESF1 homolog OS=Homo sapiens OX=9606 GN=ESF1 PE=1 SV=1	26	21	21	ESF1	0.91776	0.0101308	-0.123811	1.99436	0.246924
F8VZX2	Isoform of Q15366, Poly(rC)-binding protein 2 OS=Homo sapiens OX=9606 GN=PCBP2 PE=1 SV=1	94	22	2	PCBP2	0.876714	0.0496464	-0.189821	1.30411	0.247548
A0A6Q8PGB1	Isoform of O15078, Centrosomal protein of 290 kDa OS=Homo sapiens OX=9606 GN=CEP290 PE=1 SV=1	3	11	7	CEP290	0.903426	0.0203532	-0.146522	1.69137	0.247823
P61011	Signal recognition particle 54 kDa protein OS=Homo sapiens OX=9606 GN=SRP54 PE=1 SV=1	64	32	32	SRP54	1.12633	0.0355263	0.171624	1.44945	0.248761
Q8N0Z6	Tetratricopeptide repeat protein 5 OS=Homo sapiens OX=9606 GN=TTC5 PE=1 SV=2	49	17	17	TTC5	0.927368	0.00503053	-0.108786	2.29839	0.250032
P18754	Regulator of chromosome condensation OS=Homo sapiens OX=9606 GN=RCC1 PE=1 SV=1	48	15	13	RCC1	0.918026	0.00912488	-0.123393	2.03977	0.251693
O95782	AP-2 complex subunit alpha-1 OS=Homo sapiens OX=9606 GN=AP2A1 PE=1 SV=3	66	53	40	AP2A1	1.07915	0.00509214	0.109894	2.2931	0.251997
A8MUP8	Isoform of P10276, Retinoic acid receptor alpha OS=Homo sapiens OX=9606 GN=RARA PE=1 SV=1	11	3	3	RARA	0.914337	0.0111162	-0.129202	1.95404	0.252466
P30050	60S ribosomal protein L12 OS=Homo sapiens OX=9606 GN=RPL12 PE=1 SV=1	73	14	14	RPL12	1.1316	0.038275	0.178359	1.41709	0.25275
Q12874	Splicing factor 3A subunit 3 OS=Homo sapiens OX=9606 GN=SF3A3 PE=1 SV=1	67	29	29	SF3A3	0.922422	0.0066809	-0.116501	2.17517	0.253409
A0A7P0Z472	Isoform of P30566, Adenylosuccinate lyase OS=Homo sapiens OX=9606 GN=ADSL PE=1 SV=1	80	40	28	ADSL	0.94547	0.000706383	-0.0808969	3.15096	0.254903
Q969S3	Cytoplasmic 60S subunit biogenesis factor ZNF622 OS=Homo sapiens OX=9606 GN=ZNF622 PE=1 SV=1	47	21	21	ZNF622	1.1214	0.0286098	0.165297	1.54349	0.255134
Q14542	Equilibrative nucleoside transporter 2 OS=Homo sapiens OX=9606 GN=SLC29A2 PE=1 SV=3	9	3	3	SLC29A2	0.905196	0.0166232	-0.143698	1.77928	0.255679
P36507	Dual specificity mitogen-activated protein kinase kinase 2 OS=Homo sapiens OX=9606 GN=MAP2K2 PE=1 SV=1	52	22	9	MAP2K2	1.13831	0.0423598	0.186896	1.37305	0.256617
Q9Y4P1	Cysteine protease ATG4B OS=Homo sapiens OX=9606 GN=ATG4B PE=1 SV=2	39	11	11	ATG4B	0.906563	0.0153137	-0.141521	1.81492	0.256849
Q15742	NGFI-A-binding protein 2 OS=Homo sapiens OX=9606 GN=NAB2 PE=1 SV=1	16	7	6	NAB2	0.898423	0.0214806	-0.154534	1.66795	0.257755
Q15113	Procollagen C-endopeptidase enhancer 1 OS=Homo sapiens OX=9606 GN=PCOLCE PE=1 SV=2	79	24	24	PCOLCE	0.914852	0.00979494	-0.12839	2.009	0.257935
Q9Y673	Dolichyl-phosphate beta-glucosyltransferase OS=Homo sapiens OX=9606 GN=ALG5 PE=1 SV=1	53	20	20	ALG5	1.11966	0.0260547	0.163067	1.58411	0.258317
Q9NX31	Oxidative stress-responsive serine-rich protein 1 OS=Homo sapiens OX=9606 GN=OSER1 PE=1 SV=2	23	3	3	OSER1	1.12123	0.0272367	0.16508	1.56484	0.258324
Q53RE8	Ankyrin repeat domain-containing protein 39 OS=Homo sapiens OX=9606 GN=ANKRD39 PE=1 SV=1	19	2	2	ANKRD39	0.887775	0.0312465	-0.171733	1.5052	0.258493
Q9Y696	Chloride intracellular channel protein 4 OS=Homo sapiens OX=9606 GN=CLIC4 PE=1 SV=4	85	25	23	CLIC4	0.916954	0.00826985	-0.125078	2.0825	0.260476
Q9P2G9	Kelch-like protein 8 OS=Homo sapiens OX=9606 GN=KLHL8 PE=1 SV=4	11	4	4	KLHL8	0.873469	0.0461908	-0.195171	1.33544	0.26064
Q9NZ72	Stathmin-3 OS=Homo sapiens OX=9606 GN=STMN3 PE=1 SV=3	48	10	8	STMN3	1.07738	0.00374565	0.107525	2.42647	0.260905
P84085	ADP-ribosylation factor 5 OS=Homo sapiens OX=9606 GN=ARF5 PE=1 SV=2	88	18	9	ARF5	1.12095	0.0259982	0.164725	1.58506	0.261099
Q53GQ0	Very-long-chain 3-oxoacyl-CoA reductase OS=Homo sapiens OX=9606 GN=HSD17B12 PE=1 SV=2	61	20	20	HSD17B12	1.12596	0.0294497	0.171155	1.53092	0.262025
O60832	H/ACA ribonucleoprotein complex subunit DKC1 OS=Homo sapiens OX=9606 GN=DKC1 PE=1 SV=3	64	30	30	DKC1	1.10743	0.0163018	0.147219	1.78776	0.263193
A0A1W2PQU7	Isoform of P14136, Glial fibrillary acidic protein (Fragment) OS=Homo sapiens OX=9606 GN=GFAP PE=1 SV=1	69	5	3	GFAP	0.895572	0.0220224	-0.159118	1.65714	0.26368
Q8NBX0	Saccharopine dehydrogenase-like oxidoreductase OS=Homo sapiens OX=9606 GN=SCCPDH PE=1 SV=1	74	23	23	SCCPDH	1.12717	0.0291363	0.172699	1.53557	0.265191
A0A3B3IRX3	Isoform of Q71F56, Mediator of RNA polymerase II transcription subunit 13 OS=Homo sapiens OX=9606 GN=MED13L PE=1 SV=1	14	16	15	MED13L	0.924369	0.00455728	-0.113459	2.34129	0.265641
H0YI09	Isoform of Q9H8H3, Putative methyltransferase-like protein 7A (Fragment) OS=Homo sapiens OX=9606 GN=METTL7A PE=1 SV=1	63	19	19	METTL7A	1.09038	0.0072143	0.124835	2.14181	0.267372
P29590	Protein PML OS=Homo sapiens OX=9606 GN=PML PE=1 SV=3	50	38	11	PML	0.922897	0.00488039	-0.115758	2.31155	0.26758
Q02224	Centromere-associated protein E OS=Homo sapiens OX=9606 GN=CENPE PE=1 SV=2	3	10	5	CENPE	0.89553	0.0206471	-0.159186	1.68514	0.268252
O95248	Myotubularin-related protein 5 OS=Homo sapiens OX=9606 GN=SBF1 PE=1 SV=4	30	38	36	SBF1	1.13748	0.0359906	0.185842	1.44381	0.268321
U3KQS2	Isoform of O43826, Glucose-6-phosphate exchanger SLC37A4 OS=Homo sapiens OX=9606 GN=SLC37A4 PE=1 SV=2	17	7	7	SLC37A4	1.08239	0.00444359	0.114217	2.35227	0.268669
Q9UJW0	Dynactin subunit 4 OS=Homo sapiens OX=9606 GN=DCTN4 PE=1 SV=1	75	27	27	DCTN4	0.921708	0.00519301	-0.117618	2.28458	0.268708
Q14257	Reticulocalbin-2 OS=Homo sapiens OX=9606 GN=RCN2 PE=1 SV=1	73	23	23	RCN2	0.893764	0.0217875	-0.162035	1.66179	0.269268
Q9NRK6	ATP-binding cassette sub-family B member 10, mitochondrial OS=Homo sapiens OX=9606 GN=ABCB10 PE=1 SV=2	41	24	23	ABCB10	1.12193	0.0237227	0.165985	1.62484	0.269698
P00338	L-lactate dehydrogenase A chain OS=Homo sapiens OX=9606 GN=LDHA PE=1 SV=2	95	48	43	LDHA	0.919097	0.00580012	-0.121711	2.23656	0.272215
Q9UMX0-3	Isoform of Q9UMX0, Isoform 3 of Ubiquilin-1 OS=Homo sapiens OX=9606 GN=UBQLN1	54	12	3	UBQLN1	1.13914	0.0354827	0.187939	1.44998	0.272509
O75074	Low-density lipoprotein receptor-related protein 3 OS=Homo sapiens OX=9606 GN=LRP3 PE=2 SV=2	3	2	2	LRP3	1.14259	0.038064	0.192313	1.41949	0.272985
Q7L9L4	MOB kinase activator 1B OS=Homo sapiens OX=9606 GN=MOB1B PE=1 SV=3	43	11	11	MOB1B	1.10928	0.0149025	0.14962	1.82674	0.273317
O75879	Glutamyl-tRNA(Gln) amidotransferase subunit B, mitochondrial OS=Homo sapiens OX=9606 GN=GATB PE=1 SV=1	30	13	12	GATB	0.892402	0.0212149	-0.164234	1.67336	0.274822
Q96QC0	Serine/threonine-protein phosphatase 1 regulatory subunit 10 OS=Homo sapiens OX=9606 GN=PPP1R10 PE=1 SV=1	35	32	32	PPP1R10	1.11982	0.0197153	0.163269	1.7052	0.278407
Q13015	Protein AF1q OS=Homo sapiens OX=9606 GN=MLLT11 PE=1 SV=1	63	4	4	MLLT11	0.86676	0.0436939	-0.206295	1.35958	0.280475
O14975	Long-chain fatty acid transport protein 2 OS=Homo sapiens OX=9606 GN=SLC27A2 PE=1 SV=2	33	19	19	SLC27A2	1.12387	0.0214881	0.168476	1.6678	0.280984
Q9NUJ7	PI-PLC X domain-containing protein 1 OS=Homo sapiens OX=9606 GN=PLCXD1 PE=2 SV=1	7	2	2	PLCXD1	0.86685	0.0432684	-0.206146	1.36383	0.281148
Q9HCE0	Ectopic P granules protein 5 homolog OS=Homo sapiens OX=9606 GN=EPG5 PE=1 SV=2	9	16	16	EPG5	1.07763	0.00236453	0.107858	2.62626	0.283263
P54652	Heat shock-related 70 kDa protein 2 OS=Homo sapiens OX=9606 GN=HSPA2 PE=1 SV=1	75	45	22	HSPA2	1.11852	0.0172822	0.161588	1.7624	0.284784
P55263	Adenosine kinase OS=Homo sapiens OX=9606 GN=ADK PE=1 SV=2	86	32	31	ADK	1.09076	0.00530349	0.125339	2.27544	0.285201
Q8WUD1	Ras-related protein Rab-2B OS=Homo sapiens OX=9606 GN=RAB2B PE=1 SV=1	84	21	10	RAB2B	1.05646	0.000251044	0.0792323	3.60025	0.285256
P46783	40S ribosomal protein S10 OS=Homo sapiens OX=9606 GN=RPS10 PE=1 SV=1	77	22	21	RPS10	1.1461	0.0352115	0.196729	1.45332	0.28591
Q86US8	Telomerase-binding protein EST1A OS=Homo sapiens OX=9606 GN=SMG6 PE=1 SV=2	4	6	5	SMG6	0.904475	0.0106131	-0.144848	1.97416	0.285952
Q6PI48	Aspartate--tRNA ligase, mitochondrial OS=Homo sapiens OX=9606 GN=DARS2 PE=1 SV=1	68	36	36	DARS2	1.07664	0.00192947	0.106535	2.71456	0.289196
Q8N3Z3	GTP-binding protein 8 OS=Homo sapiens OX=9606 GN=GTPBP8 PE=1 SV=1	25	6	6	GTPBP8	1.14644	0.0339943	0.197164	1.46859	0.289554
P0DMU9	Cancer/testis antigen family 45 member A10 OS=Homo sapiens OX=9606 GN=CT45A10 PE=1 SV=1	46	7	6	CT45A10	1.13442	0.02497	0.181952	1.60258	0.291594
Q4V328	GRIP1-associated protein 1 OS=Homo sapiens OX=9606 GN=GRIPAP1 PE=1 SV=2	65	45	37	GRIPAP1	0.909576	0.0072846	-0.136734	2.13759	0.292282
Q8N6I4	Transmembrane protein 251 OS=Homo sapiens OX=9606 GN=TMEM251 PE=1 SV=4	19	2	2	LYSET	0.898046	0.0129499	-0.155139	1.88773	0.292861
Q15428	Splicing factor 3A subunit 2 OS=Homo sapiens OX=9606 GN=SF3A2 PE=1 SV=2	38	16	16	SF3A2	0.917218	0.00422664	-0.124664	2.374	0.295953
P10301	Ras-related protein R-Ras OS=Homo sapiens OX=9606 GN=RRAS PE=1 SV=1	84	17	14	RRAS	1.10486	0.0087651	0.143862	2.05724	0.29596
Q9Y223	Bifunctional UDP-N-acetylglucosamine 2-epimerase/N-acetylmannosamine kinase OS=Homo sapiens OX=9606 GN=GNE PE=1 SV=1	61	31	31	GNE	1.10944	0.010389	0.149834	1.98343	0.297185
A0A6Q8PHK0	Isoform of Q14669, E3 ubiquitin-protein ligase OS=Homo sapiens OX=9606 GN=TRIP12 PE=1 SV=1	19	30	29	TRIP12	1.11395	0.0117402	0.155683	1.93032	0.300518
P62875	DNA-directed RNA polymerases I, II, and III subunit RPABC5 OS=Homo sapiens OX=9606 GN=POLR2L PE=1 SV=1	79	5	5	POLR2L	1.11299	0.011247	0.154435	1.94896	0.300988
Q7Z6E9	E3 ubiquitin-protein ligase RBBP6 OS=Homo sapiens OX=9606 GN=RBBP6 PE=1 SV=1	9	16	16	RBBP6	1.14341	0.0267689	0.193346	1.57237	0.304012
Q96HW7	Integrator complex subunit 4 OS=Homo sapiens OX=9606 GN=INTS4 PE=1 SV=2	54	40	40	INTS4	0.906266	0.00716399	-0.141993	2.14484	0.304553
P50749	Ras association domain-containing protein 2 OS=Homo sapiens OX=9606 GN=RASSF2 PE=1 SV=1	14	4	3	RASSF2	1.1362	0.0217811	0.184223	1.66192	0.306164
O94822	E3 ubiquitin-protein ligase listerin OS=Homo sapiens OX=9606 GN=LTN1 PE=1 SV=6	25	32	32	LTN1	1.12441	0.0147329	0.169172	1.83171	0.309874
Q01813	ATP-dependent 6-phosphofructokinase, platelet type OS=Homo sapiens OX=9606 GN=PFKP PE=1 SV=2	84	54	49	PFKP	0.84929	0.0468188	-0.235671	1.32958	0.313344
A0A286YFL6	Isoform of P50897, Palmitoyl-protein thioesterase 1 (Fragment) OS=Homo sapiens OX=9606 GN=PPT1 PE=1 SV=1	64	6	3	PPT1	1.11155	0.0088045	0.152575	2.0553	0.313586
A0A0J9YXF2	Isoform of Q15165, Paraoxonase OS=Homo sapiens OX=9606 GN=PON2 PE=1 SV=1	72	16	16	PON2	1.13841	0.0209484	0.187016	1.67885	0.313971
Q15653-2	Isoform of Q15653, Isoform 2 of NF-kappa-B inhibitor beta OS=Homo sapiens OX=9606 GN=NFKBIB	38	9	9	NFKBIB	0.92945	0.00102128	-0.105551	2.99086	0.315689
Q9H1C7	Cysteine-rich and transmembrane domain-containing protein 1 OS=Homo sapiens OX=9606 GN=CYSTM1 PE=1 SV=1	11	2	2	CYSTM1	0.884963	0.0161655	-0.176311	1.79141	0.315845
A0A669KB35	Isoform of Q9UPT6, C-Jun-amino-terminal kinase-interacting protein 3 OS=Homo sapiens OX=9606 GN=MAPK8IP3 PE=1 SV=1	11	13	9	MAPK8IP3	1.11657	0.0103341	0.159078	1.98573	0.315885
Q32P41	tRNA (guanine(37)-N1)-methyltransferase OS=Homo sapiens OX=9606 GN=TRMT5 PE=1 SV=2	25	11	11	TRMT5	0.891048	0.0125794	-0.166426	1.90034	0.316265
O75874	Isocitrate dehydrogenase [NADP] cytoplasmic OS=Homo sapiens OX=9606 GN=IDH1 PE=1 SV=2	86	36	33	IDH1	1.12343	0.0129957	0.167916	1.8862	0.316724
Q9Y520	Protein PRRC2C OS=Homo sapiens OX=9606 GN=PRRC2C PE=1 SV=4	44	112	108	PRRC2C	1.13958	0.020336	0.188499	1.69173	0.318891
Q5SX86	Isoform of P50395, Rab GDP dissociation inhibitor (Fragment) OS=Homo sapiens OX=9606 GN=GDI2 PE=1 SV=1	81	21	2	GDI2	1.14564	0.0229213	0.196159	1.63976	0.321654
Q9H9T3	Elongator complex protein 3 OS=Homo sapiens OX=9606 GN=ELP3 PE=1 SV=2	48	22	22	ELP3	1.11012	0.0066432	0.150717	2.17762	0.328204
O15488	Glycogenin-2 OS=Homo sapiens OX=9606 GN=GYG2 PE=1 SV=2	11	5	5	GYG2	0.87131	0.0222402	-0.198742	1.65286	0.328493
P33121	Long-chain-fatty-acid--CoA ligase 1 OS=Homo sapiens OX=9606 GN=ACSL1 PE=1 SV=1	54	31	31	ACSL1	1.10848	0.00596984	0.148578	2.22404	0.330443
Q8N8A6	ATP-dependent RNA helicase DDX51 OS=Homo sapiens OX=9606 GN=DDX51 PE=1 SV=3	12	4	4	DDX51	1.16995	0.0342068	0.226446	1.46589	0.331944
G3V0I5	Isoform of P49821, NADH dehydrogenase [ubiquinone] flavoprotein 1, mitochondrial OS=Homo sapiens OX=9606 GN=NDUFV1 PE=1 SV=1	77	31	25	NDUFV1	1.08669	0.00165176	0.119935	2.78205	0.333666
Q96F25	UDP-N-acetylglucosamine transferase subunit ALG14 homolog OS=Homo sapiens OX=9606 GN=ALG14 PE=1 SV=1	15	3	3	ALG14	1.12654	0.0113597	0.171903	1.94463	0.334289
E5RHG9	Isoform of P14927, Cytochrome b-c1 complex subunit 7 OS=Homo sapiens OX=9606 GN=UQCRB PE=1 SV=1	45	7	2	UQCRB	1.17681	0.0373536	0.234879	1.42767	0.335329
Q96D46	60S ribosomal export protein NMD3 OS=Homo sapiens OX=9606 GN=NMD3 PE=1 SV=1	61	24	24	NMD3	1.15907	0.0264286	0.21297	1.57793	0.336051
Q2TAA5	GDP-Man:Man(3)GlcNAc(2)-PP-Dol alpha-1,2-mannosyltransferase OS=Homo sapiens OX=9606 GN=ALG11 PE=1 SV=2	31	11	11	ALG11	1.13777	0.0154975	0.18621	1.80974	0.336992
O95235	Kinesin-like protein KIF20A OS=Homo sapiens OX=9606 GN=KIF20A PE=1 SV=1	8	7	6	KIF20A	1.17547	0.0358968	0.233234	1.44494	0.33701
Q9Y2L9-2	Isoform of Q9Y2L9, Isoform 2 of Leucine-rich repeat and calponin homology domain-containing protein 1 OS=Homo sapiens OX=9606 GN=LRCH1	14	8	7	LRCH1	1.12172	0.00852552	0.165717	2.06928	0.342914
Q02750	Dual specificity mitogen-activated protein kinase kinase 1 OS=Homo sapiens OX=9606 GN=MAP2K1 PE=1 SV=2	71	24	16	MAP2K1	1.16573	0.0276744	0.221235	1.55792	0.344666
Q96ME7	Zinc finger protein 512 OS=Homo sapiens OX=9606 GN=ZNF512 PE=1 SV=2	11	6	5	ZNF512	1.13836	0.0134493	0.186959	1.8713	0.349857
Q6UX15-2	Isoform of Q6UX15, Isoform 2 of Layilin OS=Homo sapiens OX=9606 GN=LAYN	23	12	12	LAYN	0.911091	0.00239737	-0.134333	2.62026	0.351989
O95402	Mediator of RNA polymerase II transcription subunit 26 OS=Homo sapiens OX=9606 GN=MED26 PE=1 SV=2	8	5	5	MED26	1.13502	0.0116809	0.182713	1.93252	0.353097
Q9HBK9	Arsenite methyltransferase OS=Homo sapiens OX=9606 GN=AS3MT PE=1 SV=3	69	22	21	AS3MT	0.849259	0.0288501	-0.235723	1.53985	0.362979
Q9NW13	RNA-binding protein 28 OS=Homo sapiens OX=9606 GN=RBM28 PE=1 SV=3	9	5	5	RBM28	1.13966	0.011821	0.18861	1.92735	0.363516
E9PEI0	Isoform of Q69YH5, Cell division cycle-associated protein 2 OS=Homo sapiens OX=9606 GN=CDCA2 PE=1 SV=1	8	5	5	CDCA2	1.18371	0.0320437	0.243314	1.49426	0.363574
P05161	Ubiquitin-like protein ISG15 OS=Homo sapiens OX=9606 GN=ISG15 PE=1 SV=5	56	8	8	ISG15	0.910398	0.00198611	-0.135431	2.702	0.365935
Q8WUW1	Protein BRICK1 OS=Homo sapiens OX=9606 GN=BRK1 PE=1 SV=1	76	7	7	BRK1	1.1874	0.031578	0.247801	1.50062	0.371854
P10155	RNA-binding protein RO60 OS=Homo sapiens OX=9606 GN=RO60 PE=1 SV=2	76	48	48	RO60	0.890332	0.0060241	-0.167585	2.22011	0.372056
C9J2Y9	Isoform of P30876, DNA-directed RNA polymerase subunit beta OS=Homo sapiens OX=9606 GN=POLR2B PE=1 SV=2	58	63	63	POLR2B	1.117	0.00437832	0.159632	2.35869	0.376523
Q8WYP5	Protein ELYS OS=Homo sapiens OX=9606 GN=AHCTF1 PE=1 SV=3	4	6	5	AHCTF1	1.12991	0.00656991	0.176207	2.18244	0.384561
Q14151	Scaffold attachment factor B2 OS=Homo sapiens OX=9606 GN=SAFB2 PE=1 SV=1	47	47	24	SAFB2	1.21091	0.039527	0.276094	1.40311	0.387389
A0A140T902	Isoform of P22105, Tenascin-X OS=Homo sapiens OX=9606 GN=TNXB PE=1 SV=1	1	2	2	TNXB	1.15029	0.011917	0.201993	1.92383	0.388602
P60866	40S ribosomal protein S20 OS=Homo sapiens OX=9606 GN=RPS20 PE=1 SV=1	65	11	10	RPS20	1.15885	0.014321	0.212691	1.84403	0.392208
Q6P1M0	Long-chain fatty acid transport protein 4 OS=Homo sapiens OX=9606 GN=SLC27A4 PE=1 SV=1	44	23	22	SLC27A4	1.14536	0.00947969	0.1958	2.02321	0.396143
P38159	RNA-binding motif protein, X chromosome OS=Homo sapiens OX=9606 GN=RBMX PE=1 SV=3	52	25	7	RBMX	1.23334	0.0460765	0.302574	1.33652	0.404396
K7EN36	Isoform of Q93050, V-type proton ATPase subunit a (Fragment) OS=Homo sapiens OX=9606 GN=ATP6V0A1 PE=1 SV=1	65	14	2	ATP6V0A1	1.14733	0.00908047	0.198285	2.04189	0.404876
O15015-1	Isoform of O15015, Isoform 1 of Zinc finger protein 646 OS=Homo sapiens OX=9606 GN=ZNF646	2	3	2	ZNF646	1.16263	0.0136616	0.217386	1.8645	0.405316
Q12894	Interferon-related developmental regulator 2 OS=Homo sapiens OX=9606 GN=IFRD2 PE=1 SV=3	19	6	6	IFRD2	1.18068	0.0193854	0.239619	1.71253	0.410354
Q14244	Ensconsin OS=Homo sapiens OX=9606 GN=MAP7 PE=1 SV=1	8	8	2	MAP7	1.19823	0.0266833	0.260904	1.57376	0.4106
P08237	ATP-dependent 6-phosphofructokinase, muscle type OS=Homo sapiens OX=9606 GN=PFKM PE=1 SV=2	69	42	39	PFKM	0.817767	0.0376282	-0.290238	1.42449	0.41344
Q16777	Histone H2A type 2-C OS=Homo sapiens OX=9606 GN=H2AC20 PE=1 SV=4	68	11	4	H2AC20	1.23675	0.0443148	0.306552	1.35345	0.414904
A0A5S6SZ32	Isoform of Q96LW4, DNA-directed primase/polymerase protein OS=Homo sapiens OX=9606 GN=PRIMPOL PE=1 SV=1	11	3	3	PRIMPOL	1.21938	0.0347684	0.286142	1.45881	0.417428
Q96N64	PWWP domain-containing protein 2A OS=Homo sapiens OX=9606 GN=PWWP2A PE=1 SV=2	6	2	2	PWWP2A	1.14609	0.00742341	0.196716	2.1294	0.418887
P08670	Vimentin OS=Homo sapiens OX=9606 GN=VIM PE=1 SV=4	88	57	48	VIM	0.892323	0.00273051	-0.164362	2.56376	0.421384
Q96G46	tRNA-dihydrouridine(47) synthase [NAD(P)(+)]-like OS=Homo sapiens OX=9606 GN=DUS3L PE=1 SV=2	66	31	25	DUS3L	0.871432	0.00737895	-0.198539	2.13201	0.423287
Q14331	Protein FRG1 OS=Homo sapiens OX=9606 GN=FRG1 PE=1 SV=1	50	11	11	FRG1	0.860119	0.0112846	-0.217392	1.94751	0.423374
O75683	Surfeit locus protein 6 OS=Homo sapiens OX=9606 GN=SURF6 PE=1 SV=3	32	11	11	SURF6	1.25434	0.0496317	0.326924	1.30424	0.426388
Q8WZ42-2	Isoform of Q8WZ42, Isoform 2 of Titin OS=Homo sapiens OX=9606 GN=TTN	0	16	8	TTN	1.15349	0.00832054	0.206002	2.07985	0.428453
Q9BVP2	Guanine nucleotide-binding protein-like 3 OS=Homo sapiens OX=9606 GN=GNL3 PE=1 SV=2	7	3	3	GNL3	1.25376	0.0479983	0.326258	1.31877	0.43026
Q8TC76	Protein FAM110B OS=Homo sapiens OX=9606 GN=FAM110B PE=1 SV=1	21	6	6	FAM110B	1.11184	0.00130579	0.152945	2.88413	0.441114
Q9H0R4	Haloacid dehalogenase-like hydrolase domain-containing protein 2 OS=Homo sapiens OX=9606 GN=HDHD2 PE=1 SV=1	76	15	15	HDHD2	0.909659	0.000559834	-0.136603	3.25194	0.444225
P31939	Bifunctional purine biosynthesis protein ATIC OS=Homo sapiens OX=9606 GN=ATIC PE=1 SV=3	90	51	51	ATIC	1.14027	0.0042861	0.189376	2.36794	0.44843
Q15424	Scaffold attachment factor B1 OS=Homo sapiens OX=9606 GN=SAFB PE=1 SV=4	50	49	29	SAFB	1.2372	0.0339994	0.307081	1.46853	0.450958
A0A0A0MTB8	Isoform of Q8NI36, WD repeat-containing protein 36 OS=Homo sapiens OX=9606 GN=WDR36 PE=1 SV=1	34	21	21	WDR36	1.26263	0.0444463	0.336427	1.35216	0.454904
A0A5F9ZHM9	Isoform of Q9UQM7, Calcium/calmodulin-dependent protein kinase OS=Homo sapiens OX=9606 GN=CAMK2A PE=1 SV=1	26	10	4	CAMK2A	1.26411	0.0421459	0.338123	1.37524	0.465001
Q86XK2	F-box only protein 11 OS=Homo sapiens OX=9606 GN=FBXO11 PE=1 SV=3	9	7	7	FBXO11	1.16507	0.00758464	0.220413	2.12006	0.46729
Q9H553	Alpha-1,3/1,6-mannosyltransferase ALG2 OS=Homo sapiens OX=9606 GN=ALG2 PE=1 SV=1	50	17	17	ALG2	1.15957	0.00540425	0.213595	2.26726	0.484276
Q8N3R9	Protein PALS1 OS=Homo sapiens OX=9606 GN=PALS1 PE=1 SV=3	11	6	6	PALS1	0.775485	0.0466854	-0.36683	1.33082	0.488184
Q9BUQ8	Probable ATP-dependent RNA helicase DDX23 OS=Homo sapiens OX=9606 GN=DDX23 PE=1 SV=3	53	44	43	DDX23	1.1472	0.00340774	0.198118	2.46753	0.488863
P17098	Zinc finger protein 8 OS=Homo sapiens OX=9606 GN=ZNF8 PE=1 SV=2	5	2	2	ZNF8	1.2349	0.024237	0.304397	1.61552	0.491759
Q9NYH9	U3 small nucleolar RNA-associated protein 6 homolog OS=Homo sapiens OX=9606 GN=UTP6 PE=1 SV=2	23	12	11	UTP6	0.771641	0.0475932	-0.373998	1.32246	0.494596
P24928	DNA-directed RNA polymerase II subunit RPB1 OS=Homo sapiens OX=9606 GN=POLR2A PE=1 SV=2	58	100	100	POLR2A	1.11605	0.000710247	0.158396	3.14859	0.498725
P40925	Malate dehydrogenase, cytoplasmic OS=Homo sapiens OX=9606 GN=MDH1 PE=1 SV=4	86	34	2	MDH1	0.842609	0.00871205	-0.247065	2.05988	0.508924
Q6ZNW5	GDP-D-glucose phosphorylase 1 OS=Homo sapiens OX=9606 GN=GDPGP1 PE=1 SV=2	38	7	7	GDPGP1	0.832458	0.0114188	-0.264551	1.94238	0.513858
Q6IA69	Glutamine-dependent NAD(+) synthetase OS=Homo sapiens OX=9606 GN=NADSYN1 PE=1 SV=3	43	26	26	NADSYN1	1.11661	0.000479051	0.159131	3.31962	0.528255
P08865	40S ribosomal protein SA OS=Homo sapiens OX=9606 GN=RPSA PE=1 SV=4	69	29	27	RPSA	1.17096	0.00446639	0.227689	2.35004	0.535079
Q92576	PHD finger protein 3 OS=Homo sapiens OX=9606 GN=PHF3 PE=1 SV=3	26	36	36	PHF3	1.21074	0.0107387	0.27589	1.96905	0.543242
Q16643	Drebrin OS=Homo sapiens OX=9606 GN=DBN1 PE=1 SV=4	64	35	35	DBN1	0.827029	0.00859905	-0.273991	2.06555	0.565941
Q99590	Protein SCAF11 OS=Homo sapiens OX=9606 GN=SCAF11 PE=1 SV=2	32	39	37	SCAF11	1.18587	0.00474817	0.245951	2.32347	0.571461
Q9Y606-2	Isoform of Q9Y606, Isoform 2 of Pseudouridylate synthase 1 homolog OS=Homo sapiens OX=9606 GN=PUS1	71	27	27	PUS1	0.889956	0.000296686	-0.168194	3.5277	0.593339
P46777	60S ribosomal protein L5 OS=Homo sapiens OX=9606 GN=RPL5 PE=1 SV=3	69	28	28	RPL5	1.19702	0.00511327	0.259443	2.2913	0.594461
Q5VWQ0	Lysine-specific demethylase 9 OS=Homo sapiens OX=9606 GN=RSBN1 PE=1 SV=2	13	9	9	RSBN1	1.10515	7.05619e-05	0.144243	4.15143	0.598813
Q8NI37	Protein phosphatase PTC7 homolog OS=Homo sapiens OX=9606 GN=PPTC7 PE=1 SV=1	32	6	6	PPTC7	0.843278	0.00284398	-0.24592	2.54607	0.62613
Q9Y221	60S ribosome subunit biogenesis protein NIP7 homolog OS=Homo sapiens OX=9606 GN=NIP7 PE=1 SV=1	72	10	10	NIP7	1.26027	0.0117224	0.333728	1.93099	0.644424
P79522	Proline-rich protein 3 OS=Homo sapiens OX=9606 GN=PRR3 PE=1 SV=2	11	2	2	PRR3	1.30333	0.0171779	0.382203	1.76503	0.674599
G8JL98	Isoform of Q13569, G/T mismatch-specific thymine DNA glycosylase OS=Homo sapiens OX=9606 GN=TDG PE=1 SV=1	8	4	4	TDG	0.823154	0.00281164	-0.280765	2.55104	0.716243
O14684	Prostaglandin E synthase OS=Homo sapiens OX=9606 GN=PTGES PE=1 SV=2	40	6	6	PTGES	1.18437	0.00111804	0.244119	2.95154	0.720528
Q08J23	RNA cytosine C(5)-methyltransferase NSUN2 OS=Homo sapiens OX=9606 GN=NSUN2 PE=1 SV=2	83	54	54	NSUN2	0.792806	0.00704582	-0.33496	2.15207	0.720856
P62805	Histone H4 OS=Homo sapiens OX=9606 GN=H4C16 PE=1 SV=2	58	15	15	H4C1; H4C11; H4C12; H4C13; H4C14; H4C15; H4C16; H4C2; H4C3; H4C4; H4C5; H4C6; H4C8; H4C9	1.3269	0.0169626	0.408061	1.77051	0.722474
H0Y784	Isoform of Q9UHG0, Doublecortin domain-containing protein 2 (Fragment) OS=Homo sapiens OX=9606 GN=DCDC2 PE=1 SV=1	8	3	3	DCDC2	0.77749	0.00596559	-0.363104	2.22435	0.80767
Q99698	Lysosomal-trafficking regulator OS=Homo sapiens OX=9606 GN=LYST PE=1 SV=3	1	2	2	LYST	1.31665	0.00884186	0.396872	2.05346	0.814959
A0A5F9UP49	Isoform of Q9BRK5, 45 kDa calcium-binding protein OS=Homo sapiens OX=9606 GN=SDF4 PE=1 SV=1	66	21	21	SDF4	0.837973	0.000350699	-0.255024	3.45507	0.881123
P20933	N(4)-(beta-N-acetylglucosaminyl)-L-asparaginase OS=Homo sapiens OX=9606 GN=AGA PE=1 SV=2	39	10	10	AGA	0.614357	0.0385054	-0.702851	1.41448	0.994168
Q9NWH9	SAFB-like transcription modulator OS=Homo sapiens OX=9606 GN=SLTM PE=1 SV=2	31	32	32	SLTM	1.4216	0.00913081	0.507515	2.03949	1.03507
Q9UHB6-4	Isoform of Q9UHB6, Isoform 4 of LIM domain and actin-binding protein 1 OS=Homo sapiens OX=9606 GN=LIMA1	72	52	7	LIMA1	0.796237	0.000670223	-0.32873	3.17378	1.04332
Q9UH36	SRR1-like protein OS=Homo sapiens OX=9606 GN=SRRD PE=2 SV=1	14	4	3	SRRD	1.6946	0.00136659	0.760941	2.86436	2.17961
Q9HCC0	Methylcrotonoyl-CoA carboxylase beta chain, mitochondrial OS=Homo sapiens OX=9606 GN=MCCC2 PE=1 SV=1	81	38	38	MCCC2	0.997193	0.838056	-0.00405503	0.0767268
Q5XUX1	F-box/WD repeat-containing protein 9 OS=Homo sapiens OX=9606 GN=FBXW9 PE=1 SV=3	47	17	17	FBXW9	1.02941	0.0694638	0.0418168	1.15824
Q9Y376	Calcium-binding protein 39 OS=Homo sapiens OX=9606 GN=CAB39 PE=1 SV=1	65	27	23	CAB39	0.976217	0.0556835	-0.0347269	1.25427
Q9H008	Phospholysine phosphohistidine inorganic pyrophosphate phosphatase OS=Homo sapiens OX=9606 GN=LHPP PE=1 SV=2	33	6	6	LHPP	1.01709	0.59015	0.0244518	0.229037
P50613	Cyclin-dependent kinase 7 OS=Homo sapiens OX=9606 GN=CDK7 PE=1 SV=1	52	14	14	CDK7	0.962636	0.113066	-0.054937	0.946668
Q9NRN7	L-aminoadipate-semialdehyde dehydrogenase-phosphopantetheinyl transferase OS=Homo sapiens OX=9606 GN=AASDHPPT PE=1 SV=2	62	19	19	AASDHPPT	0.969456	0.116083	-0.0447531	0.93523
Q9NWT6	Hypoxia-inducible factor 1-alpha inhibitor OS=Homo sapiens OX=9606 GN=HIF1AN PE=1 SV=2	64	17	17	HIF1AN	0.973263	0.129061	-0.0390988	0.889203
P30305	M-phase inducer phosphatase 2 OS=Homo sapiens OX=9606 GN=CDC25B PE=1 SV=2	9	6	6	CDC25B	0.971783	0.188259	-0.0412942	0.725244
Q8WUI4	Histone deacetylase 7 OS=Homo sapiens OX=9606 GN=HDAC7 PE=1 SV=2	38	25	24	HDAC7	0.986085	0.268455	-0.0202164	0.571128
O95777	U6 snRNA-associated Sm-like protein LSm8 OS=Homo sapiens OX=9606 GN=LSM8 PE=1 SV=3	99	8	8	LSM8	1.00791	0.835493	0.0113738	0.078057
P63092	Isoform of Q5JWF2, Guanine nucleotide-binding protein G(s) subunit alpha isoforms short OS=Homo sapiens OX=9606 GN=GNAS PE=1 SV=1	80	30	2	GNAS	0.972957	0.281158	-0.0395526	0.55105
O00748	Cocaine esterase OS=Homo sapiens OX=9606 GN=CES2 PE=1 SV=1	29	10	9	CES2	0.980614	0.256181	-0.0282427	0.591454
P34897	Serine hydroxymethyltransferase, mitochondrial OS=Homo sapiens OX=9606 GN=SHMT2 PE=1 SV=3	82	45	18	SHMT2	0.990723	0.714245	-0.013447	0.146153
O60551	Glycylpeptide N-tetradecanoyltransferase 2 OS=Homo sapiens OX=9606 GN=NMT2 PE=1 SV=1	49	21	15	NMT2	1.01837	0.53579	0.02626	0.271006
Q8IY95	Transmembrane protein 192 OS=Homo sapiens OX=9606 GN=TMEM192 PE=1 SV=1	24	7	7	TMEM192	0.999382	0.976454	-0.000892287	0.010348
Q14699	Raftlin OS=Homo sapiens OX=9606 GN=RFTN1 PE=1 SV=4	72	30	29	RFTN1	1.00839	0.734822	0.0120558	0.133818
K7ENF0	Isoform of O43776, Asparagine--tRNA ligase, cytoplasmic OS=Homo sapiens OX=9606 GN=NARS1 PE=1 SV=1	43	3	2	NARS1	1.02001	0.328741	0.0285766	0.483146
Q96I51	RCC1-like G exchanging factor-like protein OS=Homo sapiens OX=9606 GN=RCC1L PE=1 SV=3	63	22	22	RCC1L	0.989786	0.442489	-0.014811	0.354097
P20248	Cyclin-A2 OS=Homo sapiens OX=9606 GN=CCNA2 PE=1 SV=2	53	17	17	CCNA2	0.989759	0.544403	-0.0148508	0.26408
Q53H96	Pyrroline-5-carboxylate reductase 3 OS=Homo sapiens OX=9606 GN=PYCR3 PE=1 SV=3	53	12	12	PYCR3	0.978113	0.333584	-0.0319273	0.476795
P56199	Integrin alpha-1 OS=Homo sapiens OX=9606 GN=ITGA1 PE=1 SV=2	47	67	64	ITGA1	1.01441	0.716775	0.020645	0.144617
Q96MW1	Coiled-coil domain-containing protein 43 OS=Homo sapiens OX=9606 GN=CCDC43 PE=1 SV=2	67	15	12	CCDC43	0.978828	0.485993	-0.0308725	0.31337
P52888	Thimet oligopeptidase OS=Homo sapiens OX=9606 GN=THOP1 PE=1 SV=2	71	57	37	THOP1	0.973445	0.158143	-0.0388292	0.800949
P08473	Neprilysin OS=Homo sapiens OX=9606 GN=MME PE=1 SV=2	54	41	41	MME	1.0217	0.29867	0.0309684	0.524808
Q5T5C0	Syntaxin-binding protein 5 OS=Homo sapiens OX=9606 GN=STXBP5 PE=1 SV=1	42	35	35	STXBP5	1.02148	0.121286	0.0306666	0.916188
Q9NZQ3	NCK-interacting protein with SH3 domain OS=Homo sapiens OX=9606 GN=NCKIPSD PE=1 SV=1	20	12	11	NCKIPSD	1.03436	0.156331	0.0487327	0.805954
A0A804C9D6	Isoform of Q96PQ7, Kelch-like protein 5 OS=Homo sapiens OX=9606 GN=KLHL5 PE=1 SV=1	4	2	2	KLHL5	1.01407	0.279178	0.0201608	0.554119
O43707	Alpha-actinin-4 OS=Homo sapiens OX=9606 GN=ACTN4 PE=1 SV=2	92	103	6	ACTN4	0.987007	0.551253	-0.0188685	0.258649
Q02218	2-oxoglutarate dehydrogenase complex component E1 OS=Homo sapiens OX=9606 GN=OGDH PE=1 SV=3	65	64	53	OGDH	0.997805	0.923003	-0.00317049	0.0347971
Q14153	Protein FAM53B OS=Homo sapiens OX=9606 GN=FAM53B PE=1 SV=2	9	3	3	FAM53B	1.00313	0.937339	0.00450662	0.0281033
O15084	Serine/threonine-protein phosphatase 6 regulatory ankyrin repeat subunit A OS=Homo sapiens OX=9606 GN=ANKRD28 PE=1 SV=5	41	30	2	ANKRD28	0.992013	0.776959	-0.0115689	0.109602
Q9NWV8	BRISC and BRCA1-A complex member 1 OS=Homo sapiens OX=9606 GN=BABAM1 PE=1 SV=1	75	16	6	BABAM1	0.964323	0.0847987	-0.0524112	1.07161
Q9NXA8	NAD-dependent protein deacylase sirtuin-5, mitochondrial OS=Homo sapiens OX=9606 GN=SIRT5 PE=1 SV=2	45	8	8	SIRT5	1.01855	0.496632	0.0265208	0.303965
A0A7I2V4W4	Isoform of Q9UHD2, Serine/threonine-protein kinase TBK1 OS=Homo sapiens OX=9606 GN=TBK1 PE=1 SV=1	38	19	18	TBK1	1.01117	0.674816	0.0160324	0.170815
Q53GL0	Pleckstrin homology domain-containing family O member 1 OS=Homo sapiens OX=9606 GN=PLEKHO1 PE=1 SV=2	30	8	8	PLEKHO1	1.03715	0.0951915	0.0526253	1.0214
Q92484	Acid sphingomyelinase-like phosphodiesterase 3a OS=Homo sapiens OX=9606 GN=SMPDL3A PE=1 SV=2	35	13	13	SMPDL3A	0.994345	0.812121	-0.00818133	0.0903793
Q9BVK6	Transmembrane emp24 domain-containing protein 9 OS=Homo sapiens OX=9606 GN=TMED9 PE=1 SV=2	52	20	17	TMED9	1.04642	0.328421	0.065467	0.483569
Q8N335	Glycerol-3-phosphate dehydrogenase 1-like protein OS=Homo sapiens OX=9606 GN=GPD1L PE=1 SV=1	77	24	13	GPD1L	1.01242	0.574034	0.0178114	0.241063
Q16401	26S proteasome non-ATPase regulatory subunit 5 OS=Homo sapiens OX=9606 GN=PSMD5 PE=1 SV=3	74	27	27	PSMD5	1.01424	0.619083	0.0204031	0.208251
Q15274	Nicotinate-nucleotide pyrophosphorylase [carboxylating] OS=Homo sapiens OX=9606 GN=QPRT PE=1 SV=3	58	14	14	QPRT	1.01581	0.499602	0.022626	0.301376
H3BUN4	Isoform of O60936, Nucleolar protein 3 (Fragment) OS=Homo sapiens OX=9606 GN=NOL3 PE=1 SV=1	85	10	10	NOL3	1.00006	0.996462	9.34301e-05	0.00153941
Q9UBS4	DnaJ homolog subfamily B member 11 OS=Homo sapiens OX=9606 GN=DNAJB11 PE=1 SV=1	52	23	23	DNAJB11	1.00323	0.819765	0.0046553	0.0863105
Q9ULI3	Protein HEG homolog 1 OS=Homo sapiens OX=9606 GN=HEG1 PE=1 SV=3	12	14	14	HEG1	1.01248	0.59024	0.0178989	0.228971
Q13049	E3 ubiquitin-protein ligase TRIM32 OS=Homo sapiens OX=9606 GN=TRIM32 PE=1 SV=2	53	27	27	TRIM32	1.00396	0.696521	0.0057014	0.157066
P31150	Rab GDP dissociation inhibitor alpha OS=Homo sapiens OX=9606 GN=GDI1 PE=1 SV=2	87	49	34	GDI1	0.995978	0.795498	-0.00581352	0.0993608
P04066	Tissue alpha-L-fucosidase OS=Homo sapiens OX=9606 GN=FUCA1 PE=1 SV=4	39	11	11	FUCA1	0.994954	0.678534	-0.00729893	0.168428
Q9UPY5	Cystine/glutamate transporter OS=Homo sapiens OX=9606 GN=SLC7A11 PE=1 SV=1	15	7	7	SLC7A11	0.949686	0.181135	-0.0744778	0.741997
P14625	Endoplasmin OS=Homo sapiens OX=9606 GN=HSP90B1 PE=1 SV=1	86	102	78	HSP90B1	0.965369	0.267013	-0.0508474	0.573467
H0YDU8	Isoform of P53041, Serine/threonine-protein phosphatase (Fragment) OS=Homo sapiens OX=9606 GN=PPP5C PE=1 SV=1	80	41	41	PPP5C	0.989266	0.714605	-0.0155692	0.145934
O14548	Cytochrome c oxidase subunit 7A-related protein, mitochondrial OS=Homo sapiens OX=9606 GN=COX7A2L PE=1 SV=2	64	6	6	COX7A2L	1.01087	0.594635	0.0155995	0.225749
Q8TD43	Transient receptor potential cation channel subfamily M member 4 OS=Homo sapiens OX=9606 GN=TRPM4 PE=1 SV=1	5	5	5	TRPM4	0.996048	0.744227	-0.00571312	0.128295
P55789	FAD-linked sulfhydryl oxidase ALR OS=Homo sapiens OX=9606 GN=GFER PE=1 SV=2	71	12	12	GFER	1.00223	0.928493	0.00320744	0.0322212
Q15831	Serine/threonine-protein kinase STK11 OS=Homo sapiens OX=9606 GN=STK11 PE=1 SV=1	35	11	11	STK11	0.984991	0.247722	-0.0218179	0.606036
Q9H9P8	L-2-hydroxyglutarate dehydrogenase, mitochondrial OS=Homo sapiens OX=9606 GN=L2HGDH PE=1 SV=3	55	20	20	L2HGDH	0.977605	0.554632	-0.032677	0.255995
Q9NRF8	CTP synthase 2 OS=Homo sapiens OX=9606 GN=CTPS2 PE=1 SV=1	68	34	28	CTPS2	0.991529	0.257486	-0.0122737	0.589247
Q86UA6	RPA-interacting protein OS=Homo sapiens OX=9606 GN=RPAIN PE=1 SV=2	32	4	4	RPAIN	0.969503	0.245672	-0.0446827	0.609645
Q9UBX1	Cathepsin F OS=Homo sapiens OX=9606 GN=CTSF PE=1 SV=1	22	8	8	CTSF	0.990186	0.461534	-0.0142292	0.335796
Q7KZN9	Cytochrome c oxidase assembly protein COX15 homolog OS=Homo sapiens OX=9606 GN=COX15 PE=1 SV=1	31	10	10	COX15	1.02033	0.543429	0.0290334	0.264858
A0A3B3IUB5	Isoform of Q8TCT9, Minor histocompatibility antigen H13 OS=Homo sapiens OX=9606 GN=HM13 PE=1 SV=1	29	14	2	HM13	1.03193	0.509355	0.0453479	0.292979
Q9H4B0	tRNA N6-adenosine threonylcarbamoyltransferase, mitochondrial OS=Homo sapiens OX=9606 GN=OSGEPL1 PE=1 SV=2	41	14	14	OSGEPL1	1.00089	0.958009	0.00128583	0.0186305
Q9Y5P6	Mannose-1-phosphate guanyltransferase beta OS=Homo sapiens OX=9606 GN=GMPPB PE=1 SV=2	71	18	18	GMPPB	1.0151	0.355675	0.0216214	0.448946
Q9NVH6	Trimethyllysine dioxygenase, mitochondrial OS=Homo sapiens OX=9606 GN=TMLHE PE=1 SV=1	54	21	21	TMLHE	0.982898	0.335071	-0.0248867	0.474863
P11137-4	Isoform of P11137, Isoform 4 of Microtubule-associated protein 2 OS=Homo sapiens OX=9606 GN=MAP2	59	26	2	MAP2	0.985848	0.602875	-0.0205635	0.219772
Q7Z7A1	Centriolin OS=Homo sapiens OX=9606 GN=CNTRL PE=1 SV=2	5	11	8	CNTRL	0.960862	0.167465	-0.0575993	0.776076
P43686	26S proteasome regulatory subunit 6B OS=Homo sapiens OX=9606 GN=PSMC4 PE=1 SV=2	81	37	36	PSMC4	1.03	0.459027	0.0426399	0.338161
Q13404	Ubiquitin-conjugating enzyme E2 variant 1 OS=Homo sapiens OX=9606 GN=UBE2V1 PE=1 SV=2	86	17	10	UBE2V1	0.997422	0.92885	-0.00372342	0.0320544
Q96E16	Small integral membrane protein 19 OS=Homo sapiens OX=9606 GN=SMIM19 PE=1 SV=2	48	3	3	SMIM19	0.993562	0.560232	-0.00931777	0.251632
P12004	Proliferating cell nuclear antigen OS=Homo sapiens OX=9606 GN=PCNA PE=1 SV=1	97	32	32	PCNA	1.02223	0.474595	0.031714	0.323677
Q9NUP7	tRNA:m(4)X modification enzyme TRM13 homolog OS=Homo sapiens OX=9606 GN=TRMT13 PE=1 SV=2	28	12	12	TRMT13	1.08431	0.184636	0.116771	0.733684
O43741	5'-AMP-activated protein kinase subunit beta-2 OS=Homo sapiens OX=9606 GN=PRKAB2 PE=1 SV=1	39	9	7	PRKAB2	1.05113	0.11301	0.0719475	0.946884
P21589	5'-nucleotidase OS=Homo sapiens OX=9606 GN=NT5E PE=1 SV=1	73	44	25	NT5E	0.97353	0.356788	-0.0387028	0.44759
P54619	5'-AMP-activated protein kinase subunit gamma-1 OS=Homo sapiens OX=9606 GN=PRKAG1 PE=1 SV=1	62	19	17	PRKAG1	1.00136	0.917007	0.00196793	0.0376273
O14531	Dihydropyrimidinase-related protein 4 OS=Homo sapiens OX=9606 GN=DPYSL4 PE=1 SV=2	57	23	23	DPYSL4	1.03087	0.183804	0.0438611	0.735644
Q8IZ21	Phosphatase and actin regulator 4 OS=Homo sapiens OX=9606 GN=PHACTR4 PE=1 SV=1	27	16	15	PHACTR4	1.02228	0.19258	0.0317879	0.715389
Q8IYQ7	Threonine synthase-like 1 OS=Homo sapiens OX=9606 GN=THNSL1 PE=1 SV=2	50	28	28	THNSL1	1.02015	0.152666	0.0287821	0.816258
O00231	26S proteasome non-ATPase regulatory subunit 11 OS=Homo sapiens OX=9606 GN=PSMD11 PE=1 SV=3	80	40	39	PSMD11	1.03097	0.384258	0.0439956	0.415378
Q4L180	Filamin A-interacting protein 1-like OS=Homo sapiens OX=9606 GN=FILIP1L PE=1 SV=2	36	41	41	FILIP1L	1.01158	0.840927	0.0166068	0.0752419
Q96BR5	Cytochrome c oxidase assembly factor 7 OS=Homo sapiens OX=9606 GN=COA7 PE=1 SV=2	81	15	15	COA7	0.972043	0.258122	-0.0409074	0.588175
P25786	Proteasome subunit alpha type-1 OS=Homo sapiens OX=9606 GN=PSMA1 PE=1 SV=1	89	30	3	PSMA1	1.01094	0.607618	0.0156993	0.216369
Q9BXJ0	Complement C1q tumor necrosis factor-related protein 5 OS=Homo sapiens OX=9606 GN=C1QTNF5 PE=1 SV=1	21	4	4	C1QTNF5	0.989015	0.461709	-0.0159359	0.335632
P57768	Sorting nexin-16 OS=Homo sapiens OX=9606 GN=SNX16 PE=1 SV=2	54	11	11	SNX16	0.954405	0.131427	-0.0673264	0.881316
O60443	Gasdermin-E OS=Homo sapiens OX=9606 GN=GSDME PE=1 SV=2	34	15	15	GSDME	1.01008	0.596225	0.0144755	0.22459
A0A2R8YE98	Isoform of Q8N4S0, Coiled-coil domain-containing protein 82 OS=Homo sapiens OX=9606 GN=CCDC82 PE=1 SV=1	34	13	13	CCDC82	1.01064	0.676655	0.015268	0.169633
O95336	6-phosphogluconolactonase OS=Homo sapiens OX=9606 GN=PGLS PE=1 SV=2	92	18	18	PGLS	0.972606	0.1244	-0.0400733	0.905178
Q9NRC6	Spectrin beta chain, non-erythrocytic 5 OS=Homo sapiens OX=9606 GN=SPTBN5 PE=1 SV=2	0	2	2	SPTBN5	0.954415	0.26351	-0.0673113	0.579203
Q99519	Sialidase-1 OS=Homo sapiens OX=9606 GN=NEU1 PE=1 SV=1	40	14	14	NEU1	0.975807	0.226105	-0.0353319	0.645689
Q92878	DNA repair protein RAD50 OS=Homo sapiens OX=9606 GN=RAD50 PE=1 SV=1	61	89	88	RAD50	1.03504	0.485895	0.0496808	0.313457
A0A1B0GWE8	Isoform of P07339, Cathepsin D OS=Homo sapiens OX=9606 GN=CTSD PE=1 SV=1	67	30	30	CTSD	1.03467	0.424443	0.0491659	0.372181
P08574	Cytochrome c1, heme protein, mitochondrial OS=Homo sapiens OX=9606 GN=CYC1 PE=1 SV=3	57	12	12	CYC1	1.06624	0.0747234	0.0925288	1.12654
H7C2M8	Isoform of Q9H3P2, Negative elongation factor A (Fragment) OS=Homo sapiens OX=9606 GN=NELFA PE=1 SV=1	17	3	2	NELFA	0.985706	0.752662	-0.020771	0.1234
Q5T1V6	Probable ATP-dependent RNA helicase DDX59 OS=Homo sapiens OX=9606 GN=DDX59 PE=1 SV=1	49	25	24	DDX59	1.02916	0.309324	0.0414651	0.509586
Q16851	UTP--glucose-1-phosphate uridylyltransferase OS=Homo sapiens OX=9606 GN=UGP2 PE=1 SV=5	87	45	34	UGP2	1.01747	0.314402	0.0249886	0.502515
O95379	Tumor necrosis factor alpha-induced protein 8 OS=Homo sapiens OX=9606 GN=TNFAIP8 PE=1 SV=1	61	12	3	TNFAIP8	1.00993	0.530965	0.0142499	0.274934
Q99549	M-phase phosphoprotein 8 OS=Homo sapiens OX=9606 GN=MPHOSPH8 PE=1 SV=2	11	5	5	MPHOSPH8	1.0241	0.619365	0.0343622	0.208054
Q8IUF1	Zinc-regulated GTPase metalloprotein activator 1B OS=Homo sapiens OX=9606 GN=ZNG1B PE=2 SV=1	57	17	2	ZNG1B	1.01692	0.420655	0.0242058	0.376074
O43143	ATP-dependent RNA helicase DHX15 OS=Homo sapiens OX=9606 GN=DHX15 PE=1 SV=2	67	52	51	DHX15	1.08378	0.118914	0.116073	0.924766
O75934	Pre-mRNA-splicing factor SPF27 OS=Homo sapiens OX=9606 GN=BCAS2 PE=1 SV=1	77	13	13	BCAS2	1.04354	0.32647	0.0614811	0.486157
P06744	Glucose-6-phosphate isomerase OS=Homo sapiens OX=9606 GN=GPI PE=1 SV=4	83	53	29	GPI	0.977967	0.126472	-0.0321423	0.898006
Q8NBM8	Prenylcysteine oxidase-like OS=Homo sapiens OX=9606 GN=PCYOX1L PE=1 SV=2	27	12	12	PCYOX1L	1.00642	0.889053	0.00923141	0.0510721
Q8TBX8	Phosphatidylinositol 5-phosphate 4-kinase type-2 gamma OS=Homo sapiens OX=9606 GN=PIP4K2C PE=1 SV=3	48	18	9	PIP4K2C	0.990902	0.73449	-0.0131864	0.134014
O43293	Death-associated protein kinase 3 OS=Homo sapiens OX=9606 GN=DAPK3 PE=1 SV=1	33	12	12	DAPK3	0.987111	0.499298	-0.0187161	0.30164
Q15345	Leucine-rich repeat-containing protein 41 OS=Homo sapiens OX=9606 GN=LRRC41 PE=1 SV=3	20	12	12	LRRC41	1.04726	0.0669062	0.0666176	1.17453
P48029	Sodium- and chloride-dependent creatine transporter 1 OS=Homo sapiens OX=9606 GN=SLC6A8 PE=1 SV=1	10	5	4	SLC6A8	0.983565	0.376356	-0.0239081	0.424401
Q5GLZ8	Probable E3 ubiquitin-protein ligase HERC4 OS=Homo sapiens OX=9606 GN=HERC4 PE=1 SV=1	61	46	46	HERC4	1.00198	0.940359	0.00286035	0.0267061
Q8WVP7	Limb region 1 protein homolog OS=Homo sapiens OX=9606 GN=LMBR1 PE=1 SV=1	12	5	5	LMBR1	1.03109	0.257888	0.0441736	0.588569
O43924	Retinal rod rhodopsin-sensitive cGMP 3',5'-cyclic phosphodiesterase subunit delta OS=Homo sapiens OX=9606 GN=PDE6D PE=1 SV=1	33	4	4	PDE6D	0.991637	0.757597	-0.0121153	0.120562
Q8N6Q8	Probable methyltransferase-like protein 25 OS=Homo sapiens OX=9606 GN=METTL25 PE=2 SV=2	13	6	4	METTL25	1.04436	0.113949	0.0626125	0.943289
Q9NWX5	Ankyrin repeat and SOCS box protein 6 OS=Homo sapiens OX=9606 GN=ASB6 PE=1 SV=1	38	11	11	ASB6	1.03334	0.199711	0.0473117	0.699598
Q86YT6	E3 ubiquitin-protein ligase MIB1 OS=Homo sapiens OX=9606 GN=MIB1 PE=1 SV=1	20	16	15	MIB1	1.05306	0.112187	0.0745902	0.950057
P54920	Alpha-soluble NSF attachment protein OS=Homo sapiens OX=9606 GN=NAPA PE=1 SV=3	95	33	33	NAPA	0.955177	0.144782	-0.0661601	0.839286
Q6PIJ6	F-box only protein 38 OS=Homo sapiens OX=9606 GN=FBXO38 PE=1 SV=3	30	28	28	FBXO38	1.01406	0.352487	0.0201417	0.452857
P23921	Ribonucleoside-diphosphate reductase large subunit OS=Homo sapiens OX=9606 GN=RRM1 PE=1 SV=1	65	44	44	RRM1	1.0785	0.086195	0.109022	1.06452
P18206	Vinculin OS=Homo sapiens OX=9606 GN=VCL PE=1 SV=4	86	134	134	VCL	0.993093	0.755595	-0.00999932	0.121711
Q9Y3M8	StAR-related lipid transfer protein 13 OS=Homo sapiens OX=9606 GN=STARD13 PE=1 SV=2	34	25	25	STARD13	1.01799	0.583535	0.0257225	0.233933
P13807	Glycogen [starch] synthase, muscle OS=Homo sapiens OX=9606 GN=GYS1 PE=1 SV=2	57	35	33	GYS1	1.03025	0.358579	0.0429923	0.445415
E9PN10	Isoform of O00559, Receptor-binding cancer antigen-expressed on SiSo cells (Fragment) OS=Homo sapiens OX=9606 GN=EBAG9 PE=1 SV=1	40	4	4	EBAG9	1.01056	0.709472	0.015149	0.149065
Q9Y277	Voltage-dependent anion-selective channel protein 3 OS=Homo sapiens OX=9606 GN=VDAC3 PE=1 SV=1	81	31	28	VDAC3	1.01589	0.777578	0.0227379	0.109256
A6NED2	RCC1 domain-containing protein 1 OS=Homo sapiens OX=9606 GN=RCCD1 PE=1 SV=1	44	13	12	RCCD1	1.01957	0.363389	0.0279635	0.439628
Q04637	Eukaryotic translation initiation factor 4 gamma 1 OS=Homo sapiens OX=9606 GN=EIF4G1 PE=1 SV=4	51	77	2	EIF4G1	0.939669	0.0975081	-0.0897748	1.01096
Q9BZQ6	ER degradation-enhancing alpha-mannosidase-like protein 3 OS=Homo sapiens OX=9606 GN=EDEM3 PE=1 SV=2	57	46	10	EDEM3	0.979578	0.663903	-0.0297682	0.177895
Q5VZK9	F-actin-uncapping protein LRRC16A OS=Homo sapiens OX=9606 GN=CARMIL1 PE=1 SV=1	45	56	56	CARMIL1	1.00338	0.875131	0.00487188	0.0579272
P25705-2	Isoform of P25705, Isoform 2 of ATP synthase subunit alpha, mitochondrial OS=Homo sapiens OX=9606 GN=ATP5F1A	82	65	46	ATP5F1A	0.987537	0.740282	-0.0180926	0.130603
Q99805	Transmembrane 9 superfamily member 2 OS=Homo sapiens OX=9606 GN=TM9SF2 PE=1 SV=1	38	27	26	TM9SF2	1.003	0.951685	0.0043234	0.0215066
A8MZ97	Uncharacterized protein C2orf74 OS=Homo sapiens OX=9606 GN=C2orf74 PE=1 SV=4	23	3	3	C2orf74	0.953149	0.228696	-0.0692263	0.640742
G3V4K3	Isoform of Q9H9C1, Spermatogenesis-defective protein 39 homolog OS=Homo sapiens OX=9606 GN=VIPAS39 PE=1 SV=1	37	16	16	VIPAS39	1.01358	0.632608	0.0194617	0.198865
Q9HCN4	GPN-loop GTPase 1 OS=Homo sapiens OX=9606 GN=GPN1 PE=1 SV=1	68	16	16	GPN1	1.00502	0.66535	0.00723097	0.17695
O43252	Bifunctional 3'-phosphoadenosine 5'-phosphosulfate synthase 1 OS=Homo sapiens OX=9606 GN=PAPSS1 PE=1 SV=2	83	41	39	PAPSS1	0.990588	0.707477	-0.0136424	0.150288
Q16864	V-type proton ATPase subunit F OS=Homo sapiens OX=9606 GN=ATP6V1F PE=1 SV=2	84	8	8	ATP6V1F	1.01324	0.46598	0.0189751	0.331633
Q6YHK3	CD109 antigen OS=Homo sapiens OX=9606 GN=CD109 PE=1 SV=2	25	26	26	CD109	0.98499	0.435272	-0.0218183	0.361239
O14757	Serine/threonine-protein kinase Chk1 OS=Homo sapiens OX=9606 GN=CHEK1 PE=1 SV=2	54	21	21	CHEK1	0.974474	0.29661	-0.0373042	0.527815
Q02818	Nucleobindin-1 OS=Homo sapiens OX=9606 GN=NUCB1 PE=1 SV=4	76	42	42	NUCB1	0.988376	0.457393	-0.0168688	0.339711
Q4VC05	B-cell CLL/lymphoma 7 protein family member A OS=Homo sapiens OX=9606 GN=BCL7A PE=1 SV=1	62	13	4	BCL7A	1.00849	0.794377	0.0122025	0.0999732
Q96EP0	E3 ubiquitin-protein ligase RNF31 OS=Homo sapiens OX=9606 GN=RNF31 PE=1 SV=1	35	25	25	RNF31	1.01778	0.534089	0.0254205	0.272386
Q96IJ6	Mannose-1-phosphate guanyltransferase alpha OS=Homo sapiens OX=9606 GN=GMPPA PE=1 SV=1	53	15	15	GMPPA	1.0343	0.119606	0.0486544	0.922247
Q8IXU6	Solute carrier family 35 member F2 OS=Homo sapiens OX=9606 GN=SLC35F2 PE=1 SV=1	19	6	6	SLC35F2	0.998611	0.96738	-0.00200568	0.0144027
Q9NP64	Zinc finger CCHC domain-containing protein 17 OS=Homo sapiens OX=9606 GN=ZCCHC17 PE=1 SV=1	12	2	2	ZCCHC17	1.0276	0.156503	0.0392771	0.805477
Q7Z422	SUZ domain-containing protein 1 OS=Homo sapiens OX=9606 GN=SZRD1 PE=1 SV=1	81	11	11	SZRD1	0.994363	0.732034	-0.00815568	0.135468
Q99608	Necdin OS=Homo sapiens OX=9606 GN=NDN PE=1 SV=1	20	5	5	NDN	0.982752	0.449273	-0.0251014	0.34749
Q9NUQ9	CYFIP-related Rac1 interactor B OS=Homo sapiens OX=9606 GN=CYRIB PE=1 SV=1	87	26	22	CYRIB	0.942621	0.15753	-0.0852509	0.802637
Q07954	Prolow-density lipoprotein receptor-related protein 1 OS=Homo sapiens OX=9606 GN=LRP1 PE=1 SV=2	47	163	161	LRP1	1.00734	0.682163	0.0105443	0.166112
Q9Y697	Cysteine desulfurase, mitochondrial OS=Homo sapiens OX=9606 GN=NFS1 PE=1 SV=3	62	21	21	NFS1	0.973499	0.406573	-0.0387489	0.390862
Q16531	DNA damage-binding protein 1 OS=Homo sapiens OX=9606 GN=DDB1 PE=1 SV=1	82	95	95	DDB1	0.995015	0.867064	-0.00720926	0.0619487
P98082	Disabled homolog 2 OS=Homo sapiens OX=9606 GN=DAB2 PE=1 SV=3	26	13	13	DAB2	1.00772	0.866135	0.0110878	0.0624146
Q96B97	SH3 domain-containing kinase-binding protein 1 OS=Homo sapiens OX=9606 GN=SH3KBP1 PE=1 SV=2	55	30	27	SH3KBP1	0.995827	0.920187	-0.00603361	0.0361239
E9PMH5	Isoform of Q13490, Baculoviral IAP repeat-containing protein 2 OS=Homo sapiens OX=9606 GN=BIRC2 PE=1 SV=1	53	28	22	BIRC2	1.00146	0.921556	0.00210126	0.0354784
Q8N6M0	Deubiquitinase OTUD6B OS=Homo sapiens OX=9606 GN=OTUD6B PE=1 SV=1	70	17	16	OTUD6B	1.06529	0.062568	0.0912479	1.20365
Q15293	Reticulocalbin-1 OS=Homo sapiens OX=9606 GN=RCN1 PE=1 SV=1	73	23	20	RCN1	0.939062	0.0811947	-0.0907075	1.09047
Q8TBP5	Membrane protein FAM174A OS=Homo sapiens OX=9606 GN=FAM174A PE=1 SV=1	35	3	3	FAM174A	1.0313	0.410474	0.0444653	0.386714
Q99717	Mothers against decapentaplegic homolog 5 OS=Homo sapiens OX=9606 GN=SMAD5 PE=1 SV=1	49	21	6	SMAD5	1.01245	0.737292	0.0178542	0.132361
A0A0D9SGF6	Isoform of Q13813, Spectrin alpha chain, non-erythrocytic 1 OS=Homo sapiens OX=9606 GN=SPTAN1 PE=1 SV=1	85	266	9	SPTAN1	0.987596	0.464097	-0.0180074	0.333391
A0A087WWW9	Isoform of O95999, B-cell lymphoma/leukemia 10 OS=Homo sapiens OX=9606 GN=BCL10 PE=1 SV=2	30	7	7	BCL10	0.98235	0.613784	-0.0256906	0.211985
M0R2A0	Isoform of Q5UCC4, ER membrane protein complex subunit 10 OS=Homo sapiens OX=9606 GN=EMC10 PE=1 SV=1	23	6	6	EMC10	1.00113	0.967666	0.00162873	0.0142744
Q8NBL1	Protein O-glucosyltransferase 1 OS=Homo sapiens OX=9606 GN=POGLUT1 PE=1 SV=1	51	21	21	POGLUT1	0.994857	0.822437	-0.0074386	0.0848972
Q9HCN8	Stromal cell-derived factor 2-like protein 1 OS=Homo sapiens OX=9606 GN=SDF2L1 PE=1 SV=2	54	8	8	SDF2L1	0.995955	0.900739	-0.00584801	0.0454012
Q9UNW1	Multiple inositol polyphosphate phosphatase 1 OS=Homo sapiens OX=9606 GN=MINPP1 PE=1 SV=1	65	24	24	MINPP1	0.990813	0.731598	-0.0133155	0.135727
K7EKI8	Isoform of O60437, Periplakin OS=Homo sapiens OX=9606 GN=PPL PE=1 SV=1	3	7	4	PPL	1.00647	0.822934	0.00931066	0.0846353
Q96F24	Nuclear receptor-binding factor 2 OS=Homo sapiens OX=9606 GN=NRBF2 PE=1 SV=1	41	9	9	NRBF2	1.00727	0.816577	0.0104483	0.0880028
Q9BRQ8	Ferroptosis suppressor protein 1 OS=Homo sapiens OX=9606 GN=AIFM2 PE=1 SV=1	50	13	13	AIFM2	1.03934	0.116111	0.0556692	0.935125
P61086	Ubiquitin-conjugating enzyme E2 K OS=Homo sapiens OX=9606 GN=UBE2K PE=1 SV=3	94	21	20	UBE2K	0.984899	0.625526	-0.021952	0.203754
Q9NW68	BSD domain-containing protein 1 OS=Homo sapiens OX=9606 GN=BSDC1 PE=1 SV=1	38	13	13	BSDC1	1.01311	0.715757	0.018789	0.145234
P84103	Serine/arginine-rich splicing factor 3 OS=Homo sapiens OX=9606 GN=SRSF3 PE=1 SV=1	55	15	14	SRSF3	0.940131	0.447834	-0.0890668	0.348883
B3KVZ3	Isoform of Q9H3R5, Centromere protein H OS=Homo sapiens OX=9606 GN=CENPH PE=1 SV=1	41	10	5	CENPH	1.02328	0.55907	0.0332033	0.252534
O94885	SAM and SH3 domain-containing protein 1 OS=Homo sapiens OX=9606 GN=SASH1 PE=1 SV=3	17	16	16	SASH1	1.04598	0.284878	0.0648495	0.545341
Q9H3S7	Tyrosine-protein phosphatase non-receptor type 23 OS=Homo sapiens OX=9606 GN=PTPN23 PE=1 SV=1	39	53	53	PTPN23	1.01928	0.44029	0.0275498	0.356261
Q96BW9	Phosphatidate cytidylyltransferase, mitochondrial OS=Homo sapiens OX=9606 GN=TAMM41 PE=1 SV=2	35	10	10	TAMM41	1.01415	0.610411	0.0202718	0.214378
Q70HW3	S-adenosylmethionine mitochondrial carrier protein OS=Homo sapiens OX=9606 GN=SLC25A26 PE=1 SV=2	24	6	6	SLC25A26	0.995605	0.917965	-0.00635498	0.0371736
Q8NFU5	Inositol polyphosphate multikinase OS=Homo sapiens OX=9606 GN=IPMK PE=1 SV=1	6	2	2	IPMK	1.0189	0.578258	0.0270156	0.237878
P06733-2	Isoform of P06733, Isoform MBP-1 of Alpha-enolase OS=Homo sapiens OX=9606 GN=ENO1	98	51	2	ENO1	1.01207	0.515076	0.0173043	0.288129
Q15714	TSC22 domain family protein 1 OS=Homo sapiens OX=9606 GN=TSC22D1 PE=1 SV=3	23	16	10	TSC22D1	0.98393	0.40125	-0.0233726	0.396585
Q9H479	Fructosamine-3-kinase OS=Homo sapiens OX=9606 GN=FN3K PE=1 SV=1	51	15	15	FN3K	1.02104	0.120406	0.0300324	0.919351
Q9NZL4	Hsp70-binding protein 1 OS=Homo sapiens OX=9606 GN=HSPBP1 PE=1 SV=2	84	24	24	HSPBP1	0.98759	0.52026	-0.0180155	0.283779
O43310	CBP80/20-dependent translation initiation factor OS=Homo sapiens OX=9606 GN=CTIF PE=1 SV=1	55	25	25	CTIF	1.01992	0.373833	0.0284616	0.427323
Q16822	Phosphoenolpyruvate carboxykinase [GTP], mitochondrial OS=Homo sapiens OX=9606 GN=PCK2 PE=1 SV=4	57	28	28	PCK2	0.959444	0.331577	-0.0597302	0.479416
P13674-2	Isoform of P13674, Isoform 2 of Prolyl 4-hydroxylase subunit alpha-1 OS=Homo sapiens OX=9606 GN=P4HA1	75	48	4	P4HA1	0.977141	0.363291	-0.0333618	0.439745
Q86SZ2	Trafficking protein particle complex subunit 6B OS=Homo sapiens OX=9606 GN=TRAPPC6B PE=1 SV=1	83	15	15	TRAPPC6B	1.00096	0.959418	0.00138424	0.0179921
A0A087X2I1	Isoform of P62333, 26S proteasome regulatory subunit 10B OS=Homo sapiens OX=9606 GN=PSMC6 PE=1 SV=1	71	27	26	PSMC6	1.03114	0.48464	0.044234	0.314581
P30405	Peptidyl-prolyl cis-trans isomerase F, mitochondrial OS=Homo sapiens OX=9606 GN=PPIF PE=1 SV=1	71	13	10	PPIF	1.00528	0.919378	0.00759411	0.0365058
Q9GZS3	WD repeat-containing protein 61 OS=Homo sapiens OX=9606 GN=WDR61 PE=1 SV=1	71	20	20	SKIC8	0.9987	0.950352	-0.00187622	0.0221155
Q9BXS6	Nucleolar and spindle-associated protein 1 OS=Homo sapiens OX=9606 GN=NUSAP1 PE=1 SV=1	34	12	12	NUSAP1	1.07918	0.146615	0.109942	0.833821
Q92572	AP-3 complex subunit sigma-1 OS=Homo sapiens OX=9606 GN=AP3S1 PE=1 SV=1	48	8	8	AP3S1	1.05772	0.0928381	0.0809552	1.03227
Q9UBV8	Peflin OS=Homo sapiens OX=9606 GN=PEF1 PE=1 SV=1	35	9	9	PEF1	0.98315	0.524745	-0.0245162	0.280052
P57729	Ras-related protein Rab-38 OS=Homo sapiens OX=9606 GN=RAB38 PE=1 SV=1	15	3	2	RAB38	1.03189	0.501531	0.0452883	0.299702
P99999	Cytochrome c OS=Homo sapiens OX=9606 GN=CYCS PE=1 SV=2	75	17	14	CYCS	1.02869	0.402427	0.0408022	0.395312
A0A6Q8PF62	Isoform of Q92562, Polyphosphoinositide phosphatase OS=Homo sapiens OX=9606 GN=FIG4 PE=1 SV=1	16	11	11	FIG4	1.03265	0.147173	0.0463494	0.832172
O60504-2	Isoform of O60504, Isoform Beta of Vinexin OS=Homo sapiens OX=9606 GN=SORBS3	41	14	14	SORBS3	0.98044	0.526344	-0.028499	0.27873
Q8IVG5	Sterile alpha motif domain-containing protein 9-like OS=Homo sapiens OX=9606 GN=SAMD9L PE=1 SV=2	3	4	3	SAMD9L	0.935184	0.146605	-0.0966776	0.833852
P06400	Retinoblastoma-associated protein OS=Homo sapiens OX=9606 GN=RB1 PE=1 SV=2	46	34	34	RB1	1.02465	0.431804	0.0351253	0.364713
P22061	Protein-L-isoaspartate(D-aspartate) O-methyltransferase OS=Homo sapiens OX=9606 GN=PCMT1 PE=1 SV=4	73	18	18	PCMT1	0.997511	0.952335	-0.00359467	0.0212103
Q7Z5U6	WD repeat-containing protein 53 OS=Homo sapiens OX=9606 GN=WDR53 PE=2 SV=1	43	9	9	WDR53	0.989464	0.688981	-0.0152806	0.161793
Q14CW9	Ataxin-7-like protein 3 OS=Homo sapiens OX=9606 GN=ATXN7L3 PE=1 SV=1	39	8	8	ATXN7L3	0.988878	0.649426	-0.0161358	0.18747
F6UZG9	Isoform of Q8NFZ0, DNA helicase OS=Homo sapiens OX=9606 GN=FBH1 PE=1 SV=1	7	5	5	FBH1	1.0237	0.125662	0.0337931	0.900794
P50281	Matrix metalloproteinase-14 OS=Homo sapiens OX=9606 GN=MMP14 PE=1 SV=3	28	17	16	MMP14	0.975706	0.465967	-0.0354814	0.331645
O60613	Selenoprotein F OS=Homo sapiens OX=9606 GN=SELENOF PE=1 SV=4	53	7	7	SELENOF	1.00179	0.956664	0.00257599	0.0192406
Q9UJC5	SH3 domain-binding glutamic acid-rich-like protein 2 OS=Homo sapiens OX=9606 GN=SH3BGRL2 PE=1 SV=2	78	8	8	SH3BGRL2	0.962848	0.0912927	-0.0546207	1.03956
Q86TW2	AarF domain-containing protein kinase 1 OS=Homo sapiens OX=9606 GN=ADCK1 PE=1 SV=2	13	5	5	ADCK1	1.00844	0.677216	0.0121319	0.169273
Q96BH1	E3 ubiquitin-protein ligase RNF25 OS=Homo sapiens OX=9606 GN=RNF25 PE=1 SV=1	49	16	16	RNF25	1.01526	0.690313	0.0218468	0.160954
Q9BX63	Fanconi anemia group J protein OS=Homo sapiens OX=9606 GN=BRIP1 PE=1 SV=2	9	9	9	BRIP1	1.0113	0.822562	0.0162124	0.0848316
Q96B01	RAD51-associated protein 1 OS=Homo sapiens OX=9606 GN=RAD51AP1 PE=1 SV=1	19	7	7	RAD51AP1	0.996737	0.89179	-0.00471485	0.0497374
A0A0A0MRI1	Isoform of Q8IXQ4, GPALPP motifs-containing protein 1 OS=Homo sapiens OX=9606 GN=GPALPP1 PE=1 SV=1	48	21	21	GPALPP1	0.981488	0.454743	-0.026958	0.342234
O00299	Chloride intracellular channel protein 1 OS=Homo sapiens OX=9606 GN=CLIC1 PE=1 SV=4	96	30	29	CLIC1	0.935661	0.0531589	-0.0959425	1.27442
Q96RR4	Calcium/calmodulin-dependent protein kinase kinase 2 OS=Homo sapiens OX=9606 GN=CAMKK2 PE=1 SV=2	34	14	14	CAMKK2	1.02464	0.562473	0.0351209	0.249898
P42702	Leukemia inhibitory factor receptor OS=Homo sapiens OX=9606 GN=LIFR PE=1 SV=1	2	2	2	LIFR	0.959032	0.226778	-0.0603491	0.644399
Q7LBR1	Charged multivesicular body protein 1b OS=Homo sapiens OX=9606 GN=CHMP1B PE=1 SV=1	30	8	8	CHMP1B	1.014	0.675071	0.0200569	0.170651
Q96BW1	Uracil phosphoribosyltransferase homolog OS=Homo sapiens OX=9606 GN=UPRT PE=1 SV=1	28	7	7	UPRT	0.990502	0.821155	-0.0137678	0.0855747
P41134	DNA-binding protein inhibitor ID-1 OS=Homo sapiens OX=9606 GN=ID1 PE=1 SV=3	75	7	7	ID1	0.978334	0.528565	-0.0316007	0.276901
A0A0C4DGB9	Isoform of Q9H2U2, Inorganic diphosphatase OS=Homo sapiens OX=9606 GN=PPA2 PE=1 SV=1	54	4	2	PPA2	0.996332	0.921901	-0.00530159	0.0353159
Q4LE39	AT-rich interactive domain-containing protein 4B OS=Homo sapiens OX=9606 GN=ARID4B PE=1 SV=2	20	23	22	ARID4B	1.01134	0.678684	0.0162736	0.168333
Q9Y3D2	Methionine-R-sulfoxide reductase B2, mitochondrial OS=Homo sapiens OX=9606 GN=MSRB2 PE=1 SV=2	55	6	6	MSRB2	0.925928	0.109557	-0.111028	0.96036
P60520	Gamma-aminobutyric acid receptor-associated protein-like 2 OS=Homo sapiens OX=9606 GN=GABARAPL2 PE=1 SV=1	77	11	9	GABARAPL2	0.972657	0.416388	-0.0399976	0.380502
Q9P021	Cysteine-rich PDZ-binding protein OS=Homo sapiens OX=9606 GN=CRIPT PE=1 SV=1	38	5	5	CRIPT	1.02889	0.390715	0.041095	0.408139
Q15393	Splicing factor 3B subunit 3 OS=Homo sapiens OX=9606 GN=SF3B3 PE=1 SV=4	73	81	81	SF3B3	0.986814	0.473074	-0.0191506	0.325071
Q9NPH2	Inositol-3-phosphate synthase 1 OS=Homo sapiens OX=9606 GN=ISYNA1 PE=1 SV=1	56	25	2	ISYNA1	0.99363	0.756137	-0.00921894	0.121399
Q8WTS1	1-acylglycerol-3-phosphate O-acyltransferase ABHD5 OS=Homo sapiens OX=9606 GN=ABHD5 PE=1 SV=1	20	4	4	ABHD5	1.03019	0.241926	0.0429055	0.616318
Q9Y678	Coatomer subunit gamma-1 OS=Homo sapiens OX=9606 GN=COPG1 PE=1 SV=1	83	66	60	COPG1	0.994493	0.861506	-0.00796685	0.0647418
Q9Y6Z7	Collectin-10 OS=Homo sapiens OX=9606 GN=COLEC10 PE=1 SV=2	38	10	10	COLEC10	0.972767	0.223825	-0.0398331	0.650092
Q96DX7	Tripartite motif-containing protein 44 OS=Homo sapiens OX=9606 GN=TRIM44 PE=1 SV=1	39	8	8	TRIM44	0.962273	0.130392	-0.055482	0.884749
Q9NSC5	Homer protein homolog 3 OS=Homo sapiens OX=9606 GN=HOMER3 PE=1 SV=2	45	13	13	HOMER3	1.01862	0.648995	0.0266159	0.187759
O43299	AP-5 complex subunit zeta-1 OS=Homo sapiens OX=9606 GN=AP5Z1 PE=1 SV=2	20	11	11	AP5Z1	1.02819	0.280764	0.0401114	0.551658
Q92783	Signal transducing adapter molecule 1 OS=Homo sapiens OX=9606 GN=STAM PE=1 SV=3	55	25	22	STAM	0.961271	0.205687	-0.0569851	0.686793
Q9NR50	Translation initiation factor eIF-2B subunit gamma OS=Homo sapiens OX=9606 GN=EIF2B3 PE=1 SV=1	77	29	28	EIF2B3	1.03546	0.289136	0.0502686	0.538898
Q9UPQ0	LIM and calponin homology domains-containing protein 1 OS=Homo sapiens OX=9606 GN=LIMCH1 PE=1 SV=4	67	73	7	LIMCH1	0.996705	0.909592	-0.00476162	0.0411535
Q5SGD2	Protein phosphatase 1L OS=Homo sapiens OX=9606 GN=PPM1L PE=1 SV=1	7	2	2	PPM1L	1.04283	0.188641	0.0604988	0.724364
O00203	AP-3 complex subunit beta-1 OS=Homo sapiens OX=9606 GN=AP3B1 PE=1 SV=3	56	57	7	AP3B1	1.01232	0.719158	0.0176609	0.143176
Q9UBG0	C-type mannose receptor 2 OS=Homo sapiens OX=9606 GN=MRC2 PE=1 SV=2	51	57	56	MRC2	0.997366	0.910284	-0.00380535	0.0408231
Q13188	Serine/threonine-protein kinase 3 OS=Homo sapiens OX=9606 GN=STK3 PE=1 SV=2	47	23	15	STK3	1.12938	0.151307	0.175527	0.820141
Q00325-2	Isoform of Q00325, Isoform B of Phosphate carrier protein, mitochondrial OS=Homo sapiens OX=9606 GN=SLC25A3	76	31	31	SLC25A3	0.978876	0.67821	-0.0308022	0.168636
P49736	DNA replication licensing factor MCM2 OS=Homo sapiens OX=9606 GN=MCM2 PE=1 SV=4	66	52	52	MCM2	1.01048	0.70817	0.0150369	0.149863
Q9C0C2	182 kDa tankyrase-1-binding protein OS=Homo sapiens OX=9606 GN=TNKS1BP1 PE=1 SV=4	74	93	93	TNKS1BP1	0.982084	0.272016	-0.0260816	0.565405
P49257	Protein ERGIC-53 OS=Homo sapiens OX=9606 GN=LMAN1 PE=1 SV=2	63	37	36	LMAN1	1.05253	0.0720385	0.0738569	1.14244
Q9H3Q1	Cdc42 effector protein 4 OS=Homo sapiens OX=9606 GN=CDC42EP4 PE=1 SV=1	55	16	16	CDC42EP4	1.00935	0.743475	0.0134317	0.128733
O95219	Sorting nexin-4 OS=Homo sapiens OX=9606 GN=SNX4 PE=1 SV=1	44	16	16	SNX4	1.05514	0.202199	0.0774308	0.694221
Q9HCE9-2	Isoform of Q9HCE9, Isoform 2 of Anoctamin-8 OS=Homo sapiens OX=9606 GN=ANO8	16	10	10	ANO8	1.08505	0.193475	0.117761	0.713375
Q9P107	GEM-interacting protein OS=Homo sapiens OX=9606 GN=GMIP PE=1 SV=2	9	7	7	GMIP	1.00033	0.990952	0.000470791	0.00394727
Q86TU7	Actin-histidine N-methyltransferase OS=Homo sapiens OX=9606 GN=SETD3 PE=1 SV=1	72	44	44	SETD3	1.0192	0.359128	0.0274442	0.44475
Q4G0X4	BTB/POZ domain-containing protein KCTD21 OS=Homo sapiens OX=9606 GN=KCTD21 PE=1 SV=1	21	5	4	KCTD21	1.02785	0.571612	0.0396252	0.242898
Q9HAT2	Sialate O-acetylesterase OS=Homo sapiens OX=9606 GN=SIAE PE=1 SV=1	31	15	15	SIAE	0.93243	0.129319	-0.100933	0.888336
P42771	Cyclin-dependent kinase inhibitor 2A OS=Homo sapiens OX=9606 GN=CDKN2A PE=1 SV=2	70	7	5	CDKN2A	1.02345	0.472711	0.0334382	0.325404
[truncated: 7,754 more rows]
