# Supplementary material for: Identification of a small molecule targeting EPLIN as a novel strategy for the treatment of pediatric neuroblastoma and medulloblastoma
Source: Cell Death Dis. 2025 Jul 23;16(1):554. doi: 10.1038/s41419-025-07876-7 (PMC12287531; doi:10.1038/s41419-025-07876-7)
Supplement: Supplementary file 4 — Supplementary Table 2 [file 41419_2025_7876_MOESM4_ESM.xlsx]

## Sheet: Sample condition 
Public dataset E-MTAB-10301.
Species	Condition	Note
hiPSC_LIMA1_OE_rep1	Homo sapiens	OE	LIMA1 overexpression
hiPSC_LIMA1_OE_rep2	Homo sapiens	OE	LIMA1 overexpression
hiPSC_LIMA1_OE_rep3	Homo sapiens	OE	LIMA1 overexpression
hiPSC_ctrl_rep1	Homo sapiens	Control	none
hiPSC_ctrl_rep2	Homo sapiens	Control	none
hiPSC_ctrl_rep3	Homo sapiens	Control	none
mESC_Lima1_KO_rep1	Mus musculus	KO	Lima1 knockout
mESC_Lima1_KO_rep2	Mus musculus	KO	Lima1 knockout
mESC_Lima1_KO_rep3	Mus musculus	KO	Lima1 knockout
mESC_WT_rep1	Mus musculus	WT	none
mESC_WT_rep2	Mus musculus	WT	none
mESC_WT_rep3	Mus musculus	WT	none
mEpiSC_Lima1_OE_rep1	Mus musculus	OE	Lima1 overexpression
mEpiSC_Lima1_OE_rep2	Mus musculus	OE	Lima1 overexpression
mEpiSC_Lima1_OE_rep3	Mus musculus	OE	Lima1 overexpression
mEpiSC_ctrl_rep1	Mus musculus	Control	none
mEpiSC_ctrl_rep2	Mus musculus	Control	none
mEpiSC_ctrl_rep3	Mus musculus	Control	none

## Sheet: mm.hs.sig.anno
				mouse KO						mouse OE						human OE						Concordance between Mouse OE and Human OE
Ensembl ID	mouse_gene_symbol	description.mm	gene_biotype.mm	baseMean.ko	log2FoldChange.ko	lfcSE.ko	stat.ko	pvalue.ko	padj.ko	baseMean.oe	log2FoldChange.oe	lfcSE.oe	stat.oe	pvalue.oe	padj.oe	baseMean	log2FoldChange	lfcSE	stat	pvalue	padj		human_gene_symbol	description.hs	gene_biotype.hs
eGFP	#N/A	#N/A	#N/A	57.0349	9.24968	1.19576	7.7354	1.03078e-14	8.7331e-14	7576.24	-2.51129	0.0473553	-53.0309	0	0	#N/A	#N/A	#N/A	#N/A	#N/A	#N/A	#N/A	#N/A	#N/A	#N/A
ENSMUSG00000000001	Gnai3	guanine nucleotide binding protein (G protein), alpha inhibiting 3 [Source:MGI Symbol;Acc:MGI:95773]	protein_coding	2785.48	0.106073	0.0418878	2.53231	0.0113313	0.0266443	6439.02	-0.0623724	0.0380699	-1.63836	0.101346	0.189499	2928.3	0.146185	0.0411477	3.55269	0.000381314	0.00231107	-0.00911791	GNAI3	guanine nucleotide binding protein (G protein), alpha inhibiting activity polypeptide 3 [Source:HGNC Symbol;Acc:HGNC:4387]	protein_coding
ENSMUSG00000000037	Scml2	Scm polycomb group protein like 2 [Source:MGI Symbol;Acc:MGI:1340042]	protein_coding	51.9872	1.54953	0.268936	5.76171	8.32669e-09	4.45907e-08	32.239	-1.4222	0.350418	-4.05859	4.93699e-05	0.000216266	489.776	-0.0115284	0.0890759	-0.129422	0.897023	0.95586	0.0163958	SCML2	sex comb on midleg-like 2 (Drosophila) [Source:HGNC Symbol;Acc:HGNC:10581]	protein_coding
ENSMUSG00000000058	Cav2	caveolin 2 [Source:MGI Symbol;Acc:MGI:107571]	protein_coding	30.0811	6.45238	1.05981	6.08826	1.14144e-09	6.62943e-09	38.842	-0.800706	0.304394	-2.6305	0.00852605	0.0229403	300.743	-1.94421	0.127564	-15.241	1.88892e-52	2.2773e-50	1.55674	CAV2	caveolin 2 [Source:HGNC Symbol;Acc:HGNC:1528]	protein_coding
ENSMUSG00000000088	Cox5a	cytochrome c oxidase subunit 5A [Source:MGI Symbol;Acc:MGI:88474]	protein_coding	2334.39	-0.116603	0.0417636	-2.79197	0.00523884	0.0132516	1944.66	0.112276	0.0516599	2.17337	0.0297526	0.0681405	2172.36	-0.0119201	0.0462543	-0.257709	0.796632	0.906409	-0.00133834	COX5A	cytochrome c oxidase subunit Va [Source:HGNC Symbol;Acc:HGNC:2267]	protein_coding
ENSMUSG00000000093	Tbx2	T-box 2 [Source:MGI Symbol;Acc:MGI:98494]	protein_coding	15.7303	3.61845	0.676484	5.34891	8.84839e-08	4.29292e-07	11.1825	-1.69008	0.594246	-2.84407	0.00445411	0.0129139	0.524294	-1.02016	2.70139	-0.377642	0.705697	#N/A	1.72415	TBX2	T-box 2 [Source:HGNC Symbol;Acc:HGNC:11597]	protein_coding
ENSMUSG00000000094	Tbx4	T-box 4 [Source:MGI Symbol;Acc:MGI:102556]	protein_coding	19.4813	6.7258	1.22673	5.48273	4.18819e-08	2.09125e-07	10.674	-1.36298	0.594618	-2.29219	0.0218946	0.0522543	1.38668	-3.96008	1.81321	-2.18401	0.0289613	#N/A	5.3975	TBX4	T-box 4 [Source:HGNC Symbol;Acc:HGNC:11603]	protein_coding
ENSMUSG00000000120	Ngfr	nerve growth factor receptor (TNFR superfamily, member 16) [Source:MGI Symbol;Acc:MGI:97323]	protein_coding	1079.26	2.36439	0.0682666	34.6347	7.59394e-263	3.31823e-260	12.5142	-1.06045	0.564295	-1.87924	0.0602117	0.123119	237.864	0.99885	0.126043	7.92465	2.28799e-15	6.08413e-14	-1.05923	NGFR	nerve growth factor receptor [Source:HGNC Symbol;Acc:HGNC:7809]	protein_coding
ENSMUSG00000000125	Wnt3	wingless-type MMTV integration site family, member 3 [Source:MGI Symbol;Acc:MGI:98955]	protein_coding	56.1859	4.8642	0.481195	10.1086	5.06033e-24	7.11321e-23	175.562	-1.04305	0.146441	-7.12263	1.05889e-12	1.23291e-11	109.007	0.161175	0.175637	0.917661	0.358797	0.586425	-0.168113	WNT3	wingless-type MMTV integration site family, member 3 [Source:HGNC Symbol;Acc:HGNC:12782]	protein_coding
ENSMUSG00000000127	Fer	fer (fms/fps related) protein kinase [Source:MGI Symbol;Acc:MGI:105917]	protein_coding	599.17	-0.0434323	0.0755782	-0.574667	0.565516	0.696743	700.301	0.309337	0.0784584	3.94268	8.05747e-05	0.000339403	494.712	0.122212	0.0895613	1.36456	0.172392	0.362435	0.0378045	FER	fer (fps/fes related) tyrosine kinase [Source:HGNC Symbol;Acc:HGNC:3655]	protein_coding
ENSMUSG00000000154	Slc22a18	solute carrier family 22 (organic cation transporter), member 18 [Source:MGI Symbol;Acc:MGI:1336884]	protein_coding	141.552	-1.70171	0.16293	-10.4444	1.55438e-25	2.34206e-24	64.679	1.26744	0.238087	5.32345	1.0182e-07	6.66725e-07	29.4734	1.13171	0.346255	3.26842	0.00108151	0.00579152	1.43437	SLC22A18	solute carrier family 22, member 18 [Source:HGNC Symbol;Acc:HGNC:10964]	protein_coding
ENSMUSG00000000167	Pih1d2	PIH1 domain containing 2 [Source:MGI Symbol;Acc:MGI:1919864]	protein_coding	14.6698	1.06385	0.490585	2.16854	0.0301174	0.0635751	165.514	-0.344384	0.147052	-2.34192	0.0191848	0.0465451	13.8622	-0.182856	0.49274	-0.3711	0.710563	0.85693	0.0629726	PIH1D2	PIH1 domain containing 2 [Source:HGNC Symbol;Acc:HGNC:25210]	protein_coding
ENSMUSG00000000194	Gpr107	G protein-coupled receptor 107 [Source:MGI Symbol;Acc:MGI:2139054]	protein_coding	1634.95	-0.139257	0.0499531	-2.78775	0.00530747	0.013412	1363.31	0.125952	0.0595873	2.11375	0.0345369	0.0773848	2010.31	0.00449974	0.0457828	0.0982845	0.921706	0.963953	0.000566753	GPR107	G protein-coupled receptor 107 [Source:HGNC Symbol;Acc:HGNC:17830]	protein_coding
ENSMUSG00000000197	Nalcn	sodium leak channel, non-selective [Source:MGI Symbol;Acc:MGI:2444306]	protein_coding	10.8388	1.13216	0.576623	1.96344	0.0495953	0.098362	27.6069	-1.03517	0.365869	-2.82934	0.0046644	0.0134576	34.9004	-1.63087	0.333023	-4.89716	9.72326e-07	1.01457e-05	1.68822	NALCN	sodium leak channel, non selective [Source:HGNC Symbol;Acc:HGNC:19082]	protein_coding
ENSMUSG00000000202	Btbd17	BTB (POZ) domain containing 17 [Source:MGI Symbol;Acc:MGI:1919264]	protein_coding	1.98127	1.52233	1.41935	1.07255	0.283473	0.419503	126.723	-1.63888	0.175726	-9.32632	1.09609e-20	2.58698e-19	5.8423	1.07912	0.77815	1.38678	0.16551	0.352242	-1.76855	BTBD17	BTB (POZ) domain containing 17 [Source:HGNC Symbol;Acc:HGNC:33758]	protein_coding
ENSMUSG00000000223	Drp2	dystrophin related protein 2 [Source:MGI Symbol;Acc:MGI:107432]	protein_coding	29.676	1.53242	0.355437	4.31138	1.62236e-05	6.07005e-05	24.583	-0.0179245	0.370089	-0.0484329	0.961371	0.977598	16.1497	0.361661	0.491027	0.73654	0.461402	0.679549	-0.0064826	DRP2	dystrophin related protein 2 [Source:HGNC Symbol;Acc:HGNC:3032]	protein_coding
ENSMUSG00000000247	Lhx2	LIM homeobox protein 2 [Source:MGI Symbol;Acc:MGI:96785]	protein_coding	12.2518	2.18667	0.602525	3.62918	0.000284319	0.00089611	8.94478	-1.68594	0.657941	-2.56245	0.0103936	0.0273195	0.990957	-0.078121	1.81296	-0.0430904	0.965629	#N/A	0.131708	LHX2	LIM homeobox 2 [Source:HGNC Symbol;Acc:HGNC:6594]	protein_coding
ENSMUSG00000000253	Gmpr	guanosine monophosphate reductase [Source:MGI Symbol;Acc:MGI:1913605]	protein_coding	194.055	0.0145935	0.129721	0.112499	0.910427	0.947922	116.15	-1.17065	0.180224	-6.49556	8.27254e-11	7.99533e-10	274.283	0.144286	0.115211	1.25236	0.210439	0.414857	-0.168909	GMPR	guanosine monophosphate reductase [Source:HGNC Symbol;Acc:HGNC:4376]	protein_coding
ENSMUSG00000000275	Trim25	tripartite motif-containing 25 [Source:MGI Symbol;Acc:MGI:102749]	protein_coding	4417.4	0.399282	0.0344067	11.6048	3.89687e-31	7.3422e-30	1648.76	-1.64055	0.0550843	-29.7825	6.57504e-195	1.33802e-191	700.25	-0.385732	0.0725846	-5.31424	1.07105e-07	1.28989e-06	0.632812	TRIM25	tripartite motif containing 25 [Source:HGNC Symbol;Acc:HGNC:12932]	protein_coding
ENSMUSG00000000290	Itgb2	integrin beta 2 [Source:MGI Symbol;Acc:MGI:96611]	protein_coding	8.13379	6.43941	1.29415	4.9758	6.49776e-07	2.88155e-06	11.2021	-1.23263	0.595927	-2.06843	0.0385997	0.0851034	37.2502	0.50702	0.308314	1.64449	0.100075	0.24538	-0.624969	ITGB2	integrin, beta 2 (complement component 3 receptor 3 and 4 subunit) [Source:HGNC Symbol;Acc:HGNC:6155]	protein_coding
ENSMUSG00000000296	Tpd52l1	tumor protein D52-like 1 [Source:MGI Symbol;Acc:MGI:1298386]	protein_coding	360.189	-0.466245	0.100517	-4.6385	3.50955e-06	1.42618e-05	256.039	0.341047	0.128096	2.66242	0.00775804	0.0211735	84.069	0.207069	0.204001	1.01504	0.310088	0.53458	0.0706203	TPD52L1	tumor protein D52-like 1 [Source:HGNC Symbol;Acc:HGNC:12006]	protein_coding
ENSMUSG00000000305	Cdh4	cadherin 4 [Source:MGI Symbol;Acc:MGI:99218]	protein_coding	16.01	0.698322	0.46198	1.51159	0.130639	0.224383	153.355	-1.03481	0.156821	-6.59867	4.14862e-11	4.14071e-10	50.9404	0.337192	0.260488	1.29447	0.195504	0.394971	-0.348931	CDH4	cadherin 4, type 1, R-cadherin (retinal) [Source:HGNC Symbol;Acc:HGNC:1763]	protein_coding
ENSMUSG00000000325	#N/A	#N/A	#N/A	1206.97	-0.200804	0.0546231	-3.67617	0.000236761	0.000755142	1177.27	0.259686	0.0601034	4.32065	1.5557e-05	7.38536e-05	#N/A	#N/A	#N/A	#N/A	#N/A	#N/A	#N/A	#N/A	#N/A	#N/A
ENSMUSG00000000340	Dbt	dihydrolipoamide branched chain transacylase E2 [Source:MGI Symbol;Acc:MGI:105386]	protein_coding	991.893	-0.544216	0.0649579	-8.37798	5.38439e-17	5.26819e-16	990.663	0.0306888	0.0640614	0.479054	0.6319	0.754806	547.255	-0.00146027	0.0794929	-0.0183698	0.985344	0.994518	-4.4814e-05	DBT	dihydrolipoamide branched chain transacylase E2 [Source:HGNC Symbol;Acc:HGNC:2698]	protein_coding
ENSMUSG00000000346	Dazap2	DAZ associated protein 2 [Source:MGI Symbol;Acc:MGI:1344344]	protein_coding	1247.99	-0.102175	0.0540453	-1.89053	0.0586866	0.11366	1376.58	0.486909	0.058102	8.38025	5.28142e-17	9.07404e-16	309.288	0.191337	0.107516	1.77961	0.0751398	0.197775	0.0931637	DAZAP2	DAZ associated protein 2 [Source:HGNC Symbol;Acc:HGNC:2684]	protein_coding
ENSMUSG00000000355	Mcts1	malignant T cell amplified sequence 1 [Source:MGI Symbol;Acc:MGI:1916245]	protein_coding	388.138	-0.305592	0.0979331	-3.12042	0.00180594	0.0049904	707.028	0.0769111	0.0754773	1.019	0.308205	0.454307	185.379	0.0895365	0.137209	0.652557	0.514042	0.721016	0.00688635	MCTS1	malignant T cell amplified sequence 1 [Source:HGNC Symbol;Acc:HGNC:23357]	protein_coding
ENSMUSG00000000378	Ccm2	cerebral cavernous malformation 2 [Source:MGI Symbol;Acc:MGI:2384924]	protein_coding	551.362	0.0833719	0.0801324	1.04043	0.298142	0.435641	1194.53	-0.196584	0.0595465	-3.30136	0.000962173	0.00327064	846.268	0.167615	0.067493	2.48345	0.0130117	0.0489353	-0.0329506	CCM2	cerebral cavernous malformation 2 [Source:HGNC Symbol;Acc:HGNC:21708]	protein_coding
ENSMUSG00000000385	Tmprss2	transmembrane protease, serine 2 [Source:MGI Symbol;Acc:MGI:1354381]	protein_coding	2.11557	1.67419	1.34607	1.24377	0.213585	0.333744	254.792	-0.429399	0.119788	-3.58467	0.000337508	0.00125742	51.8946	-0.432776	0.26096	-1.6584	0.0972376	0.240373	0.185833	TMPRSS2	transmembrane protease, serine 2 [Source:HGNC Symbol;Acc:HGNC:11876]	protein_coding
ENSMUSG00000000392	Fap	fibroblast activation protein [Source:MGI Symbol;Acc:MGI:109608]	protein_coding	14.7162	7.29687	1.24911	5.84166	5.16837e-09	2.8222e-08	0.335481	-1.87676	3.10227	-0.604964	0.545203	#N/A	#N/A	#N/A	#N/A	#N/A	#N/A	#N/A	#N/A	#N/A	#N/A	#N/A
ENSMUSG00000000402	Egfl6	EGF-like-domain, multiple 6 [Source:MGI Symbol;Acc:MGI:1858599]	protein_coding	37.0995	0.453327	0.31643	1.43263	0.151964	0.253679	68.242	-1.07506	0.238689	-4.50402	6.66807e-06	3.36342e-05	5.589	-1.2795	0.832996	-1.53602	0.124534	0.287646	1.37554	EGFL6	EGF-like-domain, multiple 6 [Source:HGNC Symbol;Acc:HGNC:3235]	protein_coding
ENSMUSG00000000439	Mkrn2	makorin, ring finger protein, 2 [Source:MGI Symbol;Acc:MGI:1914277]	protein_coding	675.593	-0.265981	0.0719144	-3.69858	0.000216808	0.000695174	859.759	0.45225	0.068202	6.63103	3.33355e-11	3.36571e-10	244.493	-0.00619741	0.117576	-0.0527098	0.957963	0.981169	-0.00280277	MKRN2	makorin ring finger protein 2 [Source:HGNC Symbol;Acc:HGNC:7113]	protein_coding
ENSMUSG00000000489	Pdgfb	platelet derived growth factor, B polypeptide [Source:MGI Symbol;Acc:MGI:97528]	protein_coding	88.7001	-0.480491	0.199888	-2.4038	0.0162255	0.0366824	238.61	0.728601	0.12963	5.62064	1.90255e-08	1.37294e-07	436.08	-0.585407	0.0910468	-6.42973	1.27828e-10	2.2252e-09	-0.426528	PDGFB	platelet-derived growth factor beta polypeptide [Source:HGNC Symbol;Acc:HGNC:8800]	protein_coding
ENSMUSG00000000531	Tamalin	trafficking regulator and scaffold protein tamalin [Source:MGI Symbol;Acc:MGI:1860303]	protein_coding	244.805	0.569868	0.12582	4.52923	5.91991e-06	2.33085e-05	176.85	-0.0990764	0.138772	-0.713949	0.475259	0.62143	#N/A	#N/A	#N/A	#N/A	#N/A	#N/A	#N/A	#N/A	#N/A	#N/A
ENSMUSG00000000561	Wdr77	WD repeat domain 77 [Source:MGI Symbol;Acc:MGI:1917715]	protein_coding	1543.58	0.141563	0.0519918	2.72278	0.00647342	0.0160852	2251.89	-0.21909	0.0459738	-4.76554	1.88353e-06	1.04189e-05	1166.39	-0.216007	0.0584633	-3.69475	0.000220101	0.0014137	0.047325	WDR77	WD repeat domain 77 [Source:HGNC Symbol;Acc:HGNC:29652]	protein_coding
ENSMUSG00000000605	Clcn4	chloride channel, voltage-sensitive 4 [Source:MGI Symbol;Acc:MGI:104571]	protein_coding	99.6234	2.18351	0.207916	10.5019	8.46904e-26	1.29027e-24	577.982	-0.164681	0.0805875	-2.0435	0.0410028	0.0895499	244.913	-0.10433	0.118555	-0.880016	0.378851	0.6061	0.0171811	CLCN4	chloride channel, voltage-sensitive 4 [Source:HGNC Symbol;Acc:HGNC:2022]	protein_coding
ENSMUSG00000000627	Sema4f	sema domain, immunoglobulin domain (Ig), TM domain, and short cytoplasmic domain [Source:MGI Symbol;Acc:MGI:1340055]	protein_coding	134.132	0.662888	0.160154	4.13908	3.48709e-05	0.000124677	44.3152	-0.279511	0.281362	-0.993422	0.320504	0.467546	176.091	0.510748	0.145555	3.50897	0.000449846	0.00267058	-0.14276	SEMA4F	sema domain, immunoglobulin domain (Ig), transmembrane domain (TM) and short cytoplasmic domain, (semaphorin) 4F [Source:HGNC Symbol;Acc:HGNC:10734]	protein_coding
ENSMUSG00000000628	Hk2	hexokinase 2 [Source:MGI Symbol;Acc:MGI:1315197]	protein_coding	7420.39	-0.523123	0.0293392	-17.8302	4.12002e-71	2.16401e-69	7754.07	0.164272	0.0804826	2.04109	0.0412418	0.0899861	1316.28	0.211932	0.0555866	3.81265	0.000137483	0.000927449	0.0348146	HK2	hexokinase 2 [Source:HGNC Symbol;Acc:HGNC:4923]	protein_coding
ENSMUSG00000000631	Myo18a	myosin XVIIIA [Source:MGI Symbol;Acc:MGI:2667185]	protein_coding	1533.88	-0.96772	0.05294	-18.2796	1.20387e-74	6.82979e-73	2374.05	0.399516	0.051955	7.68967	1.47517e-14	2.06557e-13	1240.57	-0.218792	0.0548103	-3.9918	6.55743e-05	0.00047447	-0.0874109	MYO18A	myosin XVIIIA [Source:HGNC Symbol;Acc:HGNC:31104]	protein_coding
ENSMUSG00000000632	Sez6	seizure related gene 6 [Source:MGI Symbol;Acc:MGI:104745]	protein_coding	3.27941	1.14962	1.05454	1.09017	0.275639	0.41053	51.4336	-0.740335	0.266366	-2.77939	0.00544614	0.0154547	19.7398	-1.38057	0.432234	-3.19403	0.00140301	0.00730918	1.02208	SEZ6	seizure related 6 homolog (mouse) [Source:HGNC Symbol;Acc:HGNC:15955]	protein_coding
ENSMUSG00000000693	Loxl3	lysyl oxidase-like 3 [Source:MGI Symbol;Acc:MGI:1337004]	protein_coding	68.6361	3.35632	0.303601	11.0551	2.072e-28	3.51095e-27	134.609	-0.0951099	0.158468	-0.600183	0.548384	0.686699	260.301	-0.0237489	0.121647	-0.195227	0.845215	0.929461	0.00225875	LOXL3	lysyl oxidase-like 3 [Source:HGNC Symbol;Acc:HGNC:13869]	protein_coding
ENSMUSG00000000706	Btn1a1	butyrophilin, subfamily 1, member A1 [Source:MGI Symbol;Acc:MGI:103118]	protein_coding	10.1043	-1.52796	0.611841	-2.49732	0.0125137	0.0291013	14.2432	1.62124	0.554798	2.92221	0.00347556	0.0103723	0.656659	1.38354	2.33955	0.591371	0.554272	#N/A	2.24305	BTN1A1	butyrophilin, subfamily 1, member A1 [Source:HGNC Symbol;Acc:HGNC:1135]	protein_coding
ENSMUSG00000000708	Kat2b	K(lysine) acetyltransferase 2B [Source:MGI Symbol;Acc:MGI:1343094]	protein_coding	1559.98	-0.0268898	0.0489661	-0.54915	0.582902	0.712394	494.253	0.47075	0.0910582	5.16977	2.34379e-07	1.46307e-06	33.5062	-0.299426	0.317646	-0.942639	0.345865	0.573859	-0.140955	KAT2B	K(lysine) acetyltransferase 2B [Source:HGNC Symbol;Acc:HGNC:8638]	protein_coding
ENSMUSG00000000711	Rab5b	RAB5B, member RAS oncogene family [Source:MGI Symbol;Acc:MGI:105938]	protein_coding	991.827	-0.353826	0.060262	-5.87146	4.31962e-09	2.37516e-08	935.548	0.563172	0.0677176	8.31648	9.06128e-17	1.52394e-15	1521.57	0.069599	0.0505754	1.37614	0.168777	0.357278	0.0391962	RAB5B	RAB5B, member RAS oncogene family [Source:HGNC Symbol;Acc:HGNC:9784]	protein_coding
ENSMUSG00000000730	Dnmt3l	DNA (cytosine-5-)-methyltransferase 3-like [Source:MGI Symbol;Acc:MGI:1859287]	protein_coding	1321.11	0.0638039	0.0574258	1.11107	0.26654	0.399478	67.3283	-0.891252	0.24541	-3.63169	0.000281572	0.00106748	2.80567	1.18051	1.15911	1.01847	0.308455	#N/A	-1.05214	DNMT3L	DNA (cytosine-5-)-methyltransferase 3-like [Source:HGNC Symbol;Acc:HGNC:2980]	protein_coding
ENSMUSG00000000731	Aire	autoimmune regulator (autoimmune polyendocrinopathy candidiasis ectodermal dystrophy) [Source:MGI Symbol;Acc:MGI:1338803]	protein_coding	301.012	-0.62769	0.116498	-5.38799	7.12481e-08	3.48801e-07	89.2489	0.811215	0.205572	3.94614	7.94221e-05	0.000335242	8.39142	0.416522	0.631382	0.659699	0.509447	0.717165	0.337889	AIRE	autoimmune regulator [Source:HGNC Symbol;Acc:HGNC:360]	protein_coding
ENSMUSG00000000740	Rpl13	ribosomal protein L13 [Source:MGI Symbol;Acc:MGI:105922]	protein_coding	1068.93	-0.300649	0.0647638	-4.64223	3.44666e-06	1.40194e-05	1297.38	0.11744	0.0602484	1.94925	0.0512651	0.107773	11518.8	0.157133	0.0281794	5.57618	2.45851e-08	3.24222e-07	0.0184537	RPL13	ribosomal protein L13 [Source:HGNC Symbol;Acc:HGNC:10303]	protein_coding
ENSMUSG00000000759	Tubgcp3	tubulin, gamma complex associated protein 3 [Source:MGI Symbol;Acc:MGI:2183752]	protein_coding	636.212	0.034218	0.0736902	0.464349	0.642398	0.760706	1112.97	-0.161805	0.0628251	-2.57549	0.0100098	0.0264582	609.672	-0.0941144	0.0764614	-1.23088	0.218369	0.424672	0.0152282	TUBGCP3	tubulin, gamma complex associated protein 3 [Source:HGNC Symbol;Acc:HGNC:18598]	protein_coding
ENSMUSG00000000776	Polr3d	polymerase (RNA) III (DNA directed) polypeptide D [Source:MGI Symbol;Acc:MGI:1914315]	protein_coding	635.406	0.318883	0.0748478	4.26042	2.04043e-05	7.53541e-05	1297.08	-0.349742	0.0586707	-5.96109	2.50555e-09	2.01622e-08	1069.37	0.0710878	0.0602121	1.18062	0.237753	0.449578	-0.0248624	POLR3D	polymerase (RNA) III (DNA directed) polypeptide D, 44kDa [Source:HGNC Symbol;Acc:HGNC:1080]	protein_coding
ENSMUSG00000000787	Ddx3x	DEAD box helicase 3, X-linked [Source:MGI Symbol;Acc:MGI:103064]	protein_coding	13978.6	0.288648	0.0295576	9.76563	1.58119e-22	2.08694e-21	22171.3	-0.481353	0.0381993	-12.6011	2.08246e-36	1.2505e-34	9256.75	-0.0556419	0.0290725	-1.9139	0.0556326	0.15592	0.0267834	DDX3X	DEAD (Asp-Glu-Ala-Asp) box helicase 3, X-linked [Source:HGNC Symbol;Acc:HGNC:2745]	protein_coding
ENSMUSG00000000792	Slc5a5	solute carrier family 5 (sodium iodide symporter), member 5 [Source:MGI Symbol;Acc:MGI:2149330]	protein_coding	19.0778	1.52524	0.445811	3.42127	0.000623305	0.00186411	550.227	-0.154345	0.0817944	-1.88699	0.0591621	0.121284	11.7752	1.18617	0.546719	2.16961	0.0300366	0.0965664	-0.183079	SLC5A5	solute carrier family 5 (sodium/iodide cotransporter), member 5 [Source:HGNC Symbol;Acc:HGNC:11040]	protein_coding
ENSMUSG00000000805	Car4	carbonic anhydrase 4 [Source:MGI Symbol;Acc:MGI:1096574]	protein_coding	1.46161	3.96366	1.72969	2.29154	0.0219321	0.0480807	2697.36	-6.59778	0.120627	-54.6955	0	0	11.7129	-1.22928	0.586009	-2.09772	0.0359299	0.111321	8.11053	CA4	carbonic anhydrase IV [Source:HGNC Symbol;Acc:HGNC:1375]	protein_coding
ENSMUSG00000000811	Txnrd3	thioredoxin reductase 3 [Source:MGI Symbol;Acc:MGI:2386711]	protein_coding	292.245	-0.315511	0.107615	-2.93184	0.00336956	0.00883676	240.961	0.393632	0.120925	3.25517	0.00113324	0.00378402	98.3408	0.408506	0.186386	2.19172	0.0283999	0.0925721	0.160801	TXNRD3	thioredoxin reductase 3 [Source:HGNC Symbol;Acc:HGNC:20667]	protein_coding
ENSMUSG00000000823	Zfp512b	zinc finger protein 512B [Source:MGI Symbol;Acc:MGI:2685478]	protein_coding	632.744	0.478398	0.0802303	5.96281	2.47942e-09	1.39392e-08	1089.78	-0.97381	0.0759987	-12.8135	1.37765e-37	8.85319e-36	1337.12	-0.13278	0.0546722	-2.42866	0.0151549	0.0556741	0.129302	ZNF512B	zinc finger protein 512B [Source:HGNC Symbol;Acc:HGNC:29212]	protein_coding
ENSMUSG00000000826	Dnajc5	DnaJ heat shock protein family (Hsp40) member C5 [Source:MGI Symbol;Acc:MGI:892995]	protein_coding	1764.08	0.318542	0.0478415	6.65827	2.77063e-11	1.8249e-10	3781.7	-0.0826014	0.0397477	-2.07814	0.0376963	0.0833555	1680.18	-0.044348	0.0508213	-0.872627	0.382867	0.609574	0.0036632	DNAJC5	DnaJ (Hsp40) homolog, subfamily C, member 5 [Source:HGNC Symbol;Acc:HGNC:16235]	protein_coding
ENSMUSG00000000827	Tpd52l2	tumor protein D52-like 2 [Source:MGI Symbol;Acc:MGI:1913564]	protein_coding	1719.49	-0.299055	0.0484069	-6.17794	6.4944e-10	3.84367e-09	2553.67	0.0591374	0.0511187	1.15686	0.247328	0.385221	1725.38	-0.173563	0.048904	-3.54904	0.000386635	0.00233776	-0.010264	TPD52L2	tumor protein D52-like 2 [Source:HGNC Symbol;Acc:HGNC:12007]	protein_coding
ENSMUSG00000000838	Fmr1	fragile X messenger ribonucleoprotein 1 [Source:MGI Symbol;Acc:MGI:95564]	protein_coding	2621.89	-0.181719	0.0436533	-4.16278	3.14391e-05	0.000113155	3226.52	0.133259	0.0422216	3.15619	0.00159843	0.00514866	1053.28	-0.288219	0.0624493	-4.61525	3.92628e-06	3.69692e-05	-0.0384079	FMR1	fragile X mental retardation 1 [Source:HGNC Symbol;Acc:HGNC:3775]	protein_coding
ENSMUSG00000000876	Pxmp4	peroxisomal membrane protein 4 [Source:MGI Symbol;Acc:MGI:1891701]	protein_coding	186.9	-0.245758	0.135761	-1.81023	0.0702598	0.133136	276.937	0.888831	0.115413	7.70134	1.3465e-14	1.89409e-13	81.6234	0.538206	0.209634	2.56736	0.0102476	0.0399596	0.478374	PXMP4	peroxisomal membrane protein 4, 24kDa [Source:HGNC Symbol;Acc:HGNC:15920]	protein_coding
ENSMUSG00000000881	Dlg3	discs large MAGUK scaffold protein 3 [Source:MGI Symbol;Acc:MGI:1888986]	protein_coding	461.634	-0.605741	0.0864769	-7.00466	2.47593e-12	1.77109e-11	1404.45	0.168486	0.0576201	2.92408	0.00345473	0.0103135	1358.14	0.0962853	0.0549397	1.75256	0.0796771	0.20682	0.0162227	DLG3	discs, large homolog 3 (Drosophila) [Source:HGNC Symbol;Acc:HGNC:2902]	protein_coding
ENSMUSG00000000901	Mmp11	matrix metallopeptidase 11 [Source:MGI Symbol;Acc:MGI:97008]	protein_coding	707.848	-0.638989	0.0700739	-9.11878	7.59734e-20	8.84504e-19	494.619	0.946689	0.0890012	10.6368	2.00887e-26	7.04837e-25	14.2845	0.990612	0.494573	2.00296	0.0451814	0.132903	0.937801	MMP11	matrix metallopeptidase 11 (stromelysin 3) [Source:HGNC Symbol;Acc:HGNC:7157]	protein_coding
ENSMUSG00000000903	Vpreb3	pre-B lymphocyte gene 3 [Source:MGI Symbol;Acc:MGI:98938]	protein_coding	20.4874	-1.20852	0.4218	-2.86515	0.00416809	0.0107376	45.8184	0.43623	0.272289	1.60209	0.109136	0.201536	0.820499	0.50884	1.97937	0.257071	0.797124	#N/A	0.221971	VPREB3	pre-B lymphocyte 3 [Source:HGNC Symbol;Acc:HGNC:12710]	protein_coding
ENSMUSG00000000916	Nsun5	NOL1/NOP2/Sun domain family, member 5 [Source:MGI Symbol;Acc:MGI:2140844]	protein_coding	457.944	0.0167071	0.0864194	0.193326	0.846703	0.904147	554.735	-0.242444	0.088262	-2.74686	0.00601679	0.0168859	666.723	-0.0266451	0.0834444	-0.319316	0.749487	0.877017	0.00645995	NSUN5	NOP2/Sun domain family, member 5 [Source:HGNC Symbol;Acc:HGNC:16385]	protein_coding
ENSMUSG00000000948	Gm38393	predicted gene, 38393 [Source:MGI Symbol;Acc:MGI:5613898]	protein_coding	248.654	0.0694865	0.116762	0.59511	0.55177	0.684075	1638.49	-0.356823	0.0670681	-5.32031	1.03592e-07	6.77845e-07	2.18811	-0.320118	1.23926	-0.258313	0.796166	#N/A	0.114225	AC124312.1		protein_coding
ENSMUSG00000000948	Gm38393	predicted gene, 38393 [Source:MGI Symbol;Acc:MGI:5613898]	protein_coding	248.654	0.0694865	0.116762	0.59511	0.55177	0.684075	1638.49	-0.356823	0.0670681	-5.32031	1.03592e-07	6.77845e-07	18.4055	-0.502473	0.455986	-1.10195	0.270484	0.489012	0.179294	SNURF	SNRPN upstream reading frame [Source:HGNC Symbol;Acc:HGNC:11171]	protein_coding
ENSMUSG00000000957	Mmp14	matrix metallopeptidase 14 (membrane-inserted) [Source:MGI Symbol;Acc:MGI:101900]	protein_coding	920.294	3.30317	0.135724	24.3373	7.89659e-131	1.06692e-128	1129.53	-0.848507	0.0606877	-13.9815	2.02131e-44	1.75452e-42	4330.49	-0.251147	0.0349011	-7.19597	6.20199e-13	1.35118e-11	0.2131	MMP14	matrix metallopeptidase 14 (membrane-inserted) [Source:HGNC Symbol;Acc:HGNC:7160]	protein_coding
ENSMUSG00000000976	Heatr6	HEAT repeat containing 6 [Source:MGI Symbol;Acc:MGI:1919790]	protein_coding	717.061	0.731735	0.074694	9.79644	1.16628e-22	1.54728e-21	889.242	-0.202882	0.0672337	-3.01756	0.00254819	0.00785607	930.76	-0.102315	0.0697928	-1.46599	0.142651	0.317017	0.0207579	HEATR6	HEAT repeat containing 6 [Source:HGNC Symbol;Acc:HGNC:24076]	protein_coding
ENSMUSG00000001025	S100a6	S100 calcium binding protein A6 (calcyclin) [Source:MGI Symbol;Acc:MGI:1339467]	protein_coding	430.89	3.68666	0.132579	27.8072	3.55005e-170	7.59452e-168	255.29	-0.215998	0.115441	-1.87107	0.0613348	0.125178	229.732	-0.720115	0.139779	-5.1518	2.57992e-07	2.93956e-06	0.155543	S100A6	S100 calcium binding protein A6 [Source:HGNC Symbol;Acc:HGNC:10496]	protein_coding
ENSMUSG00000001034	Mapk7	mitogen-activated protein kinase 7 [Source:MGI Symbol;Acc:MGI:1346347]	protein_coding	1048.4	0.830463	0.0600584	13.8276	1.73723e-43	4.96209e-42	1468.35	-0.00391807	0.0538935	-0.0727002	0.942045	0.963657	959.129	0.143729	0.0635961	2.26003	0.0238197	0.0802672	-0.000563139	MAPK7	mitogen-activated protein kinase 7 [Source:HGNC Symbol;Acc:HGNC:6880]	protein_coding
ENSMUSG00000001039	B9d1	B9 protein domain 1 [Source:MGI Symbol;Acc:MGI:1351471]	protein_coding	481.631	0.44202	0.0863112	5.12123	3.03543e-07	1.3946e-06	1060.69	-0.13273	0.0674273	-1.9685	0.0490111	0.103785	365.156	0.373109	0.100285	3.72048	0.000198846	0.00129348	-0.0495229	B9D1	B9 protein domain 1 [Source:HGNC Symbol;Acc:HGNC:24123]	protein_coding
ENSMUSG00000001054	Rmnd5b	required for meiotic nuclear division 5 homolog B [Source:MGI Symbol;Acc:MGI:1913339]	protein_coding	1309.82	0.148252	0.0545642	2.71703	0.00658715	0.0163307	644.685	-0.0323594	0.0756878	-0.427537	0.668988	0.782209	1108.85	-0.14699	0.058254	-2.52326	0.0116273	0.0444868	0.0047565	RMND5B	required for meiotic nuclear division 5 homolog B (S. cerevisiae) [Source:HGNC Symbol;Acc:HGNC:26181]	protein_coding
ENSMUSG00000001056	Nhp2	NHP2 ribonucleoprotein [Source:MGI Symbol;Acc:MGI:1098547]	protein_coding	4496.59	0.745251	0.0338081	22.0436	1.10107e-107	1.06162e-105	5044.99	-0.133272	0.0431113	-3.09136	0.00199243	0.0063014	792.328	0.115091	0.0726687	1.58378	0.113245	0.268843	-0.0153384	NHP2	NHP2 ribonucleoprotein [Source:HGNC Symbol;Acc:HGNC:14377]	protein_coding
ENSMUSG00000001065	Zfp276	zinc finger protein (C2H2 type) 276 [Source:MGI Symbol;Acc:MGI:1888495]	protein_coding	163.416	0.15685	0.143965	1.0895	0.275932	0.410823	211.992	-0.358684	0.130566	-2.74715	0.00601148	0.0168762	100.179	-0.0217402	0.181691	-0.119655	0.904757	0.958478	0.00779787	ZNF276	zinc finger protein 276 [Source:HGNC Symbol;Acc:HGNC:23330]	protein_coding
ENSMUSG00000001082	Mfsd10	major facilitator superfamily domain containing 10 [Source:MGI Symbol;Acc:MGI:1915544]	protein_coding	975.959	-0.306356	0.0637077	-4.80877	1.51859e-06	6.43171e-06	1634.72	0.0404252	0.0531689	0.760317	0.447065	0.595491	1358.1	0.0429593	0.0563839	0.761906	0.446116	0.666782	0.00173664	MFSD10	major facilitator superfamily domain containing 10 [Source:HGNC Symbol;Acc:HGNC:16894]	protein_coding
ENSMUSG00000001123	Lgals9	lectin, galactose binding, soluble 9 [Source:MGI Symbol;Acc:MGI:109496]	protein_coding	76.2	0.892678	0.21325	4.18607	2.83829e-05	0.000102858	45.6864	-0.0449786	0.280034	-0.160619	0.872394	0.922032	#N/A	#N/A	#N/A	#N/A	#N/A	#N/A	#N/A	#N/A	#N/A	#N/A
ENSMUSG00000001127	Araf	Araf proto-oncogene, serine/threonine kinase [Source:MGI Symbol;Acc:MGI:88065]	protein_coding	937.66	-0.252509	0.0677717	-3.72588	0.000194637	0.000628303	1609.07	0.192583	0.0613927	3.13691	0.00170739	0.00546406	699.725	0.114501	0.0736521	1.55461	0.120038	0.280493	0.0220509	ARAF	A-Raf proto-oncogene, serine/threonine kinase [Source:HGNC Symbol;Acc:HGNC:646]	protein_coding
ENSMUSG00000001143	Lman2l	lectin, mannose-binding 2-like [Source:MGI Symbol;Acc:MGI:2443010]	protein_coding	321.93	-0.0731087	0.104421	-0.700131	0.483845	0.623383	739.724	0.195204	0.072315	2.69936	0.00694735	0.0192265	542.474	0.117911	0.0807132	1.46086	0.144054	0.319094	0.0230166	LMAN2L	lectin, mannose-binding 2-like [Source:HGNC Symbol;Acc:HGNC:19263]	protein_coding
ENSMUSG00000001150	Mcm3ap	minichromosome maintenance complex component 3 associated protein [Source:MGI Symbol;Acc:MGI:1930089]	protein_coding	3091.52	0.194176	0.044875	4.32704	1.51124e-05	5.6822e-05	2711.96	-0.253147	0.0443904	-5.70275	1.1789e-08	8.73801e-08	2268.41	-0.108923	0.0436749	-2.49395	0.0126329	0.0477156	0.0275736	MCM3AP	minichromosome maintenance complex component 3 associated protein [Source:HGNC Symbol;Acc:HGNC:6946]	protein_coding
ENSMUSG00000001151	Pcnt	pericentrin (kendrin) [Source:MGI Symbol;Acc:MGI:102722]	protein_coding	2781.65	0.172916	0.0524264	3.29825	0.000972886	0.00281609	2558.99	-0.116439	0.0515713	-2.25783	0.0239564	0.0564614	1068.68	-0.0108015	0.0617238	-0.174997	0.861082	0.938564	0.00125771	PCNT	pericentrin [Source:HGNC Symbol;Acc:HGNC:16068]	protein_coding
ENSMUSG00000001166	Oas1c	2'-5' oligoadenylate synthetase 1C [Source:MGI Symbol;Acc:MGI:2149633]	protein_coding	42.1422	1.37112	0.305122	4.49368	7.00033e-06	2.72697e-05	26.64	-0.0746846	0.353427	-0.211316	0.832641	0.894732	#N/A	#N/A	#N/A	#N/A	#N/A	#N/A	#N/A	#N/A	#N/A	#N/A
ENSMUSG00000001173	Ocrl	OCRL, inositol polyphosphate-5-phosphatase [Source:MGI Symbol;Acc:MGI:109589]	protein_coding	926.614	-0.350947	0.064094	-5.47551	4.36265e-08	2.17413e-07	1169.18	0.0671623	0.0641841	1.0464	0.295376	0.43975	587.256	-0.187641	0.0799262	-2.34768	0.0188909	0.0665226	-0.0126024	OCRL	oculocerebrorenal syndrome of Lowe [Source:HGNC Symbol;Acc:HGNC:8108]	protein_coding
ENSMUSG00000001229	Dpp9	dipeptidylpeptidase 9 [Source:MGI Symbol;Acc:MGI:2443967]	protein_coding	756.056	0.0770903	0.0693186	1.11212	0.266088	0.398968	1973.84	-0.408143	0.0483106	-8.44831	2.95549e-17	5.20479e-16	853.737	-0.264384	0.0670513	-3.94302	8.04632e-05	0.000570403	0.107907	DPP9	dipeptidyl-peptidase 9 [Source:HGNC Symbol;Acc:HGNC:18648]	protein_coding
ENSMUSG00000001249	Hpn	hepsin [Source:MGI Symbol;Acc:MGI:1196620]	protein_coding	58.0107	-1.70519	0.266387	-6.40119	1.54168e-10	9.5973e-10	494.321	0.544655	0.0895285	6.08359	1.17523e-09	9.80608e-09	86.4606	0.74591	0.200506	3.72014	0.000199113	0.00129474	0.406264	HPN	hepsin [Source:HGNC Symbol;Acc:HGNC:5155]	protein_coding
ENSMUSG00000001270	Ckb	creatine kinase, brain [Source:MGI Symbol;Acc:MGI:88407]	protein_coding	9122.31	0.256633	0.0283001	9.06829	1.20903e-19	1.38637e-18	2663.7	-0.113619	0.0432499	-2.62703	0.00861337	0.0231379	3982.74	-0.543029	0.0364006	-14.9181	2.5119e-50	2.80124e-48	0.0616984	CKB	creatine kinase, brain [Source:HGNC Symbol;Acc:HGNC:1991]	protein_coding
ENSMUSG00000001280	Sp1	trans-acting transcription factor 1 [Source:MGI Symbol;Acc:MGI:98372]	protein_coding	4003.49	-0.258868	0.0430044	-6.01957	1.74878e-09	9.96801e-09	5109.36	0.264429	0.036106	7.32368	2.41255e-13	2.99362e-12	1955.4	0.0279561	0.0501641	0.557294	0.577327	0.769266	0.00739242	SP1	Sp1 transcription factor [Source:HGNC Symbol;Acc:HGNC:11205]	protein_coding
ENSMUSG00000001281	Itgb7	integrin beta 7 [Source:MGI Symbol;Acc:MGI:96616]	protein_coding	279.019	0.379237	0.112406	3.37381	0.000741343	0.00219033	226.695	-0.392451	0.132858	-2.95391	0.00313771	0.00947989	6.75972	-0.307071	0.705259	-0.435402	0.663271	0.828344	0.12051	ITGB7	integrin, beta 7 [Source:HGNC Symbol;Acc:HGNC:6162]	protein_coding
ENSMUSG00000001288	Rarg	retinoic acid receptor, gamma [Source:MGI Symbol;Acc:MGI:97858]	protein_coding	402.292	0.952299	0.0995685	9.56426	1.13007e-21	1.44329e-20	1902.48	-0.0649938	0.0486232	-1.33668	0.181326	0.304454	1012.83	0.371799	0.0606557	6.12966	8.80689e-10	1.40194e-08	-0.0241646	RARG	retinoic acid receptor, gamma [Source:HGNC Symbol;Acc:HGNC:9866]	protein_coding
ENSMUSG00000001289	Pfdn5	prefoldin 5 [Source:MGI Symbol;Acc:MGI:1928753]	protein_coding	1115.15	-0.103866	0.0585912	-1.77272	0.0762744	0.142863	1625.17	0.235797	0.066524	3.54454	0.000393293	0.00144729	#N/A	#N/A	#N/A	#N/A	#N/A	#N/A	#N/A	#N/A	#N/A	#N/A
ENSMUSG00000001313	Rnd2	Rho family GTPase 2 [Source:MGI Symbol;Acc:MGI:1338755]	protein_coding	363.818	-0.170989	0.0972069	-1.75902	0.0785739	0.146511	875.383	0.198121	0.0722503	2.74215	0.00610392	0.0171121	967.077	0.417407	0.0682769	6.11345	9.74992e-10	1.53954e-08	0.0826971	RND2	Rho family GTPase 2 [Source:HGNC Symbol;Acc:HGNC:18315]	protein_coding
ENSMUSG00000001366	Fbxo9	f-box protein 9 [Source:MGI Symbol;Acc:MGI:1918788]	protein_coding	291.523	1.39063	0.114792	12.1144	8.86446e-34	1.87101e-32	439.22	-0.29115	0.089909	-3.23828	0.00120254	0.00398752	568.819	-0.0507536	0.0781305	-0.649601	0.51595	0.722263	0.0147769	FBXO9	F-box protein 9 [Source:HGNC Symbol;Acc:HGNC:13588]	protein_coding
ENSMUSG00000001383	Zmat2	zinc finger, matrin type 2 [Source:MGI Symbol;Acc:MGI:1913742]	protein_coding	2391.81	0.217187	0.0439179	4.94528	7.60345e-07	3.34444e-06	3433.44	-0.201832	0.0426833	-4.72859	2.2608e-06	1.23528e-05	1603.03	0.0785592	0.0548607	1.43198	0.152151	0.331846	-0.0158558	ZMAT2	zinc finger, matrin-type 2 [Source:HGNC Symbol;Acc:HGNC:26433]	protein_coding
ENSMUSG00000001403	Ube2c	ubiquitin-conjugating enzyme E2C [Source:MGI Symbol;Acc:MGI:1915862]	protein_coding	2706.07	-0.163089	0.0389291	-4.18939	2.79711e-05	0.00010151	4501.21	0.0393152	0.0460288	0.854144	0.393025	0.543265	1836.84	0.158591	0.0479563	3.30699	0.00094303	0.00514414	0.00623504	UBE2C	ubiquitin-conjugating enzyme E2C [Source:HGNC Symbol;Acc:HGNC:15937]	protein_coding
ENSMUSG00000001415	Smg5	SMG5 nonsense mediated mRNA decay factor [Source:MGI Symbol;Acc:MGI:2447364]	protein_coding	3100.15	0.19483	0.0393977	4.9452	7.60638e-07	3.34502e-06	3181.67	-0.196672	0.0434337	-4.5281	5.95151e-06	3.03026e-05	4331.43	-0.235963	0.0339281	-6.95481	3.53045e-12	7.0939e-11	0.0464074	SMG5	SMG5 nonsense mediated mRNA decay factor [Source:HGNC Symbol;Acc:HGNC:24644]	protein_coding
ENSMUSG00000001416	Cct3	chaperonin containing Tcp1, subunit 3 (gamma) [Source:MGI Symbol;Acc:MGI:104708]	protein_coding	14060.8	0.106717	0.0275609	3.87204	0.000107929	0.000361706	15513.1	-0.299558	0.0310331	-9.65285	4.78067e-22	1.23495e-20	11886.6	0.0491997	0.0269377	1.82642	0.0677864	0.181636	-0.0147382	CCT3	chaperonin containing TCP1, subunit 3 (gamma) [Source:HGNC Symbol;Acc:HGNC:1616]	protein_coding
ENSMUSG00000001419	Mef2d	myocyte enhancer factor 2D [Source:MGI Symbol;Acc:MGI:99533]	protein_coding	899.896	-0.568451	0.0667226	-8.51962	1.60084e-17	1.62193e-16	1504.53	0.594398	0.055164	10.7751	4.51199e-27	1.63963e-25	63.7004	0.0622842	0.229063	0.271908	0.785693	0.900219	0.0370216	MEF2D	myocyte enhancer factor 2D [Source:HGNC Symbol;Acc:HGNC:6997]	protein_coding
ENSMUSG00000001435	Col18a1	collagen, type XVIII, alpha 1 [Source:MGI Symbol;Acc:MGI:88451]	protein_coding	5045.47	1.91976	0.0410972	46.7128	0	0	4477.89	-0.0695864	0.0442374	-1.57302	0.115714	0.211485	4715.35	-0.574103	0.0388372	-14.7823	1.90517e-49	2.04782e-47	0.0399498	COL18A1	collagen, type XVIII, alpha 1 [Source:HGNC Symbol;Acc:HGNC:2195]	protein_coding
ENSMUSG00000001440	Kpnb1	karyopherin (importin) beta 1 [Source:MGI Symbol;Acc:MGI:107532]	protein_coding	21783.2	0.492117	0.0297719	16.5296	2.24691e-61	9.63356e-60	27457.4	-0.21179	0.0294294	-7.19653	6.17631e-13	7.32163e-12	12721.5	-0.0836802	0.0283038	-2.95651	0.00311146	0.0145297	0.0177226	KPNB1	karyopherin (importin) beta 1 [Source:HGNC Symbol;Acc:HGNC:6400]	protein_coding
ENSMUSG00000001444	Tbx21	T-box 21 [Source:MGI Symbol;Acc:MGI:1888984]	protein_coding	7.45944	6.31571	1.30714	4.83168	1.35383e-06	5.76718e-06	11.3893	-0.660844	0.57098	-1.15738	0.247115	0.385021	0.824862	0.517884	2.05382	0.252157	0.80092	#N/A	-0.34224	TBX21	T-box 21 [Source:HGNC Symbol;Acc:HGNC:11599]	protein_coding
ENSMUSG00000001445	Mrpl10	mitochondrial ribosomal protein L10 [Source:MGI Symbol;Acc:MGI:1333801]	protein_coding	1284.53	0.748177	0.0577073	12.965	1.93129e-38	4.76147e-37	1527.68	-0.119107	0.053004	-2.24714	0.0246311	0.057858	1256.13	0.133173	0.0573401	2.32251	0.0202053	0.070168	-0.0158619	MRPL10	mitochondrial ribosomal protein L10 [Source:HGNC Symbol;Acc:HGNC:14055]	protein_coding
ENSMUSG00000001467	Cyp51	cytochrome P450, family 51 [Source:MGI Symbol;Acc:MGI:106040]	protein_coding	1800.92	-0.571959	0.0480436	-11.905	1.11463e-32	2.26421e-31	6842.75	0.291845	0.0352012	8.29076	1.12528e-16	1.87871e-15	117.991	0.106848	0.171751	0.622108	0.533871	0.737238	0.031183	CYP51A1	cytochrome P450, family 51, subfamily A, polypeptide 1 [Source:HGNC Symbol;Acc:HGNC:2649]	protein_coding
ENSMUSG00000001473	Tubb6	tubulin, beta 6 class V [Source:MGI Symbol;Acc:MGI:1915201]	protein_coding	1278.72	0.776747	0.0540666	14.3665	8.39767e-47	2.61704e-45	3931.16	-0.111971	0.0472046	-2.37203	0.0176907	0.0434382	3523.23	-0.440528	0.0398113	-11.0654	1.84646e-28	9.05119e-27	0.0493262	TUBB6	tubulin, beta 6 class V [Source:HGNC Symbol;Acc:HGNC:20776]	protein_coding
ENSMUSG00000001494	Sost	sclerostin [Source:MGI Symbol;Acc:MGI:1921749]	protein_coding	0.32085	1.78016	3.08996	0.576111	0.56454	#N/A	10.5334	-2.57661	0.693216	-3.71689	0.000201691	0.000787795	1.10759	1.17724	1.86817	0.630159	0.52859	#N/A	-3.03329	SOST	sclerostin [Source:HGNC Symbol;Acc:HGNC:13771]	protein_coding
ENSMUSG00000001504	Irx2	Iroquois homeobox 2 [Source:MGI Symbol;Acc:MGI:1197526]	protein_coding	176.382	0.483823	0.139221	3.4752	0.000510463	0.00154736	12.758	-0.273297	0.534419	-0.511391	0.609077	0.738123	327.308	-3.49229	0.142827	-24.4512	4.88146e-132	2.23333e-129	0.954434	IRX2	iroquois homeobox 2 [Source:HGNC Symbol;Acc:HGNC:14359]	protein_coding
ENSMUSG00000001506	Col1a1	collagen, type I, alpha 1 [Source:MGI Symbol;Acc:MGI:88467]	protein_coding	5648.27	11.1139	0.404927	27.4468	7.596e-166	1.54455e-163	111.441	-1.71997	0.235402	-7.30654	2.74109e-13	3.38295e-12	3060.19	-0.526315	0.0501324	-10.4985	8.77676e-26	3.84776e-24	0.905246	COL1A1	collagen, type I, alpha 1 [Source:HGNC Symbol;Acc:HGNC:2197]	protein_coding
ENSMUSG00000001517	Foxm1	forkhead box M1 [Source:MGI Symbol;Acc:MGI:1347487]	protein_coding	1129.19	-0.295709	0.059851	-4.94076	7.78194e-07	3.41929e-06	2504.17	0.107629	0.0464611	2.31654	0.020529	0.0494201	2281.59	-0.0178878	0.0431502	-0.414548	0.678473	0.83777	-0.00192525	FOXM1	forkhead box M1 [Source:HGNC Symbol;Acc:HGNC:3818]	protein_coding
ENSMUSG00000001521	Tulp3	tubby-like protein 3 [Source:MGI Symbol;Acc:MGI:1329045]	protein_coding	1251.39	-0.773744	0.0583964	-13.2499	4.52078e-40	1.16931e-38	2505.17	0.0635799	0.046307	1.37301	0.16975	0.28848	556.336	0.0816829	0.0834415	0.978924	0.327618	0.554566	0.00519339	TULP3	tubby like protein 3 [Source:HGNC Symbol;Acc:HGNC:12425]	protein_coding
ENSMUSG00000001524	Gtf2h4	general transcription factor II H, polypeptide 4 [Source:MGI Symbol;Acc:MGI:1338799]	protein_coding	873.536	-0.191783	0.0632798	-3.03071	0.00243976	0.00656862	1594.23	0.163591	0.0572979	2.8551	0.00430231	0.0125293	#N/A	#N/A	#N/A	#N/A	#N/A	#N/A	#N/A	#N/A	#N/A	#N/A
ENSMUSG00000001525	Tubb5	tubulin, beta 5 class I [Source:MGI Symbol;Acc:MGI:107812]	protein_coding	38706.3	0.135811	0.0211424	6.42364	1.33056e-10	8.31329e-10	60632.7	-0.0129491	0.0320435	-0.404111	0.686131	0.795448	3054.44	0.207129	0.041444	4.99781	5.79858e-07	6.27054e-06	-0.00268214	TUBB	tubulin, beta class I [Source:HGNC Symbol;Acc:HGNC:20778]	protein_coding
ENSMUSG00000001542	Ell2	elongation factor for RNA polymerase II 2 [Source:MGI Symbol;Acc:MGI:2183438]	protein_coding	946.179	-0.711516	0.0631526	-11.2666	1.91787e-29	3.41015e-28	3778.1	0.399949	0.0405286	9.86832	5.71135e-23	1.56827e-21	877.115	-0.260373	0.0679437	-3.83219	0.000127007	0.00086265	-0.104136	ELL2	elongation factor, RNA polymerase II, 2 [Source:HGNC Symbol;Acc:HGNC:17064]	protein_coding
ENSMUSG00000001555	Fkbp10	FK506 binding protein 10 [Source:MGI Symbol;Acc:MGI:104769]	protein_coding	283.326	0.659416	0.115654	5.70162	1.18675e-08	6.27829e-08	891.239	-0.173766	0.0684754	-2.53764	0.0111603	0.0290548	3054.95	0.129126	0.0411699	3.13643	0.0017102	0.00869128	-0.0224378	FKBP10	FK506 binding protein 10, 65 kDa [Source:HGNC Symbol;Acc:HGNC:18169]	protein_coding
ENSMUSG00000001558	Klhl10	kelch-like 10 [Source:MGI Symbol;Acc:MGI:2181067]	protein_coding	24.2016	0.935606	0.372876	2.50916	0.0121018	0.0282395	13.1403	-1.38656	0.5251	-2.64056	0.00827683	0.0223749	1.96708	0.881607	1.36987	0.643572	0.519853	#N/A	-1.2224	KLHL10	kelch-like family member 10 [Source:HGNC Symbol;Acc:HGNC:18829]	protein_coding
ENSMUSG00000001569	Nom1	nucleolar protein with MIF4G domain 1 [Source:MGI Symbol;Acc:MGI:1861749]	protein_coding	1333.42	0.260809	0.0536885	4.85783	1.18682e-06	5.10765e-06	1842.02	-0.525213	0.0509563	-10.3071	6.5429e-25	2.08769e-23	1028.12	-0.13843	0.0605239	-2.28719	0.022185	0.0758036	0.0727049	NOM1	nucleolar protein with MIF4G domain 1 [Source:HGNC Symbol;Acc:HGNC:13244]	protein_coding
ENSMUSG00000001588	Acap1	ArfGAP with coiled-coil, ankyrin repeat and PH domains 1 [Source:MGI Symbol;Acc:MGI:2388270]	protein_coding	589.604	-0.834137	0.0800364	-10.422	1.96831e-25	2.9506e-24	91.6028	0.48605	0.196329	2.47569	0.0132978	0.0338309	130.42	0.173969	0.162232	1.07234	0.283566	0.504516	0.0845574	ACAP1	ArfGAP with coiled-coil, ankyrin repeat and PH domains 1 [Source:HGNC Symbol;Acc:HGNC:16467]	protein_coding
ENSMUSG00000001604	Tcea3	transcription elongation factor A (SII), 3 [Source:MGI Symbol;Acc:MGI:1196908]	protein_coding	1179.97	0.593355	0.0615744	9.63639	5.61275e-22	7.25876e-21	103.295	-0.871779	0.189467	-4.60121	4.20044e-06	2.19323e-05	0.991856	2.14048	1.96621	1.08863	0.276315	#N/A	-1.86602	TCEA3	transcription elongation factor A (SII), 3 [Source:HGNC Symbol;Acc:HGNC:11615]	protein_coding
ENSMUSG00000001632	Brpf1	bromodomain and PHD finger containing, 1 [Source:MGI Symbol;Acc:MGI:1926033]	protein_coding	1145.6	0.203811	0.0578422	3.52357	0.000425776	0.00130724	1496.8	-0.317111	0.061159	-5.18503	2.15976e-07	1.35466e-06	737.278	-0.0945206	0.0709456	-1.3323	0.182763	0.378004	0.0299736	BRPF1	bromodomain and PHD finger containing, 1 [Source:HGNC Symbol;Acc:HGNC:14255]	protein_coding
ENSMUSG00000001642	Akr1b3	aldo-keto reductase family 1, member B3 (aldose reductase) [Source:MGI Symbol;Acc:MGI:1353494]	protein_coding	323.563	0.295105	0.101012	2.92148	0.00348378	0.00910954	557.815	-0.247207	0.0805472	-3.0691	0.00214706	0.00673692	2963.32	-0.0145288	0.0386646	-0.375765	0.707092	0.855013	0.00359162	AKR1B1	aldo-keto reductase family 1, member B1 (aldose reductase) [Source:HGNC Symbol;Acc:HGNC:381]	protein_coding
ENSMUSG00000001655	Hoxc13	homeobox C13 [Source:MGI Symbol;Acc:MGI:99560]	protein_coding	161.155	-1.55509	0.153543	-10.1281	4.14785e-24	5.8546e-23	2.83308	0.159842	1.06702	0.149802	0.880921	#N/A	#N/A	#N/A	#N/A	#N/A	#N/A	#N/A	#N/A	#N/A	#N/A	#N/A
ENSMUSG00000001663	Gstt1	glutathione S-transferase, theta 1 [Source:MGI Symbol;Acc:MGI:107379]	protein_coding	11.1348	-0.362311	0.542217	-0.668203	0.504004	0.640436	260.114	1.38442	0.123177	11.2393	2.61397e-29	1.09303e-27	#N/A	#N/A	#N/A	#N/A	#N/A	#N/A	#N/A	#N/A	#N/A	#N/A
ENSMUSG00000001665	Gstt3	glutathione S-transferase, theta 3 [Source:MGI Symbol;Acc:MGI:2143526]	protein_coding	64.8969	-0.37682	0.222723	-1.69188	0.0906691	0.165033	152.897	0.569681	0.149593	3.8082	0.000139983	0.000564835	#N/A	#N/A	#N/A	#N/A	#N/A	#N/A	#N/A	#N/A	#N/A	#N/A
ENSMUSG00000001666	Ddt	D-dopachrome tautomerase [Source:MGI Symbol;Acc:MGI:1298381]	protein_coding	404.941	-0.327156	0.0946375	-3.45694	0.000546345	0.00164786	353.34	0.373729	0.101045	3.69864	0.00021676	0.000839491	#N/A	#N/A	#N/A	#N/A	#N/A	#N/A	#N/A	#N/A	#N/A	#N/A
ENSMUSG00000001674	Ddx18	DEAD box helicase 18 [Source:MGI Symbol;Acc:MGI:1914192]	protein_coding	1024.24	0.227538	0.0618456	3.67912	0.000234038	0.000747036	1615.06	-0.436079	0.0529233	-8.23983	1.7245e-16	2.82759e-15	3695.6	-0.00371637	0.0364639	-0.101919	0.918821	0.963224	0.00162063	DDX18	DEAD (Asp-Glu-Ala-Asp) box polypeptide 18 [Source:HGNC Symbol;Acc:HGNC:2741]	protein_coding
ENSMUSG00000001687	Ubl3	ubiquitin-like 3 [Source:MGI Symbol;Acc:MGI:1344373]	protein_coding	1529.78	-0.34932	0.0522643	-6.68372	2.32946e-11	1.54124e-10	983.45	0.0744272	0.0643711	1.15622	0.247591	0.385597	690.341	0.123257	0.0756281	1.62978	0.103147	0.251223	0.00917371	UBL3	ubiquitin-like 3 [Source:HGNC Symbol;Acc:HGNC:12504]	protein_coding
ENSMUSG00000001729	Akt1	thymoma viral proto-oncogene 1 [Source:MGI Symbol;Acc:MGI:87986]	protein_coding	1083.62	1.12786	0.0626048	18.0155	1.47133e-72	7.97274e-71	1386.31	-0.495392	0.0566041	-8.75187	2.09847e-18	4.15048e-17	1962.85	0.0967344	0.0463077	2.08895	0.0367125	0.113134	-0.0479215	AKT1	v-akt murine thymoma viral oncogene homolog 1 [Source:HGNC Symbol;Acc:HGNC:391]	protein_coding
ENSMUSG00000001761	Smo	smoothened, frizzled class receptor [Source:MGI Symbol;Acc:MGI:108075]	protein_coding	260.385	0.309921	0.114271	2.71215	0.0066848	0.0165405	3275.5	-0.139838	0.0419865	-3.33054	0.000866791	0.0029729	1388.67	0.0828828	0.0544823	1.52128	0.128189	0.29426	-0.0115901	SMO	smoothened, frizzled class receptor [Source:HGNC Symbol;Acc:HGNC:11119]	protein_coding
ENSMUSG00000001763	Tspan33	tetraspanin 33 [Source:MGI Symbol;Acc:MGI:1919012]	protein_coding	40.3974	1.53449	0.304969	5.03164	4.86294e-07	2.18774e-06	237.094	-0.108135	0.121495	-0.890033	0.373448	0.524115	430.37	-0.0571653	0.0910793	-0.627643	0.530238	0.733815	0.00618154	TSPAN33	tetraspanin 33 [Source:HGNC Symbol;Acc:HGNC:28743]	protein_coding
ENSMUSG00000001767	Crnkl1	crooked neck pre-mRNA splicing factor 1 [Source:MGI Symbol;Acc:MGI:1914127]	protein_coding	1655.79	0.240577	0.0504078	4.7726	1.8186e-06	7.61594e-06	2232.25	-0.21963	0.04779	-4.59573	4.31242e-06	2.24828e-05	838.981	0.0670019	0.0662485	1.01137	0.311838	0.536686	-0.0147156	CRNKL1	crooked neck pre-mRNA splicing factor 1 [Source:HGNC Symbol;Acc:HGNC:15762]	protein_coding
ENSMUSG00000001785	Pwp1	PWP1 homolog, endonuclein [Source:MGI Symbol;Acc:MGI:1914735]	protein_coding	1904.74	0.00786825	0.0455334	0.172802	0.862807	0.91472	2405.9	-0.321307	0.0519245	-6.18797	6.09458e-10	5.2533e-09	1568.33	0.0503988	0.051408	0.980371	0.326903	0.553619	-0.0161935	PWP1	PWP1 homolog (S. cerevisiae) [Source:HGNC Symbol;Acc:HGNC:17015]	protein_coding
ENSMUSG00000001786	Fbxo7	F-box protein 7 [Source:MGI Symbol;Acc:MGI:1917004]	protein_coding	404.492	-0.434845	0.0921895	-4.71686	2.39513e-06	9.88521e-06	562.22	0.0144148	0.0824141	0.174906	0.861153	0.91432	1473.85	0.0428379	0.0525452	0.815258	0.414924	0.638838	0.000617498	FBXO7	F-box protein 7 [Source:HGNC Symbol;Acc:HGNC:13586]	protein_coding
ENSMUSG00000001794	Capns1	calpain, small subunit 1 [Source:MGI Symbol;Acc:MGI:88266]	protein_coding	4013.61	-0.535117	0.0358591	-14.9228	2.34324e-50	8.08791e-49	3760	0.382035	0.0436541	8.75142	2.10678e-18	4.15793e-17	3541.14	0.00850819	0.0381394	0.223081	0.823472	0.91781	0.00325043	CAPNS1	calpain, small subunit 1 [Source:HGNC Symbol;Acc:HGNC:1481]	protein_coding
ENSMUSG00000001819	Hoxd13	homeobox D13 [Source:MGI Symbol;Acc:MGI:96205]	protein_coding	24.7635	4.5406	0.667423	6.80317	1.02339e-11	6.93874e-11	11.0202	-0.264406	0.566392	-0.466826	0.640624	0.761136	1.83428	-0.359976	1.32795	-0.271075	0.786333	#N/A	0.0951798	HOXD13	homeobox D13 [Source:HGNC Symbol;Acc:HGNC:5136]	protein_coding
ENSMUSG00000001827	Folr1	folate receptor 1 (adult) [Source:MGI Symbol;Acc:MGI:95568]	protein_coding	299.557	0.0250337	0.111762	0.223992	0.822764	0.891903	34.0815	-1.1871	0.322196	-3.68442	0.000229228	0.000884414	37.2691	0.591695	0.301118	1.96499	0.049415	0.142234	-0.702404	FOLR1	folate receptor 1 (adult) [Source:HGNC Symbol;Acc:HGNC:3791]	protein_coding
ENSMUSG00000001829	Clpb	ClpB caseinolytic peptidase B [Source:MGI Symbol;Acc:MGI:1100517]	protein_coding	1587.31	-0.317164	0.0497084	-6.38048	1.7653e-10	1.09331e-09	1815.11	0.170061	0.0504734	3.36933	0.000753516	0.00262569	411.273	-0.227324	0.0953767	-2.38344	0.0171519	0.0616272	-0.0386591	CLPB	ClpB caseinolytic peptidase B homolog (E. coli) [Source:HGNC Symbol;Acc:HGNC:30664]	protein_coding
ENSMUSG00000001855	Nup214	nucleoporin 214 [Source:MGI Symbol;Acc:MGI:1095411]	protein_coding	1964.14	0.272375	0.0586589	4.64336	3.42785e-06	1.39457e-05	2083.83	-0.351456	0.0539386	-6.51585	7.22779e-11	7.03384e-10	1004.45	-0.180139	0.0599864	-3.003	0.00267331	0.0127916	0.0633111	NUP214	nucleoporin 214kDa [Source:HGNC Symbol;Acc:HGNC:8064]	protein_coding
ENSMUSG00000001864	Aif1l	allograft inflammatory factor 1-like [Source:MGI Symbol;Acc:MGI:1919598]	protein_coding	116.702	3.58237	0.244769	14.6358	1.66124e-48	5.37275e-47	675.131	-0.918524	0.0780822	-11.7636	6.01472e-32	2.96128e-30	2633.13	-0.0339015	0.0406667	-0.833643	0.404482	0.628951	0.0311393	AIF1L	allograft inflammatory factor 1-like [Source:HGNC Symbol;Acc:HGNC:28904]	protein_coding
ENSMUSG00000001909	Trmt1	tRNA methyltransferase 1 [Source:MGI Symbol;Acc:MGI:1289155]	protein_coding	1986.23	0.118966	0.0460391	2.58403	0.0097654	0.0233281	2410.72	-0.0372449	0.0467061	-0.797432	0.4252	0.575406	1331.77	-0.0887995	0.0545839	-1.62684	0.10377	0.252396	0.00330733	TRMT1	tRNA methyltransferase 1 homolog (S. cerevisiae) [Source:HGNC Symbol;Acc:HGNC:25980]	protein_coding
ENSMUSG00000001911	Nfix	nuclear factor I/X [Source:MGI Symbol;Acc:MGI:97311]	protein_coding	95.9531	5.19813	0.405485	12.8195	1.2745e-37	3.07571e-36	8.3519	-0.830247	0.641635	-1.29396	0.195681	0.322641	6.98744	-0.51695	0.685867	-0.753718	0.451019	0.671299	0.429196	NFIX	nuclear factor I/X (CCAAT-binding transcription factor) [Source:HGNC Symbol;Acc:HGNC:7788]	protein_coding
ENSMUSG00000001942	Siae	sialic acid acetylesterase [Source:MGI Symbol;Acc:MGI:104803]	protein_coding	310.39	-0.420766	0.106117	-3.96513	7.33567e-05	0.000250921	483.022	0.50822	0.0928827	5.47164	4.45901e-08	3.06557e-07	87.7728	0.0962874	0.194358	0.495412	0.620309	0.799666	0.0489352	SIAE	sialic acid acetylesterase [Source:HGNC Symbol;Acc:HGNC:18187]	protein_coding
ENSMUSG00000001983	Taco1	translational activator of mitochondrially encoded cytochrome c oxidase I [Source:MGI Symbol;Acc:MGI:1917457]	protein_coding	299.725	0.544753	0.113664	4.79265	1.6459e-06	6.93515e-06	441.626	-0.293196	0.0925361	-3.16845	0.00153255	0.00495211	127.721	0.0945007	0.162126	0.582884	0.559972	0.756342	-0.0277072	TACO1	translational activator of mitochondrially encoded cytochrome c oxidase I [Source:HGNC Symbol;Acc:HGNC:24316]	protein_coding
ENSMUSG00000001995	Sipa1l2	signal-induced proliferation-associated 1 like 2 [Source:MGI Symbol;Acc:MGI:2676970]	protein_coding	1433.83	-0.896152	0.0525992	-17.0374	4.33814e-65	1.99759e-63	2389.75	0.558752	0.0510359	10.9482	6.77748e-28	2.59143e-26	2690.43	-0.670332	0.0452956	-14.799	1.48579e-49	1.60672e-47	-0.374549	SIPA1L2	signal-induced proliferation-associated 1 like 2 [Source:HGNC Symbol;Acc:HGNC:23800]	protein_coding
ENSMUSG00000001999	Blvra	biliverdin reductase A [Source:MGI Symbol;Acc:MGI:88170]	protein_coding	189.316	-0.216801	0.135326	-1.60206	0.109143	0.192897	247.705	0.590734	0.126069	4.68581	2.78855e-06	1.50124e-05	447.547	0.201754	0.0877361	2.29955	0.0214737	0.0737404	0.119183	BLVRA	biliverdin reductase A [Source:HGNC Symbol;Acc:HGNC:1062]	protein_coding
ENSMUSG00000002006	Pdzd4	PDZ domain containing 4 [Source:MGI Symbol;Acc:MGI:2443483]	protein_coding	593.35	0.273221	0.078179	3.49481	0.0004744	0.00144616	3812.4	-0.260704	0.0399443	-6.52668	6.72423e-11	6.57524e-10	5560.98	0.0428838	0.0335172	1.27946	0.200736	0.40199	-0.01118	PDZD4	PDZ domain containing 4 [Source:HGNC Symbol;Acc:HGNC:21167]	protein_coding
ENSMUSG00000002010	Idh3g	isocitrate dehydrogenase 3 (NAD+), gamma [Source:MGI Symbol;Acc:MGI:1099463]	protein_coding	2538.13	-0.388844	0.0411814	-9.44223	3.64921e-21	4.53655e-20	2770.44	0.174846	0.0450172	3.88399	0.000102756	0.000425115	455.92	-0.0274396	0.0865983	-0.316861	0.751349	0.877894	-0.00479771	IDH3G	isocitrate dehydrogenase 3 (NAD+) gamma [Source:HGNC Symbol;Acc:HGNC:5386]	protein_coding
ENSMUSG00000002012	Pnck	pregnancy upregulated non-ubiquitously expressed CaM kinase [Source:MGI Symbol;Acc:MGI:1347357]	protein_coding	46.6912	-1.60769	0.287199	-5.59784	2.1704e-08	1.11909e-07	18.4226	0.214627	0.437764	0.490279	0.623936	0.748503	14.4035	0.483622	0.48051	1.00647	0.314187	0.538991	0.103798	PNCK	pregnancy up-regulated nonubiquitous CaM kinase [Source:HGNC Symbol;Acc:HGNC:13415]	protein_coding
ENSMUSG00000002017	Fam98a	family with sequence similarity 98, member A [Source:MGI Symbol;Acc:MGI:1919972]	protein_coding	982.296	0.402761	0.0682197	5.90388	3.55049e-09	1.96646e-08	1683.3	-0.4037	0.0531178	-7.60009	2.95928e-14	4.00289e-13	1544.43	-0.153002	0.0544292	-2.81103	0.00493838	0.0216713	0.0617669	FAM98A	family with sequence similarity 98, member A [Source:HGNC Symbol;Acc:HGNC:24520]	protein_coding
ENSMUSG00000002020	Ltbp2	latent transforming growth factor beta binding protein 2 [Source:MGI Symbol;Acc:MGI:99502]	protein_coding	135.076	6.45052	0.504336	12.7901	1.86177e-37	4.46672e-36	6.62025	-1.42516	0.743498	-1.91683	0.0552592	0.114527	51.4383	0.152522	0.256652	0.594274	0.552329	0.750902	-0.217368	LTBP2	latent transforming growth factor beta binding protein 2 [Source:HGNC Symbol;Acc:HGNC:6715]	protein_coding
ENSMUSG00000002031	Ift46	intraflagellar transport 46 [Source:MGI Symbol;Acc:MGI:1923818]	protein_coding	918.749	-0.332387	0.063431	-5.24013	1.60465e-07	7.588e-07	1770.05	0.0566296	0.0507044	1.11686	0.264055	0.404724	215.506	0.178611	0.126404	1.41302	0.157649	0.340261	0.0101147	IFT46	intraflagellar transport 46 [Source:HGNC Symbol;Acc:HGNC:26146]	protein_coding
ENSMUSG00000002043	Trappc6a	trafficking protein particle complex 6A [Source:MGI Symbol;Acc:MGI:1914341]	protein_coding	484.379	-0.40736	0.092739	-4.39255	1.1203e-05	4.26938e-05	968.583	0.61714	0.078798	7.83193	4.80437e-15	7.045e-14	168.293	0.497716	0.143657	3.4646	0.000531012	0.00309029	0.307161	TRAPPC6A	trafficking protein particle complex 6A [Source:HGNC Symbol;Acc:HGNC:23069]	protein_coding
ENSMUSG00000002052	Supt6	SPT6, histone chaperone and transcription elongation factor [Source:MGI Symbol;Acc:MGI:107726]	protein_coding	4578.15	0.431923	0.0438624	9.84722	7.04657e-23	9.43386e-22	6377.85	-0.0565888	0.0438365	-1.2909	0.196737	0.323828	3005.89	-0.20709	0.0423506	-4.88989	1.00894e-06	1.04971e-05	0.0117189	SUPT6H	suppressor of Ty 6 homolog (S. cerevisiae) [Source:HGNC Symbol;Acc:HGNC:11470]	protein_coding
ENSMUSG00000002068	Ccne1	cyclin E1 [Source:MGI Symbol;Acc:MGI:88316]	protein_coding	2438.59	0.213339	0.0425602	5.01264	5.3687e-07	2.40316e-06	4170.47	-0.639911	0.0392118	-16.3193	7.19032e-60	1.17581e-57	752.756	0.166266	0.0715106	2.32505	0.0200692	0.0697697	-0.106395	CCNE1	cyclin E1 [Source:HGNC Symbol;Acc:HGNC:1589]	protein_coding
ENSMUSG00000002083	Bbc3	BCL2 binding component 3 [Source:MGI Symbol;Acc:MGI:2181667]	protein_coding	507.674	-0.700117	0.0843082	-8.30425	1.00454e-16	9.65831e-16	688.909	0.188226	0.0795493	2.36615	0.0179742	0.0440384	#N/A	#N/A	#N/A	#N/A	#N/A	#N/A	#N/A	#N/A	#N/A	#N/A
ENSMUSG00000002102	Psmc3	proteasome (prosome, macropain) 26S subunit, ATPase 3 [Source:MGI Symbol;Acc:MGI:1098754]	protein_coding	4811.51	0.123792	0.0328012	3.77399	0.000160657	0.000524967	7416.65	-0.240802	0.0342811	-7.02433	2.15093e-12	2.42426e-11	3854.9	0.169379	0.036445	4.64751	3.35963e-06	3.20224e-05	-0.0407867	PSMC3	proteasome (prosome, macropain) 26S subunit, ATPase, 3 [Source:HGNC Symbol;Acc:HGNC:9549]	protein_coding
ENSMUSG00000002109	Ddb2	damage specific DNA binding protein 2 [Source:MGI Symbol;Acc:MGI:1355314]	protein_coding	164.05	-0.724437	0.154171	-4.69893	2.61529e-06	1.07485e-05	197.629	0.755157	0.137683	5.48474	4.14079e-08	2.85968e-07	507.538	-0.757558	0.0920487	-8.22997	1.87263e-16	5.25366e-15	-0.572076	DDB2	damage-specific DNA binding protein 2, 48kDa [Source:HGNC Symbol;Acc:HGNC:2718]	protein_coding
ENSMUSG00000002129	Sf3a1	splicing factor 3a, subunit 1 [Source:MGI Symbol;Acc:MGI:1914715]	protein_coding	4331.97	0.254403	0.0364689	6.97589	3.03949e-12	2.15397e-11	6545.25	-0.16687	0.0349959	-4.76828	1.85802e-06	1.02964e-05	3462.08	0.0221096	0.0436864	0.506099	0.612787	0.7941	-0.00368944	SF3A1	splicing factor 3a, subunit 1, 120kDa [Source:HGNC Symbol;Acc:HGNC:10765]	protein_coding
ENSMUSG00000002147	Stat6	signal transducer and activator of transcription 6 [Source:MGI Symbol;Acc:MGI:103034]	protein_coding	755.973	-0.635734	0.0738417	-8.60941	7.34395e-18	7.57522e-17	1430.35	0.430065	0.0550293	7.8152	5.48757e-15	7.97657e-14	1608.18	0.385491	0.0515295	7.48097	7.37754e-14	1.74124e-12	0.165786	STAT6	signal transducer and activator of transcription 6, interleukin-4 induced [Source:HGNC Symbol;Acc:HGNC:11368]	protein_coding
ENSMUSG00000002204	Napsa	napsin A aspartic peptidase [Source:MGI Symbol;Acc:MGI:109365]	protein_coding	37.4616	-1.674	0.320892	-5.21671	1.82124e-07	8.54922e-07	20.1576	1.182	0.435338	2.71514	0.0066247	0.0184282	3.18144	-0.538436	1.00968	-0.533273	0.593844	#N/A	-0.636434	NAPSA	napsin A aspartic peptidase [Source:HGNC Symbol;Acc:HGNC:13395]	protein_coding
ENSMUSG00000002205	Vrk3	vaccinia related kinase 3 [Source:MGI Symbol;Acc:MGI:2182465]	protein_coding	712.411	-0.214213	0.0699723	-3.06139	0.00220313	0.00598487	723.21	0.219047	0.0742995	2.94816	0.00319675	0.00963126	383.803	0.44547	0.0982405	4.53449	5.77435e-06	5.28097e-05	0.0975787	VRK3	vaccinia related kinase 3 [Source:HGNC Symbol;Acc:HGNC:18996]	protein_coding
ENSMUSG00000002222	Rmnd5a	required for meiotic nuclear division 5 homolog A [Source:MGI Symbol;Acc:MGI:1915727]	protein_coding	1539.6	-1.02066	0.054283	-18.8026	7.18781e-79	4.39334e-77	4338.15	0.326649	0.041575	7.85687	3.93841e-15	5.81709e-14	1559.03	-0.198648	0.0558541	-3.55655	0.00037576	0.00228206	-0.0648881	RMND5A	required for meiotic nuclear division 5 homolog A (S. cerevisiae) [Source:HGNC Symbol;Acc:HGNC:25850]	protein_coding
ENSMUSG00000002227	Mov10	Mov10 RISC complex RNA helicase [Source:MGI Symbol;Acc:MGI:97054]	protein_coding	3597.19	-0.102604	0.0396267	-2.58927	0.00961785	0.0230373	609.016	0.503993	0.0782333	6.44218	1.17771e-10	1.11414e-09	626.869	-0.40089	0.0759198	-5.28044	1.28875e-07	1.52893e-06	-0.202045	MOV10	Mov10 RISC complex RNA helicase [Source:HGNC Symbol;Acc:HGNC:7200]	protein_coding
ENSMUSG00000002228	Ppm1j	protein phosphatase 1J [Source:MGI Symbol;Acc:MGI:1919137]	protein_coding	281.673	-1.47975	0.115227	-12.8421	9.52495e-38	2.31222e-36	84.7843	1.41092	0.217841	6.47683	9.3668e-11	8.98183e-10	62.0427	-0.435374	0.237006	-1.83698	0.0662133	0.178781	-0.614278	PPM1J	protein phosphatase, Mg2+/Mn2+ dependent, 1J [Source:HGNC Symbol;Acc:HGNC:20785]	protein_coding
ENSMUSG00000002249	Tead3	TEA domain family member 3 [Source:MGI Symbol;Acc:MGI:109241]	protein_coding	71.4561	0.158289	0.214632	0.737488	0.460826	0.603032	398.092	-0.3939	0.0945748	-4.16496	3.11408e-05	0.000140617	896.389	0.0277193	0.0657299	0.421715	0.673233	0.834318	-0.0109186	TEAD3	TEA domain family member 3 [Source:HGNC Symbol;Acc:HGNC:11716]	protein_coding
ENSMUSG00000002250	Ppard	peroxisome proliferator activator receptor delta [Source:MGI Symbol;Acc:MGI:101884]	protein_coding	680.161	-0.473039	0.0779109	-6.07154	1.26688e-09	7.32277e-09	1010.97	0.032619	0.0624832	0.522044	0.60164	0.732259	381.76	-0.0528483	0.104178	-0.507287	0.611954	0.793624	-0.00172386	PPARD	peroxisome proliferator-activated receptor delta [Source:HGNC Symbol;Acc:HGNC:9235]	protein_coding
ENSMUSG00000002279	Lmf1	lipase maturation factor 1 [Source:MGI Symbol;Acc:MGI:1923733]	protein_coding	160.802	-0.916453	0.145223	-6.31068	2.7782e-10	1.68805e-09	494.463	0.248822	0.0904026	2.75238	0.00591639	0.016645	83.915	0.571124	0.208636	2.73743	0.0061922	0.0261819	0.142109	LMF1	lipase maturation factor 1 [Source:HGNC Symbol;Acc:HGNC:14154]	protein_coding
ENSMUSG00000002289	Angptl4	angiopoietin-like 4 [Source:MGI Symbol;Acc:MGI:1888999]	protein_coding	293.811	0.31535	0.106874	2.95067	0.00317086	0.00835835	264.083	-1.42408	0.120938	-11.7753	5.23436e-32	2.58402e-30	61.9261	0.805017	0.249673	3.22428	0.0012629	0.00665793	-1.14641	ANGPTL4	angiopoietin-like 4 [Source:HGNC Symbol;Acc:HGNC:16039]	protein_coding
ENSMUSG00000002319	Ipo4	importin 4 [Source:MGI Symbol;Acc:MGI:1923001]	protein_coding	2179.98	0.52554	0.0513552	10.2334	1.40451e-24	2.01569e-23	3667.5	-0.373736	0.0436492	-8.56226	1.10678e-17	2.02909e-16	#N/A	#N/A	#N/A	#N/A	#N/A	#N/A	#N/A	#N/A	#N/A	#N/A
ENSMUSG00000002324	Rec8	REC8 meiotic recombination protein [Source:MGI Symbol;Acc:MGI:1929645]	protein_coding	317.976	0.809738	0.116495	6.95085	3.63083e-12	2.55715e-11	10.3563	-0.761976	0.62335	-1.22239	0.221561	0.354448	235.399	0.791094	0.123917	6.38407	1.72443e-10	2.95288e-09	-0.602795	REC8	REC8 meiotic recombination protein [Source:HGNC Symbol;Acc:HGNC:16879]	protein_coding
ENSMUSG00000002325	Irf9	interferon regulatory factor 9 [Source:MGI Symbol;Acc:MGI:107587]	protein_coding	408.623	0.503535	0.0909718	5.53506	3.11115e-08	1.57645e-07	156.206	-0.116807	0.155125	-0.752988	0.451457	0.599509	#N/A	#N/A	#N/A	#N/A	#N/A	#N/A	#N/A	#N/A	#N/A	#N/A
ENSMUSG00000002329	Mdp1	magnesium-dependent phosphatase 1 [Source:MGI Symbol;Acc:MGI:1915131]	protein_coding	543.316	-0.811637	0.0817809	-9.92454	3.25604e-23	4.44019e-22	1049.3	0.0932771	0.0643143	1.45033	0.146966	0.256742	#N/A	#N/A	#N/A	#N/A	#N/A	#N/A	#N/A	#N/A	#N/A	#N/A
ENSMUSG00000002332	Dhrs1	dehydrogenase/reductase (SDR family) member 1 [Source:MGI Symbol;Acc:MGI:1196314]	protein_coding	527.805	-0.547609	0.0879032	-6.22968	4.67397e-10	2.7912e-09	621.336	0.147754	0.0843207	1.75229	0.0797242	0.155965	49.3834	0.231775	0.261792	0.885341	0.375973	0.603443	0.0342458	DHRS1	dehydrogenase/reductase (SDR family) member 1 [Source:HGNC Symbol;Acc:HGNC:16445]	protein_coding
ENSMUSG00000002342	Tmem161a	transmembrane protein 161A [Source:MGI Symbol;Acc:MGI:2384577]	protein_coding	568.916	-0.615648	0.0790066	-7.79236	6.5767e-15	5.64318e-14	1070.33	0.321739	0.0625498	5.14372	2.69351e-07	1.67056e-06	489.634	0.23074	0.0883296	2.61226	0.00899457	0.0358878	0.074238	TMEM161A	transmembrane protein 161A [Source:HGNC Symbol;Acc:HGNC:26020]	protein_coding
ENSMUSG00000002343	Armc6	armadillo repeat containing 6 [Source:MGI Symbol;Acc:MGI:1924063]	protein_coding	486.684	0.662634	0.0863865	7.67057	1.71229e-14	1.42832e-13	481.535	-0.209148	0.0872343	-2.39754	0.0165054	0.0408508	1242.96	-0.169383	0.0614708	-2.75551	0.00586002	0.0249667	0.0354262	ARMC6	armadillo repeat containing 6 [Source:HGNC Symbol;Acc:HGNC:25049]	protein_coding
ENSMUSG00000002346	Slc25a42	solute carrier family 25, member 42 [Source:MGI Symbol;Acc:MGI:1920345]	protein_coding	196.072	-1.25194	0.138886	-9.01414	1.98421e-19	2.24764e-18	193.922	0.574278	0.134232	4.27825	1.8837e-05	8.84149e-05	60.2503	0.523211	0.240665	2.17402	0.0297033	0.0957017	0.300469	SLC25A42	solute carrier family 25, member 42 [Source:HGNC Symbol;Acc:HGNC:28380]	protein_coding
ENSMUSG00000002372	Ranbp3	RAN binding protein 3 [Source:MGI Symbol;Acc:MGI:1919060]	protein_coding	2043.7	0.352671	0.0448242	7.86787	3.60734e-15	3.13252e-14	3371.75	-0.156774	0.044187	-3.54797	0.00038822	0.00143092	1336.35	0.114963	0.0541861	2.12164	0.0338683	0.106093	-0.0180232	RANBP3	RAN binding protein 3 [Source:HGNC Symbol;Acc:HGNC:9850]	protein_coding
ENSMUSG00000002379	Ndufa11	NADH:ubiquinone oxidoreductase subunit A11 [Source:MGI Symbol;Acc:MGI:1917125]	protein_coding	1006.43	0.174762	0.0595634	2.93405	0.00334573	0.00877988	1144.27	-0.0648338	0.05964	-1.08709	0.276999	0.41924	4.22989	1.35154	0.93315	1.44836	0.147517	0.324355	-0.0876252	NDUFA11	NADH dehydrogenase (ubiquinone) 1 alpha subcomplex, 11, 14.7kDa [Source:HGNC Symbol;Acc:HGNC:20371]	protein_coding
ENSMUSG00000002393	Nr2f6	nuclear receptor subfamily 2, group F, member 6 [Source:MGI Symbol;Acc:MGI:1352453]	protein_coding	250.241	0.125198	0.115014	1.08855	0.276353	0.411325	702.682	-0.375484	0.0782484	-4.79862	1.59765e-06	8.95926e-06	2694.64	0.178434	0.0460974	3.8708	0.00010848	0.000749949	-0.0669991	NR2F6	nuclear receptor subfamily 2, group F, member 6 [Source:HGNC Symbol;Acc:HGNC:7977]	protein_coding
ENSMUSG00000002396	Ocel1	occludin/ELL domain containing 1 [Source:MGI Symbol;Acc:MGI:1924340]	protein_coding	142.93	0.482342	0.156348	3.08506	0.0020351	0.00556671	124.171	-0.72807	0.172999	-4.20851	2.57057e-05	0.000117729	162.392	0.392024	0.151158	2.59348	0.00950104	0.0375975	-0.285421	OCEL1	occludin/ELL domain containing 1 [Source:HGNC Symbol;Acc:HGNC:26221]	protein_coding
ENSMUSG00000002413	Braf	Braf transforming gene [Source:MGI Symbol;Acc:MGI:88190]	protein_coding	650.242	-0.352157	0.0832267	-4.23129	2.32352e-05	8.52109e-05	2120.84	0.262862	0.0542639	4.84413	1.27168e-06	7.2197e-06	350.634	0.222109	0.101739	2.18313	0.0290264	0.0940642	0.058384	BRAF	B-Raf proto-oncogene, serine/threonine kinase [Source:HGNC Symbol;Acc:HGNC:1097]	protein_coding
ENSMUSG00000002455	Prpf6	pre-mRNA splicing factor 6 [Source:MGI Symbol;Acc:MGI:1922946]	protein_coding	2883.28	0.103097	0.0405611	2.54176	0.0110295	0.0260061	3581.67	-0.232786	0.0404128	-5.7602	8.40118e-09	6.35554e-08	2489.68	0.125296	0.0434326	2.88483	0.00391627	0.0177942	-0.0291671	PRPF6	pre-mRNA processing factor 6 [Source:HGNC Symbol;Acc:HGNC:15860]	protein_coding
ENSMUSG00000002458	Rgs19	regulator of G-protein signaling 19 [Source:MGI Symbol;Acc:MGI:1915153]	protein_coding	304.486	0.709549	0.111132	6.38475	1.71681e-10	1.06424e-09	709.314	-0.922172	0.0742443	-12.4208	2.01575e-35	1.14654e-33	221.459	0.30094	0.126505	2.37888	0.0173655	0.0622818	-0.277518	RGS19	regulator of G-protein signaling 19 [Source:HGNC Symbol;Acc:HGNC:13735]	protein_coding
ENSMUSG00000002486	Tchp	trichoplein, keratin filament binding [Source:MGI Symbol;Acc:MGI:1925082]	protein_coding	307.8	0.243222	0.108001	2.25203	0.0243202	0.0525645	368.187	-0.285125	0.112889	-2.52571	0.0115465	0.0299368	#N/A	#N/A	#N/A	#N/A	#N/A	#N/A	#N/A	#N/A	#N/A	#N/A
ENSMUSG00000002489	Tiam1	T cell lymphoma invasion and metastasis 1 [Source:MGI Symbol;Acc:MGI:103306]	protein_coding	1013.17	-0.712939	0.0632695	-11.2683	1.88184e-29	3.34899e-28	1081.47	0.234639	0.06124	3.83147	0.000127379	0.00051878	850.787	-0.376606	0.0666326	-5.65197	1.58619e-08	2.15884e-07	-0.0883665	TIAM1	T-cell lymphoma invasion and metastasis 1 [Source:HGNC Symbol;Acc:HGNC:11805]	protein_coding
ENSMUSG00000002578	Ikzf4	IKAROS family zinc finger 4 [Source:MGI Symbol;Acc:MGI:1343139]	protein_coding	62.9593	-1.30062	0.239185	-5.43771	5.39702e-08	2.67468e-07	229.917	0.34323	0.126872	2.70533	0.00682363	0.0189241	235.455	0.190154	0.126771	1.49999	0.133618	0.302058	0.0652667	IKZF4	IKAROS family zinc finger 4 (Eos) [Source:HGNC Symbol;Acc:HGNC:13179]	protein_coding
ENSMUSG00000002602	Axl	AXL receptor tyrosine kinase [Source:MGI Symbol;Acc:MGI:1347244]	protein_coding	178.911	1.64083	0.149834	10.951	6.57118e-28	1.09896e-26	320.305	-0.0458984	0.10552	-0.434975	0.663581	0.778171	1326.81	-1.55895	0.0566955	-27.497	1.90916e-166	1.3626e-163	0.0715535	AXL	AXL receptor tyrosine kinase [Source:HGNC Symbol;Acc:HGNC:905]	protein_coding
ENSMUSG00000002608	Ccdc97	coiled-coil domain containing 97 [Source:MGI Symbol;Acc:MGI:1196455]	protein_coding	696.541	0.185861	0.0716483	2.59407	0.00948459	0.0227606	1187.15	-0.251483	0.0603295	-4.16849	3.06625e-05	0.000138663	897.195	0.253523	0.0666308	3.80489	0.000141869	0.000956316	-0.0637566	CCDC97	coiled-coil domain containing 97 [Source:HGNC Symbol;Acc:HGNC:28289]	protein_coding
ENSMUSG00000002625	Akap8l	A kinase (PRKA) anchor protein 8-like [Source:MGI Symbol;Acc:MGI:1860606]	protein_coding	825.071	-0.251888	0.0647719	-3.88884	0.000100723	0.000338441	1555.74	0.505363	0.0610991	8.2712	1.32622e-16	2.19221e-15	781.878	-0.0241333	0.0712442	-0.33874	0.734806	0.870447	-0.0121961	AKAP8L	A kinase (PRKA) anchor protein 8-like [Source:HGNC Symbol;Acc:HGNC:29857]	protein_coding
ENSMUSG00000002658	Gtf2f1	general transcription factor IIF, polypeptide 1 [Source:MGI Symbol;Acc:MGI:1923848]	protein_coding	2347.5	0.147865	0.0438839	3.36946	0.000753147	0.00222137	2507.31	-0.138771	0.0465646	-2.98018	0.00288075	0.00877593	2078.92	0.161045	0.0452946	3.5555	0.000377256	0.00229036	-0.0223484	GTF2F1	general transcription factor IIF, polypeptide 1, 74kDa [Source:HGNC Symbol;Acc:HGNC:4652]	protein_coding
ENSMUSG00000002660	Clpp	caseinolytic mitochondrial matrix peptidase proteolytic subunit [Source:MGI Symbol;Acc:MGI:1858213]	protein_coding	1324.66	0.185669	0.0537781	3.45249	0.000555431	0.00167354	1629.8	-0.225154	0.0550318	-4.09134	4.28892e-05	0.000190198	1022.55	0.0905766	0.0644771	1.40479	0.160085	0.344268	-0.0203936	CLPP	caseinolytic mitochondrial matrix peptidase proteolytic subunit [Source:HGNC Symbol;Acc:HGNC:2084]	protein_coding
ENSMUSG00000002668	Dennd1c	DENN/MADD domain containing 1C [Source:MGI Symbol;Acc:MGI:1918035]	protein_coding	114.218	-0.764283	0.177914	-4.2958	1.74062e-05	6.4865e-05	265.992	0.294008	0.115353	2.54877	0.0108102	0.0282721	190.126	0.240185	0.134324	1.78811	0.073759	0.194831	0.0706163	DENND1C	DENN/MADD domain containing 1C [Source:HGNC Symbol;Acc:HGNC:26225]	protein_coding
ENSMUSG00000002679	Med6	mediator complex subunit 6 [Source:MGI Symbol;Acc:MGI:1917042]	protein_coding	695.322	0.203316	0.0725008	2.80433	0.0050422	0.0127968	897.366	-0.0693962	0.0662591	-1.04735	0.29494	0.439406	426.528	0.0359979	0.0932195	0.386163	0.699376	0.850298	-0.00249811	MED6	mediator complex subunit 6 [Source:HGNC Symbol;Acc:HGNC:19970]	protein_coding
ENSMUSG00000002699	Lcp2	lymphocyte cytosolic protein 2 [Source:MGI Symbol;Acc:MGI:1321402]	protein_coding	2.26228	4.59568	1.56253	2.94117	0.0032697	0.00859132	0.493115	-2.43824	2.89121	-0.843329	0.399045	#N/A	4.72958	0.62684	0.87214	0.718738	0.472302	0.688898	-1.52839	LCP2	lymphocyte cytosolic protein 2 (SH2 domain containing leukocyte protein of 76kDa) [Source:HGNC Symbol;Acc:HGNC:6529]	protein_coding
ENSMUSG00000002718	Cse1l	chromosome segregation 1-like (S. cerevisiae) [Source:MGI Symbol;Acc:MGI:1339951]	protein_coding	5964.07	0.0018726	0.0354429	0.0528341	0.957864	0.975327	10388	-0.237097	0.0423607	-5.59708	2.17988e-08	1.56199e-07	9290.57	0.0285908	0.0292529	0.977367	0.328388	0.55529	-0.00677878	CSE1L	CSE1 chromosome segregation 1-like (yeast) [Source:HGNC Symbol;Acc:HGNC:2431]	protein_coding
ENSMUSG00000002731	Prkra	protein kinase, interferon inducible double stranded RNA dependent activator [Source:MGI Symbol;Acc:MGI:1344375]	protein_coding	229.128	-0.769615	0.121742	-6.32167	2.58756e-10	1.57828e-09	617.975	0.532653	0.0812364	6.55684	5.49616e-11	5.42069e-10	323.991	0.0102157	0.103384	0.0988132	0.921287	0.963684	0.00544141	PRKRA	protein kinase, interferon-inducible double stranded RNA dependent activator [Source:HGNC Symbol;Acc:HGNC:9438]	protein_coding
ENSMUSG00000002733	Plekha3	pleckstrin homology domain-containing, family A (phosphoinositide binding specific) member 3 [Source:MGI Symbol;Acc:MGI:1932515]	protein_coding	603.848	0.187709	0.0773175	2.42777	0.015192	0.0346165	817.608	-0.0158566	0.0693251	-0.228728	0.81908	0.88703	250.278	-0.204965	0.124139	-1.65109	0.0987212	0.242865	0.00325005	PLEKHA3	pleckstrin homology domain containing, family A (phosphoinositide binding specific) member 3 [Source:HGNC Symbol;Acc:HGNC:14338]	protein_coding
ENSMUSG00000002748	Baz1b	bromodomain adjacent to zinc finger domain, 1B [Source:MGI Symbol;Acc:MGI:1353499]	protein_coding	4114.34	0.108088	0.0420039	2.57329	0.0100738	0.0239951	4520.7	-0.187061	0.0459511	-4.07086	4.68399e-05	0.000206021	3345.73	-0.07639	0.0379627	-2.01224	0.0441951	0.130797	0.0142895	BAZ1B	bromodomain adjacent to zinc finger domain, 1B [Source:HGNC Symbol;Acc:HGNC:961]	protein_coding
ENSMUSG00000002768	Mea1	male enhanced antigen 1 [Source:MGI Symbol;Acc:MGI:96957]	protein_coding	765.22	-0.498353	0.071328	-6.98677	2.81282e-12	2.00232e-11	1217.73	0.10789	0.0626407	1.72237	0.0850028	0.164187	1004	0.305773	0.063102	4.84569	1.26174e-06	1.29164e-05	0.0329899	MEA1	male-enhanced antigen 1 [Source:HGNC Symbol;Acc:HGNC:6986]	protein_coding
ENSMUSG00000002778	Kdelr1	KDEL (Lys-Asp-Glu-Leu) endoplasmic reticulum protein retention receptor 1 [Source:MGI Symbol;Acc:MGI:1915387]	protein_coding	1368.91	-0.513237	0.055647	-9.22308	2.88699e-20	3.44309e-19	1735.7	0.173873	0.0544132	3.19541	0.00139631	0.00456423	2808.85	0.25842	0.0407041	6.34874	2.17089e-10	3.6692e-09	0.0449321	KDELR1	KDEL (Lys-Asp-Glu-Leu) endoplasmic reticulum protein retention receptor 1 [Source:HGNC Symbol;Acc:HGNC:6304]	protein_coding
ENSMUSG00000002797	Ggct	gamma-glutamyl cyclotransferase [Source:MGI Symbol;Acc:MGI:95700]	protein_coding	304.85	0.567199	0.111041	5.10803	3.25532e-07	1.49096e-06	751.133	-0.602348	0.0751277	-8.01766	1.07779e-15	1.6644e-14	628.501	-0.219784	0.077713	-2.82815	0.00468178	0.0207288	0.132387	GGCT	gamma-glutamylcyclotransferase [Source:HGNC Symbol;Acc:HGNC:21705]	protein_coding
ENSMUSG00000002799	Jag2	jagged 2 [Source:MGI Symbol;Acc:MGI:1098270]	protein_coding	408.952	0.908862	0.0946714	9.60018	7.98086e-22	1.02375e-20	1441.43	-0.29232	0.0554417	-5.27257	1.34525e-07	8.67545e-07	338.271	-0.227872	0.0999994	-2.27873	0.022683	0.077136	0.0666116	JAG2	jagged 2 [Source:HGNC Symbol;Acc:HGNC:6189]	protein_coding
ENSMUSG00000002812	Flii	flightless I actin binding protein [Source:MGI Symbol;Acc:MGI:1342286]	protein_coding	2509.71	0.235016	0.045522	5.1627	2.43416e-07	1.12947e-06	1792.57	-0.142412	0.0553773	-2.57167	0.0101208	0.0267058	2255.66	-0.0507104	0.0430171	-1.17884	0.238461	0.45044	0.00722179	FLII	flightless I homolog (Drosophila) [Source:HGNC Symbol;Acc:HGNC:3750]	protein_coding
ENSMUSG00000002814	Top3a	topoisomerase (DNA) III alpha [Source:MGI Symbol;Acc:MGI:1197527]	protein_coding	1069.08	0.607953	0.0581674	10.4518	1.43789e-25	2.16972e-24	786.096	-0.1833	0.0711321	-2.57689	0.00996931	0.0263703	262.341	-0.248373	0.117249	-2.11835	0.0341457	0.106738	0.0455268	TOP3A	topoisomerase (DNA) III alpha [Source:HGNC Symbol;Acc:HGNC:11992]	protein_coding
ENSMUSG00000002820	Atg4d	autophagy related 4D, cysteine peptidase [Source:MGI Symbol;Acc:MGI:2444308]	protein_coding	727.342	-0.251365	0.0756146	-3.32428	0.000886459	0.00258193	1006.66	0.280749	0.0641104	4.37916	1.1914e-05	5.77874e-05	436.023	0.0618634	0.0912046	0.678292	0.497586	0.708511	0.0173681	ATG4D	autophagy related 4D, cysteine peptidase [Source:HGNC Symbol;Acc:HGNC:20789]	protein_coding
ENSMUSG00000002844	Adprh	ADP-ribosylarginine hydrolase [Source:MGI Symbol;Acc:MGI:1098234]	protein_coding	2669.22	-1.12523	0.0441802	-25.4691	4.33562e-143	6.84927e-141	1696.01	0.344913	0.0573545	6.01371	1.81328e-09	1.48393e-08	121.338	0.343342	0.170385	2.0151	0.0438946	0.130188	0.118423	ADPRH	ADP-ribosylarginine hydrolase [Source:HGNC Symbol;Acc:HGNC:269]	protein_coding
ENSMUSG00000002846	Timmdc1	translocase of inner mitochondrial membrane domain containing 1 [Source:MGI Symbol;Acc:MGI:1922139]	protein_coding	544.368	-0.183139	0.0876068	-2.09046	0.0365763	0.0754335	1132.9	0.165728	0.0629451	2.63289	0.00846612	0.0227958	1533.69	-0.165473	0.0505488	-3.27354	0.00106211	0.00569791	-0.0274235	TIMMDC1	translocase of inner mitochondrial membrane domain containing 1 [Source:HGNC Symbol;Acc:HGNC:1321]	protein_coding
ENSMUSG00000002847	Pla1a	phospholipase A1 member A [Source:MGI Symbol;Acc:MGI:1934677]	protein_coding	508.662	-1.27942	0.0910654	-14.0495	7.7561e-45	2.29851e-43	56.7863	1.32464	0.261994	5.05601	4.28111e-07	2.59116e-06	0.325825	-0.0893236	3.18564	-0.0280394	0.977631	#N/A	-0.118322	PLA1A	phospholipase A1 member A [Source:HGNC Symbol;Acc:HGNC:17661]	protein_coding
ENSMUSG00000002871	Tpra1	transmembrane protein, adipocyte asscociated 1 [Source:MGI Symbol;Acc:MGI:1345190]	protein_coding	214.054	-0.46005	0.126022	-3.65057	0.00026166	0.000829404	607.533	0.348236	0.079629	4.37324	1.22417e-05	5.92513e-05	315.161	0.0243137	0.106685	0.227903	0.819722	0.916558	0.00846693	TPRA1	transmembrane protein, adipocyte asscociated 1 [Source:HGNC Symbol;Acc:HGNC:30413]	protein_coding
ENSMUSG00000002881	Nab1	Ngfi-A binding protein 1 [Source:MGI Symbol;Acc:MGI:107564]	protein_coding	146.989	0.841345	0.156723	5.36835	7.94609e-08	3.87622e-07	850.962	-0.0302777	0.0718399	-0.421461	0.673419	0.78568	685.288	-0.45577	0.0734739	-6.20316	5.53389e-10	8.9197e-09	0.0137997	NAB1	NGFI-A binding protein 1 (EGR1 binding protein 1) [Source:HGNC Symbol;Acc:HGNC:7626]	protein_coding
ENSMUSG00000002885	Adgre5	adhesion G protein-coupled receptor E5 [Source:MGI Symbol;Acc:MGI:1347095]	protein_coding	174.325	0.607808	0.140396	4.32922	1.49635e-05	5.63347e-05	176.899	-0.973399	0.149951	-6.49143	8.50263e-11	8.20473e-10	#N/A	#N/A	#N/A	#N/A	#N/A	#N/A	#N/A	#N/A	#N/A	#N/A
ENSMUSG00000002897	Il17ra	interleukin 17 receptor A [Source:MGI Symbol;Acc:MGI:107399]	protein_coding	121.34	0.8694	0.171331	5.07438	3.88755e-07	1.76712e-06	128.521	-0.831072	0.169447	-4.90463	9.36052e-07	5.41497e-06	503.209	0.190688	0.088368	2.15789	0.0309366	0.098642	-0.158476	IL17RA	interleukin 17 receptor A [Source:HGNC Symbol;Acc:HGNC:5985]	protein_coding
ENSMUSG00000002900	Lamb1	laminin B1 [Source:MGI Symbol;Acc:MGI:96743]	protein_coding	1413.04	1.62227	0.0611031	26.5498	2.584e-155	4.57479e-153	4891.08	-0.594631	0.0401476	-14.8111	1.24154e-49	1.34549e-47	3345.1	-0.145379	0.0420191	-3.45982	0.000540535	0.00313651	0.0864467	LAMB1	laminin, beta 1 [Source:HGNC Symbol;Acc:HGNC:6486]	protein_coding
ENSMUSG00000002910	Arrdc2	arrestin domain containing 2 [Source:MGI Symbol;Acc:MGI:1918057]	protein_coding	291.945	-0.414767	0.107609	-3.85438	0.000116024	0.00038688	205.041	0.400489	0.14045	2.85147	0.0043517	0.012653	71.6611	0.705475	0.220609	3.19786	0.00138454	0.00722136	0.282535	ARRDC2	arrestin domain containing 2 [Source:HGNC Symbol;Acc:HGNC:25225]	protein_coding
ENSMUSG00000002949	Timm44	translocase of inner mitochondrial membrane 44 [Source:MGI Symbol;Acc:MGI:1343262]	protein_coding	1395.13	-0.303996	0.055177	-5.50948	3.59901e-08	1.80849e-07	2053.39	0.127565	0.047753	2.67135	0.0075546	0.0206851	1486.17	-0.299911	0.0545149	-5.50145	3.76685e-08	4.85986e-07	-0.0382582	TIMM44	translocase of inner mitochondrial membrane 44 homolog (yeast) [Source:HGNC Symbol;Acc:HGNC:17316]	protein_coding
ENSMUSG00000002957	Ap2a2	adaptor-related protein complex 2, alpha 2 subunit [Source:MGI Symbol;Acc:MGI:101920]	protein_coding	3423.72	-0.499192	0.0384454	-12.9844	1.49935e-38	3.71886e-37	4545.01	0.0756987	0.0391401	1.93405	0.0531074	0.110946	676.461	-0.0603829	0.0732744	-0.824066	0.409902	0.634238	-0.00457091	AP2A2	adaptor-related protein complex 2, alpha 2 subunit [Source:HGNC Symbol;Acc:HGNC:562]	protein_coding
ENSMUSG00000002981	Clptm1	cleft lip and palate associated transmembrane protein 1 [Source:MGI Symbol;Acc:MGI:1927155]	protein_coding	2183.03	0.0666406	0.0431947	1.5428	0.12288	0.213484	2482.8	-0.203546	0.0459185	-4.43276	9.30332e-06	4.58778e-05	1662.28	0.0402713	0.0489793	0.82221	0.410957	0.635118	-0.00819705	CLPTM1	cleft lip and palate associated transmembrane protein 1 [Source:HGNC Symbol;Acc:HGNC:2087]	protein_coding
ENSMUSG00000002983	Relb	avian reticuloendotheliosis viral (v-rel) oncogene related B [Source:MGI Symbol;Acc:MGI:103289]	protein_coding	977.388	-0.309697	0.0611921	-5.06106	4.16932e-07	1.8881e-06	287.208	0.467041	0.118072	3.95555	7.636e-05	0.00032336	182.289	0.256204	0.142527	1.79758	0.0722428	0.191592	0.119658	RELB	v-rel avian reticuloendotheliosis viral oncogene homolog B [Source:HGNC Symbol;Acc:HGNC:9956]	protein_coding
ENSMUSG00000002984	Tomm40	translocase of outer mitochondrial membrane 40 [Source:MGI Symbol;Acc:MGI:1858259]	protein_coding	3936.85	0.067256	0.0373344	1.80145	0.0716325	0.135412	5121.27	-0.333717	0.0400332	-8.33603	7.68276e-17	1.30166e-15	3021.96	-0.0734506	0.0435302	-1.68735	0.0915368	0.229717	0.0245117	TOMM40	translocase of outer mitochondrial membrane 40 homolog (yeast) [Source:HGNC Symbol;Acc:HGNC:18001]	protein_coding
ENSMUSG00000002996	Hbp1	high mobility group box transcription factor 1 [Source:MGI Symbol;Acc:MGI:894659]	protein_coding	578.281	-0.173571	0.0771246	-2.25053	0.0244153	0.0527364	1155.44	0.842965	0.0658473	12.8018	1.60184e-37	1.01515e-35	91.5725	0.263942	0.192097	1.374	0.169441	0.358215	0.222494	HBP1	HMG-box transcription factor 1 [Source:HGNC Symbol;Acc:HGNC:23200]	protein_coding
ENSMUSG00000003031	Cdkn1b	cyclin-dependent kinase inhibitor 1B [Source:MGI Symbol;Acc:MGI:104565]	protein_coding	1201.07	-1.1914	0.059513	-20.0191	3.75446e-89	2.64059e-87	2665.53	0.749177	0.0461467	16.2347	2.86624e-59	4.48677e-57	683.393	0.135751	0.0740783	1.83253	0.0668721	0.180024	0.101701	CDKN1B	cyclin-dependent kinase inhibitor 1B (p27, Kip1) [Source:HGNC Symbol;Acc:HGNC:1785]	protein_coding
ENSMUSG00000003032	Klf4	Kruppel-like factor 4 (gut) [Source:MGI Symbol;Acc:MGI:1342287]	protein_coding	5615.15	-0.606995	0.0336278	-18.0504	7.83215e-73	4.27789e-71	76.2741	0.329292	0.21016	1.56687	0.117146	0.213507	35.2844	-1.68504	0.327988	-5.1375	2.78419e-07	3.15418e-06	-0.554869	KLF4	Kruppel-like factor 4 (gut) [Source:HGNC Symbol;Acc:HGNC:6348]	protein_coding
ENSMUSG00000003033	Ap1m1	adaptor-related protein complex AP-1, mu subunit 1 [Source:MGI Symbol;Acc:MGI:102776]	protein_coding	1226.65	0.577826	0.0584495	9.88591	4.7923e-23	6.47497e-22	1192.34	-0.458065	0.0596724	-7.67634	1.63705e-14	2.2714e-13	723.389	0.1854	0.0709816	2.61195	0.00900282	0.0358966	-0.0849254	AP1M1	adaptor-related protein complex 1, mu 1 subunit [Source:HGNC Symbol;Acc:HGNC:13667]	protein_coding
ENSMUSG00000003039	Fam32a	family with sequence similarity 32, member A [Source:MGI Symbol;Acc:MGI:1915172]	protein_coding	1221.8	0.289301	0.0565171	5.11882	3.07446e-07	1.4119e-06	1788.56	-1.4177	0.0582554	-24.336	8.16207e-131	6.22868e-128	1595.36	-0.0757762	0.0517104	-1.46539	0.142813	0.317179	0.107428	FAM32A	family with sequence similarity 32, member A [Source:HGNC Symbol;Acc:HGNC:24563]	protein_coding
ENSMUSG00000003062	Stard3nl	STARD3 N-terminal like [Source:MGI Symbol;Acc:MGI:1923455]	protein_coding	1150.73	-0.0783636	0.0558646	-1.40274	0.160694	0.265864	1226.88	0.159746	0.0641999	2.48826	0.012837	0.032825	975.534	0.12227	0.0630125	1.9404	0.0523306	0.148802	0.0195321	STARD3NL	STARD3 N-terminal like [Source:HGNC Symbol;Acc:HGNC:19169]	protein_coding
ENSMUSG00000003068	Stk11	serine/threonine kinase 11 [Source:MGI Symbol;Acc:MGI:1341870]	protein_coding	1649.36	-0.174834	0.0495229	-3.53036	0.000414995	0.00127586	2708.88	0.0725568	0.0460689	1.57496	0.115265	0.210854	1511.19	0.0690817	0.0537321	1.28567	0.198559	0.398882	0.00501234	STK11	serine/threonine kinase 11 [Source:HGNC Symbol;Acc:HGNC:11389]	protein_coding
ENSMUSG00000003070	Efna2	ephrin A2 [Source:MGI Symbol;Acc:MGI:102707]	protein_coding	107.212	1.01767	0.180552	5.63644	1.73605e-08	9.04445e-08	378.526	-0.935379	0.101949	-9.17498	4.51646e-20	1.01745e-18	204.815	0.342774	0.135163	2.536	0.0112128	0.0431182	-0.320623	EFNA2	ephrin-A2 [Source:HGNC Symbol;Acc:HGNC:3222]	protein_coding
ENSMUSG00000003099	Ppp5c	protein phosphatase 5, catalytic subunit [Source:MGI Symbol;Acc:MGI:102666]	protein_coding	2453.19	0.434107	0.0414212	10.4803	1.06381e-25	1.61594e-24	4596.17	-0.135946	0.0371549	-3.6589	0.000253304	0.00096914	1975.08	0.0920982	0.048841	1.88567	0.059339	0.164	-0.0125204	PPP5C	protein phosphatase 5, catalytic subunit [Source:HGNC Symbol;Acc:HGNC:9322]	protein_coding
ENSMUSG00000003119	Cdk12	cyclin-dependent kinase 12 [Source:MGI Symbol;Acc:MGI:1098802]	protein_coding	2787.16	0.964371	0.0439033	21.9658	6.11923e-107	5.73839e-105	2663.77	-0.180343	0.047892	-3.76562	0.000166138	0.000658904	2232.87	-0.239265	0.0438007	-5.46259	4.69243e-08	5.97623e-07	0.0431498	CDK12	cyclin-dependent kinase 12 [Source:HGNC Symbol;Acc:HGNC:24224]	protein_coding
ENSMUSG00000003123	Lipe	lipase, hormone sensitive [Source:MGI Symbol;Acc:MGI:96790]	protein_coding	127.021	-0.329527	0.163133	-2.01999	0.0433843	0.0874627	148.729	0.525264	0.156213	3.36248	0.000772454	0.00268454	34.2145	0.317946	0.328209	0.96873	0.33268	0.559842	0.167005	LIPE	lipase, hormone-sensitive [Source:HGNC Symbol;Acc:HGNC:6621]	protein_coding
ENSMUSG00000003135	Cnot11	CCR4-NOT transcription complex, subunit 11 [Source:MGI Symbol;Acc:MGI:106580]	protein_coding	1734.25	0.410313	0.0500374	8.20013	2.40134e-16	2.25601e-15	1604.1	-0.26146	0.053494	-4.88766	1.02042e-06	5.86597e-06	1105.06	0.045249	0.0593636	0.762234	0.44592	0.666657	-0.0118308	CNOT11	CCR4-NOT transcription complex, subunit 11 [Source:HGNC Symbol;Acc:HGNC:25217]	protein_coding
ENSMUSG00000003154	Foxj2	forkhead box J2 [Source:MGI Symbol;Acc:MGI:1926805]	protein_coding	148.119	-0.122584	0.150112	-0.816616	0.414148	0.559306	377.716	0.495542	0.104236	4.75406	1.99375e-06	1.0992e-05	358.791	-0.0324574	0.103037	-0.315006	0.752757	0.878724	-0.016084	FOXJ2	forkhead box J2 [Source:HGNC Symbol;Acc:HGNC:24818]	protein_coding
ENSMUSG00000003184	Irf3	interferon regulatory factor 3 [Source:MGI Symbol;Acc:MGI:1859179]	protein_coding	392.081	0.0614027	0.0933829	0.657537	0.510836	0.647035	835.801	-0.276051	0.0689559	-4.0033	6.24641e-05	0.000268741	1145.12	0.18646	0.0633118	2.94511	0.00322844	0.015017	-0.0514726	IRF3	interferon regulatory factor 3 [Source:HGNC Symbol;Acc:HGNC:6118]	protein_coding
ENSMUSG00000003190	Bcl2l12	BCL2-like 12 (proline rich) [Source:MGI Symbol;Acc:MGI:1922986]	protein_coding	162.113	-0.41584	0.144845	-2.87094	0.00409258	0.0105616	341.149	0.0831793	0.101784	0.817216	0.413805	0.563776	1292.88	0.0492558	0.0556418	0.88523	0.376033	0.603485	0.00409706	BCL2L12	BCL2-like 12 (proline rich) [Source:HGNC Symbol;Acc:HGNC:13787]	protein_coding
ENSMUSG00000003198	Zfp959	zinc finger protein 959 [Source:MGI Symbol;Acc:MGI:2385058]	protein_coding	102.548	0.375018	0.186654	2.00917	0.0445196	0.0894355	176.138	-0.476105	0.146504	-3.24978	0.00115495	0.00384947	#N/A	#N/A	#N/A	#N/A	#N/A	#N/A	#N/A	#N/A	#N/A	#N/A
ENSMUSG00000003199	Mpnd	MPN domain containing [Source:MGI Symbol;Acc:MGI:1915297]	protein_coding	1397.94	-0.374728	0.0536041	-6.99066	2.73592e-12	1.95028e-11	2074.22	0.416835	0.0491694	8.47754	2.30004e-17	4.07794e-16	202.165	0.552626	0.13433	4.11393	3.88971e-05	0.000298898	0.230354	MPND	MPN domain containing [Source:HGNC Symbol;Acc:HGNC:25934]	protein_coding
ENSMUSG00000003208	Yju2	YJU2 splicing factor [Source:MGI Symbol;Acc:MGI:1920136]	protein_coding	178.758	0.437588	0.140683	3.11046	0.00186793	0.00514715	384.216	-0.0856814	0.0967927	-0.885205	0.376046	0.526631	#N/A	#N/A	#N/A	#N/A	#N/A	#N/A	#N/A	#N/A	#N/A	#N/A
ENSMUSG00000003227	Edar	ectodysplasin-A receptor [Source:MGI Symbol;Acc:MGI:1343498]	protein_coding	0.332165	-0.064104	3.10552	-0.020642	0.983531	#N/A	19.6054	1.30957	0.44951	2.91334	0.0035759	0.0106285	0.657519	-0.113526	2.24687	-0.0505264	0.959703	#N/A	-0.148671	EDAR	ectodysplasin A receptor [Source:HGNC Symbol;Acc:HGNC:2895]	protein_coding
ENSMUSG00000003273	Car11	carbonic anhydrase 11 [Source:MGI Symbol;Acc:MGI:1336193]	protein_coding	35.2501	-0.423232	0.321143	-1.31789	0.187539	0.301133	205.434	1.01919	0.134271	7.59055	3.18542e-14	4.29293e-13	474.137	1.69105	0.0989117	17.0965	1.57555e-65	2.48783e-63	1.7235	CA11	carbonic anhydrase XI [Source:HGNC Symbol;Acc:HGNC:1370]	protein_coding
ENSMUSG00000003279	Dlgap1	DLG associated protein 1 [Source:MGI Symbol;Acc:MGI:1346065]	protein_coding	195.365	0.0446179	0.134009	0.332948	0.739174	0.833489	37.0501	-0.931714	0.312957	-2.97713	0.00290959	0.0088579	205.963	-0.0127631	0.13579	-0.0939913	0.925116	0.965272	0.0118916	DLGAP1	discs, large (Drosophila) homolog-associated protein 1 [Source:HGNC Symbol;Acc:HGNC:2905]	protein_coding
ENSMUSG00000003282	Plag1	pleiomorphic adenoma gene 1 [Source:MGI Symbol;Acc:MGI:1891916]	protein_coding	237.622	-1.23307	0.124585	-9.89741	4.27204e-23	5.78727e-22	553.977	1.04677	0.0835691	12.5258	5.39315e-36	3.15577e-34	362.56	-0.0146837	0.107389	-0.136734	0.891241	0.952864	-0.0153704	PLAG1	pleiomorphic adenoma gene 1 [Source:HGNC Symbol;Acc:HGNC:9045]	protein_coding
ENSMUSG00000003299	Mrpl4	mitochondrial ribosomal protein L4 [Source:MGI Symbol;Acc:MGI:2137210]	protein_coding	944.39	-0.180612	0.0645726	-2.79704	0.00515729	0.0130631	1177.92	0.00251551	0.0602254	0.0417682	0.966683	0.980876	717.675	0.100256	0.0708529	1.41499	0.157071	0.339383	0.000252195	MRPL4	mitochondrial ribosomal protein L4 [Source:HGNC Symbol;Acc:HGNC:14276]	protein_coding
ENSMUSG00000003316	Glg1	golgi apparatus protein 1 [Source:MGI Symbol;Acc:MGI:104967]	protein_coding	3861.4	-0.0096373	0.0360299	-0.267481	0.789099	0.868923	5841.98	0.340167	0.0354439	9.59735	8.20281e-22	2.0837e-20	4610.29	0.255553	0.0454972	5.6169	1.94417e-08	2.6063e-07	0.0869309	GLG1	golgi glycoprotein 1 [Source:HGNC Symbol;Acc:HGNC:4316]	protein_coding
ENSMUSG00000003344	Btbd2	BTB (POZ) domain containing 2 [Source:MGI Symbol;Acc:MGI:1933831]	protein_coding	1593.31	-0.678471	0.0491401	-13.8069	2.31643e-43	6.57078e-42	2718.45	0.191386	0.0442134	4.32869	1.49999e-05	7.15054e-05	1817.34	0.626181	0.0470705	13.3031	2.22195e-40	1.78587e-38	0.119842	BTBD2	BTB (POZ) domain containing 2 [Source:HGNC Symbol;Acc:HGNC:15504]	protein_coding
ENSMUSG00000003352	Cacnb3	calcium channel, voltage-dependent, beta 3 subunit [Source:MGI Symbol;Acc:MGI:103307]	protein_coding	280.489	0.880672	0.114902	7.66452	1.79496e-14	1.49486e-13	1312.06	-0.525639	0.057362	-9.16354	5.02209e-20	1.1272e-18	267.207	0.534365	0.115703	4.61841	3.86694e-06	3.64489e-05	-0.280883	CACNB3	calcium channel, voltage-dependent, beta 3 subunit [Source:HGNC Symbol;Acc:HGNC:1403]	protein_coding
ENSMUSG00000003355	Fkbp11	FK506 binding protein 11 [Source:MGI Symbol;Acc:MGI:1913370]	protein_coding	166.339	0.208356	0.143877	1.44815	0.147574	0.247649	575.004	-0.642784	0.0806559	-7.96946	1.59373e-15	2.43041e-14	380.22	-0.129115	0.103375	-1.24899	0.211667	0.416266	0.0829929	FKBP11	FK506 binding protein 11, 19 kDa [Source:HGNC Symbol;Acc:HGNC:18624]	protein_coding
ENSMUSG00000003360	Ddx23	DEAD box helicase 23 [Source:MGI Symbol;Acc:MGI:1921601]	protein_coding	3493.48	0.0929184	0.0376952	2.46499	0.0137017	0.0315567	5005.31	-0.126874	0.0363787	-3.48759	0.000487387	0.00176413	2501.06	-0.0490478	0.0412892	-1.18791	0.234869	0.445685	0.0062229	DDX23	DEAD (Asp-Glu-Ala-Asp) box polypeptide 23 [Source:HGNC Symbol;Acc:HGNC:17347]	protein_coding
ENSMUSG00000003363	Pld3	phospholipase D family, member 3 [Source:MGI Symbol;Acc:MGI:1333782]	protein_coding	1076.34	-0.18787	0.0594651	-3.15933	0.00158134	0.00442393	973.882	0.321796	0.0647421	4.97043	6.68051e-07	3.95199e-06	3829.56	-0.0243214	0.03673	-0.662166	0.507865	0.715841	-0.00782652	PLD3	phospholipase D family, member 3 [Source:HGNC Symbol;Acc:HGNC:17158]	protein_coding
ENSMUSG00000003380	Rabac1	Rab acceptor 1 (prenylated) [Source:MGI Symbol;Acc:MGI:1201692]	protein_coding	1138.91	-0.515923	0.0592345	-8.70983	3.04325e-18	3.21167e-17	1357.45	0.828022	0.0598555	13.8337	1.59619e-43	1.3725e-41	216.994	0.505709	0.128118	3.9472	7.90704e-05	0.000562317	0.418739	RABAC1	Rab acceptor 1 (prenylated) [Source:HGNC Symbol;Acc:HGNC:9794]	protein_coding
ENSMUSG00000003423	Pih1d1	PIH1 domain containing 1 [Source:MGI Symbol;Acc:MGI:1916095]	protein_coding	639.893	-0.0907353	0.0811502	-1.11812	0.263517	0.395893	927.788	0.49741	0.0662125	7.51233	5.80825e-14	7.63662e-13	1422.23	0.224471	0.0564755	3.97466	7.04801e-05	0.000506067	0.111654	PIH1D1	PIH1 domain containing 1 [Source:HGNC Symbol;Acc:HGNC:26075]	protein_coding
ENSMUSG00000003435	Supt5	suppressor of Ty 5, DSIF elongation factor subunit [Source:MGI Symbol;Acc:MGI:1202400]	protein_coding	4267.43	0.101812	0.0371976	2.73705	0.00619937	0.0154679	5272.69	-0.0917876	0.0380641	-2.4114	0.0158915	0.0395237	3149.87	-0.176132	0.0392788	-4.48414	7.32102e-06	6.55429e-05	0.0161667	SUPT5H	suppressor of Ty 5 homolog (S. cerevisiae) [Source:HGNC Symbol;Acc:HGNC:11469]	protein_coding
ENSMUSG00000003436	Dll3	delta like canonical Notch ligand 3 [Source:MGI Symbol;Acc:MGI:1096877]	protein_coding	36.9192	1.70901	0.322427	5.30046	1.15514e-07	5.53501e-07	277.513	-0.17291	0.115785	-1.49336	0.135342	0.240332	66.6008	-0.615828	0.234903	-2.62163	0.00875111	0.0350418	0.106483	DLL3	delta-like 3 (Drosophila) [Source:HGNC Symbol;Acc:HGNC:2909]	protein_coding
ENSMUSG00000003444	Med29	mediator complex subunit 29 [Source:MGI Symbol;Acc:MGI:1914474]	protein_coding	89.867	0.346396	0.191634	1.80759	0.0706698	0.133826	161.729	-0.430291	0.146419	-2.93877	0.00329519	0.00989855	950.812	0.0633689	0.0620718	1.0209	0.307303	0.531525	-0.0272671	MED29	mediator complex subunit 29 [Source:HGNC Symbol;Acc:HGNC:23074]	protein_coding
ENSMUSG00000003452	Bicd1	BICD cargo adaptor 1 [Source:MGI Symbol;Acc:MGI:1101760]	protein_coding	125.001	1.12029	0.167582	6.68505	2.30849e-11	1.52835e-10	726.358	-0.372256	0.0756035	-4.92379	8.48826e-07	4.93218e-06	634.47	-0.162738	0.0781189	-2.08321	0.0372323	0.114285	0.0605801	BICD1	bicaudal D homolog 1 (Drosophila) [Source:HGNC Symbol;Acc:HGNC:1049]	protein_coding
ENSMUSG00000003464	Pex19	peroxisomal biogenesis factor 19 [Source:MGI Symbol;Acc:MGI:1334458]	protein_coding	1241.22	-0.267272	0.0556173	-4.80555	1.54323e-06	6.52933e-06	1942.86	0.334402	0.0522216	6.40352	1.51831e-10	1.42094e-09	1077.57	0.17124	0.0613835	2.78968	0.0052761	0.0228609	0.057263	PEX19	peroxisomal biogenesis factor 19 [Source:HGNC Symbol;Acc:HGNC:9713]	protein_coding
ENSMUSG00000003476	Crhr2	corticotropin releasing hormone receptor 2 [Source:MGI Symbol;Acc:MGI:894312]	protein_coding	22.8553	1.04797	0.402813	2.60163	0.0092782	0.0222966	9.28091	-1.72872	0.695329	-2.48619	0.012912	0.0329961	5.47517	0.173383	0.773711	0.224093	0.822685	0.917726	-0.299731	CRHR2	corticotropin releasing hormone receptor 2 [Source:HGNC Symbol;Acc:HGNC:2358]	protein_coding
ENSMUSG00000003500	Impdh1	inosine monophosphate dehydrogenase 1 [Source:MGI Symbol;Acc:MGI:96567]	protein_coding	676.329	0.858164	0.0807979	10.6211	2.37691e-26	3.73201e-25	1713.88	-0.45422	0.0516797	-8.78914	1.50703e-18	3.00668e-17	719.297	0.454533	0.0713747	6.36827	1.91177e-10	3.2578e-09	-0.206458	IMPDH1	IMP (inosine 5'-monophosphate) dehydrogenase 1 [Source:HGNC Symbol;Acc:HGNC:6052]	protein_coding
ENSMUSG00000003518	Dusp3	dual specificity phosphatase 3 (vaccinia virus phosphatase VH1-related) [Source:MGI Symbol;Acc:MGI:1919599]	protein_coding	154.855	1.59373	0.15994	9.96458	2.17792e-23	2.98585e-22	933.782	-0.0375721	0.0669033	-0.561588	0.574397	0.708856	#N/A	#N/A	#N/A	#N/A	#N/A	#N/A	#N/A	#N/A	#N/A	#N/A
ENSMUSG00000003526	Prodh	proline dehydrogenase [Source:MGI Symbol;Acc:MGI:97770]	protein_coding	424.009	0.0649797	0.0898457	0.723237	0.469535	0.611123	485.803	-0.473742	0.0870861	-5.43993	5.33028e-08	3.62107e-07	87.8854	-0.751893	0.206522	-3.64074	0.000271859	0.00171043	0.356203	PRODH	proline dehydrogenase (oxidase) 1 [Source:HGNC Symbol;Acc:HGNC:9453]	protein_coding
ENSMUSG00000003528	Slc25a1	solute carrier family 25 (mitochondrial carrier, citrate transporter), member 1 [Source:MGI Symbol;Acc:MGI:1345283]	protein_coding	2628.63	-0.365097	0.041058	-8.89221	5.99067e-19	6.58973e-18	3009.49	0.538253	0.0460906	11.6782	1.64834e-31	7.9655e-30	1929.1	0.374003	0.0489447	7.64135	2.14961e-14	5.31977e-13	0.201308	SLC25A1	solute carrier family 25 (mitochondrial carrier; citrate transporter), member 1 [Source:HGNC Symbol;Acc:HGNC:10979]	protein_coding
ENSMUSG00000003531	Dgcr6	DiGeorge syndrome critical region gene 6 [Source:MGI Symbol;Acc:MGI:1202877]	protein_coding	361.241	-0.497198	0.096385	-5.15846	2.4899e-07	1.15377e-06	697.272	0.21176	0.0827012	2.56054	0.010451	0.0274384	0.997756	-0.08912	1.75188	-0.050871	0.959428	#N/A	-0.018872	DGCR6	DiGeorge syndrome critical region gene 6 [Source:HGNC Symbol;Acc:HGNC:2846]	protein_coding
ENSMUSG00000003531	Dgcr6	DiGeorge syndrome critical region gene 6 [Source:MGI Symbol;Acc:MGI:1202877]	protein_coding	361.241	-0.497198	0.096385	-5.15846	2.4899e-07	1.15377e-06	697.272	0.21176	0.0827012	2.56054	0.010451	0.0274384	475.936	0.263255	0.0936471	2.81114	0.00493671	0.0216693	0.0557467	DGCR6L	DiGeorge syndrome critical region gene 6-like [Source:HGNC Symbol;Acc:HGNC:18551]	protein_coding
ENSMUSG00000003549	Ercc1	excision repair cross-complementing rodent repair deficiency, complementation group 1 [Source:MGI Symbol;Acc:MGI:95412]	protein_coding	399.269	0.211757	0.0927122	2.28402	0.0223701	0.0489104	612.307	-0.0285781	0.0789566	-0.361946	0.717392	0.817664	619.243	0.105496	0.0799137	1.32012	0.186794	0.383365	-0.00301487	ERCC1	excision repair cross-complementation group 1 [Source:HGNC Symbol;Acc:HGNC:3433]	protein_coding
ENSMUSG00000003559	As3mt	arsenite methyltransferase [Source:MGI Symbol;Acc:MGI:1929882]	protein_coding	228.592	-1.26642	0.141331	-8.96069	3.22649e-19	3.60907e-18	480.945	0.44238	0.0894782	4.944	7.65367e-07	4.4828e-06	0.855806	-0.672343	2.12268	-0.316742	0.75144	#N/A	-0.297431	AS3MT	arsenite methyltransferase [Source:HGNC Symbol;Acc:HGNC:17452]	protein_coding
ENSMUSG00000003573	Homer3	homer scaffolding protein 3 [Source:MGI Symbol;Acc:MGI:1347359]	protein_coding	303.704	0.711948	0.107449	6.6259	3.45131e-11	2.25875e-10	278.109	-0.46254	0.11452	-4.03895	5.36918e-05	0.000233357	135.989	0.44683	0.157387	2.83905	0.00452485	0.0201782	-0.206677	HOMER3	homer homolog 3 (Drosophila) [Source:HGNC Symbol;Acc:HGNC:17514]	protein_coding
ENSMUSG00000003575	Crtc1	CREB regulated transcription coactivator 1 [Source:MGI Symbol;Acc:MGI:2142523]	protein_coding	204.566	0.426109	0.132098	3.2257	0.00125667	0.003581	310.424	-0.970582	0.109864	-8.83437	1.00663e-18	2.03717e-17	213.251	0.266448	0.132668	2.00839	0.044602	0.131701	-0.25861	CRTC1	CREB regulated transcription coactivator 1 [Source:HGNC Symbol;Acc:HGNC:16062]	protein_coding
ENSMUSG00000003662	Ciao1	cytosolic iron-sulfur protein assembly 1 [Source:MGI Symbol;Acc:MGI:1346998]	protein_coding	1053.81	0.22381	0.0589376	3.7974	0.000146222	0.000480967	1264.82	-0.0149588	0.0616013	-0.242832	0.808135	0.879807	1433.71	-0.0416053	0.0522002	-0.797033	0.425432	0.64919	0.000622364	CIAO1	cytosolic iron-sulfur assembly component 1 [Source:HGNC Symbol;Acc:HGNC:14280]	protein_coding
ENSMUSG00000003721	Insig2	insulin induced gene 2 [Source:MGI Symbol;Acc:MGI:1920249]	protein_coding	371.667	-0.225679	0.0956016	-2.36062	0.0182444	0.040771	852.981	0.122839	0.0687574	1.78656	0.0740084	0.146489	187.255	0.165642	0.140963	1.17508	0.239964	0.45237	0.0203473	INSIG2	insulin induced gene 2 [Source:HGNC Symbol;Acc:HGNC:20452]	protein_coding
ENSMUSG00000003762	Coq8b	coenzyme Q8B [Source:MGI Symbol;Acc:MGI:1924139]	protein_coding	252.13	-0.199152	0.114314	-1.74214	0.0814834	0.15099	499.276	0.217572	0.0859327	2.53189	0.0113451	0.0294738	#N/A	#N/A	#N/A	#N/A	#N/A	#N/A	#N/A	#N/A	#N/A	#N/A
ENSMUSG00000003848	Nob1	NIN1/RPN12 binding protein 1 homolog [Source:MGI Symbol;Acc:MGI:1914869]	protein_coding	1620.65	0.123318	0.048391	2.54836	0.0108229	0.025563	1885.45	-0.592011	0.0490881	-12.0602	1.71434e-33	9.07459e-32	943.492	-0.00588586	0.061816	-0.0952158	0.924143	0.965031	0.00348449	NOB1	NIN1/RPN12 binding protein 1 homolog (S. cerevisiae) [Source:HGNC Symbol;Acc:HGNC:29540]	protein_coding
ENSMUSG00000003865	Gys1	glycogen synthase 1, muscle [Source:MGI Symbol;Acc:MGI:101805]	protein_coding	1416.69	-0.581061	0.0533684	-10.8877	1.3189e-27	2.18262e-26	2719.4	0.77777	0.0492305	15.7985	3.18458e-56	4.62901e-54	984.045	0.370607	0.0622089	5.95746	2.56189e-09	3.87717e-08	0.288247	GYS1	glycogen synthase 1 (muscle) [Source:HGNC Symbol;Acc:HGNC:4706]	protein_coding
ENSMUSG00000003868	Ruvbl2	RuvB-like protein 2 [Source:MGI Symbol;Acc:MGI:1342299]	protein_coding	4910.97	-0.0436997	0.0328393	-1.33071	0.183283	0.295385	8955.68	0.159669	0.0372626	4.28498	1.82759e-05	8.59807e-05	2897.46	0.149808	0.0420881	3.5594	0.000371707	0.00226206	0.0239198	RUVBL2	RuvB-like AAA ATPase 2 [Source:HGNC Symbol;Acc:HGNC:10475]	protein_coding
ENSMUSG00000003873	Bax	BCL2-associated X protein [Source:MGI Symbol;Acc:MGI:99702]	protein_coding	2346.47	0.202047	0.0447214	4.5179	6.24573e-06	2.45068e-05	2559.87	-0.0828841	0.0450617	-1.83934	0.0658645	0.133	2123.62	-0.666853	0.0449682	-14.8294	9.4513e-50	1.0346e-47	0.0552715	BAX	BCL2-associated X protein [Source:HGNC Symbol;Acc:HGNC:959]	protein_coding
ENSMUSG00000003948	Mmd	monocyte to macrophage differentiation-associated [Source:MGI Symbol;Acc:MGI:1914718]	protein_coding	195.978	-0.12739	0.128391	-0.992211	0.321095	0.460562	241.527	0.836085	0.134222	6.22912	4.69068e-10	4.12829e-09	1104.43	0.177628	0.059491	2.98579	0.0028285	0.0134017	0.148512	MMD	monocyte to macrophage differentiation-associated [Source:HGNC Symbol;Acc:HGNC:7153]	protein_coding
ENSMUSG00000003970	Rpl8	ribosomal protein L8 [Source:MGI Symbol;Acc:MGI:1350927]	protein_coding	31010.3	-0.293198	0.0232953	-12.5861	2.51682e-36	5.80112e-35	41271.3	0.277449	0.031685	8.75648	2.01446e-18	3.98862e-17	25187	0.115377	0.0297983	3.87195	0.000107969	0.000747278	0.0320114	RPL8	ribosomal protein L8 [Source:HGNC Symbol;Acc:HGNC:10368]	protein_coding
ENSMUSG00000004032	Gstm5	glutathione S-transferase, mu 5 [Source:MGI Symbol;Acc:MGI:1309466]	protein_coding	57.7014	2.4698	0.281831	8.76342	1.89418e-18	2.01872e-17	582.588	-0.849668	0.0911428	-9.32238	1.13762e-20	2.67122e-19	29.7533	-0.599844	0.336758	-1.78123	0.0748742	0.197251	0.509668	GSTM3	glutathione S-transferase mu 3 (brain) [Source:HGNC Symbol;Acc:HGNC:4635]	protein_coding
ENSMUSG00000004035	Gstm7	glutathione S-transferase, mu 7 [Source:MGI Symbol;Acc:MGI:1915562]	protein_coding	54.4909	-0.592216	0.247621	-2.39163	0.0167739	0.0378015	180.23	0.484332	0.145242	3.33466	0.000854027	0.00293478	59.3279	0.14361	0.251278	0.571518	0.567648	0.762233	0.0695548	GSTM2	glutathione S-transferase mu 2 (muscle) [Source:HGNC Symbol;Acc:HGNC:4634]	protein_coding
ENSMUSG00000004043	Stat5a	signal transducer and activator of transcription 5A [Source:MGI Symbol;Acc:MGI:103036]	protein_coding	234.735	-0.708559	0.126454	-5.60329	2.1032e-08	1.08663e-07	146.659	1.55031	0.171188	9.0562	1.3507e-19	2.93801e-18	111.907	0.0505258	0.17469	0.289231	0.772404	0.89152	0.0783308	STAT5A	signal transducer and activator of transcription 5A [Source:HGNC Symbol;Acc:HGNC:11366]	protein_coding
ENSMUSG00000004044	Cavin1	caveolae associated 1 [Source:MGI Symbol;Acc:MGI:1277968]	protein_coding	1555.99	-0.267201	0.051997	-5.13877	2.76544e-07	1.27713e-06	1239.25	0.590275	0.0701148	8.41869	3.80717e-17	6.63448e-16	#N/A	#N/A	#N/A	#N/A	#N/A	#N/A	#N/A	#N/A	#N/A	#N/A
ENSMUSG00000004096	Cwc15	CWC15 spliceosome-associated protein [Source:MGI Symbol;Acc:MGI:1913320]	protein_coding	1402.5	0.214629	0.0558044	3.84609	0.00012002	0.000399684	2366.64	-0.00608441	0.0450475	-0.135066	0.892559	0.934292	855.222	0.172469	0.0686613	2.51188	0.0120091	0.0456883	-0.00104937	CWC15	CWC15 spliceosome-associated protein [Source:HGNC Symbol;Acc:HGNC:26939]	protein_coding
ENSMUSG00000004100	Ppan	peter pan homolog [Source:MGI Symbol;Acc:MGI:2178445]	protein_coding	2557.78	0.104828	0.0407755	2.57086	0.0101446	0.0241442	2556.62	-0.4605	0.0509272	-9.04231	1.53401e-19	3.32883e-18	190.567	-0.224862	0.132451	-1.6977	0.0895637	0.226069	0.103549	PPAN	peter pan homolog (Drosophila) [Source:HGNC Symbol;Acc:HGNC:9227]	protein_coding
ENSMUSG00000004110	Cacna1e	calcium channel, voltage-dependent, R type, alpha 1E subunit [Source:MGI Symbol;Acc:MGI:106217]	protein_coding	1.469	3.96913	1.73634	2.28592	0.0222589	0.048693	6.62895	-0.0174491	0.707613	-0.0246591	0.980327	0.989839	100.974	-0.951427	0.187237	-5.0814	3.74665e-07	4.1678e-06	0.0166015	CACNA1E	calcium channel, voltage-dependent, R type, alpha 1E subunit [Source:HGNC Symbol;Acc:HGNC:1392]	protein_coding
ENSMUSG00000004127	Trmt10a	tRNA methyltransferase 10A [Source:MGI Symbol;Acc:MGI:1920421]	protein_coding	546.554	0.516857	0.080314	6.43546	1.23104e-10	7.71023e-10	849.531	-0.180559	0.0687785	-2.62523	0.00865906	0.0232435	150.058	-0.167484	0.150273	-1.11453	0.265052	0.482731	0.0302407	TRMT10A	tRNA methyltransferase 10 homolog A (S. cerevisiae) [Source:HGNC Symbol;Acc:HGNC:28403]	protein_coding
ENSMUSG00000004221	Ikbkg	inhibitor of kappaB kinase gamma [Source:MGI Symbol;Acc:MGI:1338074]	protein_coding	543.523	-0.404106	0.0838707	-4.8182	1.44856e-06	6.1503e-06	858.43	0.100004	0.0689776	1.4498	0.147114	0.256887	60.5807	0.0221862	0.239053	0.0928089	0.926055	0.965502	0.00221871	IKBKG	inhibitor of kappa light polypeptide gene enhancer in B-cells, kinase gamma [Source:HGNC Symbol;Acc:HGNC:5961]	protein_coding
ENSMUSG00000004264	Phb2	prohibitin 2 [Source:MGI Symbol;Acc:MGI:102520]	protein_coding	5999.38	0.0577492	0.0295115	1.95684	0.0503665	0.0995742	6749.73	-0.241666	0.0334651	-7.22141	5.145e-13	6.13082e-12	4809.12	0.128332	0.0342637	3.74542	0.000180093	0.00118314	-0.0310134	PHB2	prohibitin 2 [Source:HGNC Symbol;Acc:HGNC:30306]	protein_coding
ENSMUSG00000004266	Ptpn6	protein tyrosine phosphatase, non-receptor type 6 [Source:MGI Symbol;Acc:MGI:96055]	protein_coding	701.812	0.523789	0.0741245	7.06634	1.59072e-12	1.15193e-11	2046.36	-3.02884	0.0639829	-47.3383	0	0	363.946	0.38805	0.0986419	3.93393	8.35679e-05	0.000589601	-1.17534	PTPN6	protein tyrosine phosphatase, non-receptor type 6 [Source:HGNC Symbol;Acc:HGNC:9658]	protein_coding
ENSMUSG00000004268	Emg1	EMG1 N1-specific pseudouridine methyltransferase [Source:MGI Symbol;Acc:MGI:1315195]	protein_coding	2444.82	0.164878	0.0430072	3.83373	0.000126216	0.000418755	3718.35	-0.220265	0.0408201	-5.396	6.81441e-08	4.56663e-07	299.202	-0.144997	0.112994	-1.28323	0.199413	0.400194	0.0319378	EMG1	EMG1 N1-specific pseudouridine methyltransferase [Source:HGNC Symbol;Acc:HGNC:16912]	protein_coding
ENSMUSG00000004270	Lpcat3	lysophosphatidylcholine acyltransferase 3 [Source:MGI Symbol;Acc:MGI:1315211]	protein_coding	1523.2	-0.654256	0.0498451	-13.1258	2.34334e-39	5.96347e-38	1454.49	0.116705	0.0583058	2.00159	0.0453286	0.0973822	214.201	0.0518746	0.128475	0.403771	0.686381	0.842389	0.00605399	LPCAT3	lysophosphatidylcholine acyltransferase 3 [Source:HGNC Symbol;Acc:HGNC:30244]	protein_coding
ENSMUSG00000004317	Clcn5	chloride channel, voltage-sensitive 5 [Source:MGI Symbol;Acc:MGI:99486]	protein_coding	218.193	0.906521	0.126017	7.19362	6.30962e-13	4.70177e-12	2523.33	-0.298076	0.0473337	-6.29733	3.02816e-10	2.71601e-09	264.901	-0.112274	0.113678	-0.987647	0.323326	0.54949	0.0334661	CLCN5	chloride channel, voltage-sensitive 5 [Source:HGNC Symbol;Acc:HGNC:2023]	protein_coding
ENSMUSG00000004319	Clcn3	chloride channel, voltage-sensitive 3 [Source:MGI Symbol;Acc:MGI:103555]	protein_coding	1827.55	-0.610559	0.046942	-13.0067	1.12125e-38	2.79115e-37	4935.38	0.453454	0.0462546	9.80344	1.08814e-22	2.90939e-21	1476.77	-0.168871	0.0508401	-3.32162	0.000894975	0.00490751	-0.0765755	CLCN3	chloride channel, voltage-sensitive 3 [Source:HGNC Symbol;Acc:HGNC:2021]	protein_coding
ENSMUSG00000004328	Hif3a	hypoxia inducible factor 3, alpha subunit [Source:MGI Symbol;Acc:MGI:1859778]	protein_coding	256.772	-0.13842	0.11985	-1.15495	0.248113	0.377584	1769.93	1.39379	0.054184	25.7234	6.40177e-146	5.58325e-143	241.193	0.21504	0.118409	1.81608	0.0693574	0.184984	0.299722	HIF3A	hypoxia inducible factor 3, alpha subunit [Source:HGNC Symbol;Acc:HGNC:15825]	protein_coding
ENSMUSG00000004341	Gpx6	glutathione peroxidase 6 [Source:MGI Symbol;Acc:MGI:1922762]	protein_coding	15.8031	2.49866	0.548347	4.55672	5.19592e-06	2.0616e-05	11.5508	-0.87952	0.571144	-1.53993	0.123578	0.223165	#N/A	#N/A	#N/A	#N/A	#N/A	#N/A	#N/A	#N/A	#N/A	#N/A
ENSMUSG00000004356	Utp20	UTP20 small subunit processome component [Source:MGI Symbol;Acc:MGI:1917933]	protein_coding	3630.76	0.223114	0.0897582	2.48573	0.0129287	0.0299444	4581.85	-0.52828	0.0513593	-10.286	8.15239e-25	2.57433e-23	2186.48	-0.493806	0.0529208	-9.33104	1.04834e-20	3.66776e-19	0.260868	UTP20	UTP20, small subunit (SSU) processome component, homolog (yeast) [Source:HGNC Symbol;Acc:HGNC:17897]	protein_coding
ENSMUSG00000004360	9330159F19Rik	RIKEN cDNA 9330159F19 gene [Source:MGI Symbol;Acc:MGI:3036239]	protein_coding	3.9852	-0.0586199	0.918778	-0.0638021	0.949128	0.972003	19.5238	1.17782	0.447812	2.63017	0.00853412	0.0229586	1.13817	2.39721	1.87436	1.27895	0.200915	#N/A	2.8235	KIAA0408	KIAA0408 [Source:HGNC Symbol;Acc:HGNC:21636]	protein_coding
ENSMUSG00000004371	Il11	interleukin 11 [Source:MGI Symbol;Acc:MGI:107613]	protein_coding	4.60391	2.52112	1.0194	2.47314	0.0133932	0.030912	12.255	-0.573812	0.523923	-1.09522	0.273419	0.415264	68.4929	-0.495144	0.229209	-2.16023	0.0307546	0.0982023	0.28412	IL11	interleukin 11 [Source:HGNC Symbol;Acc:HGNC:5966]	protein_coding
ENSMUSG00000004393	Ddx56	DEAD box helicase 56 [Source:MGI Symbol;Acc:MGI:1277172]	protein_coding	1751.66	0.179888	0.0484266	3.71465	0.000203483	0.000654799	2888.67	-0.578967	0.0426999	-13.559	7.0111e-42	5.60735e-40	1303.62	-0.122314	0.0557703	-2.19318	0.0282947	0.0923193	0.0708158	DDX56	DEAD (Asp-Glu-Ala-Asp) box helicase 56 [Source:HGNC Symbol;Acc:HGNC:18193]	protein_coding
ENSMUSG00000004415	Col26a1	collagen, type XXVI, alpha 1 [Source:MGI Symbol;Acc:MGI:2155345]	protein_coding	196.847	-4.05142	0.206105	-19.657	5.03528e-86	3.41286e-84	8.91178	0.197168	0.609164	0.32367	0.746188	0.837803	2304.12	-0.295564	0.0473636	-6.24033	4.36636e-10	7.15418e-09	-0.058276	COL26A1	collagen, type XXVI, alpha 1 [Source:HGNC Symbol;Acc:HGNC:18038]	protein_coding
ENSMUSG00000004451	Ralb	v-ral simian leukemia viral oncogene B [Source:MGI Symbol;Acc:MGI:1927244]	protein_coding	1275.61	-0.21547	0.053662	-4.01532	5.93651e-05	0.000205769	1974.35	0.427248	0.0538615	7.93234	2.15048e-15	3.24968e-14	705.848	0.215992	0.071513	3.02031	0.00252512	0.012197	0.0922819	RALB	v-ral simian leukemia viral oncogene homolog B [Source:HGNC Symbol;Acc:HGNC:9840]	protein_coding
ENSMUSG00000004460	Dnajb11	DnaJ heat shock protein family (Hsp40) member B11 [Source:MGI Symbol;Acc:MGI:1915088]	protein_coding	1536.7	0.222877	0.0501426	4.44486	8.79475e-06	3.38934e-05	2343.61	-0.611425	0.0506762	-12.0653	1.61016e-33	8.57271e-32	1249.02	-0.0524574	0.0567994	-0.923556	0.355717	0.583585	0.0320738	DNAJB11	DnaJ (Hsp40) homolog, subfamily B, member 11 [Source:HGNC Symbol;Acc:HGNC:14889]	protein_coding
ENSMUSG00000004500	Zfp324	zinc finger protein 324 [Source:MGI Symbol;Acc:MGI:2444641]	protein_coding	97.0107	0.209046	0.186773	1.11925	0.263033	0.395454	204.047	-0.586244	0.130858	-4.48002	7.46366e-06	3.73489e-05	47.6588	0.319975	0.263351	1.21501	0.224361	0.432437	-0.187583	ZNF324B	zinc finger protein 324B [Source:HGNC Symbol;Acc:HGNC:33107]	protein_coding
ENSMUSG00000004500	Zfp324	zinc finger protein 324 [Source:MGI Symbol;Acc:MGI:2444641]	protein_coding	97.0107	0.209046	0.186773	1.11925	0.263033	0.395454	204.047	-0.586244	0.130858	-4.48002	7.46366e-06	3.73489e-05	126.096	0.0836815	0.168186	0.497552	0.6188	0.798817	-0.0490578	ZNF324	zinc finger protein 324 [Source:HGNC Symbol;Acc:HGNC:14096]	protein_coding
ENSMUSG00000004530	Coro1c	coronin, actin binding protein 1C [Source:MGI Symbol;Acc:MGI:1345964]	protein_coding	3157.86	0.387729	0.0401687	9.65251	4.79649e-22	6.21486e-21	4316.66	-0.252025	0.0396367	-6.35836	2.03921e-10	1.87209e-09	5130.28	-0.22236	0.0346738	-6.4129	1.42775e-10	2.45663e-09	0.0560401	CORO1C	coronin, actin binding protein, 1C [Source:HGNC Symbol;Acc:HGNC:2254]	protein_coding
ENSMUSG00000004558	Ndrg2	N-myc downstream regulated gene 2 [Source:MGI Symbol;Acc:MGI:1352498]	protein_coding	364.638	-0.0633857	0.0975765	-0.6496	0.515951	0.651746	1126.11	0.9938	0.0650424	15.2793	1.05134e-52	1.30989e-50	139.026	0.482039	0.156241	3.08524	0.00203389	0.0101117	0.479051	NDRG2	NDRG family member 2 [Source:HGNC Symbol;Acc:HGNC:14460]	protein_coding
ENSMUSG00000004561	Mettl17	methyltransferase like 17 [Source:MGI Symbol;Acc:MGI:1098577]	protein_coding	353.542	0.404354	0.0998457	4.04979	5.12641e-05	0.000179232	658.089	-0.420507	0.0788248	-5.3347	9.57016e-08	6.30041e-07	639.502	-0.0958915	0.0763599	-1.25578	0.209195	0.413309	0.040323	METTL17	methyltransferase like 17 [Source:HGNC Symbol;Acc:HGNC:19280]	protein_coding
ENSMUSG00000004568	Arhgef18	rho/rac guanine nucleotide exchange factor (GEF) 18 [Source:MGI Symbol;Acc:MGI:2142567]	protein_coding	1662.26	-0.302983	0.051282	-5.90818	3.45912e-09	1.92e-08	1861.86	0.497801	0.0503916	9.87866	5.15183e-23	1.41888e-21	1220.96	0.0244671	0.0584672	0.418477	0.675599	0.835971	0.0121798	ARHGEF18	Rho/Rac guanine nucleotide exchange factor (GEF) 18 [Source:HGNC Symbol;Acc:HGNC:17090]	protein_coding
ENSMUSG00000004591	Pkn2	protein kinase N2 [Source:MGI Symbol;Acc:MGI:109211]	protein_coding	2684.31	-0.104972	0.0394581	-2.66035	0.00780603	0.0190712	4097	0.0244746	0.040587	0.603016	0.546498	0.685415	1045.65	-0.123161	0.0624349	-1.97262	0.0485384	0.140254	-0.00301431	PKN2	protein kinase N2 [Source:HGNC Symbol;Acc:HGNC:9406]	protein_coding
ENSMUSG00000004626	Stxbp2	syntaxin binding protein 2 [Source:MGI Symbol;Acc:MGI:107370]	protein_coding	1198.2	-1.01345	0.0576212	-17.5881	3.03746e-69	1.52893e-67	1987.75	0.157924	0.0482786	3.27109	0.00107133	0.00359499	73.5136	0.217949	0.216812	1.00524	0.314781	0.539749	0.0344193	STXBP2	syntaxin binding protein 2 [Source:HGNC Symbol;Acc:HGNC:11445]	protein_coding
ENSMUSG00000004633	Chn2	chimerin 2 [Source:MGI Symbol;Acc:MGI:1917243]	protein_coding	20.2832	0.380467	0.424757	0.895728	0.370398	0.513838	64.4961	-0.742162	0.233087	-3.18406	0.00145225	0.00472684	42.3279	-0.112013	0.286409	-0.391094	0.695728	0.847942	0.0831319	CHN2	chimerin 2 [Source:HGNC Symbol;Acc:HGNC:1944]	protein_coding
ENSMUSG00000004637	Wwox	WW domain-containing oxidoreductase [Source:MGI Symbol;Acc:MGI:1931237]	protein_coding	275.344	-0.982259	0.112239	-8.75147	2.106e-18	2.23982e-17	228.497	0.506525	0.128037	3.95609	7.61859e-05	0.000322698	230.403	0.0528633	0.123	0.429783	0.667353	0.830774	0.0267766	WWOX	WW domain containing oxidoreductase [Source:HGNC Symbol;Acc:HGNC:12799]	protein_coding
ENSMUSG00000004655	Aqp1	aquaporin 1 [Source:MGI Symbol;Acc:MGI:103201]	protein_coding	118.111	6.84481	0.606744	11.2812	1.62484e-29	2.90168e-28	2.30815	-0.869048	1.2003	-0.724024	0.469051	#N/A	1.32963	-0.0658624	1.60379	-0.0410667	0.967243	#N/A	0.0572376	AQP1	aquaporin 1 (Colton blood group) [Source:HGNC Symbol;Acc:HGNC:633]	protein_coding
ENSMUSG00000004661	Arid3b	AT rich interactive domain 3B (BRIGHT-like) [Source:MGI Symbol;Acc:MGI:1930768]	protein_coding	1462.76	0.410589	0.0525743	7.80969	5.73285e-15	4.93236e-14	2501.68	-0.185739	0.0467967	-3.96907	7.21546e-05	0.000306971	2823.66	-0.137554	0.0409488	-3.35916	0.000781791	0.00435785	0.0255491	ARID3B	AT rich interactive domain 3B (BRIGHT-like) [Source:HGNC Symbol;Acc:HGNC:14350]	protein_coding
ENSMUSG00000004667	Polr2e	polymerase (RNA) II (DNA directed) polypeptide E [Source:MGI Symbol;Acc:MGI:1913670]	protein_coding	3609.81	0.122973	0.0349615	3.51738	0.00043583	0.00133532	3210.66	-0.0992583	0.0435326	-2.28009	0.0226023	0.0537125	2890.55	0.10069	0.0392701	2.56405	0.0103459	0.0402798	-0.00999436	POLR2E	polymerase (RNA) II (DNA directed) polypeptide E, 25kDa [Source:HGNC Symbol;Acc:HGNC:9192]	protein_coding
ENSMUSG00000004668	Abca13	ATP-binding cassette, sub-family A (ABC1), member 13 [Source:MGI Symbol;Acc:MGI:2388707]	protein_coding	3.25285	3.10384	1.31996	2.35146	0.0187	0.0416758	2.5178	-0.566484	1.23263	-0.459574	0.645822	#N/A	1.00542	-1.1016	1.90995	-0.576767	0.564097	#N/A	0.624038	ABCA13	ATP-binding cassette, sub-family A (ABC1), member 13 [Source:HGNC Symbol;Acc:HGNC:14638]	protein_coding
ENSMUSG00000004698	Hdac9	histone deacetylase 9 [Source:MGI Symbol;Acc:MGI:1931221]	protein_coding	18.5481	4.10502	0.684573	5.99647	2.01656e-09	1.1412e-08	69.0983	-0.296077	0.229679	-1.28909	0.197366	0.324629	127.447	-1.49834	0.176314	-8.49815	1.92632e-17	5.63708e-16	0.443626	HDAC9	histone deacetylase 9 [Source:HGNC Symbol;Acc:HGNC:14065]	protein_coding
ENSMUSG00000004768	Rab23	RAB23, member RAS oncogene family [Source:MGI Symbol;Acc:MGI:99833]	protein_coding	809.18	0.177402	0.0697667	2.54279	0.010997	0.0259333	844.966	-0.692199	0.0679162	-10.192	2.15399e-24	6.54275e-23	316.63	0.194125	0.108124	1.79539	0.0725908	0.192315	-0.134373	RAB23	RAB23, member RAS oncogene family [Source:HGNC Symbol;Acc:HGNC:14263]	protein_coding
ENSMUSG00000004771	Rab11a	RAB11A, member RAS oncogene family [Source:MGI Symbol;Acc:MGI:1858202]	protein_coding	726.354	-0.0444908	0.0706408	-0.629818	0.528814	0.663343	1675.6	0.152617	0.0545716	2.79663	0.00516381	0.0147474	2490.59	0.0644286	0.0442649	1.45553	0.145524	0.321145	0.00983289	RAB11A	RAB11A, member RAS oncogene family [Source:HGNC Symbol;Acc:HGNC:9760]	protein_coding
ENSMUSG00000004788	Eif2b2	eukaryotic translation initiation factor 2B, subunit 2 beta [Source:MGI Symbol;Acc:MGI:2145118]	protein_coding	1268.64	0.275243	0.0546015	5.04095	4.63229e-07	2.08992e-06	1897.56	-0.294829	0.050042	-5.89163	3.82416e-09	2.9957e-08	532.468	-0.00963291	0.0817177	-0.11788	0.906162	0.958835	0.00284006	EIF2B2	eukaryotic translation initiation factor 2B, subunit 2 beta, 39kDa [Source:HGNC Symbol;Acc:HGNC:3258]	protein_coding
ENSMUSG00000004789	Dlst	dihydrolipoamide S-succinyltransferase (E2 component of 2-oxo-glutarate complex) [Source:MGI Symbol;Acc:MGI:1926170]	protein_coding	2531.26	0.104763	0.0399843	2.62011	0.00879016	0.0212306	4348.53	-0.126168	0.0371704	-3.39433	0.000687977	0.00241784	2222.69	-0.0836976	0.0440551	-1.89984	0.0574538	0.159925	0.01056	DLST	dihydrolipoamide S-succinyltransferase (E2 component of 2-oxo-glutarate complex) [Source:HGNC Symbol;Acc:HGNC:2911]	protein_coding
ENSMUSG00000004837	Grap	GRB2-related adaptor protein [Source:MGI Symbol;Acc:MGI:1918770]	protein_coding	3.11614	4.00997	1.47325	2.72184	0.00649189	0.0161258	4.61613	-1.13528	0.98131	-1.1569	0.247314	0.385221	2.21745	-0.293546	1.29062	-0.227445	0.820077	#N/A	0.333256	GRAP	GRB2-related adaptor protein [Source:HGNC Symbol;Acc:HGNC:4562]	protein_coding
ENSMUSG00000004846	Plod3	procollagen-lysine, 2-oxoglutarate 5-dioxygenase 3 [Source:MGI Symbol;Acc:MGI:1347008]	protein_coding	892.985	-0.0407183	0.062698	-0.649436	0.516056	0.651839	1513.31	0.214783	0.0566024	3.79459	0.000147888	0.000593336	1192.19	-0.00246597	0.0569079	-0.0433326	0.965436	0.985424	-0.000529648	PLOD3	procollagen-lysine, 2-oxoglutarate 5-dioxygenase 3 [Source:HGNC Symbol;Acc:HGNC:9083]	protein_coding
ENSMUSG00000004849	Ap1s1	adaptor protein complex AP-1, sigma 1 [Source:MGI Symbol;Acc:MGI:1098244]	protein_coding	1004.03	-0.113244	0.0612699	-1.84829	0.0645611	0.123477	1258.18	0.159897	0.0600573	2.66241	0.00775841	0.0211735	1070.57	0.126236	0.0615661	2.05041	0.0403244	0.121724	0.0201847	AP1S1	adaptor-related protein complex 1, sigma 1 subunit [Source:HGNC Symbol;Acc:HGNC:559]	protein_coding
ENSMUSG00000004864	Mapk13	mitogen-activated protein kinase 13 [Source:MGI Symbol;Acc:MGI:1346864]	protein_coding	209.162	-0.773901	0.138347	-5.5939	2.22023e-08	1.14278e-07	440.954	0.709063	0.0937571	7.56277	3.94587e-14	5.26355e-13	304.736	0.176878	0.108468	1.63069	0.102955	0.250802	0.125418	MAPK13	mitogen-activated protein kinase 13 [Source:HGNC Symbol;Acc:HGNC:6875]	protein_coding
ENSMUSG00000004880	Lbr	lamin B receptor [Source:MGI Symbol;Acc:MGI:2138281]	protein_coding	3966.73	-0.331584	0.0369508	-8.97366	2.8681e-19	3.21869e-18	6554.9	0.137503	0.0371113	3.70516	0.000211254	0.00082147	3133.31	-0.24737	0.0420659	-5.88053	4.08943e-09	6.05039e-08	-0.0340142	LBR	lamin B receptor [Source:HGNC Symbol;Acc:HGNC:6518]	protein_coding
ENSMUSG00000004892	Bcan	brevican [Source:MGI Symbol;Acc:MGI:1096385]	protein_coding	7.40771	0.936175	0.673938	1.38911	0.164799	0.271409	8.97131	-1.66851	0.674321	-2.47435	0.013348	0.0339445	22.0918	-0.531226	0.38958	-1.36359	0.172697	0.362863	0.886354	BCAN	brevican [Source:HGNC Symbol;Acc:HGNC:23059]	protein_coding
ENSMUSG00000004897	Hdgf	heparin binding growth factor [Source:MGI Symbol;Acc:MGI:1194494]	protein_coding	13311.2	-0.492892	0.0251131	-19.6269	9.11753e-86	6.13924e-84	22937.2	0.144757	0.0301917	4.79461	1.6299e-06	9.1178e-06	7460.32	0.425578	0.0313009	13.5964	4.2091e-42	3.52596e-40	0.0616055	HDGF	hepatoma-derived growth factor [Source:HGNC Symbol;Acc:HGNC:4856]	protein_coding
ENSMUSG00000004929	Thop1	thimet oligopeptidase 1 [Source:MGI Symbol;Acc:MGI:1354165]	protein_coding	2785.95	0.268397	0.0415001	6.46737	9.97207e-11	6.30143e-10	5455.39	-0.238878	0.0374414	-6.38004	1.77042e-10	1.64178e-09	2101.01	-0.103729	0.0484287	-2.1419	0.0322017	0.101839	0.0247786	THOP1	thimet oligopeptidase 1 [Source:HGNC Symbol;Acc:HGNC:11793]	protein_coding
ENSMUSG00000004936	Map2k1	mitogen-activated protein kinase kinase 1 [Source:MGI Symbol;Acc:MGI:1346866]	protein_coding	3409.08	-0.288047	0.0409534	-7.03353	2.01368e-12	1.45003e-11	4940.4	0.337133	0.0474746	7.10133	1.23559e-12	1.42415e-11	1783.77	0.0688534	0.0483752	1.42332	0.154643	0.335886	0.0232127	MAP2K1	mitogen-activated protein kinase kinase 1 [Source:HGNC Symbol;Acc:HGNC:6840]	protein_coding
ENSMUSG00000004937	Sgta	small glutamine-rich tetratricopeptide repeat (TPR)-containing, alpha [Source:MGI Symbol;Acc:MGI:1098703]	protein_coding	2046.54	0.310771	0.0451874	6.87737	6.09663e-12	4.21145e-11	2871.53	-0.0915143	0.0445859	-2.05254	0.0401173	0.087878	2134.92	-0.086483	0.0445873	-1.93963	0.0524242	0.149	0.00791443	SGTA	small glutamine-rich tetratricopeptide repeat (TPR)-containing, alpha [Source:HGNC Symbol;Acc:HGNC:10819]	protein_coding
ENSMUSG00000004952	Rasa4	RAS p21 protein activator 4 [Source:MGI Symbol;Acc:MGI:1858600]	protein_coding	266.242	-0.0194359	0.111979	-0.173567	0.862206	0.914388	290.907	0.302866	0.110553	2.73956	0.00615222	0.0172343	6.84907	0.446602	0.70563	0.632912	0.526791	0.730855	0.135261	RASA4B	RAS p21 protein activator 4B [Source:HGNC Symbol;Acc:HGNC:35202]	protein_coding
ENSMUSG00000004952	Rasa4	RAS p21 protein activator 4 [Source:MGI Symbol;Acc:MGI:1858600]	protein_coding	266.242	-0.0194359	0.111979	-0.173567	0.862206	0.914388	290.907	0.302866	0.110553	2.73956	0.00615222	0.0172343	2.78929	1.61671	1.15908	1.39482	0.163069	#N/A	0.489647	RASA4	RAS p21 protein activator 4 [Source:HGNC Symbol;Acc:HGNC:23181]	protein_coding
ENSMUSG00000004980	Hnrnpa2b1	heterogeneous nuclear ribonucleoprotein A2/B1 [Source:MGI Symbol;Acc:MGI:104819]	protein_coding	21449.1	0.323995	0.0231429	13.9998	1.56417e-44	4.60221e-43	46841.5	-0.0136121	0.0264677	-0.514291	0.607049	0.736786	34890	0.0588537	0.0241718	2.43481	0.0148996	0.0549059	-0.00080112	HNRNPA2B1	heterogeneous nuclear ribonucleoprotein A2/B1 [Source:HGNC Symbol;Acc:HGNC:5033]	protein_coding
ENSMUSG00000005034	Prkacb	protein kinase, cAMP dependent, catalytic, beta [Source:MGI Symbol;Acc:MGI:97594]	protein_coding	982.054	-0.151795	0.059878	-2.53508	0.0112422	0.026462	2287.56	0.236984	0.0511	4.63766	3.5237e-06	1.86414e-05	658.057	0.00988311	0.0776087	0.127345	0.898667	0.956514	0.00234214	PRKACB	protein kinase, cAMP-dependent, catalytic, beta [Source:HGNC Symbol;Acc:HGNC:9381]	protein_coding
ENSMUSG00000005043	Sgsh	N-sulfoglucosamine sulfohydrolase (sulfamidase) [Source:MGI Symbol;Acc:MGI:1350341]	protein_coding	72.3064	0.746464	0.222502	3.35486	0.000794041	0.00233394	124.223	-0.733727	0.168504	-4.35437	1.33453e-05	6.42193e-05	249.469	0.00336879	0.117182	0.0287483	0.977065	0.99078	-0.00247177	SGSH	N-sulfoglucosamine sulfohydrolase [Source:HGNC Symbol;Acc:HGNC:10818]	protein_coding
ENSMUSG00000005045	Chd5	chromodomain helicase DNA binding protein 5 [Source:MGI Symbol;Acc:MGI:3036258]	protein_coding	186.105	-1.82705	0.149025	-12.26	1.48478e-34	3.21994e-33	334.178	0.458591	0.104037	4.40798	1.04341e-05	5.10689e-05	27.1721	-1.00784	0.363971	-2.76901	0.00562274	0.0241111	-0.462185	CHD5	chromodomain helicase DNA binding protein 5 [Source:HGNC Symbol;Acc:HGNC:16816]	protein_coding
ENSMUSG00000005054	Cstb	cystatin B [Source:MGI Symbol;Acc:MGI:109514]	protein_coding	1744.69	-0.874237	0.0517971	-16.8781	6.52063e-64	2.95616e-62	1393.63	0.232831	0.0557328	4.17764	2.94547e-05	0.00013363	1648.01	0.305887	0.0499344	6.12576	9.02496e-10	1.43267e-08	0.07122	CSTB	cystatin B (stefin B) [Source:HGNC Symbol;Acc:HGNC:2482]	protein_coding
ENSMUSG00000005087	Cd44	CD44 antigen [Source:MGI Symbol;Acc:MGI:88338]	protein_coding	161.173	6.17102	0.420001	14.6929	7.16099e-49	2.33437e-47	113.898	-0.464453	0.174004	-2.6692	0.00760314	0.0207993	833.694	-2.39914	0.0768703	-31.2103	7.72748e-214	8.61759e-211	1.11429	CD44	CD44 molecule (Indian blood group) [Source:HGNC Symbol;Acc:HGNC:1681]	protein_coding
ENSMUSG00000005102	Eif2ak4	eukaryotic translation initiation factor 2 alpha kinase 4 [Source:MGI Symbol;Acc:MGI:1353427]	protein_coding	710.459	-0.0681382	0.0751398	-0.906819	0.364502	0.507511	1482.65	0.344206	0.0551296	6.24357	4.27689e-10	3.77682e-09	3162.78	-0.182243	0.0381684	-4.77472	1.79961e-06	1.7969e-05	-0.0627291	EIF2AK4	eukaryotic translation initiation factor 2 alpha kinase 4 [Source:HGNC Symbol;Acc:HGNC:19687]	protein_coding
ENSMUSG00000005103	Wdr1	WD repeat domain 1 [Source:MGI Symbol;Acc:MGI:1337100]	protein_coding	2334.57	0.141796	0.0423207	3.35051	0.000806639	0.00236961	2154.26	-0.570085	0.0472694	-12.0604	1.71032e-33	9.07459e-32	11891.2	0.0408938	0.0270755	1.51036	0.130951	0.298069	-0.023313	WDR1	WD repeat domain 1 [Source:HGNC Symbol;Acc:HGNC:12754]	protein_coding
ENSMUSG00000005124	Ccn4	cellular communication network factor 4 [Source:MGI Symbol;Acc:MGI:1197008]	protein_coding	128.421	5.27881	0.360097	14.6594	1.17322e-48	3.80638e-47	49.858	-0.412012	0.262588	-1.56904	0.116638	0.212771	#N/A	#N/A	#N/A	#N/A	#N/A	#N/A	#N/A	#N/A	#N/A	#N/A
ENSMUSG00000005142	Man2b1	mannosidase 2, alpha B1 [Source:MGI Symbol;Acc:MGI:107286]	protein_coding	1394.08	-0.480601	0.0516111	-9.31198	1.25466e-20	1.5166e-19	2083.58	0.0277737	0.0507688	0.547061	0.584337	0.717685	766.975	0.245004	0.0711637	3.44282	0.000575675	0.00331882	0.00680466	MAN2B1	mannosidase, alpha, class 2B, member 1 [Source:HGNC Symbol;Acc:HGNC:6826]	protein_coding
ENSMUSG00000005161	Prdx2	peroxiredoxin 2 [Source:MGI Symbol;Acc:MGI:109486]	protein_coding	2620.5	-0.110282	0.0415498	-2.65421	0.00794942	0.01938	7469.72	0.0702442	0.037756	1.86048	0.0628178	0.127664	1973.29	0.312921	0.0464634	6.73479	1.64172e-11	3.09981e-10	0.0219809	PRDX2	peroxiredoxin 2 [Source:HGNC Symbol;Acc:HGNC:9353]	protein_coding
ENSMUSG00000005198	Polr2a	polymerase (RNA) II (DNA directed) polypeptide A [Source:MGI Symbol;Acc:MGI:98086]	protein_coding	9841.44	0.165638	0.0613525	2.69977	0.00693875	0.0171131	9143.3	-0.301055	0.0464764	-6.47758	9.32069e-11	8.94229e-10	1646.02	-0.186452	0.0535968	-3.47878	0.000503694	0.00295153	0.0561322	POLR2A	polymerase (RNA) II (DNA directed) polypeptide A, 220kDa [Source:HGNC Symbol;Acc:HGNC:9187]	protein_coding
ENSMUSG00000005204	Senp3	SUMO/sentrin specific peptidase 3 [Source:MGI Symbol;Acc:MGI:2158736]	protein_coding	5029.9	0.604909	0.0323163	18.7184	3.50745e-78	2.1186e-76	3811.24	-0.538199	0.0405939	-13.2581	4.04881e-40	3.01439e-38	619.586	0.0943108	0.0760387	1.2403	0.214865	0.420284	-0.050758	SENP3	SUMO1/sentrin/SMT3 specific peptidase 3 [Source:HGNC Symbol;Acc:HGNC:17862]	protein_coding
ENSMUSG00000005204	Senp3	SUMO/sentrin specific peptidase 3 [Source:MGI Symbol;Acc:MGI:2158736]	protein_coding	5029.9	0.604909	0.0323163	18.7184	3.50745e-78	2.1186e-76	3811.24	-0.538199	0.0405939	-13.2581	4.04881e-40	3.01439e-38	1.81629	-1.52134	1.44622	-1.05194	0.292828	#N/A	0.818784	SENP3-EIF4A1	SENP3-EIF4A1 readthrough (NMD candidate) [Source:HGNC Symbol;Acc:HGNC:49182]	protein_coding
ENSMUSG00000005225	Plekha8	pleckstrin homology domain containing, family A (phosphoinositide binding specific) member 8 [Source:MGI Symbol;Acc:MGI:2681164]	protein_coding	895.514	0.135639	0.0644097	2.10588	0.0352147	0.0729772	1195.31	-0.97772	0.064728	-15.105	1.49999e-51	1.76104e-49	1906.98	-0.228403	0.0458631	-4.9801	6.35499e-07	6.83085e-06	0.223314	PLEKHA8	pleckstrin homology domain containing, family A (phosphoinositide binding specific) member 8 [Source:HGNC Symbol;Acc:HGNC:30037]	protein_coding
ENSMUSG00000005233	Spc25	SPC25, NDC80 kinetochore complex component, homolog (S. cerevisiae) [Source:MGI Symbol;Acc:MGI:1913692]	protein_coding	924.138	-0.270571	0.0656568	-4.121	3.77236e-05	0.000134408	2466.79	0.478374	0.0485609	9.851	6.78652e-23	1.85239e-21	192.531	0.318583	0.141033	2.25892	0.0238884	0.0804685	0.152401	SPC25	SPC25, NDC80 kinetochore complex component [Source:HGNC Symbol;Acc:HGNC:24031]	protein_coding
ENSMUSG00000005262	Ufd1	ubiquitin recognition factor in ER-associated degradation 1 [Source:MGI Symbol;Acc:MGI:109353]	protein_coding	914.446	0.363862	0.0635293	5.72747	1.01938e-08	5.41515e-08	1045.65	-0.184897	0.0638876	-2.8941	0.00380244	0.0112199	#N/A	#N/A	#N/A	#N/A	#N/A	#N/A	#N/A	#N/A	#N/A	#N/A
ENSMUSG00000005267	Zfp287	zinc finger protein 287 [Source:MGI Symbol;Acc:MGI:2176561]	protein_coding	23.6887	2.75507	0.462258	5.96002	2.52205e-09	1.41672e-08	63.4471	-1.77449	0.254368	-6.97605	3.03588e-12	3.37596e-11	94.663	0.429101	0.19622	2.18684	0.0287544	0.0934373	-0.761434	ZNF287	zinc finger protein 287 [Source:HGNC Symbol;Acc:HGNC:13502]	protein_coding
ENSMUSG00000005268	Prlr	prolactin receptor [Source:MGI Symbol;Acc:MGI:97763]	protein_coding	13.6701	1.59582	0.530044	3.01073	0.00260617	0.00697549	12.3157	-0.0834877	0.528078	-0.158097	0.87438	0.923066	103.121	0.270698	0.183311	1.47671	0.139753	0.312131	-0.0225999	PRLR	prolactin receptor [Source:HGNC Symbol;Acc:HGNC:9446]	protein_coding
ENSMUSG00000005299	Letm1	leucine zipper-EF-hand containing transmembrane protein 1 [Source:MGI Symbol;Acc:MGI:1932557]	protein_coding	1094.89	0.540319	0.0636271	8.49197	2.0317e-17	2.04735e-16	1775.25	-0.354585	0.0526133	-6.73946	1.58979e-11	1.66288e-10	1389.53	-0.0226342	0.0541682	-0.41785	0.676057	0.836371	0.00802574	LETM1	leucine zipper-EF-hand containing transmembrane protein 1 [Source:HGNC Symbol;Acc:HGNC:6556]	protein_coding
ENSMUSG00000005354	Txn2	thioredoxin 2 [Source:MGI Symbol;Acc:MGI:1929468]	protein_coding	1613.33	0.0789244	0.049714	1.58757	0.112384	0.197758	2472.68	-0.171607	0.0463392	-3.70329	0.00021282	0.000826505	918.53	0.196144	0.0684029	2.86747	0.00413763	0.0186199	-0.0336597	TXN2	thioredoxin 2 [Source:HGNC Symbol;Acc:HGNC:17772]	protein_coding
ENSMUSG00000005360	Slc1a3	solute carrier family 1 (glial high affinity glutamate transporter), member 3 [Source:MGI Symbol;Acc:MGI:99917]	protein_coding	81.5614	-2.13975	0.226669	-9.43999	3.72814e-21	4.63187e-20	1498.3	0.0169295	0.0551494	0.306975	0.758863	0.846347	304.976	-0.739219	0.112782	-6.55439	5.58697e-11	1.01309e-09	-0.0125146	SLC1A3	solute carrier family 1 (glial high affinity glutamate transporter), member 3 [Source:HGNC Symbol;Acc:HGNC:10941]	protein_coding
ENSMUSG00000005374	Tbl2	transducin (beta)-like 2 [Source:MGI Symbol;Acc:MGI:1351652]	protein_coding	1275.82	-0.0405255	0.0547016	-0.740847	0.458786	0.601259	2133.93	0.596972	0.054794	10.8948	1.21977e-27	4.60621e-26	295.487	0.52509	0.112122	4.6832	2.82434e-06	2.71962e-05	0.313464	TBL2	transducin (beta)-like 2 [Source:HGNC Symbol;Acc:HGNC:11586]	protein_coding
ENSMUSG00000005378	Bud23	BUD23, rRNA methyltransferase and ribosome maturation factor [Source:MGI Symbol;Acc:MGI:1913388]	protein_coding	905.26	0.0351576	0.0619466	0.567546	0.570343	0.701176	1740	-0.226077	0.0535711	-4.22013	2.44159e-05	0.000112328	#N/A	#N/A	#N/A	#N/A	#N/A	#N/A	#N/A	#N/A	#N/A	#N/A
ENSMUSG00000005397	Nid1	nidogen 1 [Source:MGI Symbol;Acc:MGI:97342]	protein_coding	5830.04	-0.422388	0.0347868	-12.1422	6.31097e-34	1.3417e-32	356.364	0.375725	0.102932	3.65021	0.000262024	0.000997914	1364.72	-0.233713	0.0572553	-4.08195	4.46598e-05	0.000338515	-0.0878118	NID1	nidogen 1 [Source:HGNC Symbol;Acc:HGNC:7821]	protein_coding
ENSMUSG00000005410	Mcm5	minichromosome maintenance complex component 5 [Source:MGI Symbol;Acc:MGI:103197]	protein_coding	9548.51	0.00342104	0.0265286	0.128956	0.897392	0.939219	10716.5	-0.0849372	0.0306343	-2.77261	0.00556079	0.0157364	4967.42	-0.0286921	0.0353106	-0.812564	0.416468	0.640496	0.00243703	MCM5	minichromosome maintenance complex component 5 [Source:HGNC Symbol;Acc:HGNC:6948]	protein_coding
ENSMUSG00000005413	Hmox1	heme oxygenase 1 [Source:MGI Symbol;Acc:MGI:96163]	protein_coding	1220.77	-0.375596	0.0549579	-6.83425	8.24371e-12	5.64149e-11	2948.65	0.0378545	0.0478968	0.790334	0.429333	0.579198	463.406	-0.385868	0.0930535	-4.14673	3.37251e-05	0.000262662	-0.0146068	HMOX1	heme oxygenase (decycling) 1 [Source:HGNC Symbol;Acc:HGNC:5013]	protein_coding
ENSMUSG00000005417	Mprip	myosin phosphatase Rho interacting protein [Source:MGI Symbol;Acc:MGI:1349438]	protein_coding	2870.97	0.798112	0.0394004	20.2565	3.1156e-91	2.3183e-89	3752.3	-0.0953716	0.0410849	-2.32133	0.020269	0.0488855	3492.17	-0.0796065	0.0419964	-1.89555	0.0580189	0.161326	0.0075922	MPRIP	myosin phosphatase Rho interacting protein [Source:HGNC Symbol;Acc:HGNC:30321]	protein_coding
ENSMUSG00000005447	Pafah1b3	platelet-activating factor acetylhydrolase, isoform 1b, subunit 3 [Source:MGI Symbol;Acc:MGI:108414]	protein_coding	756.085	-0.242583	0.0699945	-3.46574	0.000528768	0.00159813	1256.98	0.177427	0.0670322	2.64689	0.00812369	0.0220162	608.865	0.361143	0.0794296	4.5467	5.44934e-06	5.01457e-05	0.0640763	PAFAH1B3	platelet-activating factor acetylhydrolase 1b, catalytic subunit 3 (29kDa) [Source:HGNC Symbol;Acc:HGNC:8576]	protein_coding
ENSMUSG00000005483	Dnajb1	DnaJ heat shock protein family (Hsp40) member B1 [Source:MGI Symbol;Acc:MGI:1931874]	protein_coding	1273.39	0.16783	0.0558363	3.00574	0.00264931	0.00708151	1382.48	-0.0857906	0.056509	-1.51818	0.12897	0.230875	1221.77	-0.0878802	0.0563342	-1.55998	0.118765	0.2781	0.00753929	DNAJB1	DnaJ (Hsp40) homolog, subfamily B, member 1 [Source:HGNC Symbol;Acc:HGNC:5270]	protein_coding
ENSMUSG00000005503	Evx1	even-skipped homeobox 1 [Source:MGI Symbol;Acc:MGI:95461]	protein_coding	2.79478	1.64353	1.15192	1.42678	0.153644	0.256036	11.4551	-2.74397	0.676304	-4.05731	4.96419e-05	0.00021725	4.97102	-5.80582	1.3741	-4.22517	2.38758e-05	0.000193117	15.931	EVX1	even-skipped homeobox 1 [Source:HGNC Symbol;Acc:HGNC:3506]	protein_coding
ENSMUSG00000005533	Igf1r	insulin-like growth factor I receptor [Source:MGI Symbol;Acc:MGI:96433]	protein_coding	656.944	-0.57401	0.0754899	-7.60379	2.8758e-14	2.36241e-13	1855.75	0.713594	0.0524583	13.6031	3.83961e-42	3.0979e-40	3235.11	-0.195838	0.0393292	-4.97945	6.37641e-07	6.84975e-06	-0.139749	IGF1R	insulin-like growth factor 1 receptor [Source:HGNC Symbol;Acc:HGNC:5465]	protein_coding
ENSMUSG00000005534	Insr	insulin receptor [Source:MGI Symbol;Acc:MGI:96575]	protein_coding	202.799	-0.0367814	0.127189	-0.289187	0.772438	0.857258	1020.16	0.336676	0.0677209	4.97153	6.64277e-07	3.93602e-06	446.797	-0.440603	0.0895653	-4.91934	8.68344e-07	9.13553e-06	-0.14834	INSR	insulin receptor [Source:HGNC Symbol;Acc:HGNC:6091]	protein_coding
ENSMUSG00000005540	Fcer2a	Fc receptor, IgE, low affinity II, alpha polypeptide [Source:MGI Symbol;Acc:MGI:95497]	protein_coding	1.03256	-3.52225	2.04993	-1.71823	0.0857547	#N/A	7.65521	1.83541	0.724421	2.53363	0.0112888	0.0293477	0.500614	2.39429	2.66429	0.898657	0.368835	#N/A	4.39451	FCER2	Fc fragment of IgE, low affinity II, receptor for (CD23) [Source:HGNC Symbol;Acc:HGNC:3612]	protein_coding
ENSMUSG00000005566	Trim28	tripartite motif-containing 28 [Source:MGI Symbol;Acc:MGI:109274]	protein_coding	33886.8	0.107277	0.0230743	4.64922	3.33193e-06	1.35662e-05	28296	-0.387738	0.0297767	-13.0215	9.23233e-39	6.38076e-37	17054.5	0.0628716	0.0304179	2.06692	0.0387413	0.117963	-0.0243777	TRIM28	tripartite motif containing 28 [Source:HGNC Symbol;Acc:HGNC:16384]	protein_coding
ENSMUSG00000005583	Mef2c	myocyte enhancer factor 2C [Source:MGI Symbol;Acc:MGI:99458]	protein_coding	19.5027	7.70144	1.22811	6.27097	3.58796e-10	2.16151e-09	10.0327	-0.26666	0.592898	-0.449757	0.652886	0.769968	20.5812	-0.36729	0.410963	-0.893731	0.371466	0.599608	0.0979416	MEF2C	myocyte enhancer factor 2C [Source:HGNC Symbol;Acc:HGNC:6996]	protein_coding
ENSMUSG00000005609	Ctr9	CTR9 homolog, Paf1/RNA polymerase II complex component [Source:MGI Symbol;Acc:MGI:109345]	protein_coding	1689.65	0.31971	0.0486396	6.57303	4.93003e-11	3.1849e-10	2603.42	-0.363248	0.044834	-8.10206	5.40352e-16	8.55976e-15	1786.4	0.0351153	0.0499467	0.703056	0.482021	0.696639	-0.0127556	CTR9	CTR9, Paf1/RNA polymerase II complex component [Source:HGNC Symbol;Acc:HGNC:16850]	protein_coding
ENSMUSG00000005610	Eif4g2	eukaryotic translation initiation factor 4, gamma 2 [Source:MGI Symbol;Acc:MGI:109207]	protein_coding	23753	0.0860662	0.0259139	3.32124	0.000896188	0.00260879	47672.6	-0.479356	0.0350226	-13.6871	1.21295e-42	1.00521e-40	29164.1	-0.148911	0.0253153	-5.88226	4.04711e-09	6.00271e-08	0.0713815	EIF4G2	eukaryotic translation initiation factor 4 gamma, 2 [Source:HGNC Symbol;Acc:HGNC:3297]	protein_coding
ENSMUSG00000005611	Irag1	inositol 1,4,5-triphosphate receptor associated 1 [Source:MGI Symbol;Acc:MGI:1338023]	protein_coding	2.60139	3.73564	1.50426	2.48338	0.0130143	0.0301189	0.680696	-1.49341	2.21307	-0.674811	0.499796	#N/A	#N/A	#N/A	#N/A	#N/A	#N/A	#N/A	#N/A	#N/A	#N/A	#N/A
ENSMUSG00000005625	Psmd4	proteasome (prosome, macropain) 26S subunit, non-ATPase, 4 [Source:MGI Symbol;Acc:MGI:1201670]	protein_coding	4105.38	0.0675804	0.0348059	1.94164	0.0521809	0.102825	4845.96	-0.0886012	0.0361824	-2.44874	0.0143358	0.0361354	2929.59	0.0726625	0.0425825	1.70639	0.087935	0.223208	-0.00643799	PSMD4	proteasome (prosome, macropain) 26S subunit, non-ATPase, 4 [Source:HGNC Symbol;Acc:HGNC:9561]	protein_coding
ENSMUSG00000005656	Snx6	sorting nexin 6 [Source:MGI Symbol;Acc:MGI:1919433]	protein_coding	1633.77	0.0525157	0.0503107	1.04383	0.296565	0.433893	2599.78	-0.247841	0.0443478	-5.58857	2.28947e-08	1.63477e-07	1365.46	0.107429	0.0546897	1.96434	0.0494911	0.142385	-0.0266253	SNX6	sorting nexin 6 [Source:HGNC Symbol;Acc:HGNC:14970]	protein_coding
ENSMUSG00000005672	Kit	KIT proto-oncogene receptor tyrosine kinase [Source:MGI Symbol;Acc:MGI:96677]	protein_coding	6182.57	0.125379	0.0344739	3.63692	0.000275918	0.000870969	1000.02	-0.14042	0.0683067	-2.05573	0.0398083	0.0873369	664.694	0.614272	0.0783355	7.84155	4.45034e-15	1.1525e-13	-0.0862562	KIT	v-kit Hardy-Zuckerman 4 feline sarcoma viral oncogene homolog [Source:HGNC Symbol;Acc:HGNC:6342]	protein_coding
ENSMUSG00000005674	Tomm40l	translocase of outer mitochondrial membrane 40-like [Source:MGI Symbol;Acc:MGI:3589112]	protein_coding	154.02	-0.277024	0.145378	-1.90555	0.0567084	0.110296	384.168	0.290913	0.0983958	2.95656	0.00311095	0.00940837	272.43	0.15092	0.113004	1.33553	0.181703	0.376249	0.0439045	TOMM40L	translocase of outer mitochondrial membrane 40 homolog (yeast)-like [Source:HGNC Symbol;Acc:HGNC:25756]	protein_coding
ENSMUSG00000005682	Pan2	PAN2 poly(A) specific ribonuclease subunit [Source:MGI Symbol;Acc:MGI:1918984]	protein_coding	1516.66	-0.347694	0.0511475	-6.79786	1.06184e-11	7.18514e-11	2093.9	0.0558682	0.0471324	1.18535	0.23588	0.371786	389.202	0.449488	0.102135	4.40092	1.07793e-05	9.26023e-05	0.0251121	PAN2	PAN2 poly(A) specific ribonuclease subunit [Source:HGNC Symbol;Acc:HGNC:20074]	protein_coding
ENSMUSG00000005683	Cs	citrate synthase [Source:MGI Symbol;Acc:MGI:88529]	protein_coding	6366.5	-0.384518	0.0318663	-12.0666	1.5853e-33	3.30867e-32	5561.8	0.0319788	0.0363083	0.880757	0.378449	0.528623	#N/A	#N/A	#N/A	#N/A	#N/A	#N/A	#N/A	#N/A	#N/A	#N/A
ENSMUSG00000005686	Ampd3	adenosine monophosphate deaminase 3 [Source:MGI Symbol;Acc:MGI:1096344]	protein_coding	149.03	-1.60677	0.15784	-10.1798	2.44114e-24	3.48151e-23	34.6325	0.499324	0.309573	1.61294	0.106757	0.19794	102.243	0.0888789	0.186917	0.4755	0.634431	0.808719	0.0443793	AMPD3	adenosine monophosphate deaminase 3 [Source:HGNC Symbol;Acc:HGNC:470]	protein_coding
ENSMUSG00000005698	Ctcf	CCCTC-binding factor [Source:MGI Symbol;Acc:MGI:109447]	protein_coding	2993.16	0.0163903	0.0424756	0.385875	0.699589	0.80328	5188.41	-0.113678	0.0375471	-3.02762	0.00246492	0.00762841	2375.5	0.00756722	0.0456879	0.165628	0.868449	0.943022	-0.000860228	CTCF	CCCTC-binding factor (zinc finger protein) [Source:HGNC Symbol;Acc:HGNC:13723]	protein_coding
ENSMUSG00000005774	Rfx5	regulatory factor X, 5 (influences HLA class II expression) [Source:MGI Symbol;Acc:MGI:1858421]	protein_coding	176.023	-0.780861	0.139075	-5.61465	1.96956e-08	1.02066e-07	341.569	0.45306	0.101345	4.47047	7.8048e-06	3.88966e-05	641.913	0.253352	0.0742986	3.40992	0.000649816	0.00368787	0.114784	RFX5	regulatory factor X, 5 (influences HLA class II expression) [Source:HGNC Symbol;Acc:HGNC:9986]	protein_coding
ENSMUSG00000005803	Sqor	sulfide quinone oxidoreductase [Source:MGI Symbol;Acc:MGI:1929899]	protein_coding	11.0022	6.87713	1.26994	5.41531	6.11816e-08	3.01822e-07	68.9362	-0.120596	0.240309	-0.501838	0.615782	0.742514	#N/A	#N/A	#N/A	#N/A	#N/A	#N/A	#N/A	#N/A	#N/A	#N/A
ENSMUSG00000005823	Gpr108	G protein-coupled receptor 108 [Source:MGI Symbol;Acc:MGI:1925558]	protein_coding	369.388	-0.159315	0.0984952	-1.61749	0.105772	0.187682	656.716	0.491074	0.0757618	6.48182	9.06216e-11	8.70338e-10	709.525	0.226965	0.0729742	3.11021	0.00186956	0.00938886	0.111457	GPR108	G protein-coupled receptor 108 [Source:HGNC Symbol;Acc:HGNC:17829]	protein_coding
ENSMUSG00000005836	Gata6	GATA binding protein 6 [Source:MGI Symbol;Acc:MGI:107516]	protein_coding	4.63187	1.52416	0.915884	1.66414	0.096084	0.17349	481.95	-1.04141	0.101348	-10.2756	9.07572e-25	2.85115e-23	1155.79	0.570882	0.0593577	9.61766	6.73439e-22	2.50337e-20	-0.594521	GATA6	GATA binding protein 6 [Source:HGNC Symbol;Acc:HGNC:4174]	protein_coding
ENSMUSG00000005881	Ergic3	ERGIC and golgi 3 [Source:MGI Symbol;Acc:MGI:1913616]	protein_coding	1489.66	-0.38911	0.0554107	-7.02229	2.18257e-12	1.56835e-11	2246.64	0.126377	0.0462422	2.73295	0.00627707	0.0175518	2040.2	0.125289	0.0458021	2.73544	0.00622977	0.0263096	0.0158337	ERGIC3	ERGIC and golgi 3 [Source:HGNC Symbol;Acc:HGNC:15927]	protein_coding
ENSMUSG00000005886	Ncoa2	nuclear receptor coactivator 2 [Source:MGI Symbol;Acc:MGI:1276533]	protein_coding	1103.14	-0.0469917	0.0600736	-0.782235	0.434077	0.577665	1327.98	0.144379	0.0568624	2.5391	0.0111138	0.0289543	793.12	0.111199	0.073801	1.50674	0.131878	0.299567	0.0160548	NCOA2	nuclear receptor coactivator 2 [Source:HGNC Symbol;Acc:HGNC:7669]	protein_coding
ENSMUSG00000005899	Smpd4	sphingomyelin phosphodiesterase 4 [Source:MGI Symbol;Acc:MGI:1924876]	protein_coding	2159.55	0.189736	0.0445046	4.26328	2.01444e-05	7.44342e-05	2857.4	-0.177396	0.0452369	-3.92149	8.80047e-05	0.000368413	811.58	-0.0976104	0.0713656	-1.36775	0.17139	0.360924	0.0173157	SMPD4	sphingomyelin phosphodiesterase 4, neutral membrane (neutral sphingomyelinase-3) [Source:HGNC Symbol;Acc:HGNC:32949]	protein_coding
ENSMUSG00000005936	Kctd20	potassium channel tetramerisation domain containing 20 [Source:MGI Symbol;Acc:MGI:1914239]	protein_coding	2064.84	-0.390371	0.0454562	-8.58786	8.86076e-18	9.08958e-17	3083.07	0.030775	0.0438919	0.701154	0.483207	0.628145	1605.36	-0.0176987	0.0498445	-0.355079	0.72253	0.863266	-0.000544678	KCTD20	potassium channel tetramerization domain containing 20 [Source:HGNC Symbol;Acc:HGNC:21052]	protein_coding
ENSMUSG00000005947	Itgae	integrin alpha E, epithelial-associated [Source:MGI Symbol;Acc:MGI:1298377]	protein_coding	52.9062	0.916495	0.252126	3.63507	0.00027791	0.000877073	17.8216	-0.256622	0.433177	-0.592419	0.55357	0.691066	234.021	-0.264673	0.121515	-2.17811	0.0293982	0.0949242	0.0679209	ITGAE	integrin, alpha E (antigen CD103, human mucosal lymphocyte antigen 1; alpha polypeptide) [Source:HGNC Symbol;Acc:HGNC:6147]	protein_coding
ENSMUSG00000005968	Tuft1	tuftelin 1 [Source:MGI Symbol;Acc:MGI:109572]	protein_coding	181.723	-0.957894	0.144639	-6.62267	3.52777e-11	2.30585e-10	226.021	0.674341	0.128706	5.23939	1.61105e-07	1.02845e-06	390.594	-0.796082	0.0967995	-8.22403	1.9677e-16	5.51171e-15	-0.536831	TUFT1	tuftelin 1 [Source:HGNC Symbol;Acc:HGNC:12422]	protein_coding
ENSMUSG00000005973	Rcn1	reticulocalbin 1 [Source:MGI Symbol;Acc:MGI:104559]	protein_coding	3191.88	0.364955	0.0388096	9.40374	5.26569e-21	6.49498e-20	2370.29	-0.0328329	0.0456183	-0.719731	0.47169	0.618752	1286.98	-0.293211	0.0546083	-5.36934	7.90246e-08	9.69763e-07	0.00962697	RCN1	reticulocalbin 1, EF-hand calcium binding domain [Source:HGNC Symbol;Acc:HGNC:9934]	protein_coding
ENSMUSG00000005980	Dnase1	deoxyribonuclease I [Source:MGI Symbol;Acc:MGI:103157]	protein_coding	33.0884	0.60855	0.322957	1.88431	0.0595234	0.11502	68.4856	-0.682811	0.225122	-3.03306	0.00242084	0.00749962	180.863	0.0307133	0.137628	0.223162	0.82341	0.91781	-0.0209714	DNASE1	deoxyribonuclease I [Source:HGNC Symbol;Acc:HGNC:2956]	protein_coding
ENSMUSG00000005981	Trap1	TNF receptor-associated protein 1 [Source:MGI Symbol;Acc:MGI:1915265]	protein_coding	4346.22	-0.192954	0.0339352	-5.68596	1.3008e-08	6.8481e-08	3931.7	0.0362722	0.0392856	0.923296	0.355853	0.505895	2163	0.00399741	0.0450464	0.08874	0.929289	0.967372	0.000144995	TRAP1	TNF receptor-associated protein 1 [Source:HGNC Symbol;Acc:HGNC:16264]	protein_coding
ENSMUSG00000005982	Naa60	N(alpha)-acetyltransferase 60, NatF catalytic subunit [Source:MGI Symbol;Acc:MGI:1922013]	protein_coding	377.485	0.0541689	0.0942269	0.574877	0.565374	0.696693	680.565	-0.256495	0.0790655	-3.24408	0.0011783	0.00391662	879.621	-0.177488	0.066107	-2.68486	0.00725612	0.029832	0.0455248	NAA60	N(alpha)-acetyltransferase 60, NatF catalytic subunit [Source:HGNC Symbol;Acc:HGNC:25875]	protein_coding
ENSMUSG00000006019	Dhx34	DEAH (Asp-Glu-Ala-His) box polypeptide 34 [Source:MGI Symbol;Acc:MGI:1918973]	protein_coding	333.47	-0.329701	0.101564	-3.24626	0.00116933	0.00334465	702.033	0.179542	0.0749412	2.39577	0.0165856	0.0410141	769.492	-0.148708	0.0720311	-2.0645	0.0389705	0.118539	-0.0266993	DHX34	DEAH (Asp-Glu-Ala-His) box polypeptide 34 [Source:HGNC Symbol;Acc:HGNC:16719]	protein_coding
ENSMUSG00000006024	Napa	N-ethylmaleimide sensitive fusion protein attachment protein alpha [Source:MGI Symbol;Acc:MGI:104563]	protein_coding	1721.32	0.325402	0.047623	6.83288	8.32291e-12	5.69379e-11	2161.03	-0.252461	0.0464857	-5.43095	5.60542e-08	3.79111e-07	400.496	-0.0860652	0.0942787	-0.91288	0.361305	0.588692	0.0217281	NAPA	N-ethylmaleimide-sensitive factor attachment protein, alpha [Source:HGNC Symbol;Acc:HGNC:7641]	protein_coding
ENSMUSG00000006050	Sra1	steroid receptor RNA activator 1 [Source:MGI Symbol;Acc:MGI:1344414]	protein_coding	930.159	-0.126572	0.0645491	-1.96086	0.0498953	0.0988234	1745.15	0.143753	0.05448	2.63864	0.0083239	0.0224723	502.393	-0.0845395	0.0859595	-0.983481	0.325371	0.551757	-0.0121528	SRA1	steroid receptor RNA activator 1 [Source:HGNC Symbol;Acc:HGNC:11281]	protein_coding
ENSMUSG00000006057	Atp5g1	ATP synthase, H+ transporting, mitochondrial F0 complex, subunit C1 (subunit 9) [Source:MGI Symbol;Acc:MGI:107653]	protein_coding	478.95	0.487667	0.0887017	5.49784	3.84476e-08	1.92679e-07	344.861	-0.220091	0.111664	-1.97101	0.0487231	0.103259	#N/A	#N/A	#N/A	#N/A	#N/A	#N/A	#N/A	#N/A	#N/A	#N/A
ENSMUSG00000006058	Snf8	SNF8, ESCRT-II complex subunit, homolog (S. cerevisiae) [Source:MGI Symbol;Acc:MGI:1343161]	protein_coding	837.344	0.650688	0.0655692	9.9237	3.28365e-23	4.47488e-22	774.26	-0.209789	0.0710229	-2.95382	0.00313863	0.00948113	821.234	-0.0169707	0.0687613	-0.246806	0.805058	0.910596	0.00356027	SNF8	SNF8, ESCRT-II complex subunit [Source:HGNC Symbol;Acc:HGNC:17028]	protein_coding
ENSMUSG00000006095	Tbcb	tubulin folding cofactor B [Source:MGI Symbol;Acc:MGI:1913661]	protein_coding	1212.97	0.226026	0.0557143	4.05687	4.97342e-05	0.000174239	1459.47	-0.272408	0.0539378	-5.05041	4.40868e-07	2.66134e-06	1488.23	0.215125	0.057495	3.74163	0.000182831	0.00119848	-0.0586017	TBCB	tubulin folding cofactor B [Source:HGNC Symbol;Acc:HGNC:1989]	protein_coding
ENSMUSG00000006169	Clint1	clathrin interactor 1 [Source:MGI Symbol;Acc:MGI:2144243]	protein_coding	2247.11	0.487378	0.0452788	10.7639	5.09477e-27	8.19353e-26	3495.59	-0.180462	0.0414772	-4.35088	1.35595e-05	6.5071e-05	2746.57	-0.168258	0.041091	-4.09476	4.22609e-05	0.000322249	0.0303641	CLINT1	clathrin interactor 1 [Source:HGNC Symbol;Acc:HGNC:23186]	protein_coding
ENSMUSG00000006191	Cdkal1	CDK5 regulatory subunit associated protein 1-like 1 [Source:MGI Symbol;Acc:MGI:1921765]	protein_coding	475.289	-0.332683	0.0984283	-3.37996	0.000724972	0.00214535	443.254	0.0790784	0.0897091	0.881498	0.378048	0.528264	366.631	-0.0568051	0.101696	-0.55858	0.576448	0.768612	-0.00449205	CDKAL1	CDK5 regulatory subunit associated protein 1-like 1 [Source:HGNC Symbol;Acc:HGNC:21050]	protein_coding
ENSMUSG00000006235	Epor	erythropoietin receptor [Source:MGI Symbol;Acc:MGI:95408]	protein_coding	12.5261	0.798124	0.530408	1.50473	0.132392	0.227044	128.392	-0.779605	0.164072	-4.75159	2.01822e-06	1.11102e-05	164.352	0.340478	0.144105	2.36271	0.0181421	0.0643483	-0.265438	EPOR	erythropoietin receptor [Source:HGNC Symbol;Acc:HGNC:3416]	protein_coding
ENSMUSG00000006262	Mob1b	MOB kinase activator 1B [Source:MGI Symbol;Acc:MGI:1915723]	protein_coding	493.808	0.692736	0.0855199	8.10028	5.48313e-16	5.02935e-15	840.498	-0.479132	0.0712362	-6.72597	1.74424e-11	1.80996e-10	1053.68	-0.0828089	0.0680197	-1.21743	0.223442	0.431341	0.0396764	MOB1B	MOB kinase activator 1B [Source:HGNC Symbol;Acc:HGNC:29801]	protein_coding
ENSMUSG00000006281	Tep1	telomerase associated protein 1 [Source:MGI Symbol;Acc:MGI:109573]	protein_coding	451.394	-0.440599	0.0895831	-4.91833	8.72878e-07	3.81167e-06	578.553	0.481692	0.0815683	5.90539	3.51819e-09	2.77501e-08	164.14	-0.118816	0.143488	-0.828055	0.407639	0.632145	-0.0572329	TEP1	telomerase-associated protein 1 [Source:HGNC Symbol;Acc:HGNC:11726]	protein_coding
ENSMUSG00000006289	Osgep	O-sialoglycoprotein endopeptidase [Source:MGI Symbol;Acc:MGI:1913496]	protein_coding	702.311	-0.626036	0.0705806	-8.8698	7.32746e-19	7.99597e-18	1162.52	0.542807	0.0642536	8.44789	2.96626e-17	5.21873e-16	253.853	0.26124	0.124511	2.09813	0.0358935	0.111266	0.141803	OSGEP	O-sialoglycoprotein endopeptidase [Source:HGNC Symbol;Acc:HGNC:18028]	protein_coding
ENSMUSG00000006299	Aamp	angio-associated migratory protein [Source:MGI Symbol;Acc:MGI:107809]	protein_coding	3252.26	-0.0204983	0.0374825	-0.546878	0.584462	0.713748	3061.63	0.123411	0.0409392	3.01449	0.00257412	0.00792489	2126.6	0.106417	0.0446633	2.38265	0.0171883	0.0617333	0.013133	AAMP	angio-associated, migratory cell protein [Source:HGNC Symbol;Acc:HGNC:18]	protein_coding
ENSMUSG00000006310	Zbtb32	zinc finger and BTB domain containing 32 [Source:MGI Symbol;Acc:MGI:1891838]	protein_coding	303.819	0.278068	0.107169	2.59467	0.00946805	0.0227235	189.673	-0.134524	0.137856	-0.975835	0.329146	0.477112	5.38824	0.906098	0.794268	1.1408	0.253955	0.469372	-0.121892	ZBTB32	zinc finger and BTB domain containing 32 [Source:HGNC Symbol;Acc:HGNC:16763]	protein_coding
ENSMUSG00000006311	Etv2	ets variant 2 [Source:MGI Symbol;Acc:MGI:99253]	protein_coding	10.655	2.23141	0.63358	3.52191	0.000428445	0.00131465	37.0113	-0.288944	0.300245	-0.962363	0.335868	0.484401	13.296	0.598931	0.50216	1.19271	0.232983	0.44319	-0.173058	ETV2	ets variant 2 [Source:HGNC Symbol;Acc:HGNC:3491]	protein_coding
ENSMUSG00000006333	Rps9	ribosomal protein S9 [Source:MGI Symbol;Acc:MGI:1924096]	protein_coding	11442.1	-0.215183	0.0260179	-8.27058	1.33309e-16	1.27635e-15	17229.3	0.18606	0.0440493	4.2239	2.40109e-05	0.000110576	4408.52	0.149931	0.0390611	3.83838	0.000123848	0.00084538	0.0278962	RPS9	ribosomal protein S9 [Source:HGNC Symbol;Acc:HGNC:10442]	protein_coding
ENSMUSG00000006342	Susd2	sushi domain containing 2 [Source:MGI Symbol;Acc:MGI:1918983]	protein_coding	732.939	-1.66461	0.0783928	-21.2342	4.61101e-100	3.94568e-98	18.8953	1.04533	0.42923	2.43536	0.014877	0.0373198	12.3313	0.0854722	0.531196	0.160905	0.872168	0.945449	0.0893467	SUSD2	sushi domain containing 2 [Source:HGNC Symbol;Acc:HGNC:30667]	protein_coding
ENSMUSG00000006344	Ggt5	gamma-glutamyltransferase 5 [Source:MGI Symbol;Acc:MGI:1346063]	protein_coding	7.366	1.93759	0.826691	2.34379	0.0190888	0.0424639	1.3339	-2.72571	1.80502	-1.51007	0.131026	#N/A	#N/A	#N/A	#N/A	#N/A	#N/A	#N/A	#N/A	#N/A	#N/A	#N/A
ENSMUSG00000006345	Ggt1	gamma-glutamyltransferase 1 [Source:MGI Symbol;Acc:MGI:95706]	protein_coding	142.48	-1.25737	0.157406	-7.98811	1.37019e-15	1.22611e-14	86.2417	0.0977492	0.197712	0.494402	0.621022	0.746327	10.6567	-1.03256	0.582826	-1.77164	0.0764536	0.2002	-0.100932	GGT1	gamma-glutamyltransferase 1 [Source:HGNC Symbol;Acc:HGNC:4250]	protein_coding
ENSMUSG00000006356	Crip2	cysteine rich protein 2 [Source:MGI Symbol;Acc:MGI:1915587]	protein_coding	789.773	0.716572	0.067302	10.6471	1.79845e-26	2.83242e-25	1980.86	-0.271658	0.0499415	-5.43952	5.34246e-08	3.628e-07	259.025	0.172838	0.115703	1.49381	0.135225	0.304842	-0.0469528	CRIP2	cysteine-rich protein 2 [Source:HGNC Symbol;Acc:HGNC:2361]	protein_coding
ENSMUSG00000006360	Crip1	cysteine-rich protein 1 (intestinal) [Source:MGI Symbol;Acc:MGI:88501]	protein_coding	380.795	0.364863	0.103036	3.54113	0.000398412	0.00122819	354.735	-0.102685	0.0997881	-1.02903	0.303464	0.449054	#N/A	#N/A	#N/A	#N/A	#N/A	#N/A	#N/A	#N/A	#N/A	#N/A
ENSMUSG00000006369	Fbln1	fibulin 1 [Source:MGI Symbol;Acc:MGI:95487]	protein_coding	1184.33	-0.356518	0.0634322	-5.62045	1.9046e-08	9.88248e-08	1309.22	0.220838	0.0607875	3.63295	0.000280202	0.00106272	4474.28	0.088871	0.0364104	2.44082	0.0146541	0.0541649	0.0196261	FBLN1	fibulin 1 [Source:HGNC Symbol;Acc:HGNC:3600]	protein_coding
ENSMUSG00000006373	Pgrmc1	progesterone receptor membrane component 1 [Source:MGI Symbol;Acc:MGI:1858305]	protein_coding	1643.55	0.31448	0.0504119	6.23821	4.42619e-10	2.64939e-09	3301.91	-0.105889	0.0438639	-2.41403	0.0157773	0.039309	3954.26	0.0653559	0.0357548	1.82789	0.0675655	0.181262	-0.00692046	PGRMC1	progesterone receptor membrane component 1 [Source:HGNC Symbol;Acc:HGNC:16090]	protein_coding
ENSMUSG00000006378	Gcat	glycine C-acetyltransferase (2-amino-3-ketobutyrate-coenzyme A ligase) [Source:MGI Symbol;Acc:MGI:1349389]	protein_coding	2132.14	-0.376887	0.0460129	-8.19089	2.59298e-16	2.43018e-15	2173.27	0.24075	0.0531156	4.53257	5.82697e-06	2.97356e-05	246.964	0.445135	0.118888	3.74415	0.000181003	0.00118868	0.107166	GCAT	glycine C-acetyltransferase [Source:HGNC Symbol;Acc:HGNC:4188]	protein_coding
ENSMUSG00000006386	Tek	TEK receptor tyrosine kinase [Source:MGI Symbol;Acc:MGI:98664]	protein_coding	264.412	0.693979	0.114529	6.05943	1.36609e-09	7.86967e-09	40.3147	-1.28527	0.309082	-4.15835	3.20548e-05	0.000144495	597.66	-2.65374	0.0935898	-28.3551	7.25197e-177	5.88168e-174	3.41078	TEK	TEK tyrosine kinase, endothelial [Source:HGNC Symbol;Acc:HGNC:11724]	protein_coding
ENSMUSG00000006411	Nectin4	nectin cell adhesion molecule 4 [Source:MGI Symbol;Acc:MGI:1918990]	protein_coding	27.0407	1.58262	0.379487	4.17043	3.04026e-05	0.000109655	73.1593	-1.50255	0.237203	-6.33447	2.38157e-10	2.16684e-09	#N/A	#N/A	#N/A	#N/A	#N/A	#N/A	#N/A	#N/A	#N/A	#N/A
ENSMUSG00000006418	Rnf114	ring finger protein 114 [Source:MGI Symbol;Acc:MGI:1933159]	protein_coding	1748.1	-0.0675234	0.0477584	-1.41385	0.157405	0.261244	2564.91	0.280712	0.0459568	6.10817	1.00782e-09	8.48655e-09	1740.66	-0.104982	0.0494366	-2.12357	0.0337061	0.10566	-0.0294697	RNF114	ring finger protein 114 [Source:HGNC Symbol;Acc:HGNC:13094]	protein_coding
ENSMUSG00000006442	Srm	spermidine synthase [Source:MGI Symbol;Acc:MGI:102690]	protein_coding	3000.48	0.134443	0.0380545	3.53291	0.000411006	0.00126398	4658.04	-0.562212	0.0365536	-15.3805	2.21327e-53	2.9374e-51	2210.84	0.0313148	0.0458596	0.682842	0.494707	0.706504	-0.0176056	SRM	spermidine synthase [Source:HGNC Symbol;Acc:HGNC:11296]	protein_coding
ENSMUSG00000006445	Epha2	Eph receptor A2 [Source:MGI Symbol;Acc:MGI:95278]	protein_coding	1690.36	0.486999	0.0473921	10.276	9.04481e-25	1.3146e-23	2588.28	-1.17858	0.0585165	-20.141	3.22805e-90	1.34368e-87	3028.74	-0.61936	0.0403485	-15.3503	3.52729e-53	4.34052e-51	0.729965	EPHA2	EPH receptor A2 [Source:HGNC Symbol;Acc:HGNC:3386]	protein_coding
ENSMUSG00000006457	Actn3	actinin alpha 3 [Source:MGI Symbol;Acc:MGI:99678]	protein_coding	64.0996	-0.31771	0.236387	-1.34403	0.17894	0.289795	391.431	0.696988	0.0985807	7.07023	1.54681e-12	1.76181e-11	17.3901	0.629491	0.441036	1.4273	0.153493	0.334242	0.438747	ACTN3	actinin, alpha 3 (gene/pseudogene) [Source:HGNC Symbol;Acc:HGNC:165]	protein_coding
ENSMUSG00000006463	Zdhhc24	zinc finger, DHHC domain containing 24 [Source:MGI Symbol;Acc:MGI:1917855]	protein_coding	214.968	-0.605692	0.124419	-4.86815	1.1265e-06	4.86131e-06	248.931	0.315912	0.120237	2.6274	0.00860399	0.023116	130.385	0.232493	0.161881	1.4362	0.150946	0.329984	0.0734474	ZDHHC24	zinc finger, DHHC-type containing 24 [Source:HGNC Symbol;Acc:HGNC:27387]	protein_coding
ENSMUSG00000006494	Pdk1	pyruvate dehydrogenase kinase, isoenzyme 1 [Source:MGI Symbol;Acc:MGI:1926119]	protein_coding	3221.63	-0.905559	0.0381648	-23.7276	1.87147e-124	2.34356e-122	4780.97	0.412586	0.0511702	8.06301	7.44412e-16	1.16929e-14	2249.32	0.279454	0.0456794	6.11772	9.4924e-10	1.50153e-08	0.115299	PDK1	pyruvate dehydrogenase kinase, isozyme 1 [Source:HGNC Symbol;Acc:HGNC:8809]	protein_coding
ENSMUSG00000006498	Ptbp1	polypyrimidine tract binding protein 1 [Source:MGI Symbol;Acc:MGI:97791]	protein_coding	7963.48	0.10997	0.0283955	3.8728	0.000107592	0.000360638	11699.4	-0.110991	0.037481	-2.96125	0.00306398	0.0092847	12817	-0.0551475	0.0292818	-1.88334	0.0596545	0.164668	0.00612086	PTBP1	polypyrimidine tract binding protein 1 [Source:HGNC Symbol;Acc:HGNC:9583]	protein_coding
ENSMUSG00000006519	Cyba	cytochrome b-245, alpha polypeptide [Source:MGI Symbol;Acc:MGI:1316658]	protein_coding	348.429	-0.00499507	0.101692	-0.0491197	0.960824	0.975936	644.551	0.356522	0.0902873	3.94875	7.85607e-05	0.000331989	1173.82	0.313656	0.0632847	4.95627	7.18589e-07	7.63201e-06	0.111825	CYBA	cytochrome b-245, alpha polypeptide [Source:HGNC Symbol;Acc:HGNC:2577]	protein_coding
ENSMUSG00000006526	Stimate	STIM activating enhancer [Source:MGI Symbol;Acc:MGI:1921500]	protein_coding	347.935	-0.253257	0.100457	-2.52105	0.0117006	0.0273996	773.983	0.0960904	0.0709553	1.35424	0.17566	0.296627	#N/A	#N/A	#N/A	#N/A	#N/A	#N/A	#N/A	#N/A	#N/A	#N/A
ENSMUSG00000006527	Sfmbt1	Scm-like with four mbt domains 1 [Source:MGI Symbol;Acc:MGI:1859609]	protein_coding	406.226	0.881497	0.0990624	8.8984	5.66579e-19	6.2424e-18	558.548	-0.485405	0.0819462	-5.92346	3.15233e-09	2.50151e-08	334.063	-0.104414	0.107177	-0.974219	0.329948	0.55703	0.050683	SFMBT1	Scm-like with four mbt domains 1 [Source:HGNC Symbol;Acc:HGNC:20255]	protein_coding
ENSMUSG00000006576	Slc4a3	solute carrier family 4 (anion exchanger), member 3 [Source:MGI Symbol;Acc:MGI:109350]	protein_coding	56.8744	0.620445	0.241684	2.56718	0.0102529	0.0243737	278.415	-0.487497	0.120578	-4.043	5.27717e-05	0.000229739	218.867	-0.0406142	0.123313	-0.329357	0.741886	0.873471	0.0197993	SLC4A3	solute carrier family 4 (anion exchanger), member 3 [Source:HGNC Symbol;Acc:HGNC:11029]	protein_coding
ENSMUSG00000006585	Cdt1	chromatin licensing and DNA replication factor 1 [Source:MGI Symbol;Acc:MGI:1914427]	protein_coding	3531.52	-0.162908	0.0365404	-4.45831	8.26091e-06	3.19499e-05	3120.74	0.226926	0.0429828	5.27946	1.29565e-07	8.38214e-07	1565.89	0.0982107	0.0502455	1.95462	0.0506284	0.144886	0.0222865	CDT1	chromatin licensing and DNA replication factor 1 [Source:HGNC Symbol;Acc:HGNC:24576]	protein_coding
ENSMUSG00000006589	Aprt	adenine phosphoribosyl transferase [Source:MGI Symbol;Acc:MGI:88061]	protein_coding	2053.79	0.189855	0.0447125	4.24613	2.17497e-05	7.99775e-05	2237.83	-0.180417	0.0480729	-3.75298	0.000174748	0.000689802	1729.71	0.327585	0.0502909	6.51381	7.32677e-11	1.31521e-09	-0.0591018	APRT	adenine phosphoribosyltransferase [Source:HGNC Symbol;Acc:HGNC:626]	protein_coding
ENSMUSG00000006599	Gtf2h1	general transcription factor II H, polypeptide 1 [Source:MGI Symbol;Acc:MGI:1277216]	protein_coding	2126.98	0.378264	0.0437463	8.64676	5.29802e-18	5.50635e-17	1794.18	-0.416636	0.0527086	-7.90451	2.68989e-15	4.01838e-14	255.841	-0.13611	0.117336	-1.16	0.246048	0.459423	0.0567081	GTF2H1	general transcription factor IIH, polypeptide 1, 62kDa [Source:HGNC Symbol;Acc:HGNC:4655]	protein_coding
ENSMUSG00000006641	Slc5a6	solute carrier family 5 (sodium-dependent vitamin transporter), member 6 [Source:MGI Symbol;Acc:MGI:2660847]	protein_coding	647.721	0.635568	0.0769216	8.26253	1.42612e-16	1.36098e-15	272.075	-0.158787	0.114205	-1.39037	0.164418	0.281063	2563.88	-0.203307	0.0443154	-4.58773	4.48099e-06	4.17298e-05	0.0322825	SLC5A6	solute carrier family 5 (sodium/multivitamin and iodide cotransporter), member 6 [Source:HGNC Symbol;Acc:HGNC:11041]	protein_coding
ENSMUSG00000006651	Aplp1	amyloid beta (A4) precursor-like protein 1 [Source:MGI Symbol;Acc:MGI:88046]	protein_coding	830.167	-0.588563	0.0704076	-8.35936	6.30588e-17	6.15806e-16	1142.44	0.564244	0.0700798	8.05145	8.18198e-16	1.27861e-14	242.718	0.600454	0.12149	4.94241	7.71644e-07	8.17118e-06	0.338802	APLP1	amyloid beta (A4) precursor-like protein 1 [Source:HGNC Symbol;Acc:HGNC:597]	protein_coding
ENSMUSG00000006675	P4htm	prolyl 4-hydroxylase, transmembrane (endoplasmic reticulum) [Source:MGI Symbol;Acc:MGI:1921693]	protein_coding	58.2411	0.0274518	0.237826	0.115428	0.908106	0.9464	47.2445	-0.674673	0.268008	-2.51736	0.0118237	0.0305517	155.727	-0.0780727	0.152853	-0.510768	0.609513	0.792216	0.0526735	P4HTM	prolyl 4-hydroxylase, transmembrane (endoplasmic reticulum) [Source:HGNC Symbol;Acc:HGNC:28858]	protein_coding
ENSMUSG00000006676	Usp19	ubiquitin specific peptidase 19 [Source:MGI Symbol;Acc:MGI:1918722]	protein_coding	2948.11	0.00201115	0.0407853	0.0493106	0.960672	0.975926	4455.08	-0.153376	0.0415792	-3.68877	0.000225342	0.000870469	1467.77	0.0404423	0.057059	0.70878	0.478461	0.694354	-0.00620288	USP19	ubiquitin specific peptidase 19 [Source:HGNC Symbol;Acc:HGNC:12617]	protein_coding
ENSMUSG00000006678	Pola1	polymerase (DNA directed), alpha 1 [Source:MGI Symbol;Acc:MGI:99660]	protein_coding	3229.11	-0.737102	0.0421661	-17.4809	2.00262e-68	9.95833e-67	2367.77	0.178957	0.0499453	3.58306	0.000339588	0.00126465	1152.32	-0.0108155	0.0628052	-0.172207	0.863275	0.939978	-0.00193551	POLA1	polymerase (DNA directed), alpha 1, catalytic subunit [Source:HGNC Symbol;Acc:HGNC:9173]	protein_coding
ENSMUSG00000006711	D130043K22Rik	RIKEN cDNA D130043K22 gene [Source:MGI Symbol;Acc:MGI:3036268]	protein_coding	3.7268	5.31487	1.42	3.74286	0.000181936	0.000589063	15.8613	-0.953018	0.49715	-1.91696	0.0552425	0.114505	33.4165	-0.363932	0.322234	-1.1294	0.258727	0.475092	0.346834	KIAA0319	KIAA0319 [Source:HGNC Symbol;Acc:HGNC:21580]	protein_coding
ENSMUSG00000006715	Gmnn	geminin [Source:MGI Symbol;Acc:MGI:1927344]	protein_coding	1929.34	-0.214204	0.0469361	-4.56373	5.02533e-06	1.99855e-05	2909.32	0.215648	0.0452887	4.76163	1.92039e-06	1.06003e-05	1435.51	-0.0504353	0.0526592	-0.957768	0.33818	0.565843	-0.0108763	GMNN	geminin, DNA replication inhibitor [Source:HGNC Symbol;Acc:HGNC:17493]	protein_coding
ENSMUSG00000006728	Cdk4	cyclin-dependent kinase 4 [Source:MGI Symbol;Acc:MGI:88357]	protein_coding	7567.96	0.0111634	0.0285815	0.390581	0.696107	0.800893	15300.6	-0.133212	0.0324044	-4.11092	3.94087e-05	0.000175699	1487.19	0.0436178	0.0562406	0.775558	0.43801	0.659529	-0.00581041	CDK4	cyclin-dependent kinase 4 [Source:HGNC Symbol;Acc:HGNC:1773]	protein_coding
ENSMUSG00000006732	Mettl1	methyltransferase like 1 [Source:MGI Symbol;Acc:MGI:1339986]	protein_coding	666.137	0.0418442	0.0730165	0.573079	0.566591	0.697793	938.576	-0.366337	0.0652847	-5.61138	2.00719e-08	1.44447e-07	293.625	-0.0879229	0.108126	-0.813149	0.416133	0.640091	0.0322094	METTL1	methyltransferase like 1 [Source:HGNC Symbol;Acc:HGNC:7030]	protein_coding
ENSMUSG00000006736	Tspan31	tetraspanin 31 [Source:MGI Symbol;Acc:MGI:1914375]	protein_coding	721.78	0.0359751	0.0732633	0.491038	0.6234	0.745535	1167.46	-0.153165	0.06115	-2.50474	0.0122542	0.0315218	194.717	0.49542	0.131434	3.76933	0.000163684	0.00108694	-0.0758808	TSPAN31	tetraspanin 31 [Source:HGNC Symbol;Acc:HGNC:10539]	protein_coding
ENSMUSG00000006782	Cnp	2',3'-cyclic nucleotide 3' phosphodiesterase [Source:MGI Symbol;Acc:MGI:88437]	protein_coding	490.969	0.353233	0.0880333	4.01249	6.00817e-05	0.000208148	232.198	-1.02973	0.124615	-8.26323	1.41779e-16	2.33935e-15	1329.06	0.11042	0.0541952	2.03746	0.0416043	0.12465	-0.113703	CNP	2',3'-cyclic nucleotide 3' phosphodiesterase [Source:HGNC Symbol;Acc:HGNC:2158]	protein_coding
ENSMUSG00000006850	Tmco6	transmembrane and coiled-coil domains 6 [Source:MGI Symbol;Acc:MGI:1919233]	protein_coding	248.826	-0.529416	0.117071	-4.52216	6.12113e-06	2.40593e-05	979.41	0.664949	0.065322	10.1796	2.44654e-24	7.3698e-23	231.757	0.0857942	0.135498	0.633179	0.526617	0.730742	0.0570488	TMCO6	transmembrane and coiled-coil domains 6 [Source:HGNC Symbol;Acc:HGNC:28814]	protein_coding
ENSMUSG00000006920	Ezh1	enhancer of zeste 1 polycomb repressive complex 2 subunit [Source:MGI Symbol;Acc:MGI:1097695]	protein_coding	923.112	-0.26147	0.0652876	-4.0049	6.20446e-05	0.000214477	1162.82	1.02825	0.0629757	16.3277	6.26772e-60	1.03417e-57	239.055	0.0748088	0.123195	0.607241	0.543691	0.744405	0.0769222	EZH1	enhancer of zeste 1 polycomb repressive complex 2 subunit [Source:HGNC Symbol;Acc:HGNC:3526]	protein_coding
ENSMUSG00000006932	Ctnnb1	catenin (cadherin associated protein), beta 1 [Source:MGI Symbol;Acc:MGI:88276]	protein_coding	11246.3	0.33868	0.0253236	13.3741	8.5714e-41	2.26844e-39	18119.4	-0.0718553	0.031209	-2.30239	0.0213133	0.0510665	11606.9	0.0578109	0.0258693	2.23473	0.025435	0.0846867	-0.00415402	CTNNB1	catenin (cadherin-associated protein), beta 1, 88kDa [Source:HGNC Symbol;Acc:HGNC:2514]	protein_coding
ENSMUSG00000007021	Syngr3	synaptogyrin 3 [Source:MGI Symbol;Acc:MGI:1341881]	protein_coding	66.6968	0.771773	0.230501	3.34825	0.00081325	0.00238767	141.157	-0.211908	0.15488	-1.36821	0.171248	0.290515	#N/A	#N/A	#N/A	#N/A	#N/A	#N/A	#N/A	#N/A	#N/A	#N/A
ENSMUSG00000007034	Slc44a4	solute carrier family 44, member 4 [Source:MGI Symbol;Acc:MGI:1917379]	protein_coding	127.21	-0.856341	0.162839	-5.25883	1.44973e-07	6.89351e-07	151.153	0.993997	0.152689	6.50995	7.51764e-11	7.29267e-10	5.12859	0.383992	0.821124	0.467642	0.64004	0.812307	0.381687	SLC44A4	solute carrier family 44, member 4 [Source:HGNC Symbol;Acc:HGNC:13941]	protein_coding
ENSMUSG00000007035	Msh5	mutS homolog 5 [Source:MGI Symbol;Acc:MGI:1329021]	protein_coding	21.3823	-0.995396	0.402332	-2.47406	0.0133586	0.0308461	103.735	0.481133	0.194157	2.47806	0.0132097	0.0336256	#N/A	#N/A	#N/A	#N/A	#N/A	#N/A	#N/A	#N/A	#N/A	#N/A
ENSMUSG00000007036	Abhd16a	abhydrolase domain containing 16A [Source:MGI Symbol;Acc:MGI:99476]	protein_coding	450.587	-0.392304	0.0918754	-4.26996	1.95508e-05	7.23711e-05	444.763	0.0517133	0.0913772	0.565932	0.57144	0.706202	#N/A	#N/A	#N/A	#N/A	#N/A	#N/A	#N/A	#N/A	#N/A	#N/A
ENSMUSG00000007038	Neu1	neuraminidase 1 [Source:MGI Symbol;Acc:MGI:97305]	protein_coding	463.545	-0.135898	0.0906769	-1.4987	0.133951	0.229328	1228.06	0.62006	0.0632383	9.80513	1.0701e-22	2.86952e-21	224.366	-0.200098	0.124318	-1.60956	0.107494	0.258808	-0.124073	NEU1	sialidase 1 (lysosomal sialidase) [Source:HGNC Symbol;Acc:HGNC:7758]	protein_coding
ENSMUSG00000007039	Ddah2	dimethylarginine dimethylaminohydrolase 2 [Source:MGI Symbol;Acc:MGI:1859016]	protein_coding	2217.92	-0.935244	0.045431	-20.586	3.66204e-94	2.85959e-92	2070.87	0.445543	0.0537305	8.29219	1.11181e-16	1.85792e-15	512.997	0.488827	0.0938486	5.20868	1.90185e-07	2.21506e-06	0.217794	DDAH2	dimethylarginine dimethylaminohydrolase 2 [Source:HGNC Symbol;Acc:HGNC:2716]	protein_coding
ENSMUSG00000007041	Clic1	chloride intracellular channel 1 [Source:MGI Symbol;Acc:MGI:2148924]	protein_coding	1857.67	-1.10886	0.0505692	-21.9277	1.41535e-106	1.31525e-104	3257.76	0.209367	0.04304	4.86447	1.14765e-06	6.56237e-06	2122.55	0.151192	0.0466336	3.24212	0.00118643	0.0063037	0.0316546	CLIC1	chloride intracellular channel 1 [Source:HGNC Symbol;Acc:HGNC:2062]	protein_coding
ENSMUSG00000007097	Atp1a2	ATPase, Na+/K+ transporting, alpha 2 polypeptide [Source:MGI Symbol;Acc:MGI:88106]	protein_coding	13.1801	-0.764441	0.514101	-1.48695	0.137029	0.233289	106.82	1.26941	0.193816	6.54958	5.76999e-11	5.68158e-10	292.902	-0.128553	0.114795	-1.11985	0.262776	0.480204	-0.163188	ATP1A2	ATPase, Na+/K+ transporting, alpha 2 polypeptide [Source:HGNC Symbol;Acc:HGNC:800]	protein_coding
ENSMUSG00000007207	Stx1a	syntaxin 1A (brain) [Source:MGI Symbol;Acc:MGI:109355]	protein_coding	89.5128	0.348804	0.196231	1.77752	0.0754829	0.141544	95.9055	-0.955414	0.204902	-4.66279	3.11946e-06	1.66519e-05	73.8417	0.11721	0.215636	0.543552	0.58675	0.776315	-0.111984	STX1A	syntaxin 1A (brain) [Source:HGNC Symbol;Acc:HGNC:11433]	protein_coding
ENSMUSG00000007415	Gatad1	GATA zinc finger domain containing 1 [Source:MGI Symbol;Acc:MGI:1914460]	protein_coding	1057.88	-0.220562	0.0581494	-3.79302	0.000148824	0.000488711	2996.77	0.0444131	0.0477184	0.930734	0.351991	0.502003	951.926	-0.00270577	0.0637474	-0.0424452	0.966144	0.985575	-0.000120172	GATAD1	GATA zinc finger domain containing 1 [Source:HGNC Symbol;Acc:HGNC:29941]	protein_coding
ENSMUSG00000007458	M6pr	mannose-6-phosphate receptor, cation dependent [Source:MGI Symbol;Acc:MGI:96904]	protein_coding	2830.6	-0.137723	0.0401596	-3.42939	0.000604938	0.00181446	3413.44	0.148395	0.0434898	3.41218	0.000644453	0.00228213	1461.66	0.0349076	0.0532856	0.655105	0.5124	0.719393	0.00518012	M6PR	mannose-6-phosphate receptor (cation dependent) [Source:HGNC Symbol;Acc:HGNC:6752]	protein_coding
ENSMUSG00000007480	Mc5r	melanocortin 5 receptor [Source:MGI Symbol;Acc:MGI:99420]	protein_coding	22.6718	2.98442	0.490087	6.08957	1.13212e-09	6.57716e-09	0.515867	-0.913998	2.56349	-0.356545	0.721433	#N/A	4.71747	-1.66572	0.893133	-1.86503	0.0621773	0.170106	1.52246	MC5R	melanocortin 5 receptor [Source:HGNC Symbol;Acc:HGNC:6933]	protein_coding
ENSMUSG00000007570	Fance	Fanconi anemia, complementation group E [Source:MGI Symbol;Acc:MGI:1920025]	protein_coding	596.706	-0.479602	0.0770113	-6.22769	4.73355e-10	2.82514e-09	1293.18	0.0694263	0.056753	1.22331	0.221214	0.354031	299.937	0.244094	0.114029	2.14063	0.0323042	0.102	0.0169466	FANCE	Fanconi anemia, complementation group E [Source:HGNC Symbol;Acc:HGNC:3586]	protein_coding
ENSMUSG00000007603	Dus3l	dihydrouridine synthase 3-like (S. cerevisiae) [Source:MGI Symbol;Acc:MGI:2147092]	protein_coding	1049.65	0.183699	0.0598823	3.06766	0.00215741	0.00587465	1263.53	-0.388265	0.0639932	-6.06728	1.30095e-09	1.08156e-08	462.972	-0.276284	0.091207	-3.02919	0.00245207	0.011886	0.107271	DUS3L	dihydrouridine synthase 3-like (S. cerevisiae) [Source:HGNC Symbol;Acc:HGNC:26920]	protein_coding
ENSMUSG00000007613	Tgfbr1	transforming growth factor, beta receptor I [Source:MGI Symbol;Acc:MGI:98728]	protein_coding	878.362	0.488088	0.0661857	7.37451	1.64945e-13	1.28557e-12	1743.41	-0.0492212	0.0532809	-0.923805	0.355588	0.505597	1649.96	-0.0577192	0.0499748	-1.15497	0.248105	0.462246	0.00284101	TGFBR1	transforming growth factor, beta receptor 1 [Source:HGNC Symbol;Acc:HGNC:11772]	protein_coding
ENSMUSG00000007617	Homer1	homer scaffolding protein 1 [Source:MGI Symbol;Acc:MGI:1347345]	protein_coding	498.077	-0.310804	0.0876567	-3.5457	0.000391575	0.00120838	1707.32	0.279457	0.0569966	4.90305	9.43584e-07	5.45337e-06	1442.23	-0.149273	0.0564877	-2.64258	0.00822777	0.0332814	-0.0417155	HOMER1	homer homolog 1 (Drosophila) [Source:HGNC Symbol;Acc:HGNC:17512]	protein_coding
ENSMUSG00000007655	Cav1	caveolin 1, caveolae protein [Source:MGI Symbol;Acc:MGI:102709]	protein_coding	249.245	11.3776	1.18231	9.62316	6.38396e-22	8.23022e-21	3.84148	-1.49503	1.01143	-1.47814	0.139371	#N/A	1724.75	-1.86351	0.0613969	-30.3518	2.37829e-202	2.49623e-199	2.78599	CAV1	caveolin 1, caveolae protein, 22kDa [Source:HGNC Symbol;Acc:HGNC:1527]	protein_coding
ENSMUSG00000007659	Bcl2l1	BCL2-like 1 [Source:MGI Symbol;Acc:MGI:88139]	protein_coding	788.148	0.178715	0.0701645	2.54708	0.0108629	0.0256514	990.798	-0.122484	0.0687886	-1.78058	0.0749813	0.148143	841.099	-0.916234	0.0694361	-13.1954	9.33176e-40	7.33509e-38	0.112224	BCL2L1	BCL2-like 1 [Source:HGNC Symbol;Acc:HGNC:992]	protein_coding
ENSMUSG00000007670	Khsrp	KH-type splicing regulatory protein [Source:MGI Symbol;Acc:MGI:1336214]	protein_coding	3870.8	-0.0122331	0.0347218	-0.352317	0.7246	0.822262	8660.83	0.13784	0.0351184	3.92502	8.67236e-05	0.000363382	9458.23	0.058738	0.0294036	1.99765	0.0457547	0.134254	0.00809647	KHSRP	KH-type splicing regulatory protein [Source:HGNC Symbol;Acc:HGNC:6316]	protein_coding
ENSMUSG00000007739	Cct4	chaperonin containing Tcp1, subunit 4 (delta) [Source:MGI Symbol;Acc:MGI:104689]	protein_coding	10933.8	-0.192331	0.0260723	-7.37683	1.62105e-13	1.26584e-12	14354.9	0.0953277	0.0344014	2.77104	0.0055877	0.0158003	5953.08	0.116507	0.0313761	3.71324	0.000204623	0.00132719	0.0111063	CCT4	chaperonin containing TCP1, subunit 4 (delta) [Source:HGNC Symbol;Acc:HGNC:1617]	protein_coding
ENSMUSG00000007812	Zfp655	zinc finger protein 655 [Source:MGI Symbol;Acc:MGI:1919861]	protein_coding	1596.46	-0.122323	0.0508704	-2.40459	0.0161905	0.0366115	1104.48	0.0441771	0.0639083	0.691257	0.489404	0.633743	934.382	-0.196346	0.0651057	-3.0158	0.00256301	0.0123532	-0.00867399	ZNF655	zinc finger protein 655 [Source:HGNC Symbol;Acc:HGNC:30899]	protein_coding
ENSMUSG00000007815	Rhoa	ras homolog family member A [Source:MGI Symbol;Acc:MGI:1096342]	protein_coding	4040.11	-0.148838	0.0346519	-4.29524	1.74506e-05	6.50069e-05	4557.64	0.0217079	0.0397853	0.545625	0.585324	0.718223	5774.59	0.305228	0.0427287	7.1434	9.10523e-13	1.94336e-11	0.00662586	RHOA	ras homolog family member A [Source:HGNC Symbol;Acc:HGNC:667]	protein_coding
ENSMUSG00000007817	Zmiz1	zinc finger, MIZ-type containing 1 [Source:MGI Symbol;Acc:MGI:3040693]	protein_coding	193.273	1.53693	0.151381	10.1527	3.22185e-24	4.5664e-23	1775.55	-0.159803	0.051198	-3.12127	0.0018007	0.00573961	1263.08	-0.128965	0.0569765	-2.26348	0.0236064	0.0796839	0.020609	ZMIZ1	zinc finger, MIZ-type containing 1 [Source:HGNC Symbol;Acc:HGNC:16493]	protein_coding
ENSMUSG00000007827	Ankrd26	ankyrin repeat domain 26 [Source:MGI Symbol;Acc:MGI:1917887]	protein_coding	543.345	0.104413	0.0823725	1.26757	0.204952	0.323229	666.673	-0.769725	0.0794652	-9.68631	3.44761e-22	8.98194e-21	#N/A	#N/A	#N/A	#N/A	#N/A	#N/A	#N/A	#N/A	#N/A	#N/A
ENSMUSG00000007837	Prrg2	proline-rich Gla (G-carboxyglutamic acid) polypeptide 2 [Source:MGI Symbol;Acc:MGI:1929596]	protein_coding	119.707	-0.629396	0.172182	-3.65541	0.000256773	0.000815297	174.693	0.0225686	0.148406	0.152074	0.879129	0.926107	32.6066	0.435656	0.328463	1.32635	0.184725	0.380782	0.00983216	PRRG2	proline rich Gla (G-carboxyglutamic acid) 2 [Source:HGNC Symbol;Acc:HGNC:9470]	protein_coding
ENSMUSG00000007850	Hnrnph1	heterogeneous nuclear ribonucleoprotein H1 [Source:MGI Symbol;Acc:MGI:1891925]	protein_coding	8635.79	0.79355	0.0317178	25.0191	3.7917e-138	5.64276e-136	13838.7	-0.39212	0.031454	-12.4665	1.13742e-35	6.48966e-34	3660.86	-0.00384621	0.0378731	-0.101555	0.91911	0.963224	0.00150818	HNRNPH1	heterogeneous nuclear ribonucleoprotein H1 (H) [Source:HGNC Symbol;Acc:HGNC:5041]	protein_coding
ENSMUSG00000007872	Id3	inhibitor of DNA binding 3 [Source:MGI Symbol;Acc:MGI:96398]	protein_coding	391.138	1.02389	0.104355	9.81161	1.00357e-22	1.33573e-21	502.602	-1.84791	0.0969962	-19.0514	6.39592e-81	2.05511e-78	259.427	-0.144184	0.119955	-1.20198	0.22937	0.43804	0.266439	ID3	inhibitor of DNA binding 3, dominant negative helix-loop-helix protein [Source:HGNC Symbol;Acc:HGNC:5362]	protein_coding
ENSMUSG00000007880	Arid1a	AT rich interactive domain 1A (SWI-like) [Source:MGI Symbol;Acc:MGI:1935147]	protein_coding	3850.96	0.068042	0.0406875	1.6723	0.0944642	0.171047	7315.59	-0.395071	0.0423738	-9.32349	1.12578e-20	2.64682e-19	4075.59	-0.119792	0.0386386	-3.10032	0.00193309	0.00966437	0.0473264	ARID1A	AT rich interactive domain 1A (SWI-like) [Source:HGNC Symbol;Acc:HGNC:11110]	protein_coding
ENSMUSG00000007892	Rplp1	ribosomal protein, large, P1 [Source:MGI Symbol;Acc:MGI:1927099]	protein_coding	19730.1	-0.547917	0.034253	-15.9962	1.35852e-57	5.44921e-56	26493.3	0.216819	0.0454302	4.77259	1.81876e-06	1.01033e-05	#N/A	#N/A	#N/A	#N/A	#N/A	#N/A	#N/A	#N/A	#N/A	#N/A
ENSMUSG00000007946	Phox2a	paired-like homeobox 2a [Source:MGI Symbol;Acc:MGI:106633]	protein_coding	21.8562	-0.199475	0.406786	-0.49037	0.623872	0.745846	145.155	0.79644	0.166904	4.77185	1.82543e-06	1.01312e-05	1.32164	-0.86516	1.70503	-0.507417	0.611863	#N/A	-0.689049	PHOX2A	paired-like homeobox 2a [Source:HGNC Symbol;Acc:HGNC:691]	protein_coding
ENSMUSG00000007950	Abhd8	abhydrolase domain containing 8 [Source:MGI Symbol;Acc:MGI:1918946]	protein_coding	162.943	0.493075	0.144412	3.41436	0.000639317	0.00190616	1058.35	-0.057745	0.0645648	-0.894374	0.371122	0.521528	118.8	0.382181	0.169969	2.24853	0.0245423	0.08219	-0.0220691	ABHD8	abhydrolase domain containing 8 [Source:HGNC Symbol;Acc:HGNC:23759]	protein_coding
ENSMUSG00000007987	Ift22	intraflagellar transport 22 [Source:MGI Symbol;Acc:MGI:1914536]	protein_coding	162.054	0.571824	0.153542	3.72422	0.000195917	0.000632155	375.029	-0.503623	0.0974802	-5.16642	2.38624e-07	1.48906e-06	288.778	0.249382	0.109107	2.28567	0.0222738	0.0760381	-0.125594	IFT22	intraflagellar transport 22 [Source:HGNC Symbol;Acc:HGNC:21895]	protein_coding
ENSMUSG00000007989	Fzd3	frizzled class receptor 3 [Source:MGI Symbol;Acc:MGI:108476]	protein_coding	40.8337	1.00545	0.289328	3.47513	0.000510608	0.00154757	285.335	-0.935652	0.116487	-8.03226	9.56933e-16	1.48527e-14	656.055	-0.0911998	0.075878	-1.20193	0.229392	0.43804	0.0853313	FZD3	frizzled class receptor 3 [Source:HGNC Symbol;Acc:HGNC:4041]	protein_coding
ENSMUSG00000008036	Ap2s1	adaptor-related protein complex 2, sigma 1 subunit [Source:MGI Symbol;Acc:MGI:2141861]	protein_coding	1095.64	0.149523	0.0572777	2.6105	0.00904104	0.0217929	1603.07	-0.000516232	0.0568866	-0.00907476	0.992759	0.995859	2331.65	0.000204029	0.0426912	0.00477918	0.996187	0.998425	-1.05326e-07	AP2S1	adaptor-related protein complex 2, sigma 1 subunit [Source:HGNC Symbol;Acc:HGNC:565]	protein_coding
ENSMUSG00000008090	Fgfrl1	fibroblast growth factor receptor-like 1 [Source:MGI Symbol;Acc:MGI:2150920]	protein_coding	132.898	0.77199	0.160245	4.81756	1.45326e-06	6.16772e-06	292.947	-0.347128	0.115312	-3.01033	0.00260962	0.00802742	1295.61	-0.115415	0.0557072	-2.07181	0.0382834	0.116788	0.0400636	FGFRL1	fibroblast growth factor receptor-like 1 [Source:HGNC Symbol;Acc:HGNC:3693]	protein_coding
ENSMUSG00000008153	Clstn3	calsyntenin 3 [Source:MGI Symbol;Acc:MGI:2178323]	protein_coding	372.598	0.839815	0.100749	8.33568	7.70553e-17	7.49282e-16	853.442	-0.014093	0.0754862	-0.186696	0.851899	0.907896	251.174	0.302455	0.117247	2.57964	0.0098904	0.0388881	-0.00426249	CLSTN3	calsyntenin 3 [Source:HGNC Symbol;Acc:HGNC:18371]	protein_coding
ENSMUSG00000008167	Fbxw9	F-box and WD-40 domain protein 9 [Source:MGI Symbol;Acc:MGI:1915878]	protein_coding	653.182	0.0178355	0.0795631	0.224168	0.822627	0.891848	585.316	-0.245679	0.0844559	-2.90896	0.00362632	0.0107626	109.494	0.507888	0.177057	2.86851	0.00412414	0.0185639	-0.124777	FBXW9	F-box and WD repeat domain containing 9 [Source:HGNC Symbol;Acc:HGNC:28136]	protein_coding
ENSMUSG00000008200	Fnbp4	formin binding protein 4 [Source:MGI Symbol;Acc:MGI:1860513]	protein_coding	2187.4	-0.212859	0.0432375	-4.92302	8.52207e-07	3.72775e-06	3406.57	0.189092	0.0458685	4.12249	3.74801e-05	0.000167345	327.885	-0.0479606	0.10174	-0.471405	0.637351	0.810573	-0.00906898	FNBP4	formin binding protein 4 [Source:HGNC Symbol;Acc:HGNC:19752]	protein_coding
ENSMUSG00000008206	Cers4	ceramide synthase 4 [Source:MGI Symbol;Acc:MGI:1914510]	protein_coding	590.18	-0.0193754	0.0776471	-0.249531	0.80295	0.878773	1823.4	0.357778	0.0494268	7.23853	4.53571e-13	5.42951e-12	935.977	-0.315774	0.064399	-4.90339	9.41976e-07	9.85209e-06	-0.112977	CERS4	ceramide synthase 4 [Source:HGNC Symbol;Acc:HGNC:23747]	protein_coding
ENSMUSG00000008301	Phax	phosphorylated adaptor for RNA export [Source:MGI Symbol;Acc:MGI:1891839]	protein_coding	1101.74	0.412256	0.0617522	6.67598	2.45589e-11	1.62228e-10	1548.23	-0.258054	0.0541843	-4.76252	1.91186e-06	1.05628e-05	1572.26	-0.0134817	0.0512465	-0.263075	0.792493	0.904162	0.003479	PHAX	phosphorylated adaptor for RNA export [Source:HGNC Symbol;Acc:HGNC:10241]	protein_coding
ENSMUSG00000008333	Snrpb2	U2 small nuclear ribonucleoprotein B [Source:MGI Symbol;Acc:MGI:104805]	protein_coding	1596.38	0.123856	0.0531632	2.32973	0.0198206	0.0439205	3141.29	-0.159652	0.0469951	-3.3972	0.000680798	0.00239601	1676.72	-0.0641396	0.0496242	-1.29251	0.196182	0.395713	0.01024	SNRPB2	small nuclear ribonucleoprotein polypeptide B [Source:HGNC Symbol;Acc:HGNC:11155]	protein_coding
ENSMUSG00000008348	Ubc	ubiquitin C [Source:MGI Symbol;Acc:MGI:98889]	protein_coding	344.857	0.383241	0.100125	3.82761	0.000129393	0.000428813	1166.08	-0.0973106	0.060889	-1.59816	0.110006	0.202856	7363.24	-0.163783	0.030445	-5.37962	7.46443e-08	9.20612e-07	0.0159378	UBC	ubiquitin C [Source:HGNC Symbol;Acc:HGNC:12468]	protein_coding
ENSMUSG00000008373	Prpf31	pre-mRNA processing factor 31 [Source:MGI Symbol;Acc:MGI:1916238]	protein_coding	2321.03	0.263273	0.0436171	6.03599	1.57988e-09	9.04794e-09	3428.45	-0.419722	0.0409771	-10.2428	1.27451e-24	3.94968e-23	441.372	-0.0367693	0.0889725	-0.413266	0.679412	0.838279	0.0154329	PRPF31	pre-mRNA processing factor 31 [Source:HGNC Symbol;Acc:HGNC:15446]	protein_coding
ENSMUSG00000008384	Sertad1	SERTA domain containing 1 [Source:MGI Symbol;Acc:MGI:1913438]	protein_coding	159.765	0.441494	0.144453	3.05632	0.00224075	0.00607985	236.865	-0.0965571	0.119901	-0.805308	0.420642	0.57046	143.511	-0.496314	0.156432	-3.17272	0.00151018	0.00781275	0.0479227	SERTAD1	SERTA domain containing 1 [Source:HGNC Symbol;Acc:HGNC:17932]	protein_coding
ENSMUSG00000008398	Elk3	ELK3, member of ETS oncogene family [Source:MGI Symbol;Acc:MGI:101762]	protein_coding	260.985	0.183568	0.117307	1.56485	0.117617	0.205592	86.3025	-0.537531	0.206712	-2.60039	0.00931185	0.0248284	1170.44	-0.35577	0.0582412	-6.10855	1.00538e-09	1.58332e-08	0.191237	ELK3	ELK3, ETS-domain protein (SRF accessory protein 2) [Source:HGNC Symbol;Acc:HGNC:3325]	protein_coding
ENSMUSG00000008429	Herpud2	HERPUD family member 2 [Source:MGI Symbol;Acc:MGI:1915393]	protein_coding	461.239	-0.0898631	0.0868697	-1.03446	0.300922	0.438829	1210.64	0.326747	0.0601799	5.42951	5.6509e-08	3.81905e-07	346.428	-0.0156679	0.0997011	-0.157149	0.875127	0.946387	-0.00511945	HERPUD2	HERPUD family member 2 [Source:HGNC Symbol;Acc:HGNC:21915]	protein_coding
ENSMUSG00000008475	Arpc5	actin related protein 2/3 complex, subunit 5 [Source:MGI Symbol;Acc:MGI:1915021]	protein_coding	1412.87	0.373548	0.0513387	7.27615	3.4349e-13	2.60497e-12	2246.26	-0.374774	0.0483645	-7.74895	9.26546e-15	1.32266e-13	3127.14	0.20615	0.0448936	4.59197	4.39079e-06	4.0954e-05	-0.0772596	ARPC5	actin related protein 2/3 complex, subunit 5, 16kDa [Source:HGNC Symbol;Acc:HGNC:708]	protein_coding
ENSMUSG00000008575	Nfib	nuclear factor I/B [Source:MGI Symbol;Acc:MGI:103188]	protein_coding	342.451	-0.0414713	0.100131	-0.41417	0.67875	0.788051	85.8978	0.575314	0.200298	2.87229	0.00407515	0.0119151	50.0781	-0.973755	0.264147	-3.68641	0.000227437	0.00145767	-0.560216	NFIB	nuclear factor I/B [Source:HGNC Symbol;Acc:HGNC:7785]	protein_coding
ENSMUSG00000008658	Rbfox1	RNA binding protein, fox-1 homolog (C. elegans) 1 [Source:MGI Symbol;Acc:MGI:1926224]	protein_coding	1.30556	3.79911	1.8143	2.09398	0.0362622	0.0748911	59.1182	-1.11962	0.256358	-4.3674	1.25737e-05	6.07296e-05	4.14942	-0.673236	0.911837	-0.738329	0.460314	0.678893	0.753766	RBFOX1	RNA binding protein, fox-1 homolog (C. elegans) 1 [Source:HGNC Symbol;Acc:HGNC:18222]	protein_coding
ENSMUSG00000008668	Rps18	ribosomal protein S18 [Source:MGI Symbol;Acc:MGI:98146]	protein_coding	4892.52	-0.358537	0.0362004	-9.90425	3.98969e-23	5.4119e-22	3260.18	0.306944	0.106665	2.87764	0.00400657	0.0117352	13440.4	0.0914701	0.0338282	2.70396	0.00685184	0.0284674	0.0280762	RPS18	ribosomal protein S18 [Source:HGNC Symbol;Acc:HGNC:10401]	protein_coding
ENSMUSG00000008683	Rps15a	ribosomal protein S15A [Source:MGI Symbol;Acc:MGI:2389091]	protein_coding	4168.96	-0.587887	0.0418182	-14.0582	6.86501e-45	2.04033e-43	5590.33	0.110712	0.0393873	2.81085	0.0049411	0.0141599	2034.69	0.0632404	0.0519452	1.21744	0.223435	0.431341	0.00700146	RPS15A	ribosomal protein S15a [Source:HGNC Symbol;Acc:HGNC:10389]	protein_coding
ENSMUSG00000008690	Ncaph2	non-SMC condensin II complex, subunit H2 [Source:MGI Symbol;Acc:MGI:1289164]	protein_coding	3620.94	-0.270178	0.0367546	-7.35087	1.96918e-13	1.52435e-12	5766.25	0.49364	0.0392023	12.5921	2.33285e-36	1.39173e-34	1137.27	0.101816	0.06628	1.53615	0.124502	0.287609	0.0502605	NCAPH2	non-SMC condensin II complex, subunit H2 [Source:HGNC Symbol;Acc:HGNC:25071]	protein_coding
ENSMUSG00000008734	Gprc5b	G protein-coupled receptor, family C, group 5, member B [Source:MGI Symbol;Acc:MGI:1927596]	protein_coding	240.017	-0.143366	0.122898	-1.16655	0.243394	0.371669	981.3	0.605904	0.0641763	9.44125	3.68371e-21	8.92422e-20	2142.42	-0.294308	0.0444193	-6.62569	3.45635e-11	6.35791e-10	-0.178323	GPRC5B	G protein-coupled receptor, class C, group 5, member B [Source:HGNC Symbol;Acc:HGNC:13308]	protein_coding
ENSMUSG00000008763	Man1a2	mannosidase, alpha, class 1A, member 2 [Source:MGI Symbol;Acc:MGI:104676]	protein_coding	910.038	0.00350182	0.0653026	0.0536245	0.957234	0.975327	1934.91	-0.167307	0.054507	-3.06946	0.00214443	0.00672981	1195.16	-0.028092	0.0638466	-0.439992	0.659943	0.826439	0.00469999	MAN1A2	mannosidase, alpha, class 1A, member 2 [Source:HGNC Symbol;Acc:HGNC:6822]	protein_coding
ENSMUSG00000008822	Acyp1	acylphosphatase 1, erythrocyte (common) type [Source:MGI Symbol;Acc:MGI:1913454]	protein_coding	286.767	-0.687688	0.111995	-6.14032	8.23549e-10	4.83649e-09	520.84	0.585407	0.0897726	6.521	6.98402e-11	6.80747e-10	120.639	0.238101	0.166201	1.43261	0.15197	0.331532	0.139386	ACYP1	acylphosphatase 1, erythrocyte (common) type [Source:HGNC Symbol;Acc:HGNC:179]	protein_coding
ENSMUSG00000008855	Hdac5	histone deacetylase 5 [Source:MGI Symbol;Acc:MGI:1333784]	protein_coding	1685.66	-0.0374723	0.0478969	-0.782353	0.434007	0.577617	2542.93	0.452636	0.0454971	9.94867	2.55577e-23	7.18896e-22	907.102	0.3477	0.0643921	5.39973	6.67427e-08	8.29888e-07	0.157381	HDAC5	histone deacetylase 5 [Source:HGNC Symbol;Acc:HGNC:14068]	protein_coding
ENSMUSG00000008859	Rala	v-ral simian leukemia viral oncogene A (ras related) [Source:MGI Symbol;Acc:MGI:1927243]	protein_coding	884.195	0.188866	0.0647688	2.91599	0.00354557	0.00925461	1613.96	-0.0187962	0.0527223	-0.356513	0.721457	0.820621	1832.99	-0.171994	0.0488738	-3.51915	0.000432937	0.00258617	0.00323283	RALA	v-ral simian leukemia viral oncogene homolog A (ras related) [Source:HGNC Symbol;Acc:HGNC:9839]	protein_coding
ENSMUSG00000008976	Gabpa	GA repeat binding protein, alpha [Source:MGI Symbol;Acc:MGI:95610]	protein_coding	3242.22	-0.145871	0.0371336	-3.92828	8.5554e-05	0.000290273	3497.34	0.0293453	0.0432286	0.67884	0.497239	0.640747	602.511	-0.0258276	0.0790598	-0.326684	0.743907	0.874231	-0.000757918	GABPA	GA binding protein transcription factor, alpha subunit 60kDa [Source:HGNC Symbol;Acc:HGNC:4071]	protein_coding
ENSMUSG00000009035	Tmem184b	transmembrane protein 184b [Source:MGI Symbol;Acc:MGI:2445179]	protein_coding	850.062	0.157141	0.0648618	2.42271	0.0154053	0.0350441	704.798	-0.0132652	0.0736183	-0.180189	0.857004	0.911447	1185.59	-0.121468	0.0596494	-2.03636	0.0417137	0.124882	0.0016113	TMEM184B	transmembrane protein 184B [Source:HGNC Symbol;Acc:HGNC:1310]	protein_coding
ENSMUSG00000009075	Cabp7	calcium binding protein 7 [Source:MGI Symbol;Acc:MGI:2183437]	protein_coding	29.6539	0.796553	0.342836	2.32343	0.0201563	0.044597	46.3046	-0.41259	0.287632	-1.43444	0.151448	0.262916	2.34903	-0.887466	1.32145	-0.671584	0.501848	#N/A	0.366159	CABP7	calcium binding protein 7 [Source:HGNC Symbol;Acc:HGNC:20834]	protein_coding
ENSMUSG00000009076	Zmat5	zinc finger, matrin type 5 [Source:MGI Symbol;Acc:MGI:1914428]	protein_coding	290.684	0.325345	0.106968	3.04153	0.00235383	0.00635391	322.665	-0.193345	0.105642	-1.83019	0.0672209	0.135248	69.047	0.634706	0.220199	2.88242	0.00394638	0.0179128	-0.122717	ZMAT5	zinc finger, matrin-type 5 [Source:HGNC Symbol;Acc:HGNC:28046]	protein_coding
ENSMUSG00000009092	Derl3	Der1-like domain family, member 3 [Source:MGI Symbol;Acc:MGI:1917627]	protein_coding	32.2276	-0.241915	0.322532	-0.750049	0.453225	0.595819	182.504	0.800225	0.145209	5.51087	3.57072e-08	2.49093e-07	5.45208	1.34126	0.825204	1.62537	0.104084	0.252917	1.07331	DERL3	derlin 3 [Source:HGNC Symbol;Acc:HGNC:14236]	protein_coding
ENSMUSG00000009097	Tbx1	T-box 1 [Source:MGI Symbol;Acc:MGI:98493]	protein_coding	1.45714	3.96036	1.73847	2.27807	0.0227222	0.0495326	1.96989	-2.36013	1.53122	-1.54134	0.123233	#N/A	2.5658	-2.77671	1.40156	-1.98115	0.0475743	#N/A	6.55338	TBX1	T-box 1 [Source:HGNC Symbol;Acc:HGNC:11592]	protein_coding
ENSMUSG00000009108	Gnat2	guanine nucleotide binding protein, alpha transducing 2 [Source:MGI Symbol;Acc:MGI:95779]	protein_coding	13.8807	2.15653	0.554132	3.89172	9.95352e-05	0.000334778	62.8938	-0.632731	0.234092	-2.70292	0.00687336	0.0190505	10.1272	-1.55035	0.637288	-2.43273	0.0149855	0.0551675	0.980953	GNAT2	guanine nucleotide binding protein (G protein), alpha transducing activity polypeptide 2 [Source:HGNC Symbol;Acc:HGNC:4394]	protein_coding
ENSMUSG00000009216	Fam163b	family with sequence similarity 163, member B [Source:MGI Symbol;Acc:MGI:1926106]	protein_coding	6.22811	1.62444	0.784806	2.06986	0.0384651	0.0787282	181.128	-1.00623	0.141888	-7.09172	1.32458e-12	1.51908e-11	4.12422	0.506891	0.91492	0.554027	0.57956	0.770918	-0.510048	FAM163B	family with sequence similarity 163, member B [Source:HGNC Symbol;Acc:HGNC:33277]	protein_coding
ENSMUSG00000009246	Trpm5	transient receptor potential cation channel, subfamily M, member 5 [Source:MGI Symbol;Acc:MGI:1861718]	protein_coding	9.65878	-3.15352	0.767814	-4.10715	4.00576e-05	0.000142133	11.0662	0.548765	0.554412	0.989814	0.322265	0.469367	1.34233	1.54811	1.74921	0.885033	0.376139	#N/A	0.849548	TRPM5	transient receptor potential cation channel, subfamily M, member 5 [Source:HGNC Symbol;Acc:HGNC:14323]	protein_coding
ENSMUSG00000009248	Ascl2	achaete-scute family bHLH transcription factor 2 [Source:MGI Symbol;Acc:MGI:96920]	protein_coding	24.9093	-0.254021	0.366933	-0.692282	0.48876	0.627198	116.455	0.452381	0.182203	2.48283	0.0130342	0.0332343	3.00158	-0.0791536	1.05108	-0.0753072	0.93997	#N/A	-0.0358076	ASCL2	achaete-scute family bHLH transcription factor 2 [Source:HGNC Symbol;Acc:HGNC:739]	protein_coding
ENSMUSG00000009291	Pttg1ip	pituitary tumor-transforming 1 interacting protein [Source:MGI Symbol;Acc:MGI:2652132]	protein_coding	1988.99	-0.235281	0.0461511	-5.09805	3.43162e-07	1.56821e-06	1797.46	0.828589	0.0552873	14.987	8.93421e-51	1.01634e-48	4556.61	-0.147201	0.0334968	-4.39449	1.11033e-05	9.51564e-05	-0.121969	PTTG1IP	pituitary tumor-transforming 1 interacting protein [Source:HGNC Symbol;Acc:HGNC:13524]	protein_coding
ENSMUSG00000009356	Lpo	lactoperoxidase [Source:MGI Symbol;Acc:MGI:1923363]	protein_coding	1.46893	2.83112	1.71976	1.64624	0.099715	0.178664	19.1642	-1.65064	0.449736	-3.67024	0.000242319	0.000930998	5.7233	0.833265	0.799512	1.04222	0.297311	0.521214	-1.37542	LPO	lactoperoxidase [Source:HGNC Symbol;Acc:HGNC:6678]	protein_coding
ENSMUSG00000009378	Slc16a12	solute carrier family 16 (monocarboxylic acid transporters), member 12 [Source:MGI Symbol;Acc:MGI:2147716]	protein_coding	9.78551	4.18536	0.989457	4.22995	2.33739e-05	8.56279e-05	11.0162	-2.87211	0.702544	-4.08815	4.34822e-05	0.000192344	104.188	0.378366	0.185593	2.03868	0.0414817	0.124396	-1.08671	SLC16A12	solute carrier family 16, member 12 [Source:HGNC Symbol;Acc:HGNC:23094]	protein_coding
ENSMUSG00000009487	Otog	otogelin [Source:MGI Symbol;Acc:MGI:1202064]	protein_coding	8.13863	2.81036	0.791198	3.55203	0.000382275	0.00118128	67.1641	-0.00717741	0.227253	-0.0315834	0.974804	0.986547	11.734	0.107989	0.538558	0.200516	0.841077	0.927295	-0.000775084	OTOG	otogelin [Source:HGNC Symbol;Acc:HGNC:8516]	protein_coding
ENSMUSG00000009563	Tor2a	torsin family 2, member A [Source:MGI Symbol;Acc:MGI:1353596]	protein_coding	400.402	-0.464018	0.0947467	-4.89746	9.70848e-07	4.21618e-06	1525.1	0.183546	0.056813	3.23071	0.00123482	0.00408596	269.952	0.116045	0.116252	0.998224	0.318171	0.543682	0.0212997	TOR2A	torsin family 2, member A [Source:HGNC Symbol;Acc:HGNC:11996]	protein_coding
ENSMUSG00000009569	Mrtfb	myocardin related transcription factor B [Source:MGI Symbol;Acc:MGI:3050795]	protein_coding	393.482	0.222942	0.0931252	2.394	0.0166658	0.0375786	492.35	-0.031333	0.0913266	-0.343088	0.731533	0.827702	#N/A	#N/A	#N/A	#N/A	#N/A	#N/A	#N/A	#N/A	#N/A	#N/A
ENSMUSG00000009585	Apobec3	apolipoprotein B mRNA editing enzyme, catalytic polypeptide 3 [Source:MGI Symbol;Acc:MGI:1933111]	protein_coding	2683.55	-0.266759	0.042795	-6.23342	4.56353e-10	2.72921e-09	1205.37	0.0382399	0.0592973	0.644885	0.519002	0.660288	1.98754	0.938105	1.38216	0.678724	0.497313	#N/A	0.0358731	APOBEC3H	apolipoprotein B mRNA editing enzyme, catalytic polypeptide-like 3H [Source:HGNC Symbol;Acc:HGNC:24100]	protein_coding
ENSMUSG00000009614	Sardh	sarcosine dehydrogenase [Source:MGI Symbol;Acc:MGI:2183102]	protein_coding	11.8415	5.99984	1.25748	4.77131	1.83034e-06	7.66356e-06	1.83783	-2.23727	1.63945	-1.36465	0.172362	#N/A	189.533	0.693204	0.134874	5.13965	2.75249e-07	3.12422e-06	-1.55089	SARDH	sarcosine dehydrogenase [Source:HGNC Symbol;Acc:HGNC:10536]	protein_coding
ENSMUSG00000009628	Tex15	testis expressed gene 15 [Source:MGI Symbol;Acc:MGI:1934816]	protein_coding	279.772	-1.55354	0.116743	-13.3073	2.09874e-40	5.49067e-39	164.738	0.259664	0.144315	1.79929	0.0719729	0.143141	208.668	-0.758327	0.135956	-5.57774	2.43662e-08	3.21573e-07	-0.19691	TEX15	testis expressed 15 [Source:HGNC Symbol;Acc:HGNC:11738]	protein_coding
ENSMUSG00000009630	Ppp2cb	protein phosphatase 2 (formerly 2A), catalytic subunit, beta isoform [Source:MGI Symbol;Acc:MGI:1321161]	protein_coding	1648.89	-0.0349263	0.0482996	-0.723118	0.469608	0.611123	3778.28	0.295693	0.0463899	6.37408	1.8407e-10	1.7035e-09	2375.58	-0.0891233	0.0429847	-2.07337	0.0381375	0.116462	-0.0263531	PPP2CB	protein phosphatase 2, catalytic subunit, beta isozyme [Source:HGNC Symbol;Acc:HGNC:9300]	protein_coding
ENSMUSG00000009633	G0s2	G0/G1 switch gene 2 [Source:MGI Symbol;Acc:MGI:1316737]	protein_coding	98.2372	-2.59259	0.221709	-11.6936	1.37397e-31	2.64951e-30	85.5469	0.231695	0.207872	1.1146	0.265021	0.405739	4.2626	-2.06033	1.02324	-2.01354	0.0440579	0.130542	-0.477367	G0S2	G0/G1 switch 2 [Source:HGNC Symbol;Acc:HGNC:30229]	protein_coding
ENSMUSG00000009647	Mcu	mitochondrial calcium uniporter [Source:MGI Symbol;Acc:MGI:3026965]	protein_coding	435.871	-0.674313	0.0914148	-7.37641	1.62613e-13	1.26883e-12	606.8	0.0375075	0.0838979	0.447061	0.654831	0.771716	1128.36	-0.181082	0.0578452	-3.13046	0.00174535	0.00884726	-0.00679192	MCU	mitochondrial calcium uniporter [Source:HGNC Symbol;Acc:HGNC:23526]	protein_coding
ENSMUSG00000009681	Bcr	BCR activator of RhoGEF and GTPase [Source:MGI Symbol;Acc:MGI:88141]	protein_coding	617.167	0.488291	0.0773543	6.31239	2.74756e-10	1.66992e-09	980.412	-0.156652	0.0681408	-2.29895	0.0215078	0.0514585	2333.78	0.0160848	0.0455073	0.353456	0.723747	0.864263	-0.00251972	BCR	breakpoint cluster region [Source:HGNC Symbol;Acc:HGNC:1014]	protein_coding
ENSMUSG00000009687	Fxyd5	FXYD domain-containing ion transport regulator 5 [Source:MGI Symbol;Acc:MGI:1201785]	protein_coding	61.6687	3.47529	0.327404	10.6147	2.54662e-26	3.98931e-25	9.45661	-0.584424	0.63021	-0.927347	0.353746	0.503761	#N/A	#N/A	#N/A	#N/A	#N/A	#N/A	#N/A	#N/A	#N/A	#N/A
ENSMUSG00000009733	Tfcp2	transcription factor CP2 [Source:MGI Symbol;Acc:MGI:98509]	protein_coding	350.421	-0.845638	0.11083	-7.63006	2.34644e-14	1.93685e-13	420.044	0.239474	0.0974052	2.45854	0.0139505	0.0352808	1293.61	0.0303932	0.0540438	0.56238	0.573857	0.766714	0.00727838	TFCP2	transcription factor CP2 [Source:HGNC Symbol;Acc:HGNC:11748]	protein_coding
ENSMUSG00000009739	Pou6f1	POU domain, class 6, transcription factor 1 [Source:MGI Symbol;Acc:MGI:102935]	protein_coding	168.242	-0.202789	0.141603	-1.43209	0.152118	0.253863	299.512	0.877847	0.113554	7.73067	1.06979e-14	1.52003e-13	150.088	0.25442	0.157242	1.61802	0.105658	0.255688	0.223342	POU6F1	POU class 6 homeobox 1 [Source:HGNC Symbol;Acc:HGNC:9224]	protein_coding
ENSMUSG00000009828	Cilk1	ciliogenesis associated kinase 1 [Source:MGI Symbol;Acc:MGI:1934157]	protein_coding	303.559	0.179619	0.104874	1.71272	0.0867649	0.159083	584.302	-0.234413	0.0817555	-2.86724	0.00414063	0.0120911	#N/A	#N/A	#N/A	#N/A	#N/A	#N/A	#N/A	#N/A	#N/A	#N/A
ENSMUSG00000009863	Sdhb	succinate dehydrogenase complex, subunit B, iron sulfur (Ip) [Source:MGI Symbol;Acc:MGI:1914930]	protein_coding	2275.29	-0.316051	0.0462944	-6.82697	8.67276e-12	5.91736e-11	2284.46	0.0588419	0.0522911	1.12528	0.260472	0.400381	517.818	0.018663	0.082031	0.227512	0.820026	0.916568	0.00109817	SDHB	succinate dehydrogenase complex, subunit B, iron sulfur (Ip) [Source:HGNC Symbol;Acc:HGNC:10681]	protein_coding
ENSMUSG00000009894	Snap47	synaptosomal-associated protein, 47 [Source:MGI Symbol;Acc:MGI:1915076]	protein_coding	892.279	0.349529	0.0669073	5.22408	1.75021e-07	8.24456e-07	1625.05	-0.177485	0.0543185	-3.26748	0.00108509	0.00363649	690.825	0.0722443	0.0746248	0.9681	0.332994	0.560213	-0.0128223	SNAP47	synaptosomal-associated protein, 47kDa [Source:HGNC Symbol;Acc:HGNC:30669]	protein_coding
ENSMUSG00000009905	Kdsr	3-ketodihydrosphingosine reductase [Source:MGI Symbol;Acc:MGI:1918000]	protein_coding	589.833	-0.0296431	0.0797337	-0.371777	0.710059	0.811988	922.027	0.771908	0.0677705	11.39	4.6881e-30	2.06898e-28	1040.13	-0.511369	0.0605569	-8.44445	3.05491e-17	8.79174e-16	-0.39473	KDSR	3-ketodihydrosphingosine reductase [Source:HGNC Symbol;Acc:HGNC:4021]	protein_coding
ENSMUSG00000009927	Rps25	ribosomal protein S25 [Source:MGI Symbol;Acc:MGI:1922867]	protein_coding	2739.53	-0.0779296	0.0397055	-1.96269	0.0496822	0.0985058	3614.86	0.139452	0.044824	3.11111	0.00186385	0.00592029	#N/A	#N/A	#N/A	#N/A	#N/A	#N/A	#N/A	#N/A	#N/A	#N/A
ENSMUSG00000009995	Tafazzin	tafazzin, phospholipid-lysophospholipid transacylase [Source:MGI Symbol;Acc:MGI:109626]	protein_coding	406.378	-0.667186	0.0968788	-6.88682	5.7055e-12	3.95323e-11	650.6	0.45026	0.0961115	4.68476	2.80283e-06	1.50804e-05	242.274	0.242428	0.128953	1.87997	0.0601126	0.165523	0.109156	TAZ	tafazzin [Source:HGNC Symbol;Acc:HGNC:11577]	protein_coding
ENSMUSG00000010025	Aldh3a2	aldehyde dehydrogenase family 3, subfamily A2 [Source:MGI Symbol;Acc:MGI:1353452]	protein_coding	1081.52	-0.382993	0.0586437	-6.53085	6.53958e-11	4.19436e-10	785.05	0.140678	0.073708	1.90859	0.0563147	0.116359	5853.29	-0.384419	0.0307734	-12.4919	8.26414e-36	5.46137e-34	-0.0540795	ALDH3A2	aldehyde dehydrogenase 3 family, member A2 [Source:HGNC Symbol;Acc:HGNC:403]	protein_coding
ENSMUSG00000010044	Zmynd10	zinc finger, MYND domain containing 10 [Source:MGI Symbol;Acc:MGI:2387863]	protein_coding	7.0205	-0.472356	0.709702	-0.66557	0.505686	0.641899	80.3512	0.721395	0.209207	3.44824	0.000564253	0.00201684	3.22959	0.767711	1.0392	0.738751	0.460058	#N/A	0.553823	ZMYND10	zinc finger, MYND-type containing 10 [Source:HGNC Symbol;Acc:HGNC:19412]	protein_coding
ENSMUSG00000010047	Hyal2	hyaluronoglucosaminidase 2 [Source:MGI Symbol;Acc:MGI:1196334]	protein_coding	739.895	0.0037542	0.0717033	0.0523574	0.958244	0.975327	1129.59	-0.559457	0.0623284	-8.97596	2.80896e-19	5.97516e-18	1160.57	0.145117	0.0587388	2.47054	0.0134908	0.0505174	-0.0811867	HYAL2	hyaluronoglucosaminidase 2 [Source:HGNC Symbol;Acc:HGNC:5321]	protein_coding
ENSMUSG00000010057	Nprl2	NPR2 like, GATOR1 complex subunit [Source:MGI Symbol;Acc:MGI:1914482]	protein_coding	292.255	-0.501032	0.108266	-4.62777	3.69631e-06	1.49638e-05	345.312	0.180356	0.10546	1.71019	0.0872315	0.167538	256.458	0.268087	0.123477	2.17115	0.0299198	0.09626	0.0483511	NPRL2	nitrogen permease regulator-like 2 (S. cerevisiae) [Source:HGNC Symbol;Acc:HGNC:24969]	protein_coding
ENSMUSG00000010064	Slc38a3	solute carrier family 38, member 3 [Source:MGI Symbol;Acc:MGI:1923507]	protein_coding	25.4029	1.87843	0.392282	4.78848	1.68046e-06	7.06624e-06	1223.26	-0.104671	0.0631838	-1.65662	0.0975967	0.18386	6.46911	0.92901	0.765929	1.21292	0.225161	0.433532	-0.0972407	SLC38A3	solute carrier family 38, member 3 [Source:HGNC Symbol;Acc:HGNC:18044]	protein_coding
ENSMUSG00000010095	Slc3a2	solute carrier family 3 (activators of dibasic and neutral amino acid transport), member 2 [Source:MGI Symbol;Acc:MGI:96955]	protein_coding	5225.96	-1.32047	0.0321822	-41.0311	0	0	8566.32	0.0392754	0.0380081	1.03334	0.301444	0.446642	9520.88	-0.987414	0.030477	-32.3987	2.86723e-230	3.93539e-227	-0.0387811	SLC3A2	solute carrier family 3 (amino acid transporter heavy chain), member 2 [Source:HGNC Symbol;Acc:HGNC:11026]	protein_coding
ENSMUSG00000010097	Nxf1	nuclear RNA export factor 1 [Source:MGI Symbol;Acc:MGI:1858330]	protein_coding	2476.38	0.439055	0.0420067	10.452	1.43416e-25	2.16568e-24	3261.73	-0.0828456	0.0443104	-1.86966	0.0615305	0.125493	1054.27	-0.291303	0.0608613	-4.78633	1.69856e-06	1.70433e-05	0.0241331	NXF1	nuclear RNA export factor 1 [Source:HGNC Symbol;Acc:HGNC:8071]	protein_coding
ENSMUSG00000010277	2610507B11Rik	RIKEN cDNA 2610507B11 gene [Source:MGI Symbol;Acc:MGI:1919753]	protein_coding	9037.48	0.55884	0.0284109	19.6699	3.90236e-86	2.65373e-84	6470	-0.513108	0.0393082	-13.0535	6.07282e-39	4.22904e-37	3376.93	-0.0714877	0.0375388	-1.90437	0.0568624	0.158555	0.0366809	KIAA0100	KIAA0100 [Source:HGNC Symbol;Acc:HGNC:28960]	protein_coding
ENSMUSG00000010290	AI597479	expressed sequence AI597479 [Source:MGI Symbol;Acc:MGI:2138299]	protein_coding	706.707	-0.188139	0.0698581	-2.69317	0.00707772	0.0174308	1475	0.174114	0.0603047	2.88724	0.00388637	0.011427	402.823	0.148856	0.0954383	1.55971	0.118828	0.278176	0.0259179	C2orf49	chromosome 2 open reading frame 49 [Source:HGNC Symbol;Acc:HGNC:28772]	protein_coding
ENSMUSG00000010358	Ifi35	interferon-induced protein 35 [Source:MGI Symbol;Acc:MGI:1917360]	protein_coding	183.837	1.90795	0.148886	12.8148	1.35412e-37	3.26404e-36	39.9594	-0.597716	0.294955	-2.02646	0.0427172	0.0927742	24.8766	0.308529	0.374622	0.823573	0.410182	0.634384	-0.184413	IFI35	interferon-induced protein 35 [Source:HGNC Symbol;Acc:HGNC:5399]	protein_coding
ENSMUSG00000010376	Nedd8	neural precursor cell expressed, developmentally down-regulated gene 8 [Source:MGI Symbol;Acc:MGI:97301]	protein_coding	1897.7	0.0407256	0.0470041	0.866427	0.386256	0.530428	3426.65	-0.174885	0.0430756	-4.05994	4.90849e-05	0.000215121	#N/A	#N/A	#N/A	#N/A	#N/A	#N/A	#N/A	#N/A	#N/A	#N/A
ENSMUSG00000010461	Eya4	EYA transcriptional coactivator and phosphatase 4 [Source:MGI Symbol;Acc:MGI:1337104]	protein_coding	7.76964	5.38244	1.2999	4.14065	3.46316e-05	0.000123907	20.8011	-1.30506	0.442737	-2.94772	0.00320125	0.00964323	2.66394	-0.442694	1.10154	-0.401887	0.687767	#N/A	0.577744	EYA4	EYA transcriptional coactivator and phosphatase 4 [Source:HGNC Symbol;Acc:HGNC:3522]	protein_coding
ENSMUSG00000010517	Faf1	Fas-associated factor 1 [Source:MGI Symbol;Acc:MGI:109419]	protein_coding	2452.86	-0.179236	0.042114	-4.25597	2.08143e-05	7.67438e-05	3225.62	0.242222	0.0454876	5.32502	1.00941e-07	6.61445e-07	1115.12	0.13914	0.0637106	2.18393	0.0289673	0.0939548	0.0337027	FAF1	Fas (TNFRSF6) associated factor 1 [Source:HGNC Symbol;Acc:HGNC:3578]	protein_coding
ENSMUSG00000010554	Mettl16	methyltransferase like 16 [Source:MGI Symbol;Acc:MGI:1914743]	protein_coding	1844.6	1.02664	0.0491667	20.8808	7.99744e-97	6.54356e-95	1756.74	-0.11063	0.0521629	-2.12085	0.0339345	0.0762683	1411.9	-0.1187	0.0532055	-2.23097	0.0256828	0.0854005	0.0131318	METTL16	methyltransferase like 16 [Source:HGNC Symbol;Acc:HGNC:28484]	protein_coding
ENSMUSG00000010592	Dazl	deleted in azoospermia-like [Source:MGI Symbol;Acc:MGI:1342328]	protein_coding	182.432	0.469719	0.138633	3.38823	0.000703457	0.00208409	1.3498	-0.0149169	1.65598	-0.00900792	0.992813	#N/A	#N/A	#N/A	#N/A	#N/A	#N/A	#N/A	#N/A	#N/A	#N/A	#N/A
ENSMUSG00000010608	Rbm25	RNA binding motif protein 25 [Source:MGI Symbol;Acc:MGI:1914289]	protein_coding	6537.13	0.367164	0.0329375	11.1473	7.38388e-29	1.28729e-27	6630.63	-0.332236	0.0520904	-6.37805	1.79352e-10	1.66236e-09	3465.61	-0.236851	0.0368143	-6.43367	1.24558e-10	2.17253e-09	0.0786903	RBM25	RNA binding motif protein 25 [Source:HGNC Symbol;Acc:HGNC:23244]	protein_coding
ENSMUSG00000010663	Fads1	fatty acid desaturase 1 [Source:MGI Symbol;Acc:MGI:1923517]	protein_coding	2230.42	-0.569066	0.0453491	-12.5486	4.0482e-36	9.26844e-35	4074.93	0.62539	0.0385924	16.205	4.64724e-59	7.09285e-57	3750.07	0.244256	0.0381519	6.40219	1.53162e-10	2.62776e-09	0.152755	FADS1	fatty acid desaturase 1 [Source:HGNC Symbol;Acc:HGNC:3574]	protein_coding
ENSMUSG00000010721	Lmbr1	limb region 1 [Source:MGI Symbol;Acc:MGI:1861746]	protein_coding	289.195	-0.2118	0.110259	-1.92093	0.0547403	0.107057	207.313	0.341181	0.132253	2.57976	0.00988684	0.0261938	1330.42	-0.117953	0.0548662	-2.14984	0.0315681	0.100226	-0.0402434	LMBR1	limb development membrane protein 1 [Source:HGNC Symbol;Acc:HGNC:13243]	protein_coding
ENSMUSG00000010830	Kdelr3	KDEL (Lys-Asp-Glu-Leu) endoplasmic reticulum protein retention receptor 3 [Source:MGI Symbol;Acc:MGI:2145953]	protein_coding	173.908	0.364614	0.145067	2.51342	0.0119567	0.0279229	38.3596	-0.430543	0.294823	-1.46034	0.144196	0.252819	150.284	0.256634	0.150828	1.7015	0.0888491	0.224679	-0.110492	KDELR3	KDEL (Lys-Asp-Glu-Leu) endoplasmic reticulum protein retention receptor 3 [Source:HGNC Symbol;Acc:HGNC:6306]	protein_coding
ENSMUSG00000010914	Pdhx	pyruvate dehydrogenase complex, component X [Source:MGI Symbol;Acc:MGI:1351627]	protein_coding	867.319	0.110218	0.0667477	1.65127	0.0986843	0.17722	990.948	-0.247024	0.063501	-3.89008	0.000100212	0.000415529	1020.89	-0.151581	0.0616763	-2.45768	0.0139838	0.052025	0.037444	PDHX	pyruvate dehydrogenase complex, component X [Source:HGNC Symbol;Acc:HGNC:21350]	protein_coding
ENSMUSG00000010936	Vac14	Vac14 homolog (S. cerevisiae) [Source:MGI Symbol;Acc:MGI:2157980]	protein_coding	1594.81	0.0451024	0.0510359	0.883737	0.376838	0.520681	1477.23	-0.213703	0.0545934	-3.91445	9.06108e-05	0.000378252	796.449	0.325073	0.0688418	4.72203	2.33503e-06	2.28797e-05	-0.0694691	VAC14	Vac14 homolog (S. cerevisiae) [Source:HGNC Symbol;Acc:HGNC:25507]	protein_coding
ENSMUSG00000011008	Mcoln2	mucolipin 2 [Source:MGI Symbol;Acc:MGI:1915529]	protein_coding	2.27258	4.60061	1.55773	2.9534	0.00314293	0.00828686	0.342218	-1.9003	3.32759	-0.571074	0.56795	#N/A	16.1489	-0.545429	0.453908	-1.20163	0.229507	0.438165	1.03648	MCOLN2	mucolipin 2 [Source:HGNC Symbol;Acc:HGNC:13357]	protein_coding
ENSMUSG00000011034	Slc5a1	solute carrier family 5 (sodium/glucose cotransporter), member 1 [Source:MGI Symbol;Acc:MGI:107678]	protein_coding	23.9912	3.07073	0.489317	6.27555	3.48396e-10	2.10194e-09	2.4875	-2.70099	1.43538	-1.88173	0.0598728	#N/A	0.662528	1.42117	2.4835	0.572242	0.567158	#N/A	-3.83856	SLC5A1	solute carrier family 5 (sodium/glucose cotransporter), member 1 [Source:HGNC Symbol;Acc:HGNC:11036]	protein_coding
ENSMUSG00000011096	Akt1s1	AKT1 substrate 1 (proline-rich) [Source:MGI Symbol;Acc:MGI:1914855]	protein_coding	729.502	0.384626	0.0715641	5.37456	7.67686e-08	3.75112e-07	1574.91	-0.0137617	0.0527907	-0.260685	0.794335	0.870996	953.917	0.0493525	0.0622262	0.793116	0.42771	0.65083	-0.000679177	AKT1S1	AKT1 substrate 1 (proline-rich) [Source:HGNC Symbol;Acc:HGNC:28426]	protein_coding
ENSMUSG00000011148	Adssl1	adenylosuccinate synthetase like 1 [Source:MGI Symbol;Acc:MGI:87947]	protein_coding	77.4524	-1.0273	0.211841	-4.84941	1.23831e-06	5.30922e-06	309.004	0.67601	0.117705	5.74326	9.28702e-09	6.96812e-08	#N/A	#N/A	#N/A	#N/A	#N/A	#N/A	#N/A	#N/A	#N/A	#N/A
ENSMUSG00000011154	Cfap161	cilia and flagella associated protein 161 [Source:MGI Symbol;Acc:MGI:1922806]	protein_coding	0.50238	-2.49161	2.61064	-0.954407	0.339878	#N/A	32.3064	1.72839	0.346901	4.98238	6.28064e-07	3.72989e-06	#N/A	#N/A	#N/A	#N/A	#N/A	#N/A	#N/A	#N/A	#N/A	#N/A
ENSMUSG00000011158	Brf1	BRF1, RNA polymerase III transcription initiation factor 90 kDa subunit [Source:MGI Symbol;Acc:MGI:1919558]	protein_coding	461.137	0.0758279	0.0949271	0.798801	0.424406	0.568954	597.44	-0.245751	0.0786851	-3.12322	0.00178886	0.00570586	487.848	-0.00619203	0.0858005	-0.0721678	0.942468	0.97402	0.0015217	BRF1	BRF1, RNA polymerase III transcription initiation factor 90 kDa subunit [Source:HGNC Symbol;Acc:HGNC:11551]	protein_coding
ENSMUSG00000011179	Odc1	ornithine decarboxylase, structural 1 [Source:MGI Symbol;Acc:MGI:97402]	protein_coding	3332.59	0.30756	0.0382516	8.04044	8.95189e-16	8.0989e-15	8435.53	-0.334731	0.0347416	-9.63489	5.69513e-22	1.46704e-20	6611.26	-0.299558	0.0339862	-8.8141	1.20652e-18	3.81024e-17	0.100271	ODC1	ornithine decarboxylase 1 [Source:HGNC Symbol;Acc:HGNC:8109]	protein_coding
ENSMUSG00000011254	Thg1l	tRNA-histidine guanylyltransferase 1-like (S. cerevisiae) [Source:MGI Symbol;Acc:MGI:1913878]	protein_coding	1026.36	0.916279	0.0607623	15.0797	2.20147e-51	7.80858e-50	1541.09	-0.231001	0.0541859	-4.26313	2.01587e-05	9.40652e-05	333.664	-0.00537617	0.109285	-0.0491942	0.960765	0.982749	0.0012419	THG1L	tRNA-histidine guanylyltransferase 1-like (S. cerevisiae) [Source:HGNC Symbol;Acc:HGNC:26053]	protein_coding
ENSMUSG00000011256	Adam19	a disintegrin and metallopeptidase domain 19 (meltrin beta) [Source:MGI Symbol;Acc:MGI:105377]	protein_coding	4336.16	1.40902	0.040894	34.4555	3.72347e-260	1.52938e-257	1642.03	-0.902425	0.0587273	-15.3664	2.75207e-53	3.57477e-51	#N/A	#N/A	#N/A	#N/A	#N/A	#N/A	#N/A	#N/A	#N/A	#N/A
ENSMUSG00000011257	Pabpc4	poly(A) binding protein, cytoplasmic 4 [Source:MGI Symbol;Acc:MGI:2385206]	protein_coding	2600.72	-0.429204	0.0400225	-10.7241	7.84575e-27	1.24809e-25	5522.55	0.00414735	0.0353571	0.117299	0.906623	0.942497	4643.96	-0.166152	0.0385967	-4.30482	1.67119e-05	0.000138629	-0.000689091	PABPC4	poly(A) binding protein, cytoplasmic 4 (inducible form) [Source:HGNC Symbol;Acc:HGNC:8557]	protein_coding
ENSMUSG00000011267	Zfp296	zinc finger protein 296 [Source:MGI Symbol;Acc:MGI:1926956]	protein_coding	884.296	0.19006	0.0676732	2.8085	0.00497724	0.0126429	119.424	-0.322391	0.170784	-1.88772	0.0590636	0.121135	110.629	0.0651827	0.174612	0.373301	0.708925	0.855657	-0.0210143	ZNF296	zinc finger protein 296 [Source:HGNC Symbol;Acc:HGNC:15981]	protein_coding
ENSMUSG00000011382	Dhdh	dihydrodiol dehydrogenase (dimeric) [Source:MGI Symbol;Acc:MGI:1919005]	protein_coding	312.565	-0.0161233	0.102399	-0.157455	0.874886	0.923085	917.182	0.423585	0.0653008	6.48668	8.77476e-11	8.44063e-10	#N/A	#N/A	#N/A	#N/A	#N/A	#N/A	#N/A	#N/A	#N/A	#N/A
ENSMUSG00000011427	Zfp790	zinc finger protein 790 [Source:MGI Symbol;Acc:MGI:1923431]	protein_coding	229.268	0.301348	0.127234	2.36845	0.0178627	0.0400138	217.692	-0.339893	0.12618	-2.6937	0.00706627	0.0195229	#N/A	#N/A	#N/A	#N/A	#N/A	#N/A	#N/A	#N/A	#N/A	#N/A
ENSMUSG00000011589	Fsd1	fibronectin type 3 and SPRY domain-containing protein [Source:MGI Symbol;Acc:MGI:1934858]	protein_coding	208.048	1.03108	0.130601	7.89486	2.90651e-15	2.54437e-14	426.973	-0.162685	0.0932603	-1.74442	0.0810862	0.158157	619.308	0.434765	0.0779197	5.57965	2.41005e-08	3.18537e-07	-0.0707297	FSD1	fibronectin type III and SPRY domain containing 1 [Source:HGNC Symbol;Acc:HGNC:13745]	protein_coding
ENSMUSG00000011658	Fuz	fuzzy planar cell polarity protein [Source:MGI Symbol;Acc:MGI:1917550]	protein_coding	103.007	-0.415437	0.177796	-2.33659	0.0194606	0.0432068	226.255	0.309704	0.134745	2.29845	0.021536	0.0515146	222.87	0.518271	0.129477	4.00281	6.25956e-05	0.000455132	0.160511	FUZ	fuzzy planar cell polarity protein [Source:HGNC Symbol;Acc:HGNC:26219]	protein_coding
ENSMUSG00000011751	Sptbn4	spectrin beta, non-erythrocytic 4 [Source:MGI Symbol;Acc:MGI:1890574]	protein_coding	406.851	-0.0804451	0.0938187	-0.857452	0.391195	0.535598	698.268	0.468991	0.0795012	5.89917	3.65338e-09	2.87545e-08	22.2662	0.43907	0.398974	1.1005	0.271116	0.489776	0.20592	SPTBN4	spectrin, beta, non-erythrocytic 4 [Source:HGNC Symbol;Acc:HGNC:14896]	protein_coding
ENSMUSG00000011831	Evi5	ecotropic viral integration site 5 [Source:MGI Symbol;Acc:MGI:104736]	protein_coding	1209.32	-0.269487	0.0581068	-4.63779	3.52155e-06	1.43042e-05	1346.64	0.244692	0.0574693	4.25779	2.0646e-05	9.61189e-05	170.512	-0.264272	0.159737	-1.65443	0.0980411	0.241756	-0.0646653	EVI5	ecotropic viral integration site 5 [Source:HGNC Symbol;Acc:HGNC:3501]	protein_coding
ENSMUSG00000011832	Evi5l	ecotropic viral integration site 5 like [Source:MGI Symbol;Acc:MGI:2442167]	protein_coding	126.53	-0.39924	0.163047	-2.44862	0.0143404	0.0328767	178.353	0.879601	0.149004	5.9032	3.56522e-09	2.81089e-08	211.025	0.623516	0.127092	4.90602	9.29444e-07	9.73244e-06	0.548445	EVI5L	ecotropic viral integration site 5-like [Source:HGNC Symbol;Acc:HGNC:30464]	protein_coding
ENSMUSG00000011877	Git1	GIT ArfGAP 1 [Source:MGI Symbol;Acc:MGI:1927140]	protein_coding	2194.5	0.389523	0.0441695	8.81882	1.15674e-18	1.25097e-17	2468.55	-0.18457	0.0498492	-3.70256	0.000213434	0.000828362	1267.64	0.039379	0.0587583	0.670186	0.502739	0.71209	-0.00726817	GIT1	G protein-coupled receptor kinase interacting ArfGAP 1 [Source:HGNC Symbol;Acc:HGNC:4272]	protein_coding
ENSMUSG00000011884	Gltp	glycolipid transfer protein [Source:MGI Symbol;Acc:MGI:1929253]	protein_coding	1021.41	0.28557	0.0620068	4.60546	4.1156e-06	1.65665e-05	1255.21	-0.245702	0.0600495	-4.09165	4.28316e-05	0.000189999	826.957	-0.0736233	0.0671094	-1.09706	0.272613	0.491437	0.0180894	GLTP	glycolipid transfer protein [Source:HGNC Symbol;Acc:HGNC:24867]	protein_coding
ENSMUSG00000012114	Med15	mediator complex subunit 15 [Source:MGI Symbol;Acc:MGI:2137379]	protein_coding	972.617	-0.217489	0.0613382	-3.54573	0.000391521	0.00120838	1082.35	0.275869	0.062075	4.44412	8.82538e-06	4.36856e-05	1053.26	-0.211968	0.0612518	-3.4606	0.000538975	0.00312949	-0.0584754	MED15	mediator complex subunit 15 [Source:HGNC Symbol;Acc:HGNC:14248]	protein_coding
ENSMUSG00000012117	Dhdds	dehydrodolichyl diphosphate synthase [Source:MGI Symbol;Acc:MGI:1914672]	protein_coding	497.379	-0.340603	0.0866643	-3.93014	8.48965e-05	0.000288233	978.516	0.000620616	0.067025	0.00925948	0.992612	0.995851	785.072	0.069048	0.0708941	0.97396	0.330077	0.557143	4.28523e-05	DHDDS	dehydrodolichyl diphosphate synthase [Source:HGNC Symbol;Acc:HGNC:20603]	protein_coding
ENSMUSG00000012123	Crybg2	crystallin beta-gamma domain containing 2 [Source:MGI Symbol;Acc:MGI:1334463]	protein_coding	391.456	-1.44574	0.10135	-14.2649	3.62209e-46	1.1086e-44	219.169	0.241403	0.144488	1.67075	0.094772	0.179608	#N/A	#N/A	#N/A	#N/A	#N/A	#N/A	#N/A	#N/A	#N/A	#N/A
ENSMUSG00000012126	Ubxn11	UBX domain protein 11 [Source:MGI Symbol;Acc:MGI:1914836]	protein_coding	216.448	-0.978971	0.126928	-7.71283	1.23061e-14	1.03366e-13	131.259	0.430878	0.172064	2.50417	0.0122738	0.0315678	128.265	0.304081	0.166353	1.82793	0.0675603	0.181262	0.131022	UBXN11	UBX domain protein 11 [Source:HGNC Symbol;Acc:HGNC:30600]	protein_coding
ENSMUSG00000012282	Wnt8a	wingless-type MMTV integration site family, member 8A [Source:MGI Symbol;Acc:MGI:107924]	protein_coding	1.61319	4.10839	1.69817	2.41931	0.01555	0.0353168	148.249	-1.96965	0.181325	-10.8625	1.73932e-27	6.48792e-26	4.63476	-0.0908185	0.847375	-0.107176	0.914649	0.961995	0.17888	WNT8A	wingless-type MMTV integration site family, member 8A [Source:HGNC Symbol;Acc:HGNC:12788]	protein_coding
ENSMUSG00000012296	Tjap1	tight junction associated protein 1 [Source:MGI Symbol;Acc:MGI:1921344]	protein_coding	1212.34	-0.205872	0.0553419	-3.72	0.000199226	0.000641804	1859.74	0.127174	0.0515579	2.46662	0.0136394	0.0345799	696.422	-0.146747	0.0752268	-1.95073	0.0510892	0.146031	-0.0186624	TJAP1	tight junction associated protein 1 (peripheral) [Source:HGNC Symbol;Acc:HGNC:17949]	protein_coding
ENSMUSG00000012350	Ehf	ets homologous factor [Source:MGI Symbol;Acc:MGI:1270840]	protein_coding	10.9409	2.28628	0.637066	3.58877	0.000332244	0.0010354	16.8426	-2.1269	0.501982	-4.237	2.26528e-05	0.000104716	1.50757	-1.08585	1.49472	-0.726461	0.467556	#N/A	2.3095	EHF	ets homologous factor [Source:HGNC Symbol;Acc:HGNC:3246]	protein_coding
ENSMUSG00000012422	Tmem167	transmembrane protein 167 [Source:MGI Symbol;Acc:MGI:1913324]	protein_coding	951.066	0.154456	0.0623105	2.47882	0.013182	0.0304691	2626.68	-0.183359	0.0455715	-4.02354	5.73289e-05	0.000247988	3785.18	-0.131589	0.0383996	-3.42683	0.000610662	0.00349344	0.024128	TMEM167A	transmembrane protein 167A [Source:HGNC Symbol;Acc:HGNC:28330]	protein_coding
ENSMUSG00000012428	Steap4	STEAP family member 4 [Source:MGI Symbol;Acc:MGI:1923560]	protein_coding	75.1393	9.64846	1.19482	8.07524	6.73439e-16	6.14139e-15	3.65925	-1.13424	1.04217	-1.08834	0.276443	#N/A	0.828159	-0.677166	2.05153	-0.330079	0.74134	#N/A	0.768066	STEAP4	STEAP family member 4 [Source:HGNC Symbol;Acc:HGNC:21923]	protein_coding
ENSMUSG00000012429	Mplkip	M-phase specific PLK1 intereacting protein [Source:MGI Symbol;Acc:MGI:1913558]	protein_coding	380.708	-0.122758	0.0950423	-1.29161	0.196491	0.312067	1235.27	0.456522	0.0622071	7.33875	2.15595e-13	2.70454e-12	557.724	0.152471	0.0831192	1.83437	0.0665997	0.179426	0.0696064	MPLKIP	M-phase specific PLK1 interacting protein [Source:HGNC Symbol;Acc:HGNC:16002]	protein_coding
ENSMUSG00000012443	Kif11	kinesin family member 11 [Source:MGI Symbol;Acc:MGI:1098231]	protein_coding	3550.8	-0.164486	0.0378232	-4.34882	1.36873e-05	5.16917e-05	6324.3	0.162976	0.0371531	4.38661	1.15129e-05	5.60795e-05	2522.1	0.131566	0.0487292	2.69994	0.00693514	0.0287375	0.0214422	KIF11	kinesin family member 11 [Source:HGNC Symbol;Acc:HGNC:6388]	protein_coding
ENSMUSG00000012483	Rpa3	replication protein A3 [Source:MGI Symbol;Acc:MGI:1915490]	protein_coding	601.394	-0.242791	0.0806445	-3.01063	0.00260709	0.00697703	1186.34	0.0874828	0.0676868	1.29246	0.196196	0.323229	649.273	0.255716	0.07575	3.37579	0.000736051	0.00412739	0.0223707	RPA3	replication protein A3, 14kDa [Source:HGNC Symbol;Acc:HGNC:10291]	protein_coding
ENSMUSG00000012640	Zfp715	zinc finger protein 715 [Source:MGI Symbol;Acc:MGI:1917180]	protein_coding	631.455	0.042149	0.083589	0.50424	0.614092	0.738255	405.289	-0.470894	0.0947451	-4.97012	6.69129e-07	3.95581e-06	#N/A	#N/A	#N/A	#N/A	#N/A	#N/A	#N/A	#N/A	#N/A	#N/A
ENSMUSG00000012848	Rps5	ribosomal protein S5 [Source:MGI Symbol;Acc:MGI:1097682]	protein_coding	21443.5	-0.229258	0.0275741	-8.31424	9.23386e-17	8.90309e-16	26290.1	0.144144	0.0381925	3.77414	0.000160558	0.000638294	10286.7	0.0512891	0.0324981	1.57822	0.114515	0.271129	0.00739303	RPS5	ribosomal protein S5 [Source:HGNC Symbol;Acc:HGNC:10426]	protein_coding
ENSMUSG00000013033	Adgrl1	adhesion G protein-coupled receptor L1 [Source:MGI Symbol;Acc:MGI:1929461]	protein_coding	1058.87	-0.424163	0.0607689	-6.97994	2.95305e-12	2.10069e-11	3458.7	0.0482595	0.0455363	1.0598	0.289234	0.433425	#N/A	#N/A	#N/A	#N/A	#N/A	#N/A	#N/A	#N/A	#N/A	#N/A
ENSMUSG00000013089	Etv5	ets variant 5 [Source:MGI Symbol;Acc:MGI:1096867]	protein_coding	4272.76	0.0254911	0.035666	0.714717	0.474784	0.615765	2660.66	-0.125255	0.0469502	-2.66783	0.00763423	0.0208719	615.432	0.326078	0.080493	4.05101	5.09977e-05	0.000381508	-0.040843	ETV5	ets variant 5 [Source:HGNC Symbol;Acc:HGNC:3494]	protein_coding
ENSMUSG00000013150	Gfod2	glucose-fructose oxidoreductase domain containing 2 [Source:MGI Symbol;Acc:MGI:1917825]	protein_coding	177.638	0.423787	0.142148	2.98131	0.0028702	0.00763342	452.579	-0.159743	0.0889415	-1.79605	0.0724871	0.14396	499.831	-0.0947498	0.0830344	-1.14109	0.253832	0.469372	0.0151356	GFOD2	glucose-fructose oxidoreductase domain containing 2 [Source:HGNC Symbol;Acc:HGNC:28159]	protein_coding
ENSMUSG00000013155	Enkd1	enkurin domain containing 1 [Source:MGI Symbol;Acc:MGI:2142593]	protein_coding	245.771	-0.471446	0.116625	-4.04242	5.29021e-05	0.000184582	561.725	0.0153818	0.0856249	0.179642	0.857434	0.911798	116.629	0.397365	0.182301	2.17971	0.0292788	0.0946588	0.00611218	ENKD1	enkurin domain containing 1 [Source:HGNC Symbol;Acc:HGNC:25246]	protein_coding
ENSMUSG00000013275	Slc41a1	solute carrier family 41, member 1 [Source:MGI Symbol;Acc:MGI:2444823]	protein_coding	984.137	-0.210036	0.0613857	-3.42158	0.000622575	0.00186296	788.621	0.390296	0.0708112	5.51177	3.55234e-08	2.47946e-07	818.06	-0.0479687	0.0676993	-0.708556	0.4786	0.694451	-0.018722	SLC41A1	solute carrier family 41 (magnesium transporter), member 1 [Source:HGNC Symbol;Acc:HGNC:19429]	protein_coding
ENSMUSG00000013367	Iglon5	IgLON family member 5 [Source:MGI Symbol;Acc:MGI:2686277]	protein_coding	9.6653	2.22772	0.665853	3.34566	0.000820859	0.00240946	265.819	-0.0420172	0.117154	-0.358649	0.719857	0.819657	988.467	0.673158	0.0664549	10.1295	4.08528e-24	1.67187e-22	-0.0282842	IGLON5	IgLON family member 5 [Source:HGNC Symbol;Acc:HGNC:34550]	protein_coding
ENSMUSG00000013415	Igf2bp1	insulin-like growth factor 2 mRNA binding protein 1 [Source:MGI Symbol;Acc:MGI:1890357]	protein_coding	9145.88	1.04613	0.0366131	28.5727	1.46828e-179	3.42659e-177	10477.1	-0.207125	0.0344856	-6.00613	1.90005e-09	1.55147e-08	10301.4	0.0718201	0.0288104	2.49286	0.012672	0.0478027	-0.0148758	IGF2BP1	insulin-like growth factor 2 mRNA binding protein 1 [Source:HGNC Symbol;Acc:HGNC:28866]	protein_coding
ENSMUSG00000013418	B4galnt2	beta-1,4-N-acetyl-galactosaminyl transferase 2 [Source:MGI Symbol;Acc:MGI:1342058]	protein_coding	64.5085	-2.15325	0.258378	-8.33371	7.83476e-17	7.61489e-16	42.798	0.607506	0.299455	2.02871	0.0424883	0.0923446	0.502152	-0.968728	2.58401	-0.374893	0.70774	#N/A	-0.588508	B4GALNT2	beta-1,4-N-acetyl-galactosaminyl transferase 2 [Source:HGNC Symbol;Acc:HGNC:24136]	protein_coding
ENSMUSG00000013419	Zfp651	zinc finger protein 651 [Source:MGI Symbol;Acc:MGI:2670992]	protein_coding	78.7775	0.480576	0.20523	2.34165	0.0191988	0.0426866	436.405	-0.0499908	0.0947019	-0.527876	0.597586	0.728583	86.7812	-0.0509971	0.20465	-0.249192	0.803213	0.910194	0.00254939	ZBTB47	zinc finger and BTB domain containing 47 [Source:HGNC Symbol;Acc:HGNC:26955]	protein_coding
ENSMUSG00000013465	Nelfb	negative elongation factor complex member B [Source:MGI Symbol;Acc:MGI:1931035]	protein_coding	1567.82	-0.171322	0.0496166	-3.45292	0.000554546	0.00167113	2556.69	0.129744	0.0472209	2.7476	0.00600338	0.016856	2251.63	0.212251	0.0471613	4.50053	6.77834e-06	6.11765e-05	0.0275383	NELFB	negative elongation factor complex member B [Source:HGNC Symbol;Acc:HGNC:24324]	protein_coding
ENSMUSG00000013495	Tmem175	transmembrane protein 175 [Source:MGI Symbol;Acc:MGI:1919642]	protein_coding	179.432	-0.0181721	0.137204	-0.132447	0.894631	0.937018	338.267	0.856891	0.106025	8.08195	6.37417e-16	1.00467e-14	88.9376	0.0883434	0.194574	0.454035	0.649804	0.818759	0.0757007	TMEM175	transmembrane protein 175 [Source:HGNC Symbol;Acc:HGNC:28709]	protein_coding
ENSMUSG00000013523	Bcas1	brain enriched myelin associated protein 1 [Source:MGI Symbol;Acc:MGI:1924210]	protein_coding	52.0495	0.943348	0.259544	3.63464	0.000278371	0.000878307	65.2255	-1.05771	0.238783	-4.42957	9.44196e-06	4.65114e-05	3.25975	-0.405219	1.03198	-0.392662	0.694569	#N/A	0.428603	BCAS1	breast carcinoma amplified sequence 1 [Source:HGNC Symbol;Acc:HGNC:974]	protein_coding
ENSMUSG00000013629	Cad	carbamoyl-phosphate synthetase 2, aspartate transcarbamylase, and dihydroorotase [Source:MGI Symbol;Acc:MGI:1916969]	protein_coding	9135.74	0.119404	0.076758	1.55559	0.119805	0.208759	13568.9	-0.371545	0.0433297	-8.57482	9.92381e-18	1.82484e-16	4103.82	-0.173006	0.038964	-4.44016	8.98919e-06	7.8779e-05	0.0642796	CAD	carbamoyl-phosphate synthetase 2, aspartate transcarbamylase, and dihydroorotase [Source:HGNC Symbol;Acc:HGNC:1424]	protein_coding
ENSMUSG00000013646	Sh3bp5l	SH3 binding domain protein 5 like [Source:MGI Symbol;Acc:MGI:1933124]	protein_coding	920.219	0.145924	0.0641477	2.27481	0.0229171	0.0498638	1203.18	-0.113314	0.0590915	-1.91761	0.0551608	0.114375	827.299	0.100179	0.0680241	1.4727	0.140831	0.313873	-0.0113518	SH3BP5L	SH3-binding domain protein 5-like [Source:HGNC Symbol;Acc:HGNC:29360]	protein_coding
ENSMUSG00000013663	Pten	phosphatase and tensin homolog [Source:MGI Symbol;Acc:MGI:109583]	protein_coding	1522.73	0.0850529	0.0529759	1.6055	0.108384	0.191717	5360.89	-0.54481	0.0364903	-14.9302	2.0949e-50	2.35387e-48	123.148	-0.0721678	0.173271	-0.416502	0.677043	0.836684	0.0393177	PTEN	phosphatase and tensin homolog [Source:HGNC Symbol;Acc:HGNC:9588]	protein_coding
ENSMUSG00000013698	Pea15a	proliferation and apoptosis adaptor protein 15A [Source:MGI Symbol;Acc:MGI:104799]	protein_coding	158.845	0.472319	0.147358	3.20526	0.0013494	0.00383036	1355.2	-0.203031	0.0558258	-3.63687	0.000275976	0.00104778	4001.43	-0.714481	0.0354187	-20.1724	1.70996e-90	4.29729e-88	0.145062	PEA15	phosphoprotein enriched in astrocytes 15 [Source:HGNC Symbol;Acc:HGNC:8822]	protein_coding
ENSMUSG00000013736	Trnt1	tRNA nucleotidyl transferase, CCA-adding, 1 [Source:MGI Symbol;Acc:MGI:1917297]	protein_coding	1164.66	0.00837276	0.0571408	0.146529	0.883504	0.929297	2056.21	-0.482705	0.0530332	-9.10195	8.87223e-20	1.96013e-18	641.929	0.0219649	0.0768942	0.285651	0.775145	0.893142	-0.0106026	TRNT1	tRNA nucleotidyl transferase, CCA-adding, 1 [Source:HGNC Symbol;Acc:HGNC:17341]	protein_coding
ENSMUSG00000013766	Ly6g6e	lymphocyte antigen 6 complex, locus G6E [Source:MGI Symbol;Acc:MGI:1917524]	protein_coding	572.027	-1.74247	0.0843594	-20.6553	8.74927e-95	6.91092e-93	13.7572	0.715889	0.536449	1.3345	0.182041	0.305375	#N/A	#N/A	#N/A	#N/A	#N/A	#N/A	#N/A	#N/A	#N/A	#N/A
ENSMUSG00000013822	Elof1	ELF1 homolog, elongation factor 1 [Source:MGI Symbol;Acc:MGI:1913376]	protein_coding	471.808	0.328146	0.0859601	3.81742	0.000134852	0.000445515	1354.5	-0.20868	0.0737668	-2.82892	0.00467059	0.0134733	847.549	-0.015066	0.0685389	-0.219817	0.826014	0.919218	0.00314398	ELOF1	elongation factor 1 homolog (S. cerevisiae) [Source:HGNC Symbol;Acc:HGNC:28691]	protein_coding
ENSMUSG00000013833	Med16	mediator complex subunit 16 [Source:MGI Symbol;Acc:MGI:2158394]	protein_coding	634.743	0.339955	0.0757935	4.48527	7.28202e-06	2.83187e-05	1197.92	-0.0580623	0.060099	-0.966112	0.333988	0.482284	1050.44	0.226004	0.0610501	3.70194	0.000213955	0.00138118	-0.0131223	MED16	mediator complex subunit 16 [Source:HGNC Symbol;Acc:HGNC:17556]	protein_coding
ENSMUSG00000013846	St3gal1	ST3 beta-galactoside alpha-2,3-sialyltransferase 1 [Source:MGI Symbol;Acc:MGI:98304]	protein_coding	43.7947	1.24092	0.302266	4.10538	4.03649e-05	0.000143149	105.186	-0.0514965	0.182408	-0.282315	0.777702	0.859239	178.585	-0.571363	0.138296	-4.13146	3.60461e-05	0.000278068	0.0294232	ST3GAL1	ST3 beta-galactoside alpha-2,3-sialyltransferase 1 [Source:HGNC Symbol;Acc:HGNC:10862]	protein_coding
ENSMUSG00000013921	Clip3	CAP-GLY domain containing linker protein 3 [Source:MGI Symbol;Acc:MGI:1923936]	protein_coding	167.93	1.09102	0.159314	6.84823	7.47671e-12	5.13886e-11	1077.55	-0.820709	0.0620418	-13.2283	6.02062e-40	4.42842e-38	102.713	0.434842	0.183585	2.36861	0.0178552	0.0636544	-0.356879	CLIP3	CAP-GLY domain containing linker protein 3 [Source:HGNC Symbol;Acc:HGNC:24314]	protein_coding
ENSMUSG00000014075	Dynlt2b	dynein light chain Tctex-type 2B [Source:MGI Symbol;Acc:MGI:1913311]	protein_coding	221.618	-0.0816463	0.125306	-0.651577	0.514674	0.650533	353.941	0.366594	0.106956	3.42752	0.000609112	0.00216577	#N/A	#N/A	#N/A	#N/A	#N/A	#N/A	#N/A	#N/A	#N/A	#N/A
ENSMUSG00000014077	Chp1	calcineurin-like EF hand protein 1 [Source:MGI Symbol;Acc:MGI:1927185]	protein_coding	673.671	0.074921	0.073007	1.02622	0.304789	0.443241	1186.79	-0.283555	0.0593721	-4.77589	1.78915e-06	9.94787e-06	1400.44	0.0915174	0.0528922	1.73026	0.0835835	0.214773	-0.0259502	CHP1	calcineurin-like EF-hand protein 1 [Source:HGNC Symbol;Acc:HGNC:17433]	protein_coding
ENSMUSG00000014195	Dnajc7	DnaJ heat shock protein family (Hsp40) member C7 [Source:MGI Symbol;Acc:MGI:1928373]	protein_coding	6090.21	0.822817	0.0319298	25.7696	1.9444e-146	3.14427e-144	3770.91	-0.246257	0.0413018	-5.96237	2.48602e-09	2.00226e-08	1915.74	-0.0647653	0.0476318	-1.35971	0.173923	0.364751	0.0159489	DNAJC7	DnaJ (Hsp40) homolog, subfamily C, member 7 [Source:HGNC Symbol;Acc:HGNC:12392]	protein_coding
ENSMUSG00000014198	Zfp385c	zinc finger protein 385C [Source:MGI Symbol;Acc:MGI:3608347]	protein_coding	6.16724	-0.459115	0.716253	-0.640995	0.521526	0.656768	42.1216	1.71091	0.314015	5.44849	5.07982e-08	3.4612e-07	53.2493	0.0775471	0.262427	0.2955	0.767612	0.888345	0.132676	ZNF385C	zinc finger protein 385C [Source:HGNC Symbol;Acc:HGNC:33722]	protein_coding
ENSMUSG00000014226	Cacybp	calcyclin binding protein [Source:MGI Symbol;Acc:MGI:1270839]	protein_coding	5332.26	0.25131	0.0438409	5.73231	9.90698e-09	5.26961e-08	6724.21	-0.320097	0.044896	-7.12973	1.00564e-12	1.1724e-11	2544.46	0.0188493	0.0439851	0.428537	0.66826	0.831369	-0.00603358	CACYBP	calcyclin binding protein [Source:HGNC Symbol;Acc:HGNC:30423]	protein_coding
ENSMUSG00000014243	Zswim7	zinc finger SWIM-type containing 7 [Source:MGI Symbol;Acc:MGI:1916997]	protein_coding	324.703	0.413654	0.104075	3.97459	7.05e-05	0.000241793	253.522	-0.145703	0.119536	-1.21891	0.222878	0.355918	416.471	-0.0059037	0.0930583	-0.0634408	0.949415	0.977352	0.000860188	ZSWIM7	zinc finger, SWIM-type containing 7 [Source:HGNC Symbol;Acc:HGNC:26993]	protein_coding
ENSMUSG00000014245	Pigl	phosphatidylinositol glycan anchor biosynthesis, class L [Source:MGI Symbol;Acc:MGI:2681271]	protein_coding	612.914	0.932601	0.0829098	11.2484	2.35883e-29	4.18698e-28	249.563	-0.392687	0.117654	-3.33763	0.000844959	0.00290782	171.124	-0.0886972	0.144909	-0.612089	0.540479	0.742202	0.0348302	PIGL	phosphatidylinositol glycan anchor biosynthesis, class L [Source:HGNC Symbol;Acc:HGNC:8966]	protein_coding
ENSMUSG00000014303	Glis2	GLIS family zinc finger 2 [Source:MGI Symbol;Acc:MGI:1932535]	protein_coding	650.669	0.720125	0.0759611	9.48018	2.53848e-21	3.18077e-20	606.527	-0.0895019	0.0856418	-1.04507	0.295989	0.440521	26.4488	0.092667	0.360078	0.257353	0.796906	0.906548	-0.00829387	GLIS2	GLIS family zinc finger 2 [Source:HGNC Symbol;Acc:HGNC:29450]	protein_coding
ENSMUSG00000014313	Cox6c	cytochrome c oxidase subunit 6C [Source:MGI Symbol;Acc:MGI:104614]	protein_coding	1922.14	-0.34265	0.0504581	-6.79079	1.11518e-11	7.53619e-11	2215.13	0.0298198	0.055255	0.539675	0.589421	0.7217	1170.04	-0.0731418	0.0561785	-1.30195	0.192932	0.391749	-0.00218107	COX6C	cytochrome c oxidase subunit VIc [Source:HGNC Symbol;Acc:HGNC:2285]	protein_coding
ENSMUSG00000014329	Bicc1	BicC family RNA binding protein 1 [Source:MGI Symbol;Acc:MGI:1933388]	protein_coding	65.9251	2.1845	0.254726	8.57589	9.83217e-18	1.00509e-16	85.5247	-0.43382	0.207585	-2.08985	0.0366317	0.0813322	38.1524	-0.312184	0.310848	-1.0043	0.315234	0.540319	0.135432	BICC1	BicC family RNA binding protein 1 [Source:HGNC Symbol;Acc:HGNC:19351]	protein_coding
ENSMUSG00000014355	Anapc1	anaphase promoting complex subunit 1 [Source:MGI Symbol;Acc:MGI:103097]	protein_coding	3314.16	-0.246731	0.0411368	-5.9978	2.00007e-09	1.13249e-08	7290.74	0.017441	0.0381508	0.457159	0.647557	0.765727	1174.98	-0.195114	0.0587652	-3.32023	0.000899422	0.00492887	-0.00340298	ANAPC1	anaphase promoting complex subunit 1 [Source:HGNC Symbol;Acc:HGNC:19988]	protein_coding
ENSMUSG00000014361	Mertk	MER proto-oncogene tyrosine kinase [Source:MGI Symbol;Acc:MGI:96965]	protein_coding	60.2017	0.333172	0.23381	1.42497	0.154167	0.256782	261.278	-0.296788	0.114383	-2.59469	0.00946764	0.0252108	335.994	-0.107375	0.101252	-1.06047	0.288929	0.511191	0.0318675	MERTK	MER proto-oncogene, tyrosine kinase [Source:HGNC Symbol;Acc:HGNC:7027]	protein_coding
ENSMUSG00000014402	Tsg101	tumor susceptibility gene 101 [Source:MGI Symbol;Acc:MGI:106581]	protein_coding	591.306	0.16446	0.0789597	2.08284	0.0372661	0.076587	1379.46	-0.154809	0.0553076	-2.79906	0.00512519	0.014644	1030.12	0.0722008	0.0613652	1.17658	0.239365	0.451717	-0.0111774	TSG101	tumor susceptibility 101 [Source:HGNC Symbol;Acc:HGNC:15971]	protein_coding
ENSMUSG00000014426	Map3k4	mitogen-activated protein kinase kinase kinase 4 [Source:MGI Symbol;Acc:MGI:1346875]	protein_coding	1212.82	-0.224845	0.0579649	-3.87899	0.000104891	0.000351929	3370.68	0.0594687	0.0432121	1.3762	0.168759	0.28717	1688.57	-0.346218	0.0493706	-7.01264	2.3386e-12	4.7798e-11	-0.0205891	MAP3K4	mitogen-activated protein kinase kinase kinase 4 [Source:HGNC Symbol;Acc:HGNC:6856]	protein_coding
ENSMUSG00000014444	Piezo1	piezo-type mechanosensitive ion channel component 1 [Source:MGI Symbol;Acc:MGI:3603204]	protein_coding	1188.56	0.685795	0.066886	10.2532	1.14504e-24	1.65022e-23	2800.64	-0.0257873	0.0551046	-0.46797	0.639806	0.76069	1640.84	-0.303027	0.0608103	-4.98314	6.25597e-07	6.74065e-06	0.00781424	PIEZO1	piezo-type mechanosensitive ion channel component 1 [Source:HGNC Symbol;Acc:HGNC:28993]	protein_coding
ENSMUSG00000014496	Ankrd28	ankyrin repeat domain 28 [Source:MGI Symbol;Acc:MGI:2145661]	protein_coding	2169.35	-0.289871	0.0432483	-6.70247	2.04921e-11	1.36064e-10	2862.91	0.0550946	0.0445272	1.23732	0.215967	0.347953	1149.58	-0.150039	0.0585825	-2.56116	0.0104322	0.0405804	-0.00826636	ANKRD28	ankyrin repeat domain 28 [Source:HGNC Symbol;Acc:HGNC:29024]	protein_coding
ENSMUSG00000014498	Ankrd52	ankyrin repeat domain 52 [Source:MGI Symbol;Acc:MGI:2444029]	protein_coding	696.182	-0.085519	0.0716855	-1.19298	0.232879	0.358411	841.337	0.259771	0.085843	3.02612	0.00247712	0.007661	1222.14	0.083895	0.0561529	1.49405	0.135164	0.304804	0.0217935	ANKRD52	ankyrin repeat domain 52 [Source:HGNC Symbol;Acc:HGNC:26614]	protein_coding
ENSMUSG00000014503	Pkd2l2	polycystic kidney disease 2-like 2 [Source:MGI Symbol;Acc:MGI:1858231]	protein_coding	62.2585	0.165098	0.231796	0.712257	0.476306	0.617193	49.459	-0.736063	0.266037	-2.76677	0.00566142	0.0159816	#N/A	#N/A	#N/A	#N/A	#N/A	#N/A	#N/A	#N/A	#N/A	#N/A
ENSMUSG00000014554	Dguok	deoxyguanosine kinase [Source:MGI Symbol;Acc:MGI:1351602]	protein_coding	287.55	-0.170179	0.110719	-1.53704	0.124283	0.21551	558.376	0.295423	0.0829464	3.56162	0.000368576	0.00136318	640.986	0.176273	0.0755905	2.33194	0.0197038	0.0687475	0.052075	DGUOK	deoxyguanosine kinase [Source:HGNC Symbol;Acc:HGNC:2858]	protein_coding
ENSMUSG00000014599	Csf1	colony stimulating factor 1 (macrophage) [Source:MGI Symbol;Acc:MGI:1339753]	protein_coding	92.1244	7.07361	0.739754	9.56211	1.15379e-21	1.47267e-20	38.8383	-0.488429	0.306723	-1.59241	0.111292	0.204793	63.8444	-1.51573	0.241938	-6.26495	3.72938e-10	6.14435e-09	0.740326	CSF1	colony stimulating factor 1 (macrophage) [Source:HGNC Symbol;Acc:HGNC:2432]	protein_coding
ENSMUSG00000014748	Tex261	testis expressed gene 261 [Source:MGI Symbol;Acc:MGI:1096575]	protein_coding	939.341	0.126096	0.0628321	2.00688	0.0447629	0.0898978	1149.93	-0.264147	0.0606515	-4.35516	1.32967e-05	6.40193e-05	694.64	0.00212051	0.0721748	0.0293802	0.976561	0.990754	-0.000560125	TEX261	testis expressed 261 [Source:HGNC Symbol;Acc:HGNC:30712]	protein_coding
ENSMUSG00000014763	Fam120b	family with sequence similarity 120, member B [Source:MGI Symbol;Acc:MGI:1914794]	protein_coding	180.883	0.89978	0.139773	6.43743	1.21511e-10	7.61747e-10	420.431	-0.294772	0.0924648	-3.18793	0.00143294	0.00467313	78.7606	0.138371	0.206482	0.670139	0.502769	0.71209	-0.0407879	FAM120B	family with sequence similarity 120B [Source:HGNC Symbol;Acc:HGNC:21109]	protein_coding
ENSMUSG00000014778	Fhod1	formin homology 2 domain containing 1 [Source:MGI Symbol;Acc:MGI:2679008]	protein_coding	441.773	0.573489	0.0886116	6.47194	9.67532e-11	6.12522e-10	550.221	-0.00367045	0.0839347	-0.0437298	0.96512	0.979669	1368.81	0.198504	0.0532423	3.72831	0.000192767	0.0012576	-0.000728599	FHOD1	formin homology 2 domain containing 1 [Source:HGNC Symbol;Acc:HGNC:17905]	protein_coding
ENSMUSG00000014786	Slc9a5	solute carrier family 9 (sodium/hydrogen exchanger), member 5 [Source:MGI Symbol;Acc:MGI:2685542]	protein_coding	147.386	-0.357235	0.154722	-2.30888	0.0209501	0.0461743	607.741	0.736382	0.0863765	8.52526	1.52474e-17	2.75672e-16	126.733	0.570533	0.180849	3.15474	0.00160639	0.00823407	0.42013	SLC9A5	solute carrier family 9, subfamily A (NHE5, cation proton antiporter 5), member 5 [Source:HGNC Symbol;Acc:HGNC:11078]	protein_coding
ENSMUSG00000014791	Elmo3	engulfment and cell motility 3 [Source:MGI Symbol;Acc:MGI:2679007]	protein_coding	160.698	-2.00038	0.159955	-12.5059	6.93034e-36	1.57095e-34	197.39	0.495173	0.136195	3.63578	0.000277145	0.00105157	166.934	0.482074	0.152656	3.15791	0.00158905	0.00816716	0.23871	ELMO3	engulfment and cell motility 3 [Source:HGNC Symbol;Acc:HGNC:17289]	protein_coding
ENSMUSG00000014850	Msh3	mutS homolog 3 [Source:MGI Symbol;Acc:MGI:109519]	protein_coding	808.101	0.175717	0.0676702	2.59667	0.00941318	0.0225998	1103.99	-0.114859	0.0617685	-1.8595	0.0629564	0.127875	589.743	0.121379	0.080626	1.50546	0.132206	0.300007	-0.0139414	MSH3	mutS homolog 3 [Source:HGNC Symbol;Acc:HGNC:7326]	protein_coding
ENSMUSG00000014856	Tmem208	transmembrane protein 208 [Source:MGI Symbol;Acc:MGI:1913570]	protein_coding	354.196	0.214463	0.0995994	2.15325	0.0312987	0.0657845	436.354	-0.347555	0.105684	-3.28861	0.00100683	0.00340662	307.914	-0.0628807	0.111468	-0.564112	0.572678	0.765702	0.0218545	TMEM208	transmembrane protein 208 [Source:HGNC Symbol;Acc:HGNC:25015]	protein_coding
ENSMUSG00000014867	Surf4	surfeit gene 4 [Source:MGI Symbol;Acc:MGI:98445]	protein_coding	2411.51	0.181403	0.0408877	4.43662	9.13833e-06	3.51449e-05	5159.45	-0.095227	0.0353729	-2.69209	0.00710057	0.0196001	533.109	0.152968	0.084679	1.80645	0.0708482	0.188453	-0.0145667	SURF4	surfeit 4 [Source:HGNC Symbol;Acc:HGNC:11476]	protein_coding
ENSMUSG00000014932	Yes1	YES proto-oncogene 1, Src family tyrosine kinase [Source:MGI Symbol;Acc:MGI:99147]	protein_coding	2710.53	-0.103267	0.0391696	-2.63641	0.00837895	0.0203114	1481.49	0.288227	0.0583916	4.9361	7.97007e-07	4.6562e-06	3995.57	-0.270703	0.0386258	-7.00835	2.41144e-12	4.91179e-11	-0.0780238	YES1	YES proto-oncogene 1, Src family tyrosine kinase [Source:HGNC Symbol;Acc:HGNC:12841]	protein_coding
ENSMUSG00000014956	Ppp1cb	protein phosphatase 1 catalytic subunit beta [Source:MGI Symbol;Acc:MGI:104871]	protein_coding	5680.37	-0.267004	0.0343936	-7.76319	8.28194e-15	7.06045e-14	10594.8	0.268047	0.0424998	6.307	2.84487e-10	2.5629e-09	3114.01	0.113097	0.0434233	2.60453	0.00920003	0.0365604	0.0303154	PPP1CB	protein phosphatase 1, catalytic subunit, beta isozyme [Source:HGNC Symbol;Acc:HGNC:9282]	protein_coding
ENSMUSG00000015001	Oc90	otoconin 90 [Source:MGI Symbol;Acc:MGI:1313269]	protein_coding	19.7123	2.98981	0.524838	5.69663	1.22198e-08	6.45467e-08	6.2789	-0.629468	0.752486	-0.836518	0.402863	0.553065	#N/A	#N/A	#N/A	#N/A	#N/A	#N/A	#N/A	#N/A	#N/A	#N/A
ENSMUSG00000015002	Efr3a	EFR3 homolog A [Source:MGI Symbol;Acc:MGI:1923990]	protein_coding	2636.66	-0.0706806	0.0397761	-1.77696	0.0755748	0.141691	3723.99	0.203969	0.0423562	4.81558	1.46774e-06	8.27384e-06	1642.36	-0.463592	0.0512066	-9.05335	1.38644e-19	4.56424e-18	-0.0945586	EFR3A	EFR3 homolog A (S. cerevisiae) [Source:HGNC Symbol;Acc:HGNC:28970]	protein_coding
ENSMUSG00000015016	Acsf3	acyl-CoA synthetase family member 3 [Source:MGI Symbol;Acc:MGI:2182591]	protein_coding	239.433	-0.287604	0.118115	-2.43495	0.0148939	0.0339977	688.541	0.106477	0.0748683	1.42219	0.154971	0.268042	283.706	0.106091	0.117428	0.903456	0.366284	0.593499	0.0112962	ACSF3	acyl-CoA synthetase family member 3 [Source:HGNC Symbol;Acc:HGNC:27288]	protein_coding
ENSMUSG00000015023	Ddx19a	DEAD box helicase 19a [Source:MGI Symbol;Acc:MGI:99526]	protein_coding	915.335	0.0215715	0.0619638	0.348131	0.727742	0.824587	1240.39	-0.259098	0.0597364	-4.33735	1.44213e-05	6.89443e-05	316.479	-0.0350518	0.105053	-0.333658	0.738638	0.872296	0.00908184	DDX19A	DEAD (Asp-Glu-Ala-Asp) box polypeptide 19A [Source:HGNC Symbol;Acc:HGNC:25628]	protein_coding
ENSMUSG00000015053	Gata2	GATA binding protein 2 [Source:MGI Symbol;Acc:MGI:95662]	protein_coding	86.5216	3.89918	0.304617	12.8003	1.63369e-37	3.9287e-36	2.77642	-0.552809	1.16591	-0.474146	0.635396	#N/A	3.37748	-0.357677	1.03293	-0.346275	0.729136	#N/A	0.197727	GATA2	GATA binding protein 2 [Source:HGNC Symbol;Acc:HGNC:4171]	protein_coding
ENSMUSG00000015083	C8g	complement component 8, gamma polypeptide [Source:MGI Symbol;Acc:MGI:88237]	protein_coding	61.1983	-1.24182	0.243164	-5.10692	3.27447e-07	1.49939e-06	95.3603	0.557561	0.191652	2.90924	0.00362305	0.0107564	3.29196	-0.113279	1.0824	-0.104656	0.916649	#N/A	-0.0631602	C8G	complement component 8, gamma polypeptide [Source:HGNC Symbol;Acc:HGNC:1354]	protein_coding
ENSMUSG00000015085	Entpd2	ectonucleoside triphosphate diphosphohydrolase 2 [Source:MGI Symbol;Acc:MGI:1096863]	protein_coding	12.9979	-0.512317	0.53715	-0.953769	0.340201	0.481808	44.7226	0.673222	0.29081	2.31499	0.0206137	0.0495914	31.1019	1.01688	0.339324	2.99678	0.00272848	0.0129963	0.684585	ENTPD2	ectonucleoside triphosphate diphosphohydrolase 2 [Source:HGNC Symbol;Acc:HGNC:3364]	protein_coding
ENSMUSG00000015087	Rabl6	RAB, member RAS oncogene family-like 6 [Source:MGI Symbol;Acc:MGI:2442633]	protein_coding	1152.3	-0.472022	0.0560234	-8.42545	3.59378e-17	3.55689e-16	4127.61	0.191302	0.0403471	4.74141	2.12236e-06	1.16311e-05	2810.9	0.0688841	0.0440743	1.56291	0.118074	0.277066	0.0131777	RABL6	RAB, member RAS oncogene family-like 6 [Source:HGNC Symbol;Acc:HGNC:24703]	protein_coding
ENSMUSG00000015095	Fbxw5	F-box and WD-40 domain protein 5 [Source:MGI Symbol;Acc:MGI:1354731]	protein_coding	554.124	-0.695993	0.0835487	-8.33039	8.05772e-17	7.82048e-16	1086.14	0.0260625	0.0609383	0.427686	0.668879	0.782182	1252.18	0.219498	0.0584015	3.75843	0.000170981	0.00112993	0.00572066	FBXW5	F-box and WD repeat domain containing 5 [Source:HGNC Symbol;Acc:HGNC:13613]	protein_coding
ENSMUSG00000015133	Lrrk1	leucine-rich repeat kinase 1 [Source:MGI Symbol;Acc:MGI:2142227]	protein_coding	35.5116	4.03859	0.492741	8.19618	2.48154e-16	2.32815e-15	99.8647	-0.227402	0.193694	-1.17403	0.240385	0.377326	261.107	-0.31588	0.121301	-2.60411	0.0092114	0.0365974	0.0718315	LRRK1	leucine-rich repeat kinase 1 [Source:HGNC Symbol;Acc:HGNC:18608]	protein_coding
ENSMUSG00000015176	Nolc1	nucleolar and coiled-body phosphoprotein 1 [Source:MGI Symbol;Acc:MGI:1918019]	protein_coding	5679.84	0.16313	0.0355753	4.58549	4.52916e-06	1.81211e-05	8642.24	-0.376509	0.0376121	-10.0103	1.37302e-23	3.92921e-22	5735.54	-0.248496	0.0352664	-7.04627	1.83776e-12	3.79967e-11	0.0935611	NOLC1	nucleolar and coiled-body phosphoprotein 1 [Source:HGNC Symbol;Acc:HGNC:15608]	protein_coding
ENSMUSG00000015189	Casd1	CAS1 domain containing 1 [Source:MGI Symbol;Acc:MGI:2384865]	protein_coding	187.886	0.65334	0.13782	4.74052	2.1317e-06	8.84777e-06	476.086	-0.144011	0.0870348	-1.65464	0.0979973	0.184444	575.405	0.0950484	0.0802282	1.18473	0.236126	0.447593	-0.013688	CASD1	CAS1 domain containing 1 [Source:HGNC Symbol;Acc:HGNC:16014]	protein_coding
ENSMUSG00000015202	Cnksr3	Cnksr family member 3 [Source:MGI Symbol;Acc:MGI:2674130]	protein_coding	252.342	0.0630881	0.121411	0.519625	0.603325	0.729238	1281.75	-0.264585	0.0573898	-4.61032	4.02049e-06	2.10507e-05	70.7097	-0.0457059	0.232332	-0.196727	0.844042	0.929043	0.0120931	CNKSR3	CNKSR family member 3 [Source:HGNC Symbol;Acc:HGNC:23034]	protein_coding
ENSMUSG00000015217	Hmgb3	high mobility group box 3 [Source:MGI Symbol;Acc:MGI:1098219]	protein_coding	175.38	1.07755	0.141838	7.59706	3.02939e-14	2.4856e-13	732.194	-0.0969107	0.0713923	-1.35744	0.174642	0.295311	5039.75	0.167029	0.0369676	4.51824	6.23549e-06	5.67073e-05	-0.0161869	HMGB3	high mobility group box 3 [Source:HGNC Symbol;Acc:HGNC:5004]	protein_coding
ENSMUSG00000015224	Cyp2j9	cytochrome P450, family 2, subfamily j, polypeptide 9 [Source:MGI Symbol;Acc:MGI:1921769]	protein_coding	9.8468	-0.208428	0.586405	-0.355434	0.722264	0.820549	90.5855	0.467249	0.195526	2.3897	0.0168622	0.0416271	#N/A	#N/A	#N/A	#N/A	#N/A	#N/A	#N/A	#N/A	#N/A	#N/A
ENSMUSG00000015289	Lage3	L antigen family, member 3 [Source:MGI Symbol;Acc:MGI:1913442]	protein_coding	779.165	-0.422567	0.0697597	-6.05747	1.3828e-09	7.95255e-09	898.44	0.0136002	0.084279	0.161371	0.871801	0.921725	285.63	0.235906	0.111051	2.12431	0.0336442	0.105547	0.00320836	LAGE3	L antigen family, member 3 [Source:HGNC Symbol;Acc:HGNC:26058]	protein_coding
ENSMUSG00000015290	Ubl4a	ubiquitin-like 4A [Source:MGI Symbol;Acc:MGI:95049]	protein_coding	633.175	-0.581472	0.0746962	-7.78449	6.99946e-15	5.99449e-14	987.594	0.0173826	0.0651509	0.266805	0.789619	0.867415	774.076	0.179799	0.0701487	2.56312	0.0103737	0.0403705	0.00312538	UBL4A	ubiquitin-like 4A [Source:HGNC Symbol;Acc:HGNC:12505]	protein_coding
ENSMUSG00000015291	Gdi1	guanosine diphosphate (GDP) dissociation inhibitor 1 [Source:MGI Symbol;Acc:MGI:99846]	protein_coding	1440.66	-0.209673	0.0523554	-4.0048	6.20687e-05	0.000214525	3153.56	0.502839	0.0455715	11.034	2.61809e-28	1.04014e-26	2238.56	0.168811	0.0441947	3.81972	0.000133604	0.000904358	0.0848848	GDI1	GDP dissociation inhibitor 1 [Source:HGNC Symbol;Acc:HGNC:4226]	protein_coding
ENSMUSG00000015316	Slamf1	signaling lymphocytic activation molecule family member 1 [Source:MGI Symbol;Acc:MGI:1351314]	protein_coding	1.48234	2.84188	1.74379	1.62972	0.103161	0.183829	10.3749	-2.07088	0.642677	-3.22227	0.00127177	0.00420139	1.36339	-0.051264	1.66968	-0.0307028	0.975507	#N/A	0.106162	SLAMF1	signaling lymphocytic activation molecule family member 1 [Source:HGNC Symbol;Acc:HGNC:10903]	protein_coding
ENSMUSG00000015335	Zdhhc12	zinc finger, DHHC domain containing 12 [Source:MGI Symbol;Acc:MGI:1913470]	protein_coding	634.989	-0.292727	0.0775901	-3.77274	0.000161466	0.000527442	904.347	0.131426	0.0693271	1.89574	0.0579942	0.11921	425.033	0.360564	0.0915842	3.93697	8.25162e-05	0.000582873	0.0473876	ZDHHC12	zinc finger, DHHC-type containing 12 [Source:HGNC Symbol;Acc:HGNC:19159]	protein_coding
ENSMUSG00000015337	Endog	endonuclease G [Source:MGI Symbol;Acc:MGI:1261433]	protein_coding	94.5668	0.607405	0.193747	3.13504	0.00171828	0.00477321	120.391	-0.314122	0.172529	-1.8207	0.0686529	0.137719	88.4521	0.401414	0.201751	1.98966	0.0466289	0.136103	-0.126093	ENDOG	endonuclease G [Source:HGNC Symbol;Acc:HGNC:3346]	protein_coding
ENSMUSG00000015377	Dennd6b	DENN/MADD domain containing 6B [Source:MGI Symbol;Acc:MGI:1916690]	protein_coding	183.019	-0.444608	0.139768	-3.18104	0.00146746	0.00413746	436.608	0.183521	0.105133	1.7456	0.080881	0.157858	16.6043	0.464512	0.527115	0.881235	0.37819	0.605629	0.0852476	DENND6B	DENN/MADD domain containing 6B [Source:HGNC Symbol;Acc:HGNC:32690]	protein_coding
ENSMUSG00000015468	Notch4	notch 4 [Source:MGI Symbol;Acc:MGI:107471]	protein_coding	437.09	0.971971	0.0914077	10.6334	2.08463e-26	3.28062e-25	130.05	-0.313498	0.171888	-1.82385	0.0681753	0.136866	#N/A	#N/A	#N/A	#N/A	#N/A	#N/A	#N/A	#N/A	#N/A	#N/A
ENSMUSG00000015478	Rnf5	ring finger protein 5 [Source:MGI Symbol;Acc:MGI:1860076]	protein_coding	339.444	-0.625278	0.101443	-6.16383	7.10055e-10	4.19396e-09	685.077	0.469124	0.0743233	6.31194	2.75562e-10	2.48739e-09	202.619	0.24863	0.132134	1.88165	0.0598837	0.165173	0.116638	RNF5	ring finger protein 5, E3 ubiquitin protein ligase [Source:HGNC Symbol;Acc:HGNC:10068]	protein_coding
ENSMUSG00000015522	Arnt	aryl hydrocarbon receptor nuclear translocator [Source:MGI Symbol;Acc:MGI:88071]	protein_coding	2072.62	-0.238346	0.0443038	-5.37981	7.45632e-08	3.64423e-07	2545.35	0.467076	0.0450811	10.3608	3.73846e-25	1.21616e-23	819.022	0.246284	0.0684472	3.59816	0.000320482	0.00198279	0.115033	ARNT	aryl hydrocarbon receptor nuclear translocator [Source:HGNC Symbol;Acc:HGNC:700]	protein_coding
ENSMUSG00000015542	Nat9	N-acetyltransferase 9 (GCN5-related, putative) [Source:MGI Symbol;Acc:MGI:1913426]	protein_coding	312.042	-0.0635199	0.106687	-0.595384	0.551587	0.683972	331.81	0.478539	0.105223	4.54785	5.41971e-06	2.78274e-05	620.968	-0.0773668	0.0800806	-0.966112	0.333988	0.561303	-0.037023	NAT9	N-acetyltransferase 9 (GCN5-related, putative) [Source:HGNC Symbol;Acc:HGNC:23133]	protein_coding
ENSMUSG00000015568	Lpl	lipoprotein lipase [Source:MGI Symbol;Acc:MGI:96820]	protein_coding	227.877	-0.104298	0.121206	-0.860501	0.389513	0.533864	1092.25	0.686862	0.0611621	11.2302	2.89891e-29	1.20667e-27	55.9649	-1.67621	0.260146	-6.44334	1.16869e-10	2.04041e-09	-1.15132	LPL	lipoprotein lipase [Source:HGNC Symbol;Acc:HGNC:6677]	protein_coding
ENSMUSG00000015597	Zfp318	zinc finger protein 318 [Source:MGI Symbol;Acc:MGI:1889348]	protein_coding	993.547	-0.334288	0.0601587	-5.55677	2.74814e-08	1.39803e-07	1146.6	0.288709	0.0611081	4.72455	2.30625e-06	1.25861e-05	833.98	-0.419966	0.0672426	-6.24553	4.22366e-10	6.9331e-09	-0.121248	ZNF318	zinc finger protein 318 [Source:HGNC Symbol;Acc:HGNC:13578]	protein_coding
ENSMUSG00000015599	Ttbk1	tau tubulin kinase 1 [Source:MGI Symbol;Acc:MGI:2147036]	protein_coding	7.20381	1.88927	0.747175	2.52855	0.0114534	0.0269005	58.231	-0.933678	0.252905	-3.69181	0.000222667	0.000860915	10.1538	-0.722174	0.597722	-1.20821	0.226967	0.43574	0.674278	TTBK1	tau tubulin kinase 1 [Source:HGNC Symbol;Acc:HGNC:19140]	protein_coding
ENSMUSG00000015605	Srf	serum response factor [Source:MGI Symbol;Acc:MGI:106658]	protein_coding	784.818	0.261443	0.071752	3.64369	0.000268752	0.000849787	2348.37	-0.312578	0.0495047	-6.3141	2.7173e-10	2.45401e-09	2706.38	-0.0240553	0.0437922	-0.549305	0.582796	0.77309	0.00751915	SRF	serum response factor (c-fos serum response element-binding transcription factor) [Source:HGNC Symbol;Acc:HGNC:11291]	protein_coding
ENSMUSG00000015619	Gata3	GATA binding protein 3 [Source:MGI Symbol;Acc:MGI:95663]	protein_coding	8.28232	3.49251	0.898118	3.8887	0.000100781	0.000338581	40.2048	-0.473072	0.292118	-1.61946	0.105349	0.196025	55.0752	-1.77067	0.286926	-6.17119	6.778e-10	1.08369e-08	0.837655	GATA3	GATA binding protein 3 [Source:HGNC Symbol;Acc:HGNC:4172]	protein_coding
ENSMUSG00000015652	Steap1	six transmembrane epithelial antigen of the prostate 1 [Source:MGI Symbol;Acc:MGI:1917608]	protein_coding	137.726	-0.8857	0.16982	-5.21552	1.83304e-07	8.60264e-07	211.898	0.307557	0.126838	2.42481	0.0153164	0.038291	57.3518	-0.246263	0.241588	-1.01935	0.308035	0.532344	-0.07574	STEAP1	six transmembrane epithelial antigen of the prostate 1 [Source:HGNC Symbol;Acc:HGNC:11378]	protein_coding
ENSMUSG00000015652	Steap1	six transmembrane epithelial antigen of the prostate 1 [Source:MGI Symbol;Acc:MGI:1917608]	protein_coding	137.726	-0.8857	0.16982	-5.21552	1.83304e-07	8.60264e-07	211.898	0.307557	0.126838	2.42481	0.0153164	0.038291	214.548	-0.112606	0.128196	-0.878386	0.379734	0.606806	-0.0346326	STEAP1B	STEAP family member 1B [Source:HGNC Symbol;Acc:HGNC:41907]	protein_coding
ENSMUSG00000015653	Steap2	six transmembrane epithelial antigen of prostate 2 [Source:MGI Symbol;Acc:MGI:1921301]	protein_coding	461.05	-1.34093	0.0911532	-14.7108	5.49883e-49	1.80111e-47	828.728	0.830795	0.0723609	11.4813	1.63857e-30	7.39173e-29	145.354	-0.828989	0.155931	-5.31639	1.05849e-07	1.27826e-06	-0.68872	STEAP2	STEAP family member 2, metalloreductase [Source:HGNC Symbol;Acc:HGNC:17885]	protein_coding
ENSMUSG00000015656	Hspa8	heat shock protein 8 [Source:MGI Symbol;Acc:MGI:105384]	protein_coding	3458.73	0.501911	0.037961	13.2218	6.57113e-40	1.69112e-38	9715.82	-0.190084	0.0362161	-5.2486	1.5326e-07	9.80085e-07	36026.2	-0.399035	0.0326774	-12.2113	2.70377e-34	1.71076e-32	0.07585	HSPA8	heat shock 70kDa protein 8 [Source:HGNC Symbol;Acc:HGNC:5241]	protein_coding
ENSMUSG00000015659	Serac1	serine active site containing 1 [Source:MGI Symbol;Acc:MGI:2447813]	protein_coding	259.544	-0.219918	0.11296	-1.94686	0.0515512	0.101645	415.878	0.369398	0.0992842	3.72061	0.000198744	0.000776946	314.996	-0.0877029	0.107754	-0.813915	0.415693	0.639636	-0.0323972	SERAC1	serine active site containing 1 [Source:HGNC Symbol;Acc:HGNC:21061]	protein_coding
ENSMUSG00000015709	Arnt2	aryl hydrocarbon receptor nuclear translocator 2 [Source:MGI Symbol;Acc:MGI:107188]	protein_coding	60.2573	0.554045	0.234126	2.36644	0.0179599	0.0401964	706.015	-0.103015	0.0795912	-1.2943	0.19556	0.322475	135.948	0.128726	0.163124	0.789132	0.430035	0.652916	-0.0132607	ARNT2	aryl-hydrocarbon receptor nuclear translocator 2 [Source:HGNC Symbol;Acc:HGNC:16876]	protein_coding
ENSMUSG00000015711	Prune1	prune exopolyphosphatase [Source:MGI Symbol;Acc:MGI:1925152]	protein_coding	1528.77	-0.686824	0.0523816	-13.1119	2.81396e-39	7.15226e-38	985.363	0.317463	0.0653796	4.85568	1.19973e-06	6.83664e-06	#N/A	#N/A	#N/A	#N/A	#N/A	#N/A	#N/A	#N/A	#N/A	#N/A
ENSMUSG00000015747	Vps45	vacuolar protein sorting 45 [Source:MGI Symbol;Acc:MGI:891965]	protein_coding	256.24	0.349585	0.113793	3.07212	0.00212541	0.00579368	427.441	-0.0179431	0.0939341	-0.191018	0.848512	0.905665	589.27	0.0870561	0.0776092	1.12172	0.26198	0.479475	-0.00156206	VPS45	vacuolar protein sorting 45 homolog (S. cerevisiae) [Source:HGNC Symbol;Acc:HGNC:14579]	protein_coding
ENSMUSG00000015748	Prpf3	pre-mRNA processing factor 3 [Source:MGI Symbol;Acc:MGI:1918017]	protein_coding	1724.9	0.393563	0.0489392	8.04188	8.8474e-16	8.01496e-15	1874.51	-0.185565	0.0489307	-3.79241	0.000149189	0.000597508	1053.93	-0.262737	0.0615135	-4.27121	1.94416e-05	0.000160008	0.0487549	PRPF3	pre-mRNA processing factor 3 [Source:HGNC Symbol;Acc:HGNC:17348]	protein_coding
ENSMUSG00000015749	Anp32e	acidic (leucine-rich) nuclear phosphoprotein 32 family, member E [Source:MGI Symbol;Acc:MGI:1913721]	protein_coding	4545.38	-0.3439	0.0375124	-9.16763	4.83543e-20	5.69737e-19	9804.49	0.094429	0.0340876	2.77018	0.00560247	0.0158274	4561.06	0.0582235	0.0410962	1.41676	0.156553	0.338796	0.00549799	ANP32E	acidic (leucine-rich) nuclear phosphoprotein 32 family, member E [Source:HGNC Symbol;Acc:HGNC:16673]	protein_coding
ENSMUSG00000015757	Ppil4	peptidylprolyl isomerase (cyclophilin)-like 4 [Source:MGI Symbol;Acc:MGI:1914668]	protein_coding	1401.57	0.200888	0.0518049	3.87779	0.000105409	0.000353607	1432.37	-0.350687	0.0552837	-6.34341	2.24732e-10	2.0508e-09	676.166	0.126625	0.0788507	1.60589	0.108299	0.260054	-0.0444058	PPIL4	peptidylprolyl isomerase (cyclophilin)-like 4 [Source:HGNC Symbol;Acc:HGNC:15702]	protein_coding
ENSMUSG00000015759	Cnih1	cornichon family AMPA receptor auxiliary protein 1 [Source:MGI Symbol;Acc:MGI:1277202]	protein_coding	1087.72	-0.0562084	0.0572575	-0.981677	0.326259	0.46625	2455.18	0.2367	0.0501191	4.72274	2.32687e-06	1.26873e-05	1590.09	-0.140119	0.0503975	-2.78027	0.00543135	0.0234029	-0.033166	CNIH1	cornichon family AMPA receptor auxiliary protein 1 [Source:HGNC Symbol;Acc:HGNC:19431]	protein_coding
ENSMUSG00000015776	Med22	mediator complex subunit 22 [Source:MGI Symbol;Acc:MGI:98446]	protein_coding	781.693	0.0585616	0.0663749	0.882285	0.377623	0.521431	1399.65	-0.612445	0.0574748	-10.6559	1.63674e-26	5.75371e-25	100.034	0.129837	0.183354	0.708119	0.478871	0.69451	-0.0795179	MED22	mediator complex subunit 22 [Source:HGNC Symbol;Acc:HGNC:11477]	protein_coding
ENSMUSG00000015790	Surf1	surfeit gene 1 [Source:MGI Symbol;Acc:MGI:98443]	protein_coding	412.428	-0.363569	0.0905172	-4.01658	5.90496e-05	0.000204848	592.159	0.00805466	0.0785669	0.10252	0.918344	0.949341	213.447	0.0186749	0.124893	0.149527	0.881138	0.949093	0.00015042	SURF1	surfeit 1 [Source:HGNC Symbol;Acc:HGNC:11474]	protein_coding
ENSMUSG00000015846	Rxra	retinoid X receptor alpha [Source:MGI Symbol;Acc:MGI:98214]	protein_coding	556.651	0.28117	0.0786465	3.57511	0.000350077	0.00108702	700.854	-0.595572	0.0753025	-7.90907	2.59324e-15	3.88032e-14	1310.09	0.122657	0.0552771	2.21895	0.0264898	0.0874969	-0.0730513	RXRA	retinoid X receptor, alpha [Source:HGNC Symbol;Acc:HGNC:10477]	protein_coding
ENSMUSG00000015869	Prpsap1	phosphoribosyl pyrophosphate synthetase-associated protein 1 [Source:MGI Symbol;Acc:MGI:1915013]	protein_coding	1949.61	0.590802	0.0479704	12.316	7.43047e-35	1.62513e-33	1976.29	-0.355261	0.0564558	-6.29272	3.11944e-10	2.7924e-09	1015.38	0.220399	0.0627824	3.51052	0.000447238	0.00265914	-0.0782989	PRPSAP1	phosphoribosyl pyrophosphate synthetase-associated protein 1 [Source:HGNC Symbol;Acc:HGNC:9466]	protein_coding
ENSMUSG00000015879	Fam184b	family with sequence similarity 184, member B [Source:MGI Symbol;Acc:MGI:2442958]	protein_coding	13.9653	1.45178	0.506976	2.8636	0.00418857	0.0107849	37.553	-0.424719	0.30614	-1.38734	0.165339	0.2823	4.55133	0.74825	0.9116	0.820809	0.411755	0.635626	-0.317796	FAM184B	family with sequence similarity 184, member B [Source:HGNC Symbol;Acc:HGNC:29235]	protein_coding
ENSMUSG00000015880	Ncapg	non-SMC condensin I complex, subunit G [Source:MGI Symbol;Acc:MGI:1930197]	protein_coding	2434.52	-0.164099	0.0465476	-3.52541	0.000422834	0.0012986	4900.11	0.259411	0.0450487	5.75846	8.48847e-09	6.41892e-08	2028.47	0.158252	0.0450877	3.50987	0.000448322	0.00266425	0.0410524	NCAPG	non-SMC condensin I complex, subunit G [Source:HGNC Symbol;Acc:HGNC:24304]	protein_coding
ENSMUSG00000015882	Lcorl	ligand dependent nuclear receptor corepressor-like [Source:MGI Symbol;Acc:MGI:2651932]	protein_coding	222.48	-0.440186	0.123273	-3.57083	0.00035585	0.00110428	618.497	0.892997	0.0792165	11.2729	1.78658e-29	7.55687e-28	279.501	0.337622	0.110139	3.06542	0.00217363	0.0106961	0.301495	LCORL	ligand dependent nuclear receptor corepressor-like [Source:HGNC Symbol;Acc:HGNC:30776]	protein_coding
ENSMUSG00000015889	Lta4h	leukotriene A4 hydrolase [Source:MGI Symbol;Acc:MGI:96836]	protein_coding	1452.21	-0.128113	0.051488	-2.48821	0.0128389	0.0297767	2802.17	0.182838	0.0424558	4.30656	1.65816e-05	7.84331e-05	2384.14	0.00618981	0.0424437	0.145836	0.884051	0.949824	0.00113173	LTA4H	leukotriene A4 hydrolase [Source:HGNC Symbol;Acc:HGNC:6710]	protein_coding
ENSMUSG00000015937	Macroh2a1	macroH2A.1 histone [Source:MGI Symbol;Acc:MGI:1349392]	protein_coding	2938.77	-0.440216	0.0439178	-10.0236	1.20001e-23	1.66518e-22	2182.61	0.403963	0.0475235	8.50028	1.89134e-17	3.40275e-16	#N/A	#N/A	#N/A	#N/A	#N/A	#N/A	#N/A	#N/A	#N/A	#N/A
ENSMUSG00000015942	Gtf2ird2	GTF2I repeat domain containing 2 [Source:MGI Symbol;Acc:MGI:2149780]	protein_coding	82.4259	0.434611	0.208488	2.08459	0.037107	0.0763177	127.544	-0.817785	0.164508	-4.97108	6.658e-07	3.94249e-06	12.3906	0.488834	0.529738	0.922785	0.356119	0.583902	-0.399761	GTF2IRD2B	GTF2I repeat domain containing 2B [Source:HGNC Symbol;Acc:HGNC:33125]	protein_coding
ENSMUSG00000015942	Gtf2ird2	GTF2I repeat domain containing 2 [Source:MGI Symbol;Acc:MGI:2149780]	protein_coding	82.4259	0.434611	0.208488	2.08459	0.037107	0.0763177	127.544	-0.817785	0.164508	-4.97108	6.658e-07	3.94249e-06	1.65434	-0.0623412	1.4523	-0.0429259	0.965761	#N/A	0.0509817	GTF2IRD2	GTF2I repeat domain containing 2 [Source:HGNC Symbol;Acc:HGNC:30775]	protein_coding
ENSMUSG00000015957	Wnt11	wingless-type MMTV integration site family, member 11 [Source:MGI Symbol;Acc:MGI:101948]	protein_coding	24.3756	1.13503	0.384774	2.94987	0.00317912	0.0083769	182.313	-0.0156686	0.143511	-0.10918	0.91306	0.946496	5.0279	-1.33533	0.87606	-1.52424	0.127448	0.292898	0.0209227	WNT11	wingless-type MMTV integration site family, member 11 [Source:HGNC Symbol;Acc:HGNC:12776]	protein_coding
ENSMUSG00000015961	Adss	adenylosuccinate synthetase, non muscle [Source:MGI Symbol;Acc:MGI:87948]	protein_coding	4330.57	0.0367695	0.0372489	0.987128	0.32358	0.463414	6064.5	-0.0869379	0.0350321	-2.48166	0.013077	0.0333295	#N/A	#N/A	#N/A	#N/A	#N/A	#N/A	#N/A	#N/A	#N/A	#N/A
ENSMUSG00000015970	Chdh	choline dehydrogenase [Source:MGI Symbol;Acc:MGI:1860776]	protein_coding	21.9752	4.36255	0.676079	6.45273	1.09855e-10	6.92053e-10	24.2785	-0.953168	0.388279	-2.45485	0.0140942	0.035595	299.877	0.190164	0.108901	1.74621	0.0807753	0.209153	-0.181258	CHDH	choline dehydrogenase [Source:HGNC Symbol;Acc:HGNC:24288]	protein_coding
ENSMUSG00000015971	Actr8	ARP8 actin-related protein 8 [Source:MGI Symbol;Acc:MGI:1860775]	protein_coding	849.871	-0.356702	0.0643597	-5.54232	2.98486e-08	1.5147e-07	1402.25	0.106488	0.0552312	1.92804	0.0538502	0.112209	506.141	0.125926	0.0845198	1.4899	0.13625	0.306419	0.0134096	ACTR8	ARP8 actin-related protein 8 homolog (yeast) [Source:HGNC Symbol;Acc:HGNC:14672]	protein_coding
ENSMUSG00000016128	Stard13	StAR-related lipid transfer (START) domain containing 13 [Source:MGI Symbol;Acc:MGI:2385331]	protein_coding	16.1526	2.7954	0.565076	4.94694	7.53891e-07	3.3189e-06	265.672	-0.186706	0.116988	-1.59594	0.110502	0.203606	103.37	-0.501323	0.200378	-2.50189	0.0123534	0.0468384	0.0936002	STARD13	StAR-related lipid transfer (START) domain containing 13 [Source:HGNC Symbol;Acc:HGNC:19164]	protein_coding
ENSMUSG00000016179	Camk1g	calcium/calmodulin-dependent protein kinase I gamma [Source:MGI Symbol;Acc:MGI:2388073]	protein_coding	1.2918	2.62937	1.79418	1.4655	0.142785	0.241248	147.564	-0.441067	0.156105	-2.82545	0.00472145	0.0135943	2.44991	1.37312	1.20661	1.138	0.25512	#N/A	-0.605638	CAMK1G	calcium/calmodulin-dependent protein kinase IG [Source:HGNC Symbol;Acc:HGNC:14585]	protein_coding
ENSMUSG00000016181	Utp25	UTP25 small subunit processome component [Source:MGI Symbol;Acc:MGI:2138080]	protein_coding	563.92	0.0812659	0.0809194	1.00428	0.315243	0.454965	983.252	-0.283618	0.0654067	-4.33623	1.44948e-05	6.92776e-05	#N/A	#N/A	#N/A	#N/A	#N/A	#N/A	#N/A	#N/A	#N/A	#N/A
ENSMUSG00000016252	Atp5e	ATP synthase, H+ transporting, mitochondrial F1 complex, epsilon subunit [Source:MGI Symbol;Acc:MGI:1855697]	protein_coding	1329.62	-0.349766	0.054654	-6.39965	1.55737e-10	9.6891e-10	2676.8	0.292934	0.21354	1.3718	0.170125	0.288959	#N/A	#N/A	#N/A	#N/A	#N/A	#N/A	#N/A	#N/A	#N/A	#N/A
ENSMUSG00000016257	Prelid3b	PRELI domain containing 3B [Source:MGI Symbol;Acc:MGI:1913640]	protein_coding	1124.13	0.375316	0.0604376	6.20998	5.29916e-10	3.15354e-09	1669.01	-0.336519	0.0524932	-6.41071	1.44842e-10	1.35831e-09	#N/A	#N/A	#N/A	#N/A	#N/A	#N/A	#N/A	#N/A	#N/A	#N/A
ENSMUSG00000016262	Sertad4	SERTA domain containing 4 [Source:MGI Symbol;Acc:MGI:2443496]	protein_coding	62.2237	4.27534	0.392874	10.8822	1.40119e-27	2.31506e-26	407.279	-0.814566	0.0944821	-8.62138	6.61494e-18	1.24387e-16	9.98231	-1.64069	0.629801	-2.6051	0.00918484	0.0365137	1.33645	SERTAD4	SERTA domain containing 4 [Source:HGNC Symbol;Acc:HGNC:25236]	protein_coding
ENSMUSG00000016319	Slc25a5	solute carrier family 25 (mitochondrial carrier, adenine nucleotide translocator), member 5 [Source:MGI Symbol;Acc:MGI:1353496]	protein_coding	4850.12	0.316887	0.0316462	10.0134	1.33056e-23	1.84259e-22	9124.34	-0.0465653	0.0360384	-1.2921	0.196322	0.323378	6389.29	0.0318642	0.0310814	1.02519	0.305275	0.529747	-0.00148377	SLC25A5	solute carrier family 25 (mitochondrial carrier; adenine nucleotide translocator), member 5 [Source:HGNC Symbol;Acc:HGNC:10991]	protein_coding
ENSMUSG00000016346	Kcnq2	potassium voltage-gated channel, subfamily Q, member 2 [Source:MGI Symbol;Acc:MGI:1309503]	protein_coding	22.5068	1.77336	0.419134	4.231	2.32658e-05	8.52926e-05	39.4891	-1.20782	0.302182	-3.99699	6.41541e-05	0.000275429	288.452	0.621513	0.117396	5.29415	1.19569e-07	1.42898e-06	-0.750675	KCNQ2	potassium channel, voltage gated KQT-like subfamily Q, member 2 [Source:HGNC Symbol;Acc:HGNC:6296]	protein_coding
ENSMUSG00000016349	Eef1a2	eukaryotic translation elongation factor 1 alpha 2 [Source:MGI Symbol;Acc:MGI:1096317]	protein_coding	3.40595	5.18464	1.43943	3.60187	0.000315941	0.000987443	34.2888	-1.33031	0.344952	-3.85651	0.000115016	0.000471995	181.357	0.26035	0.145919	1.78421	0.0743888	0.196162	-0.346347	EEF1A2	eukaryotic translation elongation factor 1 alpha 2 [Source:HGNC Symbol;Acc:HGNC:3192]	protein_coding
ENSMUSG00000016382	Pls3	plastin 3 (T-isoform) [Source:MGI Symbol;Acc:MGI:104807]	protein_coding	986.345	0.907558	0.0633367	14.3291	1.43968e-46	4.45282e-45	3769.49	-0.279138	0.0456007	-6.12136	9.27823e-10	7.83452e-09	5205.34	-0.13734	0.0343121	-4.00266	6.26335e-05	0.000455222	0.0383367	PLS3	plastin 3 [Source:HGNC Symbol;Acc:HGNC:9091]	protein_coding
ENSMUSG00000016409	Nkap	NFKB activating protein [Source:MGI Symbol;Acc:MGI:1914300]	protein_coding	572.501	-0.155543	0.0835833	-1.86093	0.0627543	0.120436	1093.51	0.271544	0.0667812	4.06618	4.77908e-05	0.000209751	347.021	0.226272	0.1007	2.24701	0.0246397	0.0824697	0.061443	NKAP	NFKB activating protein [Source:HGNC Symbol;Acc:HGNC:29873]	protein_coding
ENSMUSG00000016477	E2f3	E2F transcription factor 3 [Source:MGI Symbol;Acc:MGI:1096340]	protein_coding	1113.62	0.466343	0.0596339	7.82009	5.27848e-15	4.54906e-14	1778.59	-0.33437	0.0520222	-6.42745	1.29765e-10	1.22382e-09	1476.54	-0.0702007	0.0525544	-1.33577	0.181624	0.37624	0.023473	E2F3	E2F transcription factor 3 [Source:HGNC Symbol;Acc:HGNC:3115]	protein_coding
ENSMUSG00000016494	Cd34	CD34 antigen [Source:MGI Symbol;Acc:MGI:88329]	protein_coding	37.0849	1.53987	0.31708	4.8564	1.19537e-06	5.14339e-06	53.11	-0.446977	0.257136	-1.73829	0.0821591	0.159875	3.8557	-1.30991	0.981198	-1.33501	0.181874	0.376515	0.585498	CD34	CD34 molecule [Source:HGNC Symbol;Acc:HGNC:1662]	protein_coding
ENSMUSG00000016529	Il10	interleukin 10 [Source:MGI Symbol;Acc:MGI:96537]	protein_coding	1.50815	-2.9506	1.79549	-1.64334	0.100314	0.179549	17.8167	2.39336	0.517398	4.62576	3.73231e-06	1.96598e-05	#N/A	#N/A	#N/A	#N/A	#N/A	#N/A	#N/A	#N/A	#N/A	#N/A
ENSMUSG00000016534	Lamp2	lysosomal-associated membrane protein 2 [Source:MGI Symbol;Acc:MGI:96748]	protein_coding	2741.4	-0.346577	0.0401392	-8.63438	5.90462e-18	6.13369e-17	1320.09	0.779696	0.0641822	12.1482	5.86652e-34	3.17885e-32	1164.91	-0.184396	0.0567586	-3.24877	0.00115903	0.00617332	-0.143773	LAMP2	lysosomal-associated membrane protein 2 [Source:HGNC Symbol;Acc:HGNC:6501]	protein_coding
ENSMUSG00000016559	H3f3b	H3.3 histone B [Source:MGI Symbol;Acc:MGI:1101768]	protein_coding	8540.31	0.801644	0.0333254	24.0551	7.3898e-128	9.60534e-126	11507.2	-0.0796873	0.0313394	-2.54272	0.0109993	0.0287051	#N/A	#N/A	#N/A	#N/A	#N/A	#N/A	#N/A	#N/A	#N/A	#N/A
ENSMUSG00000016624	Phf21b	PHD finger protein 21B [Source:MGI Symbol;Acc:MGI:2443812]	protein_coding	58.4756	-0.930504	0.247372	-3.76156	0.000168859	0.00054993	344.522	0.396052	0.112841	3.50983	0.000448396	0.00163333	322.419	0.13094	0.103655	1.26322	0.20651	0.409984	0.0518588	PHF21B	PHD finger protein 21B [Source:HGNC Symbol;Acc:HGNC:25161]	protein_coding
ENSMUSG00000016626	Nlrp14	NLR family, pyrin domain containing 14 [Source:MGI Symbol;Acc:MGI:1924108]	protein_coding	14.4421	1.60918	0.510493	3.15221	0.00162039	0.00452515	3.75	-0.419928	0.970749	-0.432582	0.665319	#N/A	2.17275	-1.2728	1.34131	-0.948922	0.34266	#N/A	0.534486	NLRP14	NLR family, pyrin domain containing 14 [Source:HGNC Symbol;Acc:HGNC:22939]	protein_coding
ENSMUSG00000016664	Pacsin2	protein kinase C and casein kinase substrate in neurons 2 [Source:MGI Symbol;Acc:MGI:1345153]	protein_coding	2831.71	-0.790665	0.0398381	-19.847	1.17021e-87	8.06461e-86	3066.72	0.158687	0.0438526	3.61865	0.000296146	0.00111672	2366.41	-0.111038	0.0428066	-2.59394	0.00948843	0.0375627	-0.0176202	PACSIN2	protein kinase C and casein kinase substrate in neurons 2 [Source:HGNC Symbol;Acc:HGNC:8571]	protein_coding
ENSMUSG00000016757	Ttll12	tubulin tyrosine ligase-like family, member 12 [Source:MGI Symbol;Acc:MGI:3039573]	protein_coding	1170.29	0.22321	0.0589136	3.78877	0.000151395	0.000496281	1909.97	-0.232394	0.0524878	-4.42758	9.52952e-06	4.69049e-05	2428.49	-0.0761775	0.0433546	-1.75708	0.0789044	0.205382	0.0177032	TTLL12	tubulin tyrosine ligase-like family member 12 [Source:HGNC Symbol;Acc:HGNC:28974]	protein_coding
ENSMUSG00000016763	Scube1	signal peptide, CUB domain, EGF-like 1 [Source:MGI Symbol;Acc:MGI:1890616]	protein_coding	7.98031	2.77676	0.796598	3.48577	0.000490719	0.00149192	14.7856	-0.782574	0.503195	-1.55521	0.119896	0.217631	76.7125	1.45822	0.229526	6.35321	2.10869e-10	3.57316e-09	-1.14117	SCUBE1	signal peptide, CUB domain, EGF-like 1 [Source:HGNC Symbol;Acc:HGNC:13441]	protein_coding
ENSMUSG00000016831	Tox4	TOX high mobility group box family member 4 [Source:MGI Symbol;Acc:MGI:1915389]	protein_coding	1567.08	-0.128242	0.0497744	-2.57645	0.00998196	0.0237984	2044.81	0.135247	0.0486376	2.78071	0.00542405	0.0154018	1022.08	0.128569	0.0606345	2.12039	0.0339728	0.106312	0.0173885	TOX4	TOX high mobility group box family member 4 [Source:HGNC Symbol;Acc:HGNC:20161]	protein_coding
ENSMUSG00000016833	Mrps18c	mitochondrial ribosomal protein S18C [Source:MGI Symbol;Acc:MGI:1915985]	protein_coding	478.93	0.145603	0.0884943	1.64534	0.0999	0.178933	768.617	-0.193856	0.0714626	-2.7127	0.00667383	0.0185564	221.668	0.331969	0.12808	2.59188	0.00954528	0.0377474	-0.0643543	MRPS18C	mitochondrial ribosomal protein S18C [Source:HGNC Symbol;Acc:HGNC:16633]	protein_coding
ENSMUSG00000016918	Sulf1	sulfatase 1 [Source:MGI Symbol;Acc:MGI:2138563]	protein_coding	1121.03	0.211023	0.0601305	3.50942	0.000449084	0.00137265	3160.17	-0.41487	0.0415938	-9.97431	1.97472e-23	5.60728e-22	402.245	1.20862	0.0987442	12.2399	1.90341e-34	1.21295e-32	-0.501418	SULF1	sulfatase 1 [Source:HGNC Symbol;Acc:HGNC:20391]	protein_coding
ENSMUSG00000016921	Srsf6	serine and arginine-rich splicing factor 6 [Source:MGI Symbol;Acc:MGI:1915246]	protein_coding	7294.15	0.49118	0.0313867	15.6493	3.35827e-55	1.26781e-53	8468.36	-0.640033	0.0327028	-19.5712	2.72152e-85	9.40466e-83	2606.94	-0.21508	0.0415892	-5.17153	2.32185e-07	2.66422e-06	0.137658	SRSF6	serine/arginine-rich splicing factor 6 [Source:HGNC Symbol;Acc:HGNC:10788]	protein_coding
ENSMUSG00000017009	Sdc4	syndecan 4 [Source:MGI Symbol;Acc:MGI:1349164]	protein_coding	2145.93	-1.00359	0.04725	-21.24	4.08232e-100	3.50789e-98	2199.59	0.165449	0.056649	2.92059	0.00349365	0.0104212	1480.44	-0.0154345	0.0545338	-0.283027	0.777156	0.894645	-0.00255362	SDC4	syndecan 4 [Source:HGNC Symbol;Acc:HGNC:10661]	protein_coding
ENSMUSG00000017057	Il13ra1	interleukin 13 receptor, alpha 1 [Source:MGI Symbol;Acc:MGI:105052]	protein_coding	110.89	1.07817	0.179107	6.01966	1.74782e-09	9.96527e-09	52.4776	-0.689774	0.258025	-2.67328	0.00751127	0.0205972	684.843	0.283983	0.0739375	3.84085	0.000122608	0.000838521	-0.195884	IL13RA1	interleukin 13 receptor, alpha 1 [Source:HGNC Symbol;Acc:HGNC:5974]	protein_coding
ENSMUSG00000017167	Cntnap1	contactin associated protein-like 1 [Source:MGI Symbol;Acc:MGI:1858201]	protein_coding	4.10095	1.9271	0.998771	1.92947	0.0536726	0.105229	20.321	-1.01931	0.423543	-2.40662	0.0161009	0.0399901	67.1467	0.606505	0.238546	2.54251	0.0110061	0.0424792	-0.618214	CNTNAP1	contactin associated protein 1 [Source:HGNC Symbol;Acc:HGNC:8011]	protein_coding
ENSMUSG00000017176	Nt5c3b	5'-nucleotidase, cytosolic IIIB [Source:MGI Symbol;Acc:MGI:1915356]	protein_coding	798.498	0.318187	0.067983	4.68039	2.86326e-06	1.17301e-05	550.163	-1.40902	0.0857562	-16.4305	1.15717e-60	2.01844e-58	990.677	0.0244209	0.0663581	0.368016	0.712861	0.857703	-0.0344094	NT5C3B	5'-nucleotidase, cytosolic IIIB [Source:HGNC Symbol;Acc:HGNC:28300]	protein_coding
ENSMUSG00000017188	Coa3	cytochrome C oxidase assembly factor 3 [Source:MGI Symbol;Acc:MGI:1098757]	protein_coding	686.163	0.550477	0.0726908	7.57286	3.65094e-14	2.98247e-13	1233.62	-0.18665	0.0628184	-2.97127	0.00296574	0.00901686	558.324	0.130108	0.0817806	1.59094	0.111623	0.265984	-0.0242847	COA3	cytochrome c oxidase assembly factor 3 [Source:HGNC Symbol;Acc:HGNC:24990]	protein_coding
ENSMUSG00000017221	Psmd3	proteasome (prosome, macropain) 26S subunit, non-ATPase, 3 [Source:MGI Symbol;Acc:MGI:98858]	protein_coding	5396.68	0.354439	0.0315277	11.2422	2.53121e-29	4.46977e-28	5541.55	-0.211242	0.038701	-5.4583	4.80715e-08	3.28273e-07	4548.09	0.0206021	0.0352104	0.585116	0.55847	0.755393	-0.00435203	PSMD3	proteasome (prosome, macropain) 26S subunit, non-ATPase, 3 [Source:HGNC Symbol;Acc:HGNC:9560]	protein_coding
ENSMUSG00000017264	Exosc10	exosome component 10 [Source:MGI Symbol;Acc:MGI:1355322]	protein_coding	2615.59	0.0657208	0.0437699	1.50151	0.133225	0.228193	2662.68	-0.262783	0.0503402	-5.22015	1.78781e-07	1.13378e-06	1686.41	0.0942541	0.0487852	1.93203	0.0533564	0.151093	-0.0247684	EXOSC10	exosome component 10 [Source:HGNC Symbol;Acc:HGNC:9138]	protein_coding
ENSMUSG00000017286	Glod4	glyoxalase domain containing 4 [Source:MGI Symbol;Acc:MGI:1914451]	protein_coding	1331.55	-0.133319	0.0535044	-2.49174	0.012712	0.0295292	2023.23	0.197606	0.0512428	3.85627	0.00011513	0.000472356	1386.81	0.0363934	0.0540044	0.673897	0.500377	0.711173	0.00719155	GLOD4	glyoxalase domain containing 4 [Source:HGNC Symbol;Acc:HGNC:14111]	protein_coding
ENSMUSG00000017288	Vps53	VPS53 GARP complex subunit [Source:MGI Symbol;Acc:MGI:1915549]	protein_coding	578.899	0.399803	0.0821474	4.86689	1.13365e-06	4.89115e-06	840.814	-0.272165	0.0705647	-3.85695	0.000114809	0.000471357	208.403	-0.104877	0.128693	-0.814939	0.415107	0.638954	0.0285438	VPS53	vacuolar protein sorting 53 homolog (S. cerevisiae) [Source:HGNC Symbol;Acc:HGNC:25608]	protein_coding
ENSMUSG00000017291	Taok1	TAO kinase 1 [Source:MGI Symbol;Acc:MGI:1914490]	protein_coding	2108.37	0.35674	0.04814	7.41047	1.25851e-13	9.91029e-13	3252.64	-0.0710963	0.0441093	-1.61182	0.107001	0.198257	3063.72	-0.0825155	0.0448243	-1.84087	0.0656413	0.177568	0.00586655	TAOK1	TAO kinase 1 [Source:HGNC Symbol;Acc:HGNC:29259]	protein_coding
ENSMUSG00000017307	Acot8	acyl-CoA thioesterase 8 [Source:MGI Symbol;Acc:MGI:2158201]	protein_coding	323.619	-0.500779	0.109637	-4.56762	4.93285e-06	1.96291e-05	250.568	0.0197299	0.122387	0.16121	0.871928	0.921753	248.677	0.130259	0.120672	1.07945	0.280388	0.500647	0.00257001	ACOT8	acyl-CoA thioesterase 8 [Source:HGNC Symbol;Acc:HGNC:15919]	protein_coding
ENSMUSG00000017386	Traf4	TNF receptor associated factor 4 [Source:MGI Symbol;Acc:MGI:1202880]	protein_coding	1332.93	0.629102	0.054951	11.4484	2.39486e-30	4.39528e-29	2612.18	-0.360071	0.0470606	-7.65123	1.99062e-14	2.74534e-13	2290.16	-0.0937959	0.0458501	-2.04571	0.0407852	0.122824	0.0337732	TRAF4	TNF receptor-associated factor 4 [Source:HGNC Symbol;Acc:HGNC:12034]	protein_coding
ENSMUSG00000017390	Aldoc	aldolase C, fructose-bisphosphate [Source:MGI Symbol;Acc:MGI:101863]	protein_coding	1004.19	-0.296636	0.067815	-4.37419	1.21883e-05	4.62682e-05	1772.6	1.66548	0.0646916	25.7449	3.67348e-146	3.36399e-143	441.694	1.00416	0.0965312	10.4025	2.41623e-25	1.03636e-23	1.67241	ALDOC	aldolase C, fructose-bisphosphate [Source:HGNC Symbol;Acc:HGNC:418]	protein_coding
ENSMUSG00000017417	Plxdc1	plexin domain containing 1 [Source:MGI Symbol;Acc:MGI:1919574]	protein_coding	210.94	-0.540912	0.128918	-4.19577	2.71944e-05	9.89005e-05	48.2124	0.764062	0.267726	2.85389	0.00431873	0.0125671	5.51502	-1.29321	0.804071	-1.60833	0.107763	0.25921	-0.988092	PLXDC1	plexin domain containing 1 [Source:HGNC Symbol;Acc:HGNC:20945]	protein_coding
ENSMUSG00000017418	Arl5b	ADP-ribosylation factor-like 5B [Source:MGI Symbol;Acc:MGI:1923119]	protein_coding	1061.33	-0.256505	0.0593928	-4.31879	1.5689e-05	5.88182e-05	2386.22	0.195637	0.051822	3.77517	0.000159899	0.000635952	2055.7	-0.0859555	0.0531559	-1.61704	0.105869	0.255895	-0.0168161	ARL5B	ADP-ribosylation factor-like 5B [Source:HGNC Symbol;Acc:HGNC:23052]	protein_coding
ENSMUSG00000017421	Zfp207	zinc finger protein 207 [Source:MGI Symbol;Acc:MGI:1340045]	protein_coding	5593.64	0.4082	0.0305569	13.3587	1.05428e-40	2.78659e-39	5900.79	-0.187595	0.0343613	-5.45947	4.77547e-08	3.26353e-07	3183.25	0.0055772	0.0379383	0.147007	0.883126	0.949426	-0.00104625	ZNF207	zinc finger protein 207 [Source:HGNC Symbol;Acc:HGNC:12998]	protein_coding
ENSMUSG00000017428	Psmd11	proteasome (prosome, macropain) 26S subunit, non-ATPase, 11 [Source:MGI Symbol;Acc:MGI:1916327]	protein_coding	2829.95	0.428265	0.0423167	10.1205	4.48341e-24	6.32389e-23	3162.46	-0.0467348	0.0420092	-1.11249	0.265927	0.406617	3358	-0.0453112	0.0418044	-1.08389	0.278416	0.498572	0.00211761	PSMD11	proteasome (prosome, macropain) 26S subunit, non-ATPase, 11 [Source:HGNC Symbol;Acc:HGNC:9556]	protein_coding
ENSMUSG00000017446	C1qtnf1	C1q and tumor necrosis factor related protein 1 [Source:MGI Symbol;Acc:MGI:1919254]	protein_coding	12.5221	6.08046	1.25288	4.85317	1.21506e-06	5.21935e-06	86.4726	-0.510528	0.200966	-2.54037	0.0110734	0.0288697	16.6597	-0.32383	0.445239	-0.727316	0.467032	0.684811	0.165324	C1QTNF1	C1q and tumor necrosis factor related protein 1 [Source:HGNC Symbol;Acc:HGNC:14324]	protein_coding
ENSMUSG00000017453	Pipox	pipecolic acid oxidase [Source:MGI Symbol;Acc:MGI:1197006]	protein_coding	691.56	-1.25622	0.0735135	-17.0883	1.81461e-65	8.43135e-64	577.14	0.238385	0.0804262	2.96402	0.0030365	0.00920904	405.325	-0.569083	0.0968409	-5.87648	4.1909e-09	6.19024e-08	-0.135661	PIPOX	pipecolic acid oxidase [Source:HGNC Symbol;Acc:HGNC:17804]	protein_coding
ENSMUSG00000017466	Timp2	tissue inhibitor of metalloproteinase 2 [Source:MGI Symbol;Acc:MGI:98753]	protein_coding	1354.39	7.0447	0.197453	35.6778	8.72713e-279	4.37144e-276	287.351	-0.81538	0.123207	-6.61798	3.64136e-11	3.66236e-10	800.385	-0.20405	0.0740748	-2.75465	0.00587551	0.0250097	0.166378	TIMP2	TIMP metallopeptidase inhibitor 2 [Source:HGNC Symbol;Acc:HGNC:11821]	protein_coding
ENSMUSG00000017478	Zc3h18	zinc finger CCCH-type containing 18 [Source:MGI Symbol;Acc:MGI:1923264]	protein_coding	2008.1	0.0550455	0.0474808	1.15932	0.246325	0.375281	3398.92	-0.395148	0.0434917	-9.08559	1.03137e-19	2.26222e-18	1767.64	-0.0368584	0.0490163	-0.751963	0.452073	0.672139	0.0145645	ZC3H18	zinc finger CCCH-type containing 18 [Source:HGNC Symbol;Acc:HGNC:25091]	protein_coding
ENSMUSG00000017485	Top2b	topoisomerase (DNA) II beta [Source:MGI Symbol;Acc:MGI:98791]	protein_coding	1240.04	-0.381274	0.0550462	-6.92644	4.31557e-12	3.02281e-11	5003.66	0.070051	0.0427207	1.63974	0.101059	0.189078	6849.23	-0.0434704	0.0353572	-1.22946	0.218899	0.425469	-0.00304514	TOP2B	topoisomerase (DNA) II beta 180kDa [Source:HGNC Symbol;Acc:HGNC:11990]	protein_coding
ENSMUSG00000017491	Rarb	retinoic acid receptor, beta [Source:MGI Symbol;Acc:MGI:97857]	protein_coding	2.43757	4.7013	1.54092	3.05097	0.00228104	0.00617692	76.1516	-0.581528	0.220667	-2.63532	0.00840579	0.0226567	31.3231	-0.367052	0.323234	-1.13556	0.25614	0.471749	0.213451	RARB	retinoic acid receptor, beta [Source:HGNC Symbol;Acc:HGNC:9865]	protein_coding
ENSMUSG00000017499	Cdc6	cell division cycle 6 [Source:MGI Symbol;Acc:MGI:1345150]	protein_coding	1421.31	0.5841	0.0518558	11.2639	1.97756e-29	3.51324e-28	1611.71	-0.158092	0.0568675	-2.78	0.00543585	0.0154329	2886.21	-0.212063	0.0403016	-5.2619	1.42574e-07	1.68473e-06	0.0335254	CDC6	cell division cycle 6 [Source:HGNC Symbol;Acc:HGNC:1744]	protein_coding
ENSMUSG00000017639	Rab11fip4	RAB11 family interacting protein 4 (class II) [Source:MGI Symbol;Acc:MGI:2442920]	protein_coding	1419.13	0.530188	0.0550886	9.62427	6.31524e-22	8.15186e-21	2975.04	-0.0592398	0.0419526	-1.41206	0.157931	0.271947	830.175	-0.0634378	0.0655794	-0.967344	0.333372	0.560479	0.00375804	RAB11FIP4	RAB11 family interacting protein 4 (class II) [Source:HGNC Symbol;Acc:HGNC:30267]	protein_coding
ENSMUSG00000017652	Cd40	CD40 antigen [Source:MGI Symbol;Acc:MGI:88336]	protein_coding	14.1962	0.47958	0.494147	0.970519	0.331788	0.472462	240.198	-0.51993	0.122426	-4.24691	2.16743e-05	0.000100447	215.751	0.635012	0.129375	4.90831	9.18634e-07	9.63055e-06	-0.330162	CD40	CD40 molecule, TNF receptor superfamily member 5 [Source:HGNC Symbol;Acc:HGNC:11919]	protein_coding
ENSMUSG00000017667	Zfp334	zinc finger protein 334 [Source:MGI Symbol;Acc:MGI:2388656]	protein_coding	115.711	0.812703	0.174726	4.65131	3.29838e-06	1.34322e-05	1488.06	-0.15616	0.0553861	-2.81949	0.00481006	0.0138212	307.757	0.123324	0.107678	1.1453	0.252083	0.467608	-0.0192583	ZNF334	zinc finger protein 334 [Source:HGNC Symbol;Acc:HGNC:15806]	protein_coding
ENSMUSG00000017677	Wsb1	WD repeat and SOCS box-containing 1 [Source:MGI Symbol;Acc:MGI:1926139]	protein_coding	2832.89	0.55504	0.039991	13.8791	8.47916e-44	2.44918e-42	1789.72	-0.119437	0.0580634	-2.057	0.0396859	0.0870998	2087.39	0.132973	0.108197	1.22899	0.219077	0.425676	-0.0158818	WSB1	WD repeat and SOCS box containing 1 [Source:HGNC Symbol;Acc:HGNC:19221]	protein_coding
ENSMUSG00000017679	Ttpal	tocopherol (alpha) transfer protein-like [Source:MGI Symbol;Acc:MGI:1923330]	protein_coding	156.491	0.867835	0.166102	5.22471	1.74432e-07	8.22007e-07	347.557	-0.951565	0.107028	-8.89083	6.06537e-19	1.25664e-17	570.634	-0.202186	0.0792352	-2.55171	0.0107195	0.0415529	0.192393	TTPAL	tocopherol (alpha) transfer protein-like [Source:HGNC Symbol;Acc:HGNC:16114]	protein_coding
ENSMUSG00000017707	Serinc3	serine incorporator 3 [Source:MGI Symbol;Acc:MGI:1349457]	protein_coding	1967.03	-0.133266	0.0446059	-2.98763	0.00281148	0.00748404	3515.09	0.236441	0.0453519	5.21346	1.85348e-07	1.17259e-06	2154.73	-0.256882	0.0473917	-5.4204	5.94657e-08	7.4669e-07	-0.0607374	SERINC3	serine incorporator 3 [Source:HGNC Symbol;Acc:HGNC:11699]	protein_coding
ENSMUSG00000017715	Pgs1	phosphatidylglycerophosphate synthase 1 [Source:MGI Symbol;Acc:MGI:1921701]	protein_coding	1361.23	0.613947	0.053784	11.415	3.5173e-30	6.42674e-29	1456.03	-0.00871305	0.0560148	-0.155549	0.876389	0.92444	640.651	-0.111269	0.0879358	-1.26534	0.20575	0.409092	0.000969489	PGS1	phosphatidylglycerophosphate synthase 1 [Source:HGNC Symbol;Acc:HGNC:30029]	protein_coding
ENSMUSG00000017721	Pigt	phosphatidylinositol glycan anchor biosynthesis, class T [Source:MGI Symbol;Acc:MGI:1926178]	protein_coding	1333.09	-0.707869	0.0532922	-13.2828	2.91392e-40	7.56552e-39	2280.61	0.0331433	0.0535188	0.619284	0.535729	0.675333	1166.69	0.232482	0.0572113	4.06357	4.83287e-05	0.000364006	0.00770522	PIGT	phosphatidylinositol glycan anchor biosynthesis, class T [Source:HGNC Symbol;Acc:HGNC:14938]	protein_coding
ENSMUSG00000017723	Wfdc2	WAP four-disulfide core domain 2 [Source:MGI Symbol;Acc:MGI:1914951]	protein_coding	493.425	-0.431522	0.0835232	-5.16649	2.38537e-07	1.10733e-06	1352.47	0.0332201	0.0555952	0.597536	0.55015	0.688477	448.215	0.612758	0.0955497	6.41298	1.42704e-10	2.45663e-09	0.0203559	WFDC2	WAP four-disulfide core domain 2 [Source:HGNC Symbol;Acc:HGNC:15939]	protein_coding
ENSMUSG00000017724	Etv4	ets variant 4 [Source:MGI Symbol;Acc:MGI:99423]	protein_coding	143.075	0.764617	0.175731	4.35107	1.35472e-05	5.11809e-05	2023.31	-0.92186	0.0529852	-17.3984	8.47965e-68	1.91734e-65	2300.34	-0.192491	0.0475482	-4.04834	5.15812e-05	0.000385412	0.17745	ETV4	ets variant 4 [Source:HGNC Symbol;Acc:HGNC:3493]	protein_coding
ENSMUSG00000017754	Pltp	phospholipid transfer protein [Source:MGI Symbol;Acc:MGI:103151]	protein_coding	1086.21	-0.250021	0.0597526	-4.18426	2.86091e-05	0.000103605	714.261	1.19185	0.0772221	15.4341	9.65909e-54	1.3202e-51	1414.86	0.454609	0.0538184	8.44709	2.98642e-17	8.62244e-16	0.541826	PLTP	phospholipid transfer protein [Source:HGNC Symbol;Acc:HGNC:9093]	protein_coding
ENSMUSG00000017756	Slc12a7	solute carrier family 12, member 7 [Source:MGI Symbol;Acc:MGI:1342283]	protein_coding	2506.28	-0.586057	0.0474464	-12.352	4.75221e-35	1.04605e-33	1943.83	0.459009	0.0533734	8.59996	7.9747e-18	1.48431e-16	296.308	0.0909103	0.115644	0.786122	0.431796	0.65398	0.0417286	SLC12A7	solute carrier family 12 (potassium/chloride transporter), member 7 [Source:HGNC Symbol;Acc:HGNC:10915]	protein_coding
ENSMUSG00000017776	Crk	v-crk avian sarcoma virus CT10 oncogene homolog [Source:MGI Symbol;Acc:MGI:88508]	protein_coding	3817.93	0.358358	0.0377651	9.48915	2.32931e-21	2.92263e-20	4332.75	-0.230056	0.0401727	-5.72668	1.02414e-08	7.64663e-08	214.321	-0.0248762	0.130138	-0.191153	0.848406	0.930716	0.00572293	CRK	v-crk avian sarcoma virus CT10 oncogene homolog [Source:HGNC Symbol;Acc:HGNC:2362]	protein_coding
ENSMUSG00000017781	Pitpna	phosphatidylinositol transfer protein, alpha [Source:MGI Symbol;Acc:MGI:99887]	protein_coding	1751.04	0.773913	0.047698	16.2253	3.34116e-59	1.38341e-57	2061.06	-0.213959	0.0489793	-4.36835	1.2519e-05	6.04976e-05	1784.97	0.0116277	0.0474225	0.245193	0.806307	0.911604	-0.00248784	PITPNA	phosphatidylinositol transfer protein, alpha [Source:HGNC Symbol;Acc:HGNC:9001]	protein_coding
ENSMUSG00000017801	Mlx	MAX-like protein X [Source:MGI Symbol;Acc:MGI:108398]	protein_coding	678.678	0.85947	0.0730476	11.7659	5.85061e-32	1.15422e-30	629.933	-0.213332	0.0773123	-2.75935	0.0057916	0.0163164	781.232	-0.123634	0.0683779	-1.80809	0.0705921	0.187856	0.026375	MLX	MLX, MAX dimerization protein [Source:HGNC Symbol;Acc:HGNC:11645]	protein_coding
ENSMUSG00000017817	Jph2	junctophilin 2 [Source:MGI Symbol;Acc:MGI:1891496]	protein_coding	5.22015	4.79065	1.39376	3.43722	0.000587713	0.00176512	10.3826	-0.372139	0.581946	-0.639474	0.522515	0.663514	81.5327	-0.869194	0.210522	-4.12876	3.64732e-05	0.000281241	0.323461	JPH2	junctophilin 2 [Source:HGNC Symbol;Acc:HGNC:14202]	protein_coding
ENSMUSG00000017837	Nkiras2	NFKB inhibitor interacting Ras-like protein 2 [Source:MGI Symbol;Acc:MGI:1919216]	protein_coding	932.266	-0.165194	0.0614036	-2.6903	0.00713877	0.0175622	1301.58	0.208476	0.0575492	3.62257	0.000291691	0.00110105	863.943	-0.033273	0.0692565	-0.480431	0.630921	0.806818	-0.00693662	NKIRAS2	NFKB inhibitor interacting Ras-like 2 [Source:HGNC Symbol;Acc:HGNC:17898]	protein_coding
ENSMUSG00000017843	Ppp2r5c	protein phosphatase 2, regulatory subunit B', gamma [Source:MGI Symbol;Acc:MGI:1349475]	protein_coding	3329.59	-0.405479	0.0396048	-10.2381	1.33819e-24	1.92454e-23	3939.47	0.238572	0.038475	6.2007	5.62133e-10	4.87244e-09	2095.87	0.0518146	0.0468602	1.10573	0.268845	0.486856	0.0123615	PPP2R5C	protein phosphatase 2, regulatory subunit B', gamma [Source:HGNC Symbol;Acc:HGNC:9311]	protein_coding
ENSMUSG00000017897	Eya2	EYA transcriptional coactivator and phosphatase 2 [Source:MGI Symbol;Acc:MGI:109341]	protein_coding	1.64562	1.15798	1.41924	0.815916	0.414548	0.559662	60.2785	-0.726212	0.239515	-3.03201	0.00242933	0.00752337	34.5765	1.30608	0.326091	4.00525	6.19524e-05	0.000451559	-0.948488	EYA2	EYA transcriptional coactivator and phosphatase 2 [Source:HGNC Symbol;Acc:HGNC:3520]	protein_coding
ENSMUSG00000017950	Hnf4a	hepatic nuclear factor 4, alpha [Source:MGI Symbol;Acc:MGI:109128]	protein_coding	12.594	0.157651	0.517898	0.304406	0.760818	0.848858	62.3236	-1.14839	0.256749	-4.4728	7.72027e-06	3.85277e-05	221.332	0.725969	0.135083	5.37423	7.69088e-08	9.46403e-07	-0.833692	HNF4A	hepatocyte nuclear factor 4, alpha [Source:HGNC Symbol;Acc:HGNC:5024]	protein_coding
ENSMUSG00000017978	Cadps2	Ca2+-dependent activator protein for secretion 2 [Source:MGI Symbol;Acc:MGI:2443963]	protein_coding	12.504	1.2311	0.53756	2.29017	0.0220117	0.0482336	240.671	-0.707873	0.12137	-5.83234	5.46548e-09	4.21652e-08	261.967	-0.39208	0.117212	-3.34506	0.000822652	0.00455573	0.277543	CADPS2	Ca++-dependent secretion activator 2 [Source:HGNC Symbol;Acc:HGNC:16018]	protein_coding
ENSMUSG00000017978	Cadps2	Ca2+-dependent activator protein for secretion 2 [Source:MGI Symbol;Acc:MGI:2443963]	protein_coding	12.504	1.2311	0.53756	2.29017	0.0220117	0.0482336	240.671	-0.707873	0.12137	-5.83234	5.46548e-09	4.21652e-08	297.595	0.33456	0.10726	3.11916	0.00181369	0.00914945	-0.236826	CADPS	Ca++-dependent secretion activator [Source:HGNC Symbol;Acc:HGNC:1426]	protein_coding
ENSMUSG00000017999	Ddx27	DEAD box helicase 27 [Source:MGI Symbol;Acc:MGI:2385884]	protein_coding	3445.03	0.178749	0.0371479	4.81183	1.49552e-06	6.34053e-06	3524.31	-0.30133	0.0434753	-6.93106	4.17706e-12	4.60861e-11	1586.46	0.0139482	0.0530492	0.262929	0.792605	0.904162	-0.004203	DDX27	DEAD (Asp-Glu-Ala-Asp) box polypeptide 27 [Source:HGNC Symbol;Acc:HGNC:15837]	protein_coding
ENSMUSG00000018001	Cyth3	cytohesin 3 [Source:MGI Symbol;Acc:MGI:1335107]	protein_coding	321.319	1.48436	0.111571	13.3042	2.1886e-40	5.71849e-39	673.4	-0.0445113	0.0754788	-0.58972	0.555378	0.692757	326.621	0.163659	0.103905	1.57509	0.115236	0.272237	-0.00728467	CYTH3	cytohesin 3 [Source:HGNC Symbol;Acc:HGNC:9504]	protein_coding
ENSMUSG00000018012	Rac3	Rac family small GTPase 3 [Source:MGI Symbol;Acc:MGI:2180784]	protein_coding	322.763	1.63312	0.113806	14.35	1.06584e-46	3.31151e-45	154.199	-0.869625	0.159787	-5.4424	5.25684e-08	3.57516e-07	1201.07	0.225453	0.0618273	3.64649	0.000265842	0.00167731	-0.196059	RAC3	ras-related C3 botulinum toxin substrate 3 (rho family, small GTP binding protein Rac3) [Source:HGNC Symbol;Acc:HGNC:9803]	protein_coding
ENSMUSG00000018040	Rrp7a	ribosomal RNA processing 7 homolog A [Source:MGI Symbol;Acc:MGI:1922028]	protein_coding	1054.46	0.298632	0.0588755	5.07227	3.93107e-07	1.78527e-06	1732.86	-0.230657	0.0506565	-4.55335	5.27983e-06	2.71553e-05	1224.04	0.0405824	0.0596791	0.68001	0.496498	0.707646	-0.00936061	RRP7A	ribosomal RNA processing 7 homolog A (S. cerevisiae) [Source:HGNC Symbol;Acc:HGNC:24286]	protein_coding
ENSMUSG00000018042	Cyb5r3	cytochrome b5 reductase 3 [Source:MGI Symbol;Acc:MGI:94893]	protein_coding	3985.46	-0.536986	0.0359698	-14.9288	2.14093e-50	7.40208e-49	3197.94	0.265102	0.0458357	5.78374	7.30588e-09	5.55678e-08	972.339	0.0415206	0.0638757	0.650022	0.515678	0.722069	0.0110072	CYB5R3	cytochrome b5 reductase 3 [Source:HGNC Symbol;Acc:HGNC:2873]	protein_coding
ENSMUSG00000018068	Ints2	integrator complex subunit 2 [Source:MGI Symbol;Acc:MGI:1917672]	protein_coding	1989.46	0.618125	0.0452583	13.6577	1.81565e-42	5.05257e-41	2639.9	-0.245428	0.0431693	-5.68524	1.30627e-08	9.61591e-08	777.317	0.0196925	0.0744818	0.264393	0.791477	0.903639	-0.00483308	INTS2	integrator complex subunit 2 [Source:HGNC Symbol;Acc:HGNC:29241]	protein_coding
ENSMUSG00000018166	Erbb3	erb-b2 receptor tyrosine kinase 3 [Source:MGI Symbol;Acc:MGI:95411]	protein_coding	990.186	-0.597126	0.0635618	-9.39441	5.75393e-21	7.0802e-20	1160.22	0.388595	0.0606918	6.40275	1.526e-10	1.42741e-09	1114.95	0.0519637	0.0592284	0.877344	0.3803	0.607278	0.0201928	ERBB3	erb-b2 receptor tyrosine kinase 3 [Source:HGNC Symbol;Acc:HGNC:3431]	protein_coding
ENSMUSG00000018167	Stard3	START domain containing 3 [Source:MGI Symbol;Acc:MGI:1929618]	protein_coding	489.589	0.68003	0.0872275	7.79606	6.38711e-15	5.48378e-14	449.779	-0.242606	0.0916622	-2.64674	0.00812728	0.0220227	1005.05	0.162806	0.061369	2.65289	0.00798048	0.0324216	-0.0394975	STARD3	StAR-related lipid transfer (START) domain containing 3 [Source:HGNC Symbol;Acc:HGNC:17579]	protein_coding
ENSMUSG00000018168	Ikzf3	IKAROS family zinc finger 3 [Source:MGI Symbol;Acc:MGI:1342542]	protein_coding	14.9073	-4.88805	0.919407	-5.31653	1.05766e-07	5.08572e-07	1.97711	1.56548	1.39963	1.1185	0.263354	#N/A	0.996897	0.907512	1.84603	0.491602	0.623001	#N/A	1.42069	IKZF3	IKAROS family zinc finger 3 (Aiolos) [Source:HGNC Symbol;Acc:HGNC:13178]	protein_coding
ENSMUSG00000018171	Vmp1	vacuole membrane protein 1 [Source:MGI Symbol;Acc:MGI:1923159]	protein_coding	1180	0.654204	0.0596449	10.9683	5.42782e-28	9.10012e-27	1681.88	-0.259851	0.0526797	-4.93265	8.11198e-07	4.73156e-06	2483.02	-0.0657595	0.0441171	-1.49057	0.136075	0.306099	0.0170877	VMP1	vacuole membrane protein 1 [Source:HGNC Symbol;Acc:HGNC:29559]	protein_coding
ENSMUSG00000018209	Stk4	serine/threonine kinase 4 [Source:MGI Symbol;Acc:MGI:1929004]	protein_coding	1996.09	0.211747	0.0476675	4.44218	8.90517e-06	3.42868e-05	2713.54	-0.287376	0.0446047	-6.44274	1.17337e-10	1.11061e-09	954.345	0.0346375	0.0643847	0.537977	0.590593	0.779709	-0.00995399	STK4	serine/threonine kinase 4 [Source:HGNC Symbol;Acc:HGNC:11408]	protein_coding
ENSMUSG00000018217	Pmp22	peripheral myelin protein 22 [Source:MGI Symbol;Acc:MGI:97631]	protein_coding	41.2101	5.57296	0.688616	8.09299	5.82197e-16	5.33299e-15	30.3223	-0.711659	0.337652	-2.10767	0.0350597	0.0783548	#N/A	#N/A	#N/A	#N/A	#N/A	#N/A	#N/A	#N/A	#N/A	#N/A
ENSMUSG00000018239	Zcchc10	zinc finger, CCHC domain containing 10 [Source:MGI Symbol;Acc:MGI:1196228]	protein_coding	820.338	0.513181	0.0679645	7.55073	4.32833e-14	3.51879e-13	629.256	-0.488502	0.0789265	-6.18933	6.04191e-10	5.21724e-09	474.668	0.0279856	0.0850087	0.329209	0.741997	0.873471	-0.013671	ZCCHC10	zinc finger, CCHC domain containing 10 [Source:HGNC Symbol;Acc:HGNC:25954]	protein_coding
ENSMUSG00000018286	Psmb6	proteasome (prosome, macropain) subunit, beta type 6 [Source:MGI Symbol;Acc:MGI:104880]	protein_coding	5270.38	0.673418	0.0332364	20.2614	2.81605e-91	2.10303e-89	6778.27	-0.0169064	0.0434301	-0.389279	0.69707	0.804058	2383.93	0.175926	0.0444315	3.9595	7.51083e-05	0.000536063	-0.00297428	PSMB6	proteasome (prosome, macropain) subunit, beta type, 6 [Source:HGNC Symbol;Acc:HGNC:9543]	protein_coding
ENSMUSG00000018293	Pfn1	profilin 1 [Source:MGI Symbol;Acc:MGI:97549]	protein_coding	10295.2	0.453229	0.0264234	17.1525	6.01796e-66	2.84771e-64	19072.2	-0.0608565	0.030152	-2.01833	0.0435574	0.0943708	16801.1	0.103593	0.0244992	4.22843	2.35325e-05	0.0001906	-0.00630431	PFN1	profilin 1 [Source:HGNC Symbol;Acc:HGNC:8881]	protein_coding
ENSMUSG00000018326	Ywhab	tyrosine 3-monooxygenase/tryptophan 5-monooxygenase activation protein, beta polypeptide [Source:MGI Symbol;Acc:MGI:1891917]	protein_coding	4616.23	0.0457198	0.0325674	1.40385	0.160362	0.265401	6807.72	-0.371376	0.0350485	-10.596	3.10849e-26	1.08236e-24	8445.96	-0.00622511	0.0330249	-0.188498	0.850487	0.93214	0.00231185	YWHAB	tyrosine 3-monooxygenase/tryptophan 5-monooxygenase activation protein, beta [Source:HGNC Symbol;Acc:HGNC:12849]	protein_coding
ENSMUSG00000018339	Gpx3	glutathione peroxidase 3 [Source:MGI Symbol;Acc:MGI:105102]	protein_coding	221.277	2.11182	0.142259	14.8449	7.50614e-50	2.56069e-48	75.2801	-3.11996	0.276196	-11.2962	1.3707e-29	5.85184e-28	879.827	0.262644	0.0643363	4.08236	4.45809e-05	0.000338204	-0.819437	GPX3	glutathione peroxidase 3 (plasma) [Source:HGNC Symbol;Acc:HGNC:4555]	protein_coding
ENSMUSG00000018347	Zkscan6	zinc finger with KRAB and SCAN domains 6 [Source:MGI Symbol;Acc:MGI:1289293]	protein_coding	164.41	0.56911	0.144112	3.94909	7.84481e-05	0.000267667	207.358	-0.0185171	0.127768	-0.144927	0.884768	0.929318	241.381	0.351805	0.118433	2.9705	0.00297315	0.0139752	-0.00651439	ZNF18	zinc finger protein 18 [Source:HGNC Symbol;Acc:HGNC:12969]	protein_coding
ENSMUSG00000018379	Srsf1	serine and arginine-rich splicing factor 1 [Source:MGI Symbol;Acc:MGI:98283]	protein_coding	10052.8	0.252608	0.0313291	8.06306	7.44101e-16	6.76776e-15	14023.8	-0.643106	0.0301881	-21.3033	1.05872e-100	5.10276e-98	2921.65	-0.12755	0.0505976	-2.52087	0.0117065	0.0447182	0.0820282	SRSF1	serine/arginine-rich splicing factor 1 [Source:HGNC Symbol;Acc:HGNC:10780]	protein_coding
ENSMUSG00000018395	Kif3a	kinesin family member 3A [Source:MGI Symbol;Acc:MGI:107689]	protein_coding	561.604	0.684155	0.0797956	8.57384	1.00089e-17	1.02265e-16	679.429	-0.0131498	0.0779414	-0.168714	0.866022	0.917733	392.77	0.0162602	0.101361	0.160418	0.872552	0.945636	-0.000213818	KIF3A	kinesin family member 3A [Source:HGNC Symbol;Acc:HGNC:6319]	protein_coding
ENSMUSG00000018401	Mtmr4	myotubularin related protein 4 [Source:MGI Symbol;Acc:MGI:2180699]	protein_coding	1537.22	0.686576	0.0526766	13.0338	7.85945e-39	1.97322e-37	1909.54	-0.188464	0.0530339	-3.55365	0.000379922	0.0014026	891.984	0.205124	0.064822	3.16442	0.00155395	0.00800663	-0.0386584	MTMR4	myotubularin related protein 4 [Source:HGNC Symbol;Acc:HGNC:7452]	protein_coding
ENSMUSG00000018411	Mapt	microtubule-associated protein tau [Source:MGI Symbol;Acc:MGI:97180]	protein_coding	547.324	-1.01279	0.0830728	-12.1916	3.44518e-34	7.40101e-33	16.934	0.209436	0.44643	0.469135	0.638973	0.759971	3.74577	0.00660057	0.996455	0.00662405	0.994715	#N/A	0.0013824	MAPT	microtubule-associated protein tau [Source:HGNC Symbol;Acc:HGNC:6893]	protein_coding
ENSMUSG00000018412	Kansl1	KAT8 regulatory NSL complex subunit 1 [Source:MGI Symbol;Acc:MGI:1923969]	protein_coding	2309.39	0.369962	0.0437371	8.45877	2.70209e-17	2.70301e-16	2033.86	-0.170029	0.0486689	-3.49358	0.000476596	0.0017278	157.595	-0.0464431	0.149585	-0.31048	0.756196	0.880904	0.00789666	KANSL1	KAT8 regulatory NSL complex subunit 1 [Source:HGNC Symbol;Acc:HGNC:24565]	protein_coding
ENSMUSG00000018415	Gid4	GID complex subunit 4, VID24 homolog [Source:MGI Symbol;Acc:MGI:1914021]	protein_coding	1712.82	-0.039141	0.0489527	-0.799568	0.423961	0.568566	2445.26	0.243907	0.0453793	5.37485	7.6646e-08	5.09721e-07	393.872	0.261153	0.0980257	2.66412	0.00771889	0.0314448	0.0636969	GID4	GID complex subunit 4 [Source:HGNC Symbol;Acc:HGNC:28453]	protein_coding
ENSMUSG00000018428	Akap1	A kinase (PRKA) anchor protein 1 [Source:MGI Symbol;Acc:MGI:104729]	protein_coding	5340.72	0.361839	0.0310239	11.6632	1.96454e-31	3.74961e-30	1860.7	-0.300275	0.0509518	-5.89332	3.78515e-09	2.96779e-08	1853.18	-0.663846	0.0475922	-13.9486	3.20766e-44	3.01233e-42	0.199336	AKAP1	A kinase (PRKA) anchor protein 1 [Source:HGNC Symbol;Acc:HGNC:367]	protein_coding
ENSMUSG00000018433	Nol11	nucleolar protein 11 [Source:MGI Symbol;Acc:MGI:1916229]	protein_coding	2478.32	0.568615	0.0417334	13.6249	2.84675e-42	7.86859e-41	2686.9	-0.290199	0.0449752	-6.45243	1.10072e-10	1.04509e-09	2985.81	0.0130514	0.0431675	0.302343	0.762391	0.885128	-0.0037875	NOL11	nucleolar protein 11 [Source:HGNC Symbol;Acc:HGNC:24557]	protein_coding
ENSMUSG00000018442	Derl2	Der1-like domain family, member 2 [Source:MGI Symbol;Acc:MGI:2151483]	protein_coding	865.184	0.764502	0.0691098	11.0621	1.91487e-28	3.25275e-27	962.293	-0.162107	0.0678202	-2.39024	0.0168373	0.0415711	582.334	-0.00497863	0.0791479	-0.0629029	0.949844	0.977477	0.00080707	DERL2	derlin 2 [Source:HGNC Symbol;Acc:HGNC:17943]	protein_coding
ENSMUSG00000018446	C1qbp	complement component 1, q subcomponent binding protein [Source:MGI Symbol;Acc:MGI:1194505]	protein_coding	6162.43	0.729348	0.0312366	23.3491	1.40623e-120	1.66934e-118	7226.95	-0.15776	0.0374056	-4.21756	2.46962e-05	0.000113503	5516.69	0.0494794	0.03442	1.43752	0.150571	0.329348	-0.00780588	C1QBP	complement component 1, q subcomponent binding protein [Source:HGNC Symbol;Acc:HGNC:1243]	protein_coding
ENSMUSG00000018451	6330403K07Rik	RIKEN cDNA 6330403K07 gene [Source:MGI Symbol;Acc:MGI:1918001]	protein_coding	14.8484	2.79609	0.584199	4.7862	1.69971e-06	7.14283e-06	194.8	-0.263735	0.13361	-1.97391	0.0483921	0.10264	#N/A	#N/A	#N/A	#N/A	#N/A	#N/A	#N/A	#N/A	#N/A	#N/A
ENSMUSG00000018476	Kdm6b	KDM1 lysine (K)-specific demethylase 6B [Source:MGI Symbol;Acc:MGI:2448492]	protein_coding	1184.38	-0.487074	0.0580993	-8.38346	5.13927e-17	5.03555e-16	3086.6	0.14234	0.0452318	3.1469	0.00165009	0.00529736	394.814	0.553978	0.0997393	5.55427	2.78782e-08	3.64952e-07	0.0788533	KDM6B	lysine (K)-specific demethylase 6B [Source:HGNC Symbol;Acc:HGNC:29012]	protein_coding
ENSMUSG00000018481	Appbp2	amyloid beta precursor protein (cytoplasmic tail) binding protein 2 [Source:MGI Symbol;Acc:MGI:1914134]	protein_coding	2931.08	0.504633	0.0396553	12.7255	4.2672e-37	1.00963e-35	2657.84	-0.110148	0.0436084	-2.52585	0.011542	0.0299295	561.595	0.380806	0.0818192	4.65424	3.25182e-06	3.10778e-05	-0.0419451	APPBP2	amyloid beta precursor protein (cytoplasmic tail) binding protein 2 [Source:HGNC Symbol;Acc:HGNC:622]	protein_coding
ENSMUSG00000018507	Trpv2	transient receptor potential cation channel, subfamily V, member 2 [Source:MGI Symbol;Acc:MGI:1341836]	protein_coding	45.7372	1.37391	0.283432	4.8474	1.25088e-06	5.35753e-06	84.3976	-0.46372	0.214055	-2.16636	0.0302838	0.0691925	58.7813	0.352217	0.252086	1.39721	0.16235	0.347535	-0.16333	TRPV2	transient receptor potential cation channel, subfamily V, member 2 [Source:HGNC Symbol;Acc:HGNC:18082]	protein_coding
ENSMUSG00000018537	Pcgf2	polycomb group ring finger 2 [Source:MGI Symbol;Acc:MGI:99161]	protein_coding	1439.33	0.573946	0.0531352	10.8016	3.38199e-27	5.49493e-26	1360.23	-0.233368	0.0602593	-3.87273	0.000107621	0.000443938	411.633	0.238713	0.0948253	2.5174	0.0118225	0.0450553	-0.055708	PCGF2	polycomb group ring finger 2 [Source:HGNC Symbol;Acc:HGNC:12929]	protein_coding
ENSMUSG00000018541	Cwc25	CWC25 spliceosome-associated protein [Source:MGI Symbol;Acc:MGI:1914730]	protein_coding	834.076	0.463684	0.0706477	6.56333	5.26196e-11	3.394e-10	756.092	-0.227051	0.0724363	-3.13449	0.00172153	0.00550643	91.0615	0.0879484	0.193781	0.453855	0.649933	0.818763	-0.0199688	CWC25	CWC25 spliceosome-associated protein homolog (S. cerevisiae) [Source:HGNC Symbol;Acc:HGNC:25989]	protein_coding
ENSMUSG00000018547	Pip4k2b	phosphatidylinositol-5-phosphate 4-kinase, type II, beta [Source:MGI Symbol;Acc:MGI:1934234]	protein_coding	2299.45	0.336109	0.0424963	7.90912	2.59205e-15	2.27783e-14	2354.53	-0.0401112	0.0474596	-0.845165	0.398019	0.548511	292.728	0.108111	0.114747	0.942165	0.346108	0.574047	-0.00433645	PIP4K2B	phosphatidylinositol-5-phosphate 4-kinase, type II, beta [Source:HGNC Symbol;Acc:HGNC:8998]	protein_coding
ENSMUSG00000018554	Ybx2	Y box protein 2 [Source:MGI Symbol;Acc:MGI:1096372]	protein_coding	130.252	-0.947697	0.167014	-5.67434	1.39222e-08	7.31254e-08	360.272	0.703847	0.109701	6.41605	1.39859e-10	1.31292e-09	34.557	1.04596	0.318641	3.28255	0.00102871	0.0055337	0.736194	YBX2	Y box binding protein 2 [Source:HGNC Symbol;Acc:HGNC:17948]	protein_coding
ENSMUSG00000018559	Ctdnep1	CTD nuclear envelope phosphatase 1 [Source:MGI Symbol;Acc:MGI:1914431]	protein_coding	876.086	0.203646	0.0640225	3.18085	0.00146843	0.00413907	1368.77	-0.0821675	0.0563378	-1.45848	0.144709	0.253476	423.929	0.238841	0.0928753	2.57163	0.010122	0.0396067	-0.019625	CTDNEP1	CTD nuclear envelope phosphatase 1 [Source:HGNC Symbol;Acc:HGNC:19085]	protein_coding
ENSMUSG00000018565	Elp5	elongator acetyltransferase complex subunit 5 [Source:MGI Symbol;Acc:MGI:1859017]	protein_coding	1294.12	0.537469	0.0547808	9.81127	1.00697e-22	1.33939e-21	1589.08	-0.316748	0.0542241	-5.84147	5.17411e-09	3.9951e-08	276.852	0.171397	0.11384	1.5056	0.13217	0.300002	-0.0542898	ELP5	elongator acetyltransferase complex subunit 5 [Source:HGNC Symbol;Acc:HGNC:30617]	protein_coding
ENSMUSG00000018566	Slc2a4	solute carrier family 2 (facilitated glucose transporter), member 4 [Source:MGI Symbol;Acc:MGI:95758]	protein_coding	54.9316	-0.922015	0.255276	-3.61184	0.000304034	0.000953274	68.5214	0.904701	0.228014	3.96775	7.25553e-05	0.000308318	6.89058	0.606815	0.698899	0.868244	0.385261	0.611693	0.548986	SLC2A4	solute carrier family 2 (facilitated glucose transporter), member 4 [Source:HGNC Symbol;Acc:HGNC:11009]	protein_coding
ENSMUSG00000018569	Cldn7	claudin 7 [Source:MGI Symbol;Acc:MGI:1859285]	protein_coding	275.597	-2.3275	0.131803	-17.6589	8.68913e-70	4.42801e-68	1903.12	0.143683	0.0494473	2.90579	0.0036633	0.0108636	237.734	0.112872	0.121473	0.929196	0.352787	0.580485	0.0162179	CLDN7	claudin 7 [Source:HGNC Symbol;Acc:HGNC:2049]	protein_coding
ENSMUSG00000018570	2810408A11Rik	RIKEN cDNA 2810408A11 gene [Source:MGI Symbol;Acc:MGI:1917669]	protein_coding	159.797	-0.370981	0.143078	-2.59285	0.0095184	0.0228257	441.703	0.284497	0.0908914	3.13008	0.0017476	0.00558202	#N/A	#N/A	#N/A	#N/A	#N/A	#N/A	#N/A	#N/A	#N/A	#N/A
ENSMUSG00000018572	Phf23	PHD finger protein 23 [Source:MGI Symbol;Acc:MGI:1925496]	protein_coding	2158.05	0.818711	0.0462399	17.7057	3.78783e-70	1.95454e-68	2363.48	-0.163412	0.0454801	-3.59304	0.000326839	0.0012209	1315.08	0.210401	0.0553512	3.8012	0.000143994	0.000969543	-0.0343821	PHF23	PHD finger protein 23 [Source:HGNC Symbol;Acc:HGNC:28428]	protein_coding
ENSMUSG00000018583	G3bp1	GTPase activating protein (SH3 domain) binding protein 1 [Source:MGI Symbol;Acc:MGI:1351465]	protein_coding	11295.4	0.572296	0.028348	20.1883	1.24139e-90	9.07274e-89	12795.8	-0.174809	0.0310538	-5.62924	1.81007e-08	1.30926e-07	8942.94	-0.113041	0.0386698	-2.92323	0.00346422	0.0159556	0.0197606	G3BP1	GTPase activating protein (SH3 domain) binding protein 1 [Source:HGNC Symbol;Acc:HGNC:30292]	protein_coding
ENSMUSG00000018585	Atox1	antioxidant 1 copper chaperone [Source:MGI Symbol;Acc:MGI:1333855]	protein_coding	1324.8	0.511173	0.0532345	9.60228	7.81943e-22	1.0043e-20	1354.7	-0.145828	0.0574141	-2.53993	0.0110873	0.0288977	320.967	0.136155	0.105262	1.29349	0.195841	0.395383	-0.0198552	ATOX1	antioxidant 1 copper chaperone [Source:HGNC Symbol;Acc:HGNC:798]	protein_coding
ENSMUSG00000018593	Sparc	secreted acidic cysteine rich glycoprotein [Source:MGI Symbol;Acc:MGI:98373]	protein_coding	7762.28	0.475961	0.0313565	15.179	4.87157e-52	1.75214e-50	5984.76	-0.290418	0.0354632	-8.18927	2.62815e-16	4.24842e-15	8796.54	-0.38834	0.0287777	-13.4945	1.68504e-41	1.38553e-39	0.112781	SPARC	secreted protein, acidic, cysteine-rich (osteonectin) [Source:HGNC Symbol;Acc:HGNC:11219]	protein_coding
ENSMUSG00000018599	Mief2	mitochondrial elongation factor 2 [Source:MGI Symbol;Acc:MGI:2144199]	protein_coding	616.673	0.535892	0.0772606	6.93617	4.02866e-12	2.82571e-11	314.313	-0.217884	0.108608	-2.00615	0.0448403	0.0965155	15.7124	0.645747	0.475528	1.35796	0.174477	0.365398	-0.140698	MIEF2	mitochondrial elongation factor 2 [Source:HGNC Symbol;Acc:HGNC:17920]	protein_coding
ENSMUSG00000018604	Tbx3	T-box 3 [Source:MGI Symbol;Acc:MGI:98495]	protein_coding	3145.39	0.0188021	0.0480689	0.391149	0.695687	0.80059	19.4495	-1.35907	0.431258	-3.15141	0.00162485	0.00522365	37.1604	0.305459	0.30537	1.00029	0.317169	0.542645	-0.41514	TBX3	T-box 3 [Source:HGNC Symbol;Acc:HGNC:11602]	protein_coding
ENSMUSG00000018648	Dusp14	dual specificity phosphatase 14 [Source:MGI Symbol;Acc:MGI:1927168]	protein_coding	203.444	0.411725	0.129433	3.18099	0.00146775	0.0041377	70.5427	-1.10558	0.229173	-4.82422	1.40556e-06	7.9355e-06	20.6272	-0.580122	0.408444	-1.42032	0.155513	0.337157	0.641371	DUSP14	dual specificity phosphatase 14 [Source:HGNC Symbol;Acc:HGNC:17007]	protein_coding
ENSMUSG00000018651	Tada2a	transcriptional adaptor 2A [Source:MGI Symbol;Acc:MGI:2144471]	protein_coding	1690.57	0.195241	0.0488902	3.99346	6.51156e-05	0.000224263	1300.45	-0.263854	0.0564854	-4.67118	2.9947e-06	1.60515e-05	172.201	0.278734	0.144159	1.93352	0.0531724	0.15074	-0.0735451	TADA2A	transcriptional adaptor 2A [Source:HGNC Symbol;Acc:HGNC:11531]	protein_coding
ENSMUSG00000018654	Ikzf1	IKAROS family zinc finger 1 [Source:MGI Symbol;Acc:MGI:1342540]	protein_coding	9.72908	0.581966	0.592395	0.982395	0.325905	0.465932	212.631	-0.383344	0.13328	-2.87624	0.00402445	0.0117857	21.1022	0.534047	0.413131	1.29268	0.196121	0.395634	-0.204724	IKZF1	IKAROS family zinc finger 1 (Ikaros) [Source:HGNC Symbol;Acc:HGNC:13176]	protein_coding
ENSMUSG00000018661	Cog1	component of oligomeric golgi complex 1 [Source:MGI Symbol;Acc:MGI:1333873]	protein_coding	800.927	0.564994	0.066985	8.43463	3.32249e-17	3.29633e-16	550.677	-0.0486202	0.088758	-0.547784	0.58384	0.71713	453.707	-0.0439513	0.0910192	-0.482879	0.629182	0.805749	0.00213692	COG1	component of oligomeric golgi complex 1 [Source:HGNC Symbol;Acc:HGNC:6545]	protein_coding
ENSMUSG00000018666	Cbx1	chromobox 1 [Source:MGI Symbol;Acc:MGI:105369]	protein_coding	5106.78	0.2681	0.0322398	8.3158	9.11377e-17	8.79555e-16	9229.39	-0.0600442	0.0324005	-1.85319	0.0638553	0.129499	4200.8	0.259358	0.0340851	7.60913	2.75946e-14	6.76332e-13	-0.0155729	CBX1	chromobox homolog 1 [Source:HGNC Symbol;Acc:HGNC:1551]	protein_coding
ENSMUSG00000018672	Copz2	coatomer protein complex, subunit zeta 2 [Source:MGI Symbol;Acc:MGI:1929008]	protein_coding	141.742	-0.349229	0.152114	-2.29583	0.0216855	0.0476213	190.309	0.793781	0.145012	5.47389	4.4027e-08	3.03027e-07	2.33032	-0.511843	1.23081	-0.415858	0.677514	#N/A	-0.406291	COPZ2	coatomer protein complex, subunit zeta 2 [Source:HGNC Symbol;Acc:HGNC:19356]	protein_coding
ENSMUSG00000018677	Slc25a39	solute carrier family 25, member 39 [Source:MGI Symbol;Acc:MGI:1196386]	protein_coding	5216.8	-0.0509824	0.030793	-1.65565	0.0977934	0.175912	3792.56	0.121628	0.0411098	2.95861	0.00309032	0.00935678	2742.08	0.208061	0.0440985	4.71809	2.38071e-06	2.33017e-05	0.0253059	SLC25A39	solute carrier family 25, member 39 [Source:HGNC Symbol;Acc:HGNC:24279]	protein_coding
ENSMUSG00000018678	Sp2	Sp2 transcription factor [Source:MGI Symbol;Acc:MGI:1926162]	protein_coding	1181.85	0.749084	0.0572085	13.0939	3.56719e-39	9.02208e-38	746.335	-0.0996757	0.0719809	-1.38475	0.166128	0.283432	308.076	0.142235	0.106148	1.33996	0.180257	0.374165	-0.0141773	SP2	Sp2 transcription factor [Source:HGNC Symbol;Acc:HGNC:11207]	protein_coding
ENSMUSG00000018697	Aatf	apoptosis antagonizing transcription factor [Source:MGI Symbol;Acc:MGI:1929608]	protein_coding	1432.11	0.524514	0.0510205	10.2805	8.63229e-25	1.25553e-23	1027.33	-0.691261	0.0632848	-10.923	8.94744e-28	3.40691e-26	523.403	-0.0788573	0.0861943	-0.914878	0.360255	0.587894	0.054511	AATF	apoptosis antagonizing transcription factor [Source:HGNC Symbol;Acc:HGNC:19235]	protein_coding
ENSMUSG00000018698	Lhx1	LIM homeobox protein 1 [Source:MGI Symbol;Acc:MGI:99783]	protein_coding	3.23221	5.11037	1.46009	3.50005	0.000465172	0.00141971	1484.21	-2.07148	0.12181	-17.0059	7.42834e-65	1.56379e-62	71.0322	0.731576	0.221309	3.30568	0.000947448	0.00516508	-1.51545	LHX1	LIM homeobox 1 [Source:HGNC Symbol;Acc:HGNC:6593]	protein_coding
ENSMUSG00000018733	Pex12	peroxisomal biogenesis factor 12 [Source:MGI Symbol;Acc:MGI:2144177]	protein_coding	311.087	0.808392	0.105412	7.6689	1.73478e-14	1.44591e-13	336.627	-0.147397	0.106564	-1.38318	0.166609	0.284172	100.148	0.153303	0.205924	0.744465	0.456595	0.676196	-0.0225965	PEX12	peroxisomal biogenesis factor 12 [Source:HGNC Symbol;Acc:HGNC:8854]	protein_coding
ENSMUSG00000018761	Mpdu1	mannose-P-dolichol utilization defect 1 [Source:MGI Symbol;Acc:MGI:1346040]	protein_coding	1861.1	0.537273	0.0457604	11.741	7.85555e-32	1.54087e-30	1105.62	-0.717862	0.0618473	-11.607	3.79657e-31	1.79675e-29	711.687	0.378003	0.0745618	5.06967	3.98509e-07	4.41926e-06	-0.271354	MPDU1	mannose-P-dolichol utilization defect 1 [Source:HGNC Symbol;Acc:HGNC:7207]	protein_coding
ENSMUSG00000018765	Fxr2	FMR1 autosomal homolog 2 [Source:MGI Symbol;Acc:MGI:1346074]	protein_coding	3779.02	0.558506	0.0353392	15.8041	2.91389e-56	1.13769e-54	4210.9	-0.11508	0.0397768	-2.89314	0.0038141	0.0112467	853.257	-0.0646969	0.0709163	-0.912299	0.361611	0.588863	0.00744532	FXR2	fragile X mental retardation, autosomal homolog 2 [Source:HGNC Symbol;Acc:HGNC:4024]	protein_coding
ENSMUSG00000018770	Atp5g3	ATP synthase, H+ transporting, mitochondrial F0 complex, subunit C3 (subunit 9) [Source:MGI Symbol;Acc:MGI:2442035]	protein_coding	5586.15	0.00443648	0.0323785	0.13702	0.891015	0.934851	7882.91	-0.178123	0.0327805	-5.43381	5.51632e-08	3.7336e-07	#N/A	#N/A	#N/A	#N/A	#N/A	#N/A	#N/A	#N/A	#N/A	#N/A
ENSMUSG00000018774	Cd68	CD68 antigen [Source:MGI Symbol;Acc:MGI:88342]	protein_coding	221.728	-0.598013	0.133539	-4.47818	7.52826e-06	2.92375e-05	73.8459	0.563761	0.217878	2.58751	0.00966723	0.0256788	#N/A	#N/A	#N/A	#N/A	#N/A	#N/A	#N/A	#N/A	#N/A	#N/A
ENSMUSG00000018796	Acsl1	acyl-CoA synthetase long-chain family member 1 [Source:MGI Symbol;Acc:MGI:102797]	protein_coding	826.993	-0.40943	0.0660013	-6.20337	5.5268e-10	3.28331e-09	606.946	0.363818	0.0791599	4.59598	4.30711e-06	2.24615e-05	190.257	0.154768	0.140657	1.10032	0.271191	0.489858	0.0563072	ACSL1	acyl-CoA synthetase long-chain family member 1 [Source:HGNC Symbol;Acc:HGNC:3569]	protein_coding
ENSMUSG00000018820	Zfyve27	zinc finger, FYVE domain containing 27 [Source:MGI Symbol;Acc:MGI:1919602]	protein_coding	564.481	-0.242636	0.0791979	-3.06367	0.00218639	0.00594368	770.405	0.124345	0.0740206	1.67987	0.0929832	0.176768	331.43	-0.0155062	0.106956	-0.144978	0.884728	0.950003	-0.00192812	ZFYVE27	zinc finger, FYVE domain containing 27 [Source:HGNC Symbol;Acc:HGNC:26559]	protein_coding
ENSMUSG00000018822	Sfrp5	secreted frizzled-related sequence protein 5 [Source:MGI Symbol;Acc:MGI:1860298]	protein_coding	5.87637	2.25374	0.859329	2.62267	0.00872434	0.021079	392.57	-1.70306	0.11056	-15.4039	1.54154e-53	2.07598e-51	12.9816	-0.612728	0.521622	-1.17466	0.24013	0.452396	1.04351	SFRP5	secreted frizzled-related protein 5 [Source:HGNC Symbol;Acc:HGNC:10779]	protein_coding
ENSMUSG00000018845	Unc45b	unc-45 myosin chaperone B [Source:MGI Symbol;Acc:MGI:2443377]	protein_coding	16.7487	1.2679	0.458201	2.76712	0.00565546	0.014211	206.685	-0.0711413	0.155013	-0.458939	0.646278	0.764994	4.69975	-0.0817856	0.907074	-0.0901642	0.928157	0.966765	0.00581834	UNC45B	unc-45 homolog B (C. elegans) [Source:HGNC Symbol;Acc:HGNC:14304]	protein_coding
ENSMUSG00000018858	Mrpl58	mitochondrial ribosomal protein L58 [Source:MGI Symbol;Acc:MGI:1915822]	protein_coding	865.303	0.777141	0.067317	11.5445	7.86967e-31	1.47329e-29	1015	-0.26947	0.063767	-4.22584	2.38046e-05	0.000109736	#N/A	#N/A	#N/A	#N/A	#N/A	#N/A	#N/A	#N/A	#N/A	#N/A
ENSMUSG00000018861	Fdxr	ferredoxin reductase [Source:MGI Symbol;Acc:MGI:104724]	protein_coding	424.886	-0.317454	0.0959942	-3.30701	0.000942967	0.00273643	408.037	0.0603038	0.0944972	0.638154	0.523374	0.664144	#N/A	#N/A	#N/A	#N/A	#N/A	#N/A	#N/A	#N/A	#N/A	#N/A
ENSMUSG00000018865	Sult4a1	sulfotransferase family 4A, member 1 [Source:MGI Symbol;Acc:MGI:1888971]	protein_coding	289.105	1.39109	0.116437	11.9472	6.7155e-33	1.3723e-31	850.088	-0.0804227	0.067706	-1.18782	0.234903	0.370689	103.356	-0.518232	0.183916	-2.81776	0.00483599	0.02129	0.0416777	SULT4A1	sulfotransferase family 4A, member 1 [Source:HGNC Symbol;Acc:HGNC:14903]	protein_coding
ENSMUSG00000018893	Mb	myoglobin [Source:MGI Symbol;Acc:MGI:96922]	protein_coding	12.8823	-1.38341	0.524442	-2.63788	0.00834271	0.0202307	3.89044	0.919799	0.9551	0.96304	0.335527	0.483987	1.97706	0.419283	1.31917	0.317839	0.750607	#N/A	0.385657	MB	myoglobin [Source:HGNC Symbol;Acc:HGNC:6915]	protein_coding
ENSMUSG00000018907	Alox12e	arachidonate lipoxygenase, epidermal [Source:MGI Symbol;Acc:MGI:1274790]	protein_coding	4.43257	2.47334	1.04819	2.35962	0.0182934	0.0408672	2.6304	-0.386891	1.12207	-0.344802	0.730243	#N/A	#N/A	#N/A	#N/A	#N/A	#N/A	#N/A	#N/A	#N/A	#N/A	#N/A
ENSMUSG00000018921	Pelp1	proline, glutamic acid and leucine rich protein 1 [Source:MGI Symbol;Acc:MGI:1922523]	protein_coding	5369.5	0.661203	0.0358536	18.4418	6.07246e-76	3.53286e-74	4077.07	-0.41302	0.0422054	-9.78596	1.29367e-22	3.43883e-21	2983.88	-0.11392	0.0416606	-2.73447	0.00624812	0.0263746	0.0470511	PELP1	proline, glutamate and leucine rich protein 1 [Source:HGNC Symbol;Acc:HGNC:30134]	protein_coding
ENSMUSG00000018923	Med11	mediator complex subunit 11 [Source:MGI Symbol;Acc:MGI:1913422]	protein_coding	388.827	1.21987	0.0963932	12.6552	1.04744e-36	2.43891e-35	527.543	-0.180863	0.100585	-1.7981	0.0721604	0.143405	131.02	0.23969	0.162705	1.47316	0.140708	0.313828	-0.0433511	MED11	mediator complex subunit 11 [Source:HGNC Symbol;Acc:HGNC:32687]	protein_coding
ENSMUSG00000018931	Natd1	N-acetyltransferase domain containing 1 [Source:MGI Symbol;Acc:MGI:1344388]	protein_coding	974.939	0.766284	0.0655414	11.6916	1.40716e-31	2.71097e-30	741.63	-0.102341	0.0729262	-1.40335	0.160511	0.275672	2255.04	0.013354	0.0434125	0.307607	0.758382	0.882298	-0.00136666	NATD1	N-acetyltransferase domain containing 1 [Source:HGNC Symbol;Acc:HGNC:30770]	protein_coding
ENSMUSG00000018932	Map2k3	mitogen-activated protein kinase kinase 3 [Source:MGI Symbol;Acc:MGI:1346868]	protein_coding	1303.38	0.209408	0.0570344	3.67162	0.000241022	0.000768138	938.05	-0.0619215	0.0696006	-0.889669	0.373643	0.524349	1175.2	0.123763	0.0599169	2.06557	0.038869	0.118311	-0.00766357	MAP2K3	mitogen-activated protein kinase kinase 3 [Source:HGNC Symbol;Acc:HGNC:6843]	protein_coding
ENSMUSG00000018983	E2f2	E2F transcription factor 2 [Source:MGI Symbol;Acc:MGI:1096341]	protein_coding	299.329	-0.858669	0.109489	-7.8425	4.41667e-15	3.81595e-14	157.596	0.0198444	0.149773	0.132497	0.894591	0.935795	8.22777	-0.0131527	0.652778	-0.0201488	0.983925	0.99367	-0.000261008	E2F2	E2F transcription factor 2 [Source:HGNC Symbol;Acc:HGNC:3114]	protein_coding
ENSMUSG00000018986	Slfn3	schlafen 3 [Source:MGI Symbol;Acc:MGI:1329005]	protein_coding	15.1604	2.98577	0.598606	4.98787	6.10498e-07	2.71557e-06	3.12143	-1.15385	1.08778	-1.06074	0.288809	#N/A	#N/A	#N/A	#N/A	#N/A	#N/A	#N/A	#N/A	#N/A	#N/A	#N/A
ENSMUSG00000019054	Fis1	fission, mitochondrial 1 [Source:MGI Symbol;Acc:MGI:1913687]	protein_coding	1011.32	-0.0628546	0.0630261	-0.997279	0.318629	0.45818	1981.43	0.164118	0.0520507	3.15304	0.00161581	0.00519732	#N/A	#N/A	#N/A	#N/A	#N/A	#N/A	#N/A	#N/A	#N/A	#N/A
ENSMUSG00000019066	Rab3d	RAB3D, member RAS oncogene family [Source:MGI Symbol;Acc:MGI:97844]	protein_coding	124.607	-0.515275	0.163023	-3.16075	0.00157363	0.00440716	204.671	0.440782	0.134381	3.2801	0.00103771	0.00349626	232.958	0.604091	0.12517	4.82615	1.39198e-06	1.4128e-05	0.266273	RAB3D	RAB3D, member RAS oncogene family [Source:HGNC Symbol;Acc:HGNC:9779]	protein_coding
ENSMUSG00000019080	Mfsd3	major facilitator superfamily domain containing 3 [Source:MGI Symbol;Acc:MGI:1916822]	protein_coding	110.953	-0.431881	0.176005	-2.45379	0.0141359	0.0324548	135.422	0.039667	0.167528	0.236778	0.812829	0.883066	513.86	0.625623	0.0841512	7.43452	1.04952e-13	2.44472e-12	0.0248166	MFSD3	major facilitator superfamily domain containing 3 [Source:HGNC Symbol;Acc:HGNC:25157]	protein_coding
ENSMUSG00000019082	Slc25a22	solute carrier family 25 (mitochondrial carrier, glutamate), member 22 [Source:MGI Symbol;Acc:MGI:1915517]	protein_coding	376.735	0.487141	0.0943573	5.16273	2.43375e-07	1.12947e-06	738.396	-0.448289	0.0722846	-6.20172	5.58484e-10	4.8454e-09	884.9	0.00294258	0.0647099	0.0454735	0.96373	0.984597	-0.00131913	SLC25A22	solute carrier family 25 (mitochondrial carrier: glutamate), member 22 [Source:HGNC Symbol;Acc:HGNC:19954]	protein_coding
ENSMUSG00000019102	Aldh3a1	aldehyde dehydrogenase family 3, subfamily A1 [Source:MGI Symbol;Acc:MGI:1353451]	protein_coding	58.0958	0.620619	0.237969	2.60798	0.0091078	0.0219333	1.62421	-0.0431521	1.45814	-0.0295938	0.976391	#N/A	8.61555	0.120482	0.637571	0.18897	0.850116	0.931868	-0.00519905	ALDH3A1	aldehyde dehydrogenase 3 family, member A1 [Source:HGNC Symbol;Acc:HGNC:405]	protein_coding
ENSMUSG00000019132	BC005537	cDNA sequence BC005537 [Source:MGI Symbol;Acc:MGI:2441726]	protein_coding	3308.62	0.142148	0.0363863	3.90662	9.3595e-05	0.000315729	4637.9	-0.035104	0.0380535	-0.922491	0.356273	0.506177	2851.35	-0.0131026	0.0421616	-0.31077	0.755975	0.880712	0.000459953	C6orf62	chromosome 6 open reading frame 62 [Source:HGNC Symbol;Acc:HGNC:20998]	protein_coding
ENSMUSG00000019158	Tmem160	transmembrane protein 160 [Source:MGI Symbol;Acc:MGI:1916344]	protein_coding	590.645	-0.0192557	0.0761906	-0.252731	0.800476	0.876893	952.469	0.180106	0.0693057	2.59872	0.00935732	0.024946	434.056	-0.175452	0.0901103	-1.94709	0.0515245	0.146978	-0.0316	TMEM160	transmembrane protein 160 [Source:HGNC Symbol;Acc:HGNC:26042]	protein_coding
ENSMUSG00000019173	Rab5c	RAB5C, member RAS oncogene family [Source:MGI Symbol;Acc:MGI:105306]	protein_coding	3261.61	0.289301	0.037437	7.72767	1.09529e-14	9.26056e-14	2806.81	-0.17838	0.0443724	-4.02007	5.81812e-05	0.000251378	577.521	0.00660671	0.0782712	0.0844079	0.932732	0.968929	-0.00117851	RAB5C	RAB5C, member RAS oncogene family [Source:HGNC Symbol;Acc:HGNC:9785]	protein_coding
ENSMUSG00000019179	Mdh2	malate dehydrogenase 2, NAD (mitochondrial) [Source:MGI Symbol;Acc:MGI:97050]	protein_coding	4731.15	0.0407248	0.0332227	1.22581	0.22027	0.34233	6393.86	-0.2002	0.0349761	-5.72392	1.04095e-08	7.76261e-08	3792.86	0.0730678	0.0356775	2.04801	0.0405594	0.122213	-0.0146282	MDH2	malate dehydrogenase 2, NAD (mitochondrial) [Source:HGNC Symbol;Acc:HGNC:6971]	protein_coding
ENSMUSG00000019188	H13	histocompatibility 13 [Source:MGI Symbol;Acc:MGI:95886]	protein_coding	434.764	0.17033	0.0895441	1.90219	0.0571466	0.111002	1169.65	-0.416374	0.0601375	-6.92371	4.39972e-12	4.83388e-11	1801.8	-0.0245669	0.0502255	-0.489132	0.624748	0.802419	0.010229	HM13	histocompatibility (minor) 13 [Source:HGNC Symbol;Acc:HGNC:16435]	protein_coding
ENSMUSG00000019189	Rnf145	ring finger protein 145 [Source:MGI Symbol;Acc:MGI:1921565]	protein_coding	1732.06	0.513048	0.0519069	9.88399	4.88468e-23	6.59544e-22	3544.13	-0.141473	0.0439466	-3.21921	0.00128544	0.00423967	1370.11	-0.330239	0.0539567	-6.12046	9.33077e-10	1.47859e-08	0.0467201	RNF145	ring finger protein 145 [Source:HGNC Symbol;Acc:HGNC:20853]	protein_coding
ENSMUSG00000019194	Scn1b	sodium channel, voltage-gated, type I, beta [Source:MGI Symbol;Acc:MGI:98247]	protein_coding	158.092	2.35834	0.167744	14.0592	6.76725e-45	2.01419e-43	72.6773	-0.67961	0.230645	-2.94657	0.00321322	0.00966975	27.9822	-0.31707	0.346955	-0.913864	0.360788	0.588331	0.215484	SCN1B	sodium channel, voltage gated, type I beta subunit [Source:HGNC Symbol;Acc:HGNC:10586]	protein_coding
ENSMUSG00000019230	Lhx9	LIM homeobox protein 9 [Source:MGI Symbol;Acc:MGI:1316721]	protein_coding	8.09842	6.43471	1.29461	4.97039	6.68181e-07	2.95927e-06	1.02965	-2.25009	2.05025	-1.09747	0.272435	#N/A	2.72743	-1.1918	1.18961	-1.00184	0.316423	#N/A	2.68165	LHX9	LIM homeobox 9 [Source:HGNC Symbol;Acc:HGNC:14222]	protein_coding
ENSMUSG00000019235	Rps6kl1	ribosomal protein S6 kinase-like 1 [Source:MGI Symbol;Acc:MGI:2443413]	protein_coding	355.394	2.57539	0.119384	21.5723	3.26705e-103	2.92993e-101	686.005	-0.016856	0.0754716	-0.223342	0.823269	0.889725	156.822	-0.0919551	0.159207	-0.577581	0.563547	0.759237	0.00155	RPS6KL1	ribosomal protein S6 kinase-like 1 [Source:HGNC Symbol;Acc:HGNC:20222]	protein_coding
ENSMUSG00000019254	Ppp1r12c	protein phosphatase 1, regulatory subunit 12C [Source:MGI Symbol;Acc:MGI:1924258]	protein_coding	1120.35	-0.0999644	0.0571482	-1.74921	0.0802542	0.149095	1360.87	0.305044	0.058635	5.20242	1.96708e-07	1.24146e-06	1244.63	0.0989199	0.0620795	1.59344	0.111062	0.264895	0.0301749	PPP1R12C	protein phosphatase 1, regulatory subunit 12C [Source:HGNC Symbol;Acc:HGNC:14947]	protein_coding
ENSMUSG00000019261	Map1s	microtubule-associated protein 1S [Source:MGI Symbol;Acc:MGI:2443304]	protein_coding	1301.53	0.171216	0.0539503	3.17359	0.00150564	0.00423174	2000.19	-0.303849	0.0527791	-5.75699	8.56252e-09	6.47225e-08	1139.4	0.100853	0.0620361	1.62571	0.104011	0.25279	-0.030644	MAP1S	microtubule-associated protein 1S [Source:HGNC Symbol;Acc:HGNC:15715]	protein_coding
ENSMUSG00000019301	Hsd17b1	hydroxysteroid (17-beta) dehydrogenase 1 [Source:MGI Symbol;Acc:MGI:105077]	protein_coding	21.5554	-1.27026	0.423579	-2.99889	0.00270969	0.00722712	12.6618	0.954024	0.552287	1.72741	0.0840945	0.162742	2.68258	-0.827276	1.11218	-0.743834	0.456977	#N/A	-0.789241	HSD17B1	hydroxysteroid (17-beta) dehydrogenase 1 [Source:HGNC Symbol;Acc:HGNC:5210]	protein_coding
ENSMUSG00000019302	Atp6v0a1	ATPase, H+ transporting, lysosomal V0 subunit A1 [Source:MGI Symbol;Acc:MGI:103286]	protein_coding	986.539	-0.196117	0.0634073	-3.09297	0.00198162	0.00543834	1944.02	0.276306	0.0505401	5.46707	4.5753e-08	3.13719e-07	642.628	-0.0991243	0.0761789	-1.3012	0.193189	0.391986	-0.0273887	ATP6V0A1	ATPase, H+ transporting, lysosomal V0 subunit a1 [Source:HGNC Symbol;Acc:HGNC:865]	protein_coding
ENSMUSG00000019303	Psmc3ip	proteasome (prosome, macropain) 26S subunit, ATPase 3, interacting protein [Source:MGI Symbol;Acc:MGI:1098610]	protein_coding	567.368	0.518804	0.0862834	6.01279	1.82359e-09	1.03771e-08	949.459	-0.0276277	0.0646903	-0.427076	0.669324	0.782451	184.485	-0.0606129	0.143482	-0.422443	0.672702	0.833921	0.00167459	PSMC3IP	PSMC3 interacting protein [Source:HGNC Symbol;Acc:HGNC:17928]	protein_coding
ENSMUSG00000019312	Grb7	growth factor receptor bound protein 7 [Source:MGI Symbol;Acc:MGI:102683]	protein_coding	753.3	-0.962381	0.0718643	-13.3916	6.76648e-41	1.80237e-39	1846.02	0.0461125	0.0503592	0.915673	0.359838	0.50983	217.294	0.181126	0.124608	1.45357	0.146065	0.322037	0.0083522	GRB7	growth factor receptor-bound protein 7 [Source:HGNC Symbol;Acc:HGNC:4567]	protein_coding
ENSMUSG00000019362	D8Ertd738e	DNA segment, Chr 8, ERATO Doi 738, expressed [Source:MGI Symbol;Acc:MGI:1289231]	protein_coding	1190.01	0.404531	0.0559152	7.23473	4.66465e-13	3.50779e-12	1977.89	-0.221361	0.0483061	-4.58247	4.59512e-06	2.38818e-05	1098.15	0.143449	0.0615643	2.33007	0.0198023	0.0689832	-0.0317541	C19orf53	chromosome 19 open reading frame 53 [Source:HGNC Symbol;Acc:HGNC:24991]	protein_coding
ENSMUSG00000019373	Cops3	COP9 signalosome subunit 3 [Source:MGI Symbol;Acc:MGI:1349409]	protein_coding	2086.75	0.58853	0.0483264	12.1782	4.05957e-34	8.70265e-33	2247.07	-0.0771266	0.049988	-1.5429	0.122855	0.222116	1654.85	-0.0085922	0.0516897	-0.166226	0.867979	0.942725	0.000662687	COPS3	COP9 signalosome subunit 3 [Source:HGNC Symbol;Acc:HGNC:2239]	protein_coding
ENSMUSG00000019428	Fkbp8	FK506 binding protein 8 [Source:MGI Symbol;Acc:MGI:1341070]	protein_coding	2851.69	-0.302617	0.0400275	-7.56023	4.02352e-14	3.27771e-13	4399.48	0.0073473	0.0421355	0.174373	0.861572	0.914507	4373.09	0.379542	0.0372038	10.2017	1.9483e-24	8.06578e-23	0.00278861	FKBP8	FK506 binding protein 8, 38kDa [Source:HGNC Symbol;Acc:HGNC:3724]	protein_coding
ENSMUSG00000019433	Gipc1	GIPC PDZ domain containing family, member 1 [Source:MGI Symbol;Acc:MGI:1926252]	protein_coding	1545.16	-0.387981	0.0491497	-7.89387	2.92967e-15	2.56356e-14	1981.93	0.124131	0.0508513	2.44105	0.0146445	0.0368073	1491.89	0.115391	0.0551266	2.0932	0.0363309	0.112349	0.0143236	GIPC1	GIPC PDZ domain containing family, member 1 [Source:HGNC Symbol;Acc:HGNC:1226]	protein_coding
ENSMUSG00000019437	Tlcd1	TLC domain containing 1 [Source:MGI Symbol;Acc:MGI:1915572]	protein_coding	403.625	0.525439	0.0941139	5.58301	2.36396e-08	1.21129e-07	567.353	-0.551704	0.0874566	-6.30831	2.8209e-10	2.54407e-09	337.75	-0.125003	0.101406	-1.2327	0.217688	0.42389	0.0689648	TLCD1	TLC domain containing 1 [Source:HGNC Symbol;Acc:HGNC:25177]	protein_coding
ENSMUSG00000019461	Plscr3	phospholipid scramblase 3 [Source:MGI Symbol;Acc:MGI:1917560]	protein_coding	346.21	0.630086	0.100271	6.2838	3.30388e-10	1.99681e-09	447.989	-0.0832654	0.0897803	-0.927435	0.353701	0.503735	#N/A	#N/A	#N/A	#N/A	#N/A	#N/A	#N/A	#N/A	#N/A	#N/A
ENSMUSG00000019467	Arhgef25	Rho guanine nucleotide exchange factor (GEF) 25 [Source:MGI Symbol;Acc:MGI:1277173]	protein_coding	696.714	-0.312864	0.0735933	-4.25125	2.12578e-05	7.82525e-05	2165.14	0.616216	0.0529912	11.6286	2.94749e-31	1.40216e-29	68.6664	1.31648	0.231741	5.68084	1.34035e-08	1.8411e-07	0.811237	ARHGEF25	Rho guanine nucleotide exchange factor (GEF) 25 [Source:HGNC Symbol;Acc:HGNC:30275]	protein_coding
ENSMUSG00000019494	Cops6	COP9 signalosome subunit 6 [Source:MGI Symbol;Acc:MGI:1349439]	protein_coding	2967.78	0.0884063	0.0386596	2.28679	0.0222084	0.0486188	3429.94	-0.190753	0.0408624	-4.66818	3.03881e-06	1.62641e-05	1950.86	-0.0331215	0.0471901	-0.701875	0.482757	0.69702	0.00631802	COPS6	COP9 signalosome subunit 6 [Source:HGNC Symbol;Acc:HGNC:21749]	protein_coding
ENSMUSG00000019558	Slc6a8	solute carrier family 6 (neurotransmitter transporter, creatine), member 8 [Source:MGI Symbol;Acc:MGI:2147834]	protein_coding	4063.35	-0.42656	0.0361337	-11.805	3.67597e-32	7.27999e-31	911.315	0.24913	0.0668457	3.72694	0.00019382	0.000758831	1324.59	-0.00770758	0.0559189	-0.137835	0.890371	0.952565	-0.00192019	SLC6A8	solute carrier family 6 (neurotransmitter transporter), member 8 [Source:HGNC Symbol;Acc:HGNC:11055]	protein_coding
ENSMUSG00000019564	Arid3a	AT rich interactive domain 3A (BRIGHT-like) [Source:MGI Symbol;Acc:MGI:1328360]	protein_coding	556.631	-0.327314	0.0788091	-4.15324	3.27794e-05	0.00011767	921.325	0.0616586	0.0666189	0.925543	0.354684	0.504854	3821.87	-0.0623951	0.0355863	-1.75334	0.0795429	0.206596	-0.0038472	ARID3A	AT rich interactive domain 3A (BRIGHT-like) [Source:HGNC Symbol;Acc:HGNC:3031]	protein_coding
ENSMUSG00000019577	Pdk4	pyruvate dehydrogenase kinase, isoenzyme 4 [Source:MGI Symbol;Acc:MGI:1351481]	protein_coding	173.946	-0.932589	0.146405	-6.36991	1.89139e-10	1.16823e-09	80.6216	0.752055	0.20602	3.6504	0.000261835	0.0009974	7.64992	-0.542121	0.73826	-0.734322	0.462752	0.680812	-0.407705	PDK4	pyruvate dehydrogenase kinase, isozyme 4 [Source:HGNC Symbol;Acc:HGNC:8812]	protein_coding
ENSMUSG00000019590	Cyb561	cytochrome b-561 [Source:MGI Symbol;Acc:MGI:103253]	protein_coding	314.653	-0.0691286	0.103224	-0.669692	0.503054	0.639704	995.905	0.272204	0.0720305	3.77901	0.000157453	0.000626903	894.191	0.328977	0.0678538	4.84832	1.24513e-06	1.27536e-05	0.0895488	CYB561	cytochrome b561 [Source:HGNC Symbol;Acc:HGNC:2571]	protein_coding
ENSMUSG00000019647	Sema6a	sema domain, transmembrane domain (TM), and cytoplasmic domain, (semaphorin) 6A [Source:MGI Symbol;Acc:MGI:1203727]	protein_coding	17.4207	1.41321	0.457003	3.09234	0.00198587	0.00544583	2715.98	-1.76666	0.0491921	-35.9135	1.88143e-282	4.92264e-279	8627.53	-0.629435	0.0323507	-19.4566	2.56116e-84	5.9349e-82	1.112	SEMA6A	sema domain, transmembrane domain (TM), and cytoplasmic domain, (semaphorin) 6A [Source:HGNC Symbol;Acc:HGNC:10738]	protein_coding
ENSMUSG00000019689	Fmc1	formation of mitochondrial complex V assembly factor 1 [Source:MGI Symbol;Acc:MGI:1913367]	protein_coding	218.653	-0.210894	0.127045	-1.65999	0.0969163	0.17464	462.971	0.440357	0.0947581	4.64717	3.36527e-06	1.78497e-05	#N/A	#N/A	#N/A	#N/A	#N/A	#N/A	#N/A	#N/A	#N/A	#N/A
ENSMUSG00000019710	Mrpl24	mitochondrial ribosomal protein L24 [Source:MGI Symbol;Acc:MGI:1914957]	protein_coding	1061.6	-0.459712	0.0601723	-7.63993	2.17346e-14	1.7984e-13	1745.29	0.378746	0.0525153	7.2121	5.50936e-13	6.5437e-12	418.208	0.192064	0.0973458	1.973	0.048495	0.140179	0.0727434	MRPL24	mitochondrial ribosomal protein L24 [Source:HGNC Symbol;Acc:HGNC:14037]	protein_coding
ENSMUSG00000019718	L3hypdh	L-3-hydroxyproline dehydratase (trans-) [Source:MGI Symbol;Acc:MGI:1914467]	protein_coding	32.5554	-1.26135	0.344263	-3.66392	0.000248388	0.000790386	124.061	0.566683	0.167668	3.37979	0.000725401	0.00253884	131.318	-0.497123	0.16165	-3.0753	0.0021029	0.0104026	-0.281711	L3HYPDH	L-3-hydroxyproline dehydratase (trans-) [Source:HGNC Symbol;Acc:HGNC:20488]	protein_coding
ENSMUSG00000019731	Slc35e1	solute carrier family 35, member E1 [Source:MGI Symbol;Acc:MGI:2142403]	protein_coding	1228.99	0.109645	0.0548066	2.00059	0.0454368	0.0910199	1669.5	-0.280124	0.0581935	-4.81367	1.48183e-06	8.34814e-06	621.347	0.0947156	0.0771931	1.227	0.219824	0.426849	-0.0265321	SLC35E1	solute carrier family 35, member E1 [Source:HGNC Symbol;Acc:HGNC:20803]	protein_coding
ENSMUSG00000019732	Calr3	calreticulin 3 [Source:MGI Symbol;Acc:MGI:1920566]	protein_coding	34.2461	-0.548274	0.32359	-1.69435	0.090199	0.164323	62.7734	1.02206	0.239788	4.26235	2.02291e-05	9.43697e-05	1.30842	-0.0944776	1.60987	-0.0586863	0.953202	#N/A	-0.0965616	CALR3	calreticulin 3 [Source:HGNC Symbol;Acc:HGNC:20407]	protein_coding
ENSMUSG00000019734	Tmc4	transmembrane channel-like gene family 4 [Source:MGI Symbol;Acc:MGI:2669035]	protein_coding	80.2837	-2.09095	0.237917	-8.78857	1.51476e-18	1.62702e-17	280.894	0.687726	0.11689	5.88354	4.01586e-09	3.14318e-08	11.065	0.119291	0.543598	0.219448	0.826301	0.919355	0.0820396	TMC4	transmembrane channel-like 4 [Source:HGNC Symbol;Acc:HGNC:22998]	protein_coding
ENSMUSG00000019737	Syne4	spectrin repeat containing, nuclear envelope family member 4 [Source:MGI Symbol;Acc:MGI:2141950]	protein_coding	248.599	-1.08664	0.118843	-9.14349	6.04684e-20	7.08813e-19	405.404	0.350518	0.0985478	3.55683	0.000375356	0.00138686	147.665	1.16001	0.165101	7.02609	2.12403e-12	4.36123e-11	0.406606	SYNE4	spectrin repeat containing, nuclear envelope family member 4 [Source:HGNC Symbol;Acc:HGNC:26703]	protein_coding
ENSMUSG00000019738	Polr2i	polymerase (RNA) II (DNA directed) polypeptide I [Source:MGI Symbol;Acc:MGI:1917170]	protein_coding	586.963	0.110221	0.0762177	1.44613	0.148142	0.248398	709.358	-0.183963	0.0735053	-2.50272	0.0123244	0.0316892	208.819	0.247052	0.131343	1.88097	0.0599758	0.165305	-0.0454483	POLR2I	polymerase (RNA) II (DNA directed) polypeptide I, 14.5kDa [Source:HGNC Symbol;Acc:HGNC:9196]	protein_coding
ENSMUSG00000019782	Rwdd1	RWD domain containing 1 [Source:MGI Symbol;Acc:MGI:1913771]	protein_coding	199.834	0.0232722	0.133777	0.173962	0.861895	0.914247	384.24	-0.298268	0.0996773	-2.99234	0.00276846	0.00847333	875.034	0.0145517	0.0671536	0.216693	0.828447	0.920277	-0.00434032	RWDD1	RWD domain containing 1 [Source:HGNC Symbol;Acc:HGNC:20993]	protein_coding
ENSMUSG00000019791	Hint3	histidine triad nucleotide binding protein 3 [Source:MGI Symbol;Acc:MGI:1914097]	protein_coding	104.261	-0.167723	0.18458	-0.908675	0.363522	0.506661	173.62	0.360316	0.139611	2.58086	0.0098554	0.0261256	360.149	-0.0883899	0.101498	-0.87085	0.383836	0.610317	-0.0318483	HINT3	histidine triad nucleotide binding protein 3 [Source:HGNC Symbol;Acc:HGNC:18468]	protein_coding
ENSMUSG00000019792	Trmt11	tRNA methyltransferase 11 [Source:MGI Symbol;Acc:MGI:1920931]	protein_coding	449.347	0.788287	0.0888667	8.87045	7.28525e-19	7.95412e-18	638.605	-0.661325	0.0828803	-7.97927	1.47198e-15	2.25224e-14	357.061	-0.0991679	0.0999673	-0.992003	0.321196	0.547095	0.0655822	TRMT11	tRNA methyltransferase 11 homolog (S. cerevisiae) [Source:HGNC Symbol;Acc:HGNC:21080]	protein_coding
ENSMUSG00000019795	Pcmt1	protein-L-isoaspartate (D-aspartate) O-methyltransferase 1 [Source:MGI Symbol;Acc:MGI:97502]	protein_coding	818.602	-0.00833685	0.0688124	-0.121153	0.90357	0.943397	1769.37	0.142157	0.0525926	2.70298	0.0068721	0.0190499	1730.5	0.010028	0.0492388	0.20366	0.838619	0.925901	0.00142554	PCMT1	protein-L-isoaspartate (D-aspartate) O-methyltransferase [Source:HGNC Symbol;Acc:HGNC:8728]	protein_coding
ENSMUSG00000019796	Lrp11	low density lipoprotein receptor-related protein 11 [Source:MGI Symbol;Acc:MGI:2442989]	protein_coding	1183.13	-1.23384	0.0590208	-20.9052	4.80257e-97	3.96106e-95	2749.56	0.246365	0.0448156	5.49732	3.85615e-08	2.67723e-07	9.16	0.528018	0.610657	0.864673	0.387218	0.6136	0.130085	LRP11	low density lipoprotein receptor-related protein 11 [Source:HGNC Symbol;Acc:HGNC:16936]	protein_coding
ENSMUSG00000019797	Mtres1	mitochondrial transcription rescue factor 1 [Source:MGI Symbol;Acc:MGI:1915101]	protein_coding	520.667	-0.0231954	0.0875093	-0.265062	0.790962	0.869918	848.208	0.470061	0.0685002	6.86218	6.78175e-12	7.30204e-11	#N/A	#N/A	#N/A	#N/A	#N/A	#N/A	#N/A	#N/A	#N/A	#N/A
ENSMUSG00000019802	Sec63	SEC63-like (S. cerevisiae) [Source:MGI Symbol;Acc:MGI:2155302]	protein_coding	976.58	0.484744	0.0639879	7.57556	3.57576e-14	2.92222e-13	2200.72	-0.20059	0.0506874	-3.95739	7.57718e-05	0.000321018	2597.91	-0.121477	0.0445781	-2.72503	0.00642962	0.0270002	0.024367	SEC63	SEC63 homolog (S. cerevisiae) [Source:HGNC Symbol;Acc:HGNC:21082]	protein_coding
ENSMUSG00000019804	Snx3	sorting nexin 3 [Source:MGI Symbol;Acc:MGI:1860188]	protein_coding	2895.94	-0.159283	0.039875	-3.99456	6.48137e-05	0.000223298	2767.67	0.205878	0.043484	4.73457	2.19516e-06	1.20156e-05	1594.04	0.060714	0.0497239	1.22102	0.222077	0.429758	0.0124997	SNX3	sorting nexin 3 [Source:HGNC Symbol;Acc:HGNC:11174]	protein_coding
ENSMUSG00000019806	Aig1	androgen-induced 1 [Source:MGI Symbol;Acc:MGI:1913503]	protein_coding	168.079	-1.60566	0.149418	-10.7461	6.18441e-27	9.91034e-26	505.075	0.104495	0.0849171	1.23055	0.21849	0.350591	404.822	-0.467824	0.0935399	-5.00133	5.69356e-07	6.1682e-06	-0.0488853	AIG1	androgen-induced 1 [Source:HGNC Symbol;Acc:HGNC:21607]	protein_coding
ENSMUSG00000019809	Pex3	peroxisomal biogenesis factor 3 [Source:MGI Symbol;Acc:MGI:1929646]	protein_coding	490.63	0.465857	0.0846394	5.50402	3.71233e-08	1.86224e-07	401.746	-0.0572865	0.0946965	-0.604948	0.545213	0.684178	297.035	0.193049	0.108038	1.78686	0.0739594	0.195273	-0.0110591	PEX3	peroxisomal biogenesis factor 3 [Source:HGNC Symbol;Acc:HGNC:8858]	protein_coding
ENSMUSG00000019810	Fuca2	fucosidase, alpha-L- 2, plasma [Source:MGI Symbol;Acc:MGI:1914098]	protein_coding	309.967	-0.152106	0.113678	-1.33804	0.180882	0.292249	834.928	0.500038	0.0813343	6.14793	7.85013e-10	6.66861e-09	1269.22	-0.191569	0.0542554	-3.53088	0.00041418	0.00248622	-0.0957919	FUCA2	fucosidase, alpha-L- 2, plasma [Source:HGNC Symbol;Acc:HGNC:4008]	protein_coding
ENSMUSG00000019813	Cep57l1	centrosomal protein 57-like 1 [Source:MGI Symbol;Acc:MGI:1915511]	protein_coding	411.539	-0.0497632	0.0932534	-0.533634	0.593595	0.721853	522.966	0.445782	0.0841408	5.29805	1.17046e-07	7.618e-07	298.902	-0.0335797	0.110236	-0.304618	0.760657	0.884026	-0.0149692	CEP57L1	centrosomal protein 57kDa-like 1 [Source:HGNC Symbol;Acc:HGNC:21561]	protein_coding
ENSMUSG00000019817	Plagl1	pleiomorphic adenoma gene-like 1 [Source:MGI Symbol;Acc:MGI:1100874]	protein_coding	975.823	-0.201504	0.0642108	-3.13817	0.00170009	0.0047265	133.857	0.563206	0.165074	3.41183	0.00064528	0.00228461	91.7611	-0.752099	0.200249	-3.75581	0.000172779	0.00114055	-0.423587	PLAGL1	pleiomorphic adenoma gene-like 1 [Source:HGNC Symbol;Acc:HGNC:9046]	protein_coding
ENSMUSG00000019820	Utrn	utrophin [Source:MGI Symbol;Acc:MGI:104631]	protein_coding	3283.17	0.488976	0.0401063	12.192	3.42859e-34	7.37308e-33	2039.86	-0.0405287	0.0503947	-0.804226	0.421266	0.571102	1918.99	-0.323266	0.0567364	-5.69769	1.21444e-08	1.67589e-07	0.0131015	UTRN	utrophin [Source:HGNC Symbol;Acc:HGNC:12635]	protein_coding
ENSMUSG00000019822	Smpd2	sphingomyelin phosphodiesterase 2, neutral [Source:MGI Symbol;Acc:MGI:1278330]	protein_coding	312.353	-0.34742	0.10518	-3.3031	0.000956208	0.0027725	550.274	0.112905	0.081424	1.38662	0.165556	0.282587	149.936	0.023823	0.16084	0.148116	0.882251	0.949137	0.00268972	SMPD2	sphingomyelin phosphodiesterase 2, neutral membrane (neutral sphingomyelinase) [Source:HGNC Symbol;Acc:HGNC:11121]	protein_coding
ENSMUSG00000019837	Gtf3c6	general transcription factor IIIC, polypeptide 6, alpha [Source:MGI Symbol;Acc:MGI:1914621]	protein_coding	933.411	0.487893	0.0641832	7.60157	2.9256e-14	2.40236e-13	1506.29	-0.532264	0.053108	-10.0223	1.21654e-23	3.50329e-22	1017.39	0.178617	0.0708301	2.52176	0.011677	0.0446533	-0.0950711	GTF3C6	general transcription factor IIIC, polypeptide 6, alpha 35kDa [Source:HGNC Symbol;Acc:HGNC:20872]	protein_coding
ENSMUSG00000019841	Rev3l	REV3 like, DNA directed polymerase zeta catalytic subunit [Source:MGI Symbol;Acc:MGI:1337131]	protein_coding	1090.56	-0.29883	0.0639729	-4.67119	2.99461e-06	1.22462e-05	1497.33	0.0808705	0.0583285	1.38647	0.165605	0.282644	213.373	-0.319375	0.129297	-2.47008	0.0135083	0.0505725	-0.025828	REV3L	REV3-like, polymerase (DNA directed), zeta, catalytic subunit [Source:HGNC Symbol;Acc:HGNC:9968]	protein_coding
ENSMUSG00000019842	Traf3ip2	TRAF3 interacting protein 2 [Source:MGI Symbol;Acc:MGI:2143599]	protein_coding	246.408	-0.893921	0.119122	-7.50426	6.17745e-14	4.97515e-13	189.525	0.254586	0.134485	1.89305	0.0583518	0.119811	403.038	0.235635	0.092575	2.54534	0.0109171	0.0421904	0.0599895	TRAF3IP2	TRAF3 interacting protein 2 [Source:HGNC Symbol;Acc:HGNC:1343]	protein_coding
ENSMUSG00000019845	Tube1	tubulin, epsilon 1 [Source:MGI Symbol;Acc:MGI:1919174]	protein_coding	334.14	-0.641995	0.102146	-6.28509	3.27667e-10	1.98154e-09	850.608	0.69217	0.0682416	10.1429	3.56226e-24	1.05742e-22	224.173	0.0535071	0.124603	0.429421	0.667617	0.830877	0.037036	TUBE1	tubulin, epsilon 1 [Source:HGNC Symbol;Acc:HGNC:20775]	protein_coding
ENSMUSG00000019846	Lama4	laminin, alpha 4 [Source:MGI Symbol;Acc:MGI:109321]	protein_coding	207.955	5.70808	0.321811	17.7374	2.15736e-70	1.11601e-68	144.372	-0.275035	0.152435	-1.80428	0.0711876	0.141918	98.8723	0.313269	0.18729	1.67264	0.094399	0.234951	-0.0861599	LAMA4	laminin, alpha 4 [Source:HGNC Symbol;Acc:HGNC:6484]	protein_coding
ENSMUSG00000019849	Prep	prolyl endopeptidase [Source:MGI Symbol;Acc:MGI:1270863]	protein_coding	4182.5	0.175682	0.0378988	4.63555	3.55985e-06	1.44512e-05	3007.02	-0.312905	0.0427411	-7.32093	2.46257e-13	3.05155e-12	1710.91	0.0450878	0.0489072	0.921906	0.356577	0.584322	-0.0141082	PREP	prolyl endopeptidase [Source:HGNC Symbol;Acc:HGNC:9358]	protein_coding
ENSMUSG00000019851	Perp	PERP, TP53 apoptosis effector [Source:MGI Symbol;Acc:MGI:1929938]	protein_coding	266.382	2.44855	0.134258	18.2377	2.59226e-74	1.45457e-72	665.553	-1.22636	0.0822075	-14.9179	2.52076e-50	2.81511e-48	4093.37	0.0180066	0.0357652	0.503466	0.614636	0.795687	-0.0220826	PERP	PERP, TP53 apoptosis effector [Source:HGNC Symbol;Acc:HGNC:17637]	protein_coding
ENSMUSG00000019853	Hebp2	heme binding protein 2 [Source:MGI Symbol;Acc:MGI:1860084]	protein_coding	43.0067	1.7511	0.299277	5.8511	4.88328e-09	2.67292e-08	197.093	-0.0344638	0.136492	-0.252496	0.800658	0.875069	1722.85	0.506518	0.0490668	10.323	5.54428e-25	2.36666e-23	-0.0174565	HEBP2	heme binding protein 2 [Source:HGNC Symbol;Acc:HGNC:15716]	protein_coding
ENSMUSG00000019857	Asf1a	anti-silencing function 1A histone chaperone [Source:MGI Symbol;Acc:MGI:1913653]	protein_coding	608.16	0.0663894	0.0766358	0.866298	0.386327	0.530489	1459.88	-0.345499	0.0537704	-6.42545	1.31477e-10	1.23804e-09	1076.29	-0.0506768	0.0613467	-0.826073	0.408763	0.633176	0.0175088	ASF1A	anti-silencing function 1A histone chaperone [Source:HGNC Symbol;Acc:HGNC:20995]	protein_coding
ENSMUSG00000019861	Gopc	golgi associated PDZ and coiled-coil motif containing [Source:MGI Symbol;Acc:MGI:2149946]	protein_coding	567.599	0.265353	0.0776464	3.41746	0.000632083	0.00188651	1073.04	-0.214911	0.0643422	-3.34012	0.00083742	0.00288459	#N/A	#N/A	#N/A	#N/A	#N/A	#N/A	#N/A	#N/A	#N/A	#N/A
ENSMUSG00000019863	Qrsl1	glutaminyl-tRNA synthase (glutamine-hydrolyzing)-like 1 [Source:MGI Symbol;Acc:MGI:1923813]	protein_coding	398.13	0.314603	0.0933252	3.37104	0.000748845	0.00221027	531.36	-0.161432	0.0833328	-1.9372	0.0527207	0.110314	489.401	-0.150248	0.0876337	-1.7145	0.0864376	0.220393	0.0242549	QRSL1	glutaminyl-tRNA synthase (glutamine-hydrolyzing)-like 1 [Source:HGNC Symbol;Acc:HGNC:21020]	protein_coding
ENSMUSG00000019864	Rtn4ip1	reticulon 4 interacting protein 1 [Source:MGI Symbol;Acc:MGI:2178759]	protein_coding	401.921	-0.255642	0.0987628	-2.58845	0.00964101	0.023082	897.448	0.257285	0.0661049	3.89207	9.93942e-05	0.000412229	238.627	-0.0363904	0.11987	-0.303581	0.761447	0.884537	-0.00936269	RTN4IP1	reticulon 4 interacting protein 1 [Source:HGNC Symbol;Acc:HGNC:18647]	protein_coding
ENSMUSG00000019866	Crybg1	crystallin beta-gamma domain containing 1 [Source:MGI Symbol;Acc:MGI:109544]	protein_coding	9.85198	1.79785	0.654618	2.74641	0.00602511	0.0150716	110.733	-0.245559	0.178657	-1.37447	0.169295	0.287851	#N/A	#N/A	#N/A	#N/A	#N/A	#N/A	#N/A	#N/A	#N/A	#N/A
ENSMUSG00000019873	Reep3	receptor accessory protein 3 [Source:MGI Symbol;Acc:MGI:88930]	protein_coding	413.595	0.207695	0.0911312	2.27908	0.0226626	0.049434	934.106	-0.0213462	0.071026	-0.300541	0.763764	0.849942	839.696	-0.132156	0.0681893	-1.93808	0.0526134	0.149345	0.00282104	REEP3	receptor accessory protein 3 [Source:HGNC Symbol;Acc:HGNC:23711]	protein_coding
ENSMUSG00000019874	Fabp7	fatty acid binding protein 7, brain [Source:MGI Symbol;Acc:MGI:101916]	protein_coding	2.2786	4.60345	1.56163	2.94786	0.00319982	0.00842388	14.012	-0.905519	0.511534	-1.7702	0.0766932	0.151036	51.2444	0.186715	0.253844	0.735548	0.462006	0.680066	-0.169074	FABP7	fatty acid binding protein 7, brain [Source:HGNC Symbol;Acc:HGNC:3562]	protein_coding
ENSMUSG00000019880	Rspo3	R-spondin 3 [Source:MGI Symbol;Acc:MGI:1920030]	protein_coding	16.7617	4.9939	0.911176	5.48071	4.23615e-08	2.11416e-07	49.9387	-0.865392	0.266353	-3.24904	0.00115797	0.00385743	3.55654	-3.33785	1.33205	-2.5058	0.0122175	#N/A	2.88855	RSPO3	R-spondin 3 [Source:HGNC Symbol;Acc:HGNC:20866]	protein_coding
ENSMUSG00000019891	Dcbld1	discoidin, CUB and LCCL domain containing 1 [Source:MGI Symbol;Acc:MGI:1913936]	protein_coding	330.092	0.278364	0.100483	2.77027	0.00560093	0.014089	482.183	-0.0097414	0.0873018	-0.111583	0.911154	0.945308	546.214	-0.283354	0.0845799	-3.35013	0.000807733	0.00448286	0.00276026	DCBLD1	discoidin, CUB and LCCL domain containing 1 [Source:HGNC Symbol;Acc:HGNC:21479]	protein_coding
ENSMUSG00000019899	Lama2	laminin, alpha 2 [Source:MGI Symbol;Acc:MGI:99912]	protein_coding	12.3934	2.07879	0.599369	3.46829	0.000523778	0.00158445	4.32227	-1.16711	0.935465	-1.24763	0.212168	0.343304	322.364	-1.33771	0.111922	-11.9522	6.32262e-33	3.79847e-31	1.56126	LAMA2	laminin, alpha 2 [Source:HGNC Symbol;Acc:HGNC:6482]	protein_coding
ENSMUSG00000019900	Rfx6	regulatory factor X, 6 [Source:MGI Symbol;Acc:MGI:2445208]	protein_coding	0.487203	2.37869	2.48254	0.958168	0.337978	#N/A	100.21	-0.735965	0.187747	-3.91999	8.8553e-05	0.000370539	0.335875	-0.0893234	3.15282	-0.0283313	0.977398	#N/A	0.0657389	RFX6	regulatory factor X, 6 [Source:HGNC Symbol;Acc:HGNC:21478]	protein_coding
ENSMUSG00000019907	Ppp1r12a	protein phosphatase 1, regulatory subunit 12A [Source:MGI Symbol;Acc:MGI:1309528]	protein_coding	2452.5	-0.226889	0.0433546	-5.23334	1.66475e-07	7.86133e-07	3710.91	0.24481	0.0423084	5.78632	7.1945e-09	5.48117e-08	2292.46	0.03992	0.0449828	0.88745	0.374836	0.602487	0.00977282	PPP1R12A	protein phosphatase 1, regulatory subunit 12A [Source:HGNC Symbol;Acc:HGNC:7618]	protein_coding
ENSMUSG00000019917	Septin10	septin 10 [Source:MGI Symbol;Acc:MGI:1918110]	protein_coding	639.368	-0.486552	0.074548	-6.52669	6.72393e-11	4.30721e-10	1155.06	0.42875	0.0671922	6.38095	1.75992e-10	1.63288e-09	#N/A	#N/A	#N/A	#N/A	#N/A	#N/A	#N/A	#N/A	#N/A	#N/A
ENSMUSG00000019920	Lims1	LIM and senescent cell antigen-like domains 1 [Source:MGI Symbol;Acc:MGI:1195263]	protein_coding	1766.21	-0.338085	0.0473858	-7.13473	9.69778e-13	7.13336e-12	3197.49	0.185056	0.0437504	4.22982	2.33876e-05	0.000107868	#N/A	#N/A	#N/A	#N/A	#N/A	#N/A	#N/A	#N/A	#N/A	#N/A
ENSMUSG00000019923	Zwint	ZW10 interactor [Source:MGI Symbol;Acc:MGI:1289227]	protein_coding	3033.02	0.211483	0.0374416	5.64834	1.62005e-08	8.46372e-08	3793.67	-0.145986	0.0394552	-3.70003	0.000215571	0.000835416	1869.59	-0.178654	0.0476466	-3.74956	0.000177145	0.00116678	0.0260809	ZWINT	ZW10 interacting kinetochore protein [Source:HGNC Symbol;Acc:HGNC:13195]	protein_coding
ENSMUSG00000019927	Ube2d1	ubiquitin-conjugating enzyme E2D 1 [Source:MGI Symbol;Acc:MGI:2384911]	protein_coding	372.281	0.020206	0.0979207	0.206351	0.836517	0.899188	920.829	-0.313557	0.0686519	-4.56734	4.93947e-06	2.55483e-05	877.191	0.078625	0.0647678	1.21395	0.224766	0.433053	-0.0246534	UBE2D1	ubiquitin-conjugating enzyme E2D 1 [Source:HGNC Symbol;Acc:HGNC:12474]	protein_coding
ENSMUSG00000019929	Dcn	decorin [Source:MGI Symbol;Acc:MGI:94872]	protein_coding	102.92	10.1016	1.18778	8.50465	1.82145e-17	1.8409e-16	6.00962	-0.997607	0.785627	-1.26982	0.204148	0.333004	5.34291	-3.32709	1.10421	-3.01309	0.00258604	0.0124441	3.31912	DCN	decorin [Source:HGNC Symbol;Acc:HGNC:2705]	protein_coding
ENSMUSG00000019942	Cdk1	cyclin-dependent kinase 1 [Source:MGI Symbol;Acc:MGI:88351]	protein_coding	2574.61	-0.354927	0.0411372	-8.62788	6.24979e-18	6.47588e-17	4985.82	0.170679	0.0399192	4.27561	1.90616e-05	8.93556e-05	2307.91	-0.0917837	0.0450946	-2.03536	0.0418149	0.125101	-0.0156655	CDK1	cyclin-dependent kinase 1 [Source:HGNC Symbol;Acc:HGNC:1722]	protein_coding
ENSMUSG00000019952	Poc1b	POC1 centriolar protein B [Source:MGI Symbol;Acc:MGI:1918511]	protein_coding	403.839	-1.01833	0.0945692	-10.7681	4.87133e-27	7.84032e-26	756.484	0.16229	0.0766462	2.11739	0.0342264	0.0768301	386.586	0.10777	0.099062	1.0879	0.276639	0.496537	0.0174899	POC1B	POC1 centriolar protein B [Source:HGNC Symbol;Acc:HGNC:30836]	protein_coding
ENSMUSG00000019966	Kitl	kit ligand [Source:MGI Symbol;Acc:MGI:96974]	protein_coding	79.9167	3.34853	0.290081	11.5435	7.96536e-31	1.48984e-29	127.176	-1.52678	0.173909	-8.77917	1.64685e-18	3.27848e-17	776.741	-1.28168	0.0720522	-17.7882	8.72979e-71	1.57339e-68	1.95684	KITLG	KIT ligand [Source:HGNC Symbol;Acc:HGNC:6343]	protein_coding
ENSMUSG00000019970	Sgk1	serum/glucocorticoid regulated kinase 1 [Source:MGI Symbol;Acc:MGI:1340062]	protein_coding	4053.19	-0.733802	0.0411561	-17.8297	4.15426e-71	2.17643e-69	2460.71	0.24715	0.0494444	4.99855	5.77636e-07	3.4427e-06	161.177	-0.693807	0.154919	-4.47851	7.51675e-06	6.69603e-05	-0.171474	SGK1	serum/glucocorticoid regulated kinase 1 [Source:HGNC Symbol;Acc:HGNC:10810]	protein_coding
ENSMUSG00000019977	Hbs1l	Hbs1-like (S. cerevisiae) [Source:MGI Symbol;Acc:MGI:1891704]	protein_coding	1465.14	-0.1967	0.0507863	-3.87309	0.000107463	0.00036032	3054.65	0.0879452	0.042601	2.06439	0.0389803	0.085767	1593.14	0.159041	0.0506616	3.13929	0.00169359	0.00861667	0.0139869	HBS1L	HBS1-like translational GTPase [Source:HGNC Symbol;Acc:HGNC:4834]	protein_coding
ENSMUSG00000019978	Epb41l2	erythrocyte membrane protein band 4.1 like 2 [Source:MGI Symbol;Acc:MGI:103009]	protein_coding	2476.44	-0.305963	0.0407189	-7.51403	5.73331e-14	4.62652e-13	3616.48	0.390606	0.0426935	9.14908	5.74227e-20	1.28727e-18	4770.69	-0.122174	0.036933	-3.30799	0.00093967	0.00512738	-0.0477219	EPB41L2	erythrocyte membrane protein band 4.1-like 2 [Source:HGNC Symbol;Acc:HGNC:3379]	protein_coding
ENSMUSG00000019979	Apaf1	apoptotic peptidase activating factor 1 [Source:MGI Symbol;Acc:MGI:1306796]	protein_coding	1151.33	-0.213942	0.0560092	-3.81977	0.000133578	0.000441468	2194.62	0.16712	0.0507722	3.29156	0.000996333	0.00337673	667.877	-0.0263024	0.07922	-0.332018	0.739876	0.872813	-0.00439566	APAF1	apoptotic peptidase activating factor 1 [Source:HGNC Symbol;Acc:HGNC:576]	protein_coding
ENSMUSG00000019984	Med23	mediator complex subunit 23 [Source:MGI Symbol;Acc:MGI:1917458]	protein_coding	1230.52	0.361256	0.0569654	6.34167	2.27287e-10	1.39421e-09	1684.96	-0.0919993	0.0564113	-1.63087	0.102918	0.192068	486.465	-0.00136555	0.0929137	-0.014697	0.988274	0.995597	0.00012563	MED23	mediator complex subunit 23 [Source:HGNC Symbol;Acc:HGNC:2372]	protein_coding
ENSMUSG00000019988	Nedd1	neural precursor cell expressed, developmentally down-regulated gene 1 [Source:MGI Symbol;Acc:MGI:97293]	protein_coding	599.459	-0.0946203	0.0760831	-1.24364	0.213631	0.33379	1249.44	0.248765	0.058485	4.25349	2.10463e-05	9.77092e-05	804.083	0.0968435	0.0719208	1.34653	0.178132	0.370789	0.0240913	NEDD1	neural precursor cell expressed, developmentally down-regulated 1 [Source:HGNC Symbol;Acc:HGNC:7723]	protein_coding
ENSMUSG00000019989	Enpp3	ectonucleotide pyrophosphatase/phosphodiesterase 3 [Source:MGI Symbol;Acc:MGI:2143702]	protein_coding	308.549	0.865252	0.108241	7.99377	1.30871e-15	1.17367e-14	6856.65	-0.335607	0.0364813	-9.19943	3.59866e-20	8.16723e-19	1.44102	0.885848	1.62875	0.543881	0.586523	#N/A	-0.297297	ENPP3	ectonucleotide pyrophosphatase/phosphodiesterase 3 [Source:HGNC Symbol;Acc:HGNC:3358]	protein_coding
ENSMUSG00000019996	Map7	microtubule-associated protein 7 [Source:MGI Symbol;Acc:MGI:1328328]	protein_coding	776.796	-0.483522	0.0670126	-7.21539	5.37781e-13	4.03375e-12	897.113	0.413352	0.0678387	6.09316	1.10701e-09	9.26643e-09	1330.92	0.542844	0.0559287	9.70601	2.84244e-22	1.07681e-20	0.224386	MAP7	microtubule-associated protein 7 [Source:HGNC Symbol;Acc:HGNC:6869]	protein_coding
ENSMUSG00000020000	Moxd1	monooxygenase, DBH-like 1 [Source:MGI Symbol;Acc:MGI:1921582]	protein_coding	23.1233	-0.291945	0.371413	-0.786037	0.431846	0.575486	492.094	0.379918	0.0861163	4.41169	1.02567e-05	5.02817e-05	33.4995	0.535758	0.322016	1.66376	0.0961605	0.23834	0.203544	MOXD1	monooxygenase, DBH-like 1 [Source:HGNC Symbol;Acc:HGNC:21063]	protein_coding
ENSMUSG00000020019	Ntn4	netrin 4 [Source:MGI Symbol;Acc:MGI:1888978]	protein_coding	0.981185	0.934992	1.91209	0.488991	0.624848	#N/A	64.3251	-0.634229	0.23577	-2.69004	0.00714441	0.0196915	123.498	0.224311	0.16889	1.32815	0.184129	0.379817	-0.142264	NTN4	netrin 4 [Source:HGNC Symbol;Acc:HGNC:13658]	protein_coding
ENSMUSG00000020023	Tmcc3	transmembrane and coiled coil domains 3 [Source:MGI Symbol;Acc:MGI:2442900]	protein_coding	64.7789	-1.4453	0.237867	-6.0761	1.2314e-09	7.12574e-09	397.227	0.164075	0.0985442	1.66499	0.0959157	0.18129	39.6542	-0.250734	0.300285	-0.834986	0.403726	0.62821	-0.0411391	TMCC3	transmembrane and coiled-coil domain family 3 [Source:HGNC Symbol;Acc:HGNC:29199]	protein_coding
ENSMUSG00000020024	Cep83	centrosomal protein 83 [Source:MGI Symbol;Acc:MGI:1924298]	protein_coding	833.167	-0.290613	0.0711115	-4.08672	4.3752e-05	0.0001546	1838.9	0.262325	0.0557279	4.70725	2.51081e-06	1.36173e-05	343.775	-0.286085	0.101454	-2.81985	0.00480462	0.0211833	-0.0750474	CEP83	centrosomal protein 83kDa [Source:HGNC Symbol;Acc:HGNC:17966]	protein_coding
ENSMUSG00000020027	Socs2	suppressor of cytokine signaling 2 [Source:MGI Symbol;Acc:MGI:1201787]	protein_coding	874.349	0.825253	0.0667815	12.3575	4.43693e-35	9.78747e-34	1144.82	-0.663606	0.0609615	-10.8857	1.34911e-27	5.07369e-26	1000.18	-0.441707	0.065989	-6.69363	2.17694e-11	4.06735e-10	0.293119	SOCS2	suppressor of cytokine signaling 2 [Source:HGNC Symbol;Acc:HGNC:19382]	protein_coding
ENSMUSG00000020032	Nuak1	NUAK family, SNF1-like kinase, 1 [Source:MGI Symbol;Acc:MGI:1925226]	protein_coding	229.725	0.569387	0.12525	4.54599	5.46781e-06	2.16155e-05	285.843	-0.62804	0.110511	-5.68306	1.32303e-08	9.7236e-08	1285.97	-0.609798	0.0542503	-11.2404	2.58068e-29	1.32319e-27	0.382978	NUAK1	NUAK family, SNF1-like kinase, 1 [Source:HGNC Symbol;Acc:HGNC:14311]	protein_coding
ENSMUSG00000020037	Rfx4	regulatory factor X, 4 (influences HLA class II expression) [Source:MGI Symbol;Acc:MGI:1918387]	protein_coding	14.2693	2.20118	0.558818	3.93899	8.18268e-05	0.000278409	5.34852	-3.26935	1.07261	-3.04804	0.00230338	0.00717699	0.63981	1.34678	2.35641	0.571539	0.567635	#N/A	-4.4031	RFX4	regulatory factor X, 4 (influences HLA class II expression) [Source:HGNC Symbol;Acc:HGNC:9985]	protein_coding
ENSMUSG00000020038	Cry1	cryptochrome 1 (photolyase-like) [Source:MGI Symbol;Acc:MGI:1270841]	protein_coding	711.084	-0.579912	0.0722361	-8.028	9.90738e-16	8.93971e-15	2488.9	0.648064	0.0457785	14.1565	1.70235e-45	1.55232e-43	793.648	-0.115028	0.0697006	-1.65031	0.0988796	0.24318	-0.0745452	CRY1	cryptochrome circadian clock 1 [Source:HGNC Symbol;Acc:HGNC:2384]	protein_coding
ENSMUSG00000020042	Btbd11	BTB (POZ) domain containing 11 [Source:MGI Symbol;Acc:MGI:1921257]	protein_coding	217.621	0.587625	0.144533	4.06567	4.78938e-05	0.000168309	154.342	-0.0388828	0.157208	-0.247333	0.80465	0.87729	156.479	-0.587757	0.155002	-3.79193	0.000149483	0.00100234	0.0228537	BTBD11	BTB (POZ) domain containing 11 [Source:HGNC Symbol;Acc:HGNC:23844]	protein_coding
ENSMUSG00000020044	Timp3	tissue inhibitor of metalloproteinase 3 [Source:MGI Symbol;Acc:MGI:98754]	protein_coding	163.828	3.81588	0.220691	17.2906	5.5375e-67	2.66957e-65	234.01	-0.140039	0.123511	-1.13382	0.256872	0.396035	453.606	-0.0492986	0.089598	-0.55022	0.582168	0.772602	0.00690374	TIMP3	TIMP metallopeptidase inhibitor 3 [Source:HGNC Symbol;Acc:HGNC:11822]	protein_coding
ENSMUSG00000020059	Sycp3	synaptonemal complex protein 3 [Source:MGI Symbol;Acc:MGI:109542]	protein_coding	119.894	-1.29774	0.192032	-6.75793	1.39973e-11	9.38498e-11	36.5074	1.47833	0.324538	4.55517	5.23433e-06	2.69668e-05	#N/A	#N/A	#N/A	#N/A	#N/A	#N/A	#N/A	#N/A	#N/A	#N/A
ENSMUSG00000020069	Hnrnph3	heterogeneous nuclear ribonucleoprotein H3 [Source:MGI Symbol;Acc:MGI:1926462]	protein_coding	798.944	-0.666162	0.0681018	-9.78186	1.34711e-22	1.78373e-21	3325.13	0.542752	0.0429944	12.6238	1.56134e-36	9.46886e-35	5083.28	0.102398	0.033535	3.05347	0.00226215	0.0110706	0.0555768	HNRNPH3	heterogeneous nuclear ribonucleoprotein H3 (2H9) [Source:HGNC Symbol;Acc:HGNC:5043]	protein_coding
ENSMUSG00000020074	Ccar1	cell division cycle and apoptosis regulator 1 [Source:MGI Symbol;Acc:MGI:1914750]	protein_coding	2951.32	0.543255	0.0430404	12.622	1.59738e-36	3.70682e-35	3850.08	-0.481811	0.0432773	-11.1331	8.65631e-29	3.53885e-27	3185.33	-0.245956	0.0462795	-5.31458	1.06904e-07	1.28971e-06	0.118504	CCAR1	cell division cycle and apoptosis regulator 1 [Source:HGNC Symbol;Acc:HGNC:24236]	protein_coding
ENSMUSG00000020075	Ddx21	DExD box helicase 21 [Source:MGI Symbol;Acc:MGI:1860494]	protein_coding	9343.7	0.029568	0.0352803	0.838087	0.401982	0.546976	12748.8	-0.72831	0.036797	-19.7927	3.44386e-87	1.23675e-84	10096.7	-0.42215	0.0371838	-11.3531	7.16106e-30	3.76917e-28	0.307456	DDX21	DEAD (Asp-Glu-Ala-Asp) box helicase 21 [Source:HGNC Symbol;Acc:HGNC:2744]	protein_coding
ENSMUSG00000020078	Vps26a	VPS26 retromer complex component A [Source:MGI Symbol;Acc:MGI:1353654]	protein_coding	2556.97	0.106887	0.042507	2.51458	0.0119175	0.027843	1711.57	-0.0165904	0.0510023	-0.325287	0.744964	0.837467	935.795	-0.0142969	0.0639441	-0.223584	0.823081	0.917726	0.00023719	VPS26A	vacuolar protein sorting 26 homolog A (S. pombe) [Source:HGNC Symbol;Acc:HGNC:12711]	protein_coding
ENSMUSG00000020080	Hkdc1	hexokinase domain containing 1 [Source:MGI Symbol;Acc:MGI:2384910]	protein_coding	1.78148	3.14386	1.66039	1.89344	0.0582988	0.112994	124.255	-2.23167	0.201925	-11.0519	2.14521e-28	8.61612e-27	6.55591	-1.62592	0.755852	-2.15111	0.0314676	0.0999781	3.62851	HKDC1	hexokinase domain containing 1 [Source:HGNC Symbol;Acc:HGNC:23302]	protein_coding
ENSMUSG00000020083	Fam241b	family with sequence similarity 241, member B [Source:MGI Symbol;Acc:MGI:1917144]	protein_coding	136.662	-1.04457	0.161489	-6.46839	9.9052e-11	6.26496e-10	171.73	0.204812	0.152064	1.34688	0.178019	0.299918	#N/A	#N/A	#N/A	#N/A	#N/A	#N/A	#N/A	#N/A	#N/A	#N/A
ENSMUSG00000020085	Aifm2	apoptosis-inducing factor, mitochondrion-associated 2 [Source:MGI Symbol;Acc:MGI:1918611]	protein_coding	203.417	-0.512847	0.134148	-3.823	0.000131839	0.000436074	68.5655	0.48207	0.230799	2.0887	0.0367344	0.0815361	306.835	-0.204965	0.106314	-1.92792	0.0538651	0.15222	-0.0988074	AIFM2	apoptosis-inducing factor, mitochondrion-associated, 2 [Source:HGNC Symbol;Acc:HGNC:21411]	protein_coding
ENSMUSG00000020088	Sar1a	secretion associated Ras related GTPase 1A [Source:MGI Symbol;Acc:MGI:98230]	protein_coding	2100.66	0.107584	0.0451642	2.38206	0.017216	0.0386874	3394.39	-0.128721	0.0405993	-3.17053	0.00152163	0.00491772	2146.67	-0.0960501	0.048194	-1.99299	0.0462626	0.1353	0.0123637	SAR1A	secretion associated, Ras related GTPase 1A [Source:HGNC Symbol;Acc:HGNC:10534]	protein_coding
ENSMUSG00000020092	Pald1	phosphatase domain containing, paladin 1 [Source:MGI Symbol;Acc:MGI:1351623]	protein_coding	2675.9	-0.266026	0.0398303	-6.679	2.40586e-11	1.59076e-10	3121.63	0.438079	0.045528	9.62218	6.44494e-22	1.64859e-20	1801.45	0.00163082	0.0482655	0.0337886	0.973046	0.988896	0.000714428	PALD1	phosphatase domain containing, paladin 1 [Source:HGNC Symbol;Acc:HGNC:23530]	protein_coding
ENSMUSG00000020100	Slc29a3	solute carrier family 29 (nucleoside transporters), member 3 [Source:MGI Symbol;Acc:MGI:1918529]	protein_coding	694.33	-0.416229	0.0711054	-5.85369	4.80781e-09	2.63372e-08	359.456	0.0026294	0.10009	0.0262705	0.979042	0.989196	184.093	0.358723	0.138361	2.59266	0.00952379	0.0376749	0.000943227	SLC29A3	solute carrier family 29 (equilibrative nucleoside transporter), member 3 [Source:HGNC Symbol;Acc:HGNC:23096]	protein_coding
ENSMUSG00000020101	Vsir	V-set immunoregulatory receptor [Source:MGI Symbol;Acc:MGI:1921298]	protein_coding	13.8086	5.31153	1.10403	4.81105	1.50143e-06	6.36295e-06	38.0588	-0.266236	0.313368	-0.849597	0.395549	0.545889	#N/A	#N/A	#N/A	#N/A	#N/A	#N/A	#N/A	#N/A	#N/A	#N/A
ENSMUSG00000020107	Anapc16	anaphase promoting complex subunit 16 [Source:MGI Symbol;Acc:MGI:1289325]	protein_coding	447.26	0.281708	0.0875106	3.21913	0.00128579	0.00365992	743.302	-0.107496	0.0803646	-1.33761	0.181025	0.304088	908.625	0.217682	0.0680066	3.20089	0.00137002	0.00715402	-0.0234	ANAPC16	anaphase promoting complex subunit 16 [Source:HGNC Symbol;Acc:HGNC:26976]	protein_coding
ENSMUSG00000020108	Ddit4	DNA-damage-inducible transcript 4 [Source:MGI Symbol;Acc:MGI:1921997]	protein_coding	2730.32	-1.53366	0.0960423	-15.9686	2.11531e-57	8.45179e-56	10533.8	0.448329	0.151106	2.96699	0.00300731	0.00912961	856.683	0.0803458	0.0833535	0.963916	0.335088	0.562357	0.0360214	DDIT4	DNA-damage-inducible transcript 4 [Source:HGNC Symbol;Acc:HGNC:24944]	protein_coding
ENSMUSG00000020114	Cand1	cullin associated and neddylation disassociated 1 [Source:MGI Symbol;Acc:MGI:1261820]	protein_coding	5466.16	-0.294053	0.0325227	-9.04147	1.54575e-19	1.76361e-18	7053.36	0.039383	0.0363131	1.08454	0.278126	0.420426	5403.68	0.0635537	0.0374458	1.69722	0.0896556	0.226237	0.00250293	CAND1	cullin-associated and neddylation-dissociated 1 [Source:HGNC Symbol;Acc:HGNC:30688]	protein_coding
ENSMUSG00000020115	Tbk1	TANK-binding kinase 1 [Source:MGI Symbol;Acc:MGI:1929658]	protein_coding	787.698	0.1371	0.068063	2.0143	0.0439776	0.0885025	1144.77	-0.188618	0.0609169	-3.09632	0.0019594	0.00620443	596.103	-0.147375	0.0803183	-1.83488	0.0665231	0.179274	0.0277975	TBK1	TANK-binding kinase 1 [Source:HGNC Symbol;Acc:HGNC:11584]	protein_coding
ENSMUSG00000020116	Pno1	partner of NOB1 homolog [Source:MGI Symbol;Acc:MGI:1913499]	protein_coding	2105.06	0.131694	0.048208	2.73178	0.00629933	0.015688	2239.1	-0.370854	0.0516493	-7.18022	6.95974e-13	8.20783e-12	1039.23	-0.251248	0.062093	-4.04631	5.20303e-05	0.000388279	0.0931761	PNO1	partner of NOB1 homolog (S. cerevisiae) [Source:HGNC Symbol;Acc:HGNC:32790]	protein_coding
ENSMUSG00000020122	Egfr	epidermal growth factor receptor [Source:MGI Symbol;Acc:MGI:95294]	protein_coding	78.1575	0.88313	0.214089	4.12506	3.70642e-05	0.000132174	283.18	-1.52888	0.118564	-12.895	4.80195e-38	3.20977e-36	167.863	-0.430523	0.15412	-2.79343	0.00521519	0.0226741	0.658219	EGFR	epidermal growth factor receptor [Source:HGNC Symbol;Acc:HGNC:3236]	protein_coding
ENSMUSG00000020123	Avpr1a	arginine vasopressin receptor 1A [Source:MGI Symbol;Acc:MGI:1859216]	protein_coding	4.55546	5.60309	1.38745	4.03842	5.38128e-05	0.000187505	1.97641	-1.05069	1.35604	-0.774819	0.438447	#N/A	1.99795	-0.0980651	1.27832	-0.0767142	0.938851	#N/A	0.103036	AVPR1A	arginine vasopressin receptor 1A [Source:HGNC Symbol;Acc:HGNC:895]	protein_coding
ENSMUSG00000020124	Usp15	ubiquitin specific peptidase 15 [Source:MGI Symbol;Acc:MGI:101857]	protein_coding	2089.67	0.00217793	0.0454111	0.0479602	0.961748	0.975996	3641.34	-0.231108	0.0410286	-5.63285	1.77251e-08	1.28365e-07	942.82	-0.0711765	0.0667983	-1.06554	0.28663	0.508384	0.0164495	USP15	ubiquitin specific peptidase 15 [Source:HGNC Symbol;Acc:HGNC:12613]	protein_coding
ENSMUSG00000020128	Vps54	VPS54 GARP complex subunit [Source:MGI Symbol;Acc:MGI:2178798]	protein_coding	2020.88	-0.680173	0.0513377	-13.249	4.57339e-40	1.18143e-38	2108.63	0.202328	0.0488376	4.14287	3.42987e-05	0.000154003	596.795	0.0244941	0.0788068	0.310812	0.755944	0.880712	0.00495583	VPS54	vacuolar protein sorting 54 homolog (S. cerevisiae) [Source:HGNC Symbol;Acc:HGNC:18652]	protein_coding
ENSMUSG00000020130	Tbc1d15	TBC1 domain family, member 15 [Source:MGI Symbol;Acc:MGI:1913937]	protein_coding	1603.22	-0.185985	0.0513437	-3.62235	0.000291942	0.000918869	2185.84	0.345564	0.0470438	7.34558	2.04875e-13	2.57534e-12	640.1	0.0166684	0.0796067	0.209384	0.834148	0.923078	0.00575999	TBC1D15	TBC1 domain family, member 15 [Source:HGNC Symbol;Acc:HGNC:25694]	protein_coding
ENSMUSG00000020133	2310011J03Rik	RIKEN cDNA 2310011J03 gene [Source:MGI Symbol;Acc:MGI:1913624]	protein_coding	440.41	0.324357	0.0900714	3.60112	0.000316854	0.000989994	610.133	-0.589464	0.0794635	-7.41804	1.18863e-13	1.52985e-12	457.53	0.103605	0.0870417	1.19029	0.233931	0.444553	-0.0610715	C19orf25	chromosome 19 open reading frame 25 [Source:HGNC Symbol;Acc:HGNC:26711]	protein_coding
ENSMUSG00000020135	Apc2	APC regulator of WNT signaling pathway 2 [Source:MGI Symbol;Acc:MGI:1346052]	protein_coding	21.5004	3.03079	0.968149	3.1305	0.00174512	0.0048399	107.412	-0.995262	0.187407	-5.31068	1.09214e-07	7.12851e-07	18.2609	0.0291334	0.437818	0.0665424	0.946946	0.976047	-0.0289954	APC2	adenomatosis polyposis coli 2 [Source:HGNC Symbol;Acc:HGNC:24036]	protein_coding
ENSMUSG00000020140	Lgr5	leucine rich repeat containing G protein coupled receptor 5 [Source:MGI Symbol;Acc:MGI:1341817]	protein_coding	2.65804	0.672627	1.11563	0.602912	0.546567	0.678961	116.772	-1.48373	0.180844	-8.20445	2.31643e-16	3.76112e-15	356.41	0.00659918	0.103074	0.0640236	0.948951	0.977211	-0.00979138	LGR5	leucine-rich repeat containing G protein-coupled receptor 5 [Source:HGNC Symbol;Acc:HGNC:4504]	protein_coding
ENSMUSG00000020153	Ndufs7	NADH:ubiquinone oxidoreductase core subunit S7 [Source:MGI Symbol;Acc:MGI:1922656]	protein_coding	918.923	-0.0024479	0.0630113	-0.0388487	0.969011	0.97828	1398.51	0.224791	0.0574959	3.90968	9.24174e-05	0.000385388	175.968	0.126804	0.138724	0.914068	0.360681	0.58832	0.0285043	NDUFS7	NADH dehydrogenase (ubiquinone) Fe-S protein 7, 20kDa (NADH-coenzyme Q reductase) [Source:HGNC Symbol;Acc:HGNC:7714]	protein_coding
ENSMUSG00000020156	Pwwp3a	PWWP domain containing 3A, DNA repair factor [Source:MGI Symbol;Acc:MGI:1915364]	protein_coding	1874.93	0.195015	0.0477507	4.08402	4.42625e-05	0.000156269	2089.04	-0.397766	0.0547284	-7.268	3.64847e-13	4.43703e-12	#N/A	#N/A	#N/A	#N/A	#N/A	#N/A	#N/A	#N/A	#N/A	#N/A
ENSMUSG00000020159	Gabrp	gamma-aminobutyric acid (GABA) A receptor, pi [Source:MGI Symbol;Acc:MGI:2387597]	protein_coding	59.6319	-1.40159	0.245921	-5.69935	1.20267e-08	6.36023e-08	1.77851	1.35342	1.52131	0.889636	0.373662	#N/A	76.3274	-0.265822	0.223171	-1.19111	0.233609	0.444143	-0.359768	GABRP	gamma-aminobutyric acid (GABA) A receptor, pi [Source:HGNC Symbol;Acc:HGNC:4089]	protein_coding
ENSMUSG00000020170	Frs2	fibroblast growth factor receptor substrate 2 [Source:MGI Symbol;Acc:MGI:1100860]	protein_coding	1048.78	-0.513868	0.0590674	-8.69969	3.32792e-18	3.50131e-17	1319.17	0.0977194	0.0565272	1.72872	0.0838599	0.162425	722.471	0.0380014	0.0719884	0.527883	0.597581	0.784594	0.00371348	FRS2	fibroblast growth factor receptor substrate 2 [Source:HGNC Symbol;Acc:HGNC:16971]	protein_coding
ENSMUSG00000020171	Yeats4	YEATS domain containing 4 [Source:MGI Symbol;Acc:MGI:1927224]	protein_coding	1391	0.0930486	0.0521601	1.7839	0.0744396	0.139997	2153.52	-0.171057	0.0464701	-3.68101	0.000232314	0.000895755	603.741	0.305874	0.0766299	3.99158	6.56349e-05	0.000474716	-0.0523218	YEATS4	YEATS domain containing 4 [Source:HGNC Symbol;Acc:HGNC:24859]	protein_coding
ENSMUSG00000020173	Cobl	cordon-bleu WH2 repeat [Source:MGI Symbol;Acc:MGI:105056]	protein_coding	3255.53	-0.809988	0.0505383	-16.0272	8.24841e-58	3.32152e-56	221.18	0.125162	0.133916	0.93463	0.349979	0.499794	705.477	-1.4205	0.0775667	-18.3132	6.48898e-75	1.25851e-72	-0.177792	COBL	cordon-bleu WH2 repeat protein [Source:HGNC Symbol;Acc:HGNC:22199]	protein_coding
ENSMUSG00000020181	Nav3	neuron navigator 3 [Source:MGI Symbol;Acc:MGI:2183703]	protein_coding	9.90557	6.7244	1.28685	5.22547	1.73711e-07	8.18799e-07	2.48029	-0.579066	1.23524	-0.46879	0.63922	#N/A	60.9649	-3.64344	0.338693	-10.7574	5.47176e-27	2.5034e-25	2.10979	NAV3	neuron navigator 3 [Source:HGNC Symbol;Acc:HGNC:15998]	protein_coding
ENSMUSG00000020184	Mdm2	transformed mouse 3T3 cell double minute 2 [Source:MGI Symbol;Acc:MGI:96952]	protein_coding	2648.29	0.765161	0.0410307	18.6485	1.29849e-77	7.72957e-76	2443.77	-0.392389	0.0467002	-8.40231	4.37796e-17	7.59302e-16	1186.52	-0.822546	0.0603322	-13.6336	2.52705e-42	2.13697e-40	0.322758	MDM2	MDM2 proto-oncogene, E3 ubiquitin protein ligase [Source:HGNC Symbol;Acc:HGNC:6973]	protein_coding
ENSMUSG00000020186	Csrp2	cysteine and glycine-rich protein 2 [Source:MGI Symbol;Acc:MGI:1202907]	protein_coding	2419.97	-0.0525629	0.0433976	-1.21119	0.225821	0.349287	1316.65	0.350563	0.0586263	5.97962	2.23665e-09	1.80937e-08	1278.52	0.0917675	0.0568527	1.61413	0.1065	0.257142	0.0321703	CSRP2	cysteine and glycine-rich protein 2 [Source:HGNC Symbol;Acc:HGNC:2470]	protein_coding
ENSMUSG00000020189	Osbpl8	oxysterol binding protein-like 8 [Source:MGI Symbol;Acc:MGI:2443807]	protein_coding	481.477	-0.764663	0.0862159	-8.86916	7.36972e-19	8.03781e-18	878.977	0.366492	0.0671987	5.45386	4.92882e-08	3.36206e-07	2212.74	-0.178104	0.0496067	-3.59032	0.000330273	0.0020363	-0.0652737	OSBPL8	oxysterol binding protein-like 8 [Source:HGNC Symbol;Acc:HGNC:16396]	protein_coding
ENSMUSG00000020190	Mknk2	MAP kinase-interacting serine/threonine kinase 2 [Source:MGI Symbol;Acc:MGI:894279]	protein_coding	1759.83	0.350891	0.0481544	7.28678	3.17441e-13	2.41634e-12	2419.21	-0.0655021	0.0502521	-1.30347	0.192415	0.318708	2202.8	0.214581	0.0448329	4.78625	1.69927e-06	1.70433e-05	-0.0140555	MKNK2	MAP kinase interacting serine/threonine kinase 2 [Source:HGNC Symbol;Acc:HGNC:7111]	protein_coding
ENSMUSG00000020198	Ap3d1	adaptor-related protein complex 3, delta 1 subunit [Source:MGI Symbol;Acc:MGI:107734]	protein_coding	3034.88	0.453183	0.038689	11.7135	1.08701e-31	2.10207e-30	2835.86	-0.358621	0.0465992	-7.69586	1.40543e-14	1.97397e-13	5103.16	-0.00457361	0.0388306	-0.117783	0.906239	0.958849	0.00164019	AP3D1	adaptor-related protein complex 3, delta 1 subunit [Source:HGNC Symbol;Acc:HGNC:568]	protein_coding
ENSMUSG00000020205	Phlda1	pleckstrin homology like domain, family A, member 1 [Source:MGI Symbol;Acc:MGI:1096880]	protein_coding	22.5405	1.26293	0.395924	3.18983	0.00142357	0.00402254	101.093	-0.112548	0.186903	-0.602174	0.547059	0.685883	1343.45	-0.719221	0.0575125	-12.5055	6.96764e-36	4.62169e-34	0.0809469	PHLDA1	pleckstrin homology-like domain, family A, member 1 [Source:HGNC Symbol;Acc:HGNC:8933]	protein_coding
ENSMUSG00000020216	Jsrp1	junctional sarcoplasmic reticulum protein 1 [Source:MGI Symbol;Acc:MGI:1916700]	protein_coding	1.50586	-1.06419	1.46362	-0.727091	0.46717	0.608929	142.281	1.27706	0.161748	7.89538	2.89426e-15	4.30262e-14	2.5553	-0.671365	1.18643	-0.565869	0.571483	#N/A	-0.857375	JSRP1	junctional sarcoplasmic reticulum protein 1 [Source:HGNC Symbol;Acc:HGNC:24963]	protein_coding
ENSMUSG00000020218	Wif1	Wnt inhibitory factor 1 [Source:MGI Symbol;Acc:MGI:1344332]	protein_coding	3.07629	3.99541	1.46791	2.72183	0.00649207	0.0161258	2.15654	-3.49036	1.58729	-2.19894	0.0278822	#N/A	24.5654	-1.25438	0.382759	-3.27721	0.00104839	0.00563106	4.37825	WIF1	WNT inhibitory factor 1 [Source:HGNC Symbol;Acc:HGNC:18081]	protein_coding
ENSMUSG00000020219	Timm13	translocase of inner mitochondrial membrane 13 [Source:MGI Symbol;Acc:MGI:1353432]	protein_coding	1423.39	0.255077	0.0511163	4.99014	6.03354e-07	2.6867e-06	2712.32	-0.0969702	0.0520787	-1.86199	0.062604	0.127328	2469.71	0.0490745	0.0423769	1.15805	0.246844	0.460427	-0.00475877	TIMM13	translocase of inner mitochondrial membrane 13 homolog (yeast) [Source:HGNC Symbol;Acc:HGNC:11816]	protein_coding
ENSMUSG00000020220	Vps13d	vacuolar protein sorting 13D [Source:MGI Symbol;Acc:MGI:2448530]	protein_coding	976.927	-0.674536	0.071294	-9.46132	3.04082e-21	3.79631e-20	1077.7	0.211783	0.0661064	3.20367	0.00135689	0.00444569	859.557	-0.249157	0.0658896	-3.78143	0.000155932	0.0010405	-0.0527671	VPS13D	vacuolar protein sorting 13 homolog D (S. cerevisiae) [Source:HGNC Symbol;Acc:HGNC:23595]	protein_coding
ENSMUSG00000020224	Llph	LLP homolog, long-term synaptic facilitation (Aplysia) [Source:MGI Symbol;Acc:MGI:1913475]	protein_coding	275.824	0.504475	0.111237	4.53514	5.75647e-06	2.27042e-05	278.822	-0.18093	0.120049	-1.50714	0.131775	0.235001	428.036	-0.0812866	0.0913693	-0.889649	0.373654	0.601345	0.0147072	LLPH	LLP homolog, long-term synaptic facilitation (Aplysia) [Source:HGNC Symbol;Acc:HGNC:28229]	protein_coding
ENSMUSG00000020225	Tmbim4	transmembrane BAX inhibitor motif containing 4 [Source:MGI Symbol;Acc:MGI:1915462]	protein_coding	503.854	0.00646263	0.0832184	0.0776587	0.9381	0.965363	577.598	-0.187816	0.0794197	-2.36486	0.018037	0.044149	65.1098	0.319646	0.227525	1.40488	0.160057	0.344264	-0.0600347	TMBIM4	transmembrane BAX inhibitor motif containing 4 [Source:HGNC Symbol;Acc:HGNC:24257]	protein_coding
ENSMUSG00000020226	Slc5a4b	solute carrier family 5 (neutral amino acid transporters, system A), member 4b [Source:MGI Symbol;Acc:MGI:1890478]	protein_coding	6.03391	4.06437	1.18911	3.41801	0.000630816	0.00188301	5.56458	-0.547088	0.810055	-0.675372	0.49944	0.642943	#N/A	#N/A	#N/A	#N/A	#N/A	#N/A	#N/A	#N/A	#N/A	#N/A
ENSMUSG00000020227	Irak3	interleukin-1 receptor-associated kinase 3 [Source:MGI Symbol;Acc:MGI:1921164]	protein_coding	515.416	-0.393819	0.0864923	-4.55322	5.28299e-06	2.09332e-05	11.2624	0.0653493	0.536764	0.121747	0.9031	0.940322	70.764	-0.208652	0.221867	-0.94044	0.346992	0.574872	-0.0136353	IRAK3	interleukin-1 receptor-associated kinase 3 [Source:HGNC Symbol;Acc:HGNC:17020]	protein_coding
ENSMUSG00000020228	Helb	helicase (DNA) B [Source:MGI Symbol;Acc:MGI:2152895]	protein_coding	2220.59	-0.468427	0.0448108	-10.4534	1.41307e-25	2.13697e-24	1544.75	0.531533	0.0576367	9.22213	2.91243e-20	6.64274e-19	125.809	-0.100641	0.162234	-0.620344	0.535031	0.737994	-0.053494	HELB	helicase (DNA) B [Source:HGNC Symbol;Acc:HGNC:17196]	protein_coding
ENSMUSG00000020230	Prmt2	protein arginine N-methyltransferase 2 [Source:MGI Symbol;Acc:MGI:1316652]	protein_coding	75.8791	1.04955	0.227173	4.62003	3.83685e-06	1.55052e-05	296.09	-1.21576	0.116248	-10.4583	1.34207e-25	4.4691e-24	1354.23	0.285085	0.052892	5.38994	7.04802e-08	8.72712e-07	-0.346596	PRMT2	protein arginine methyltransferase 2 [Source:HGNC Symbol;Acc:HGNC:5186]	protein_coding
ENSMUSG00000020232	Hmg20b	high mobility group 20B [Source:MGI Symbol;Acc:MGI:1341190]	protein_coding	970.12	0.205479	0.0625947	3.2827	0.00102819	0.00296531	1184.41	-0.0906315	0.0589558	-1.53728	0.124225	0.224067	977.892	0.435669	0.062801	6.93729	3.9968e-12	7.97705e-11	-0.0394854	HMG20B	high mobility group 20B [Source:HGNC Symbol;Acc:HGNC:5002]	protein_coding
ENSMUSG00000020238	Ncln	nicalin [Source:MGI Symbol;Acc:MGI:1926081]	protein_coding	1642.8	0.0231397	0.048427	0.477827	0.632774	0.752738	2207.82	-0.431909	0.047596	-9.07449	1.14216e-19	2.49924e-18	3071.05	-0.0737491	0.0427211	-1.72629	0.0842951	0.216072	0.0318529	NCLN	nicalin [Source:HGNC Symbol;Acc:HGNC:26923]	protein_coding
ENSMUSG00000020241	Col6a2	collagen, type VI, alpha 2 [Source:MGI Symbol;Acc:MGI:88460]	protein_coding	1017.31	9.96283	0.591909	16.8317	1.42937e-63	6.39544e-62	74.7909	-0.381706	0.211703	-1.80303	0.0713841	0.142248	12001.2	0.427075	0.0296744	14.392	5.80568e-47	5.8197e-45	-0.163017	COL6A2	collagen, type VI, alpha 2 [Source:HGNC Symbol;Acc:HGNC:2212]	protein_coding
ENSMUSG00000020255	Nopchap1	NOP protein chaperone 1 [Source:MGI Symbol;Acc:MGI:106381]	protein_coding	1642.75	0.456599	0.0499451	9.14203	6.12906e-20	7.18041e-19	3732.92	-0.323172	0.0469402	-6.88476	5.78837e-12	6.28242e-11	438.239	-0.304198	0.0908085	-3.34989	0.000808439	0.00448538	0.0983084	C12orf45	chromosome 12 open reading frame 45 [Source:HGNC Symbol;Acc:HGNC:28628]	protein_coding
ENSMUSG00000020256	Aldh1l2	aldehyde dehydrogenase 1 family, member L2 [Source:MGI Symbol;Acc:MGI:2444680]	protein_coding	503.105	-3.29915	0.112097	-29.4311	2.1948e-190	5.63434e-188	507.108	0.871833	0.0999155	8.72571	2.64521e-18	5.1815e-17	179.254	-1.74478	0.152851	-11.4149	3.52275e-30	1.88758e-28	-1.52116	ALDH1L2	aldehyde dehydrogenase 1 family, member L2 [Source:HGNC Symbol;Acc:HGNC:26777]	protein_coding
ENSMUSG00000020257	Wdr82	WD repeat domain containing 82 [Source:MGI Symbol;Acc:MGI:1924555]	protein_coding	4776.3	0.000880013	0.0325609	0.0270267	0.978438	0.984189	3906.44	-0.140193	0.0471517	-2.97324	0.00294678	0.00896665	3228.75	-0.0578934	0.0414387	-1.39708	0.162388	0.347547	0.00811624	WDR82	WD repeat domain 82 [Source:HGNC Symbol;Acc:HGNC:28826]	protein_coding
ENSMUSG00000020260	Pofut2	protein O-fucosyltransferase 2 [Source:MGI Symbol;Acc:MGI:1916863]	protein_coding	721.611	0.205956	0.0704949	2.92157	0.00348274	0.00910915	1359.25	-0.165628	0.0561776	-2.94829	0.00319536	0.00962867	635.384	-0.00347043	0.080015	-0.0433722	0.965405	0.985424	0.0005748	POFUT2	protein O-fucosyltransferase 2 [Source:HGNC Symbol;Acc:HGNC:14683]	protein_coding
ENSMUSG00000020263	Appl2	adaptor protein, phosphotyrosine interaction, PH domain and leucine zipper containing 2 [Source:MGI Symbol;Acc:MGI:2384914]	protein_coding	387.076	-0.0436158	0.0935763	-0.466098	0.641145	0.759748	550.087	0.311254	0.0904272	3.44204	0.000577353	0.00205965	406.595	0.237211	0.0934818	2.53751	0.0111646	0.0429701	0.0738327	APPL2	adaptor protein, phosphotyrosine interaction, PH domain and leucine zipper containing 2 [Source:HGNC Symbol;Acc:HGNC:18242]	protein_coding
ENSMUSG00000020267	Hint1	histidine triad nucleotide binding protein 1 [Source:MGI Symbol;Acc:MGI:1321133]	protein_coding	4955.52	0.599894	0.0358802	16.7194	9.47386e-63	4.18419e-61	5623	-0.0218909	0.0967773	-0.226198	0.821047	0.888477	3307.36	-0.0256386	0.0415586	-0.616927	0.537283	0.739546	0.000561253	HINT1	histidine triad nucleotide binding protein 1 [Source:HGNC Symbol;Acc:HGNC:4912]	protein_coding
ENSMUSG00000020275	Rel	reticuloendotheliosis oncogene [Source:MGI Symbol;Acc:MGI:97897]	protein_coding	142.72	-0.949221	0.153156	-6.19772	5.72851e-10	3.40117e-09	77.5324	0.663306	0.228741	2.89981	0.00373387	0.011046	110.449	0.239037	0.188654	1.26707	0.205132	0.408273	0.158555	REL	v-rel avian reticuloendotheliosis viral oncogene homolog [Source:HGNC Symbol;Acc:HGNC:9954]	protein_coding
ENSMUSG00000020277	Pfkl	phosphofructokinase, liver, B-type [Source:MGI Symbol;Acc:MGI:97547]	protein_coding	5713.73	-0.496455	0.0409331	-12.1285	7.46389e-34	1.58027e-32	22030.2	0.658348	0.0392995	16.7521	5.46995e-63	1.06577e-60	2942.09	0.488393	0.0404913	12.0617	1.68322e-33	1.02504e-31	0.321533	PFKL	phosphofructokinase, liver [Source:HGNC Symbol;Acc:HGNC:8876]	protein_coding
ENSMUSG00000020283	Pex13	peroxisomal biogenesis factor 13 [Source:MGI Symbol;Acc:MGI:1919379]	protein_coding	860.392	-0.159993	0.0659381	-2.42642	0.0152488	0.0347261	979.515	0.111393	0.0650762	1.71174	0.0869449	0.167097	517.316	0.17599	0.0819794	2.14676	0.0318127	0.100877	0.0196041	PEX13	peroxisomal biogenesis factor 13 [Source:HGNC Symbol;Acc:HGNC:8855]	protein_coding
ENSMUSG00000020288	Ahsa2	AHA1, activator of heat shock protein ATPase 2 [Source:MGI Symbol;Acc:MGI:1916133]	protein_coding	276.189	0.0594546	0.109141	0.54475	0.585925	0.715067	644.376	-0.571007	0.0830655	-6.87417	6.23497e-12	6.73707e-11	#N/A	#N/A	#N/A	#N/A	#N/A	#N/A	#N/A	#N/A	#N/A	#N/A
ENSMUSG00000020289	Nprl3	nitrogen permease regulator-like 3 [Source:MGI Symbol;Acc:MGI:109258]	protein_coding	302.494	0.128334	0.107847	1.18996	0.234061	0.359798	372.448	-1.2251	0.107416	-11.4052	3.93968e-30	1.7471e-28	513.241	0.236714	0.0852765	2.77584	0.00550597	0.0236844	-0.289997	NPRL3	nitrogen permease regulator-like 3 (S. cerevisiae) [Source:HGNC Symbol;Acc:HGNC:14124]	protein_coding
ENSMUSG00000020307	Cdc34	cell division cycle 34 [Source:MGI Symbol;Acc:MGI:102657]	protein_coding	4156.96	0.0947536	0.0338972	2.79532	0.00518483	0.013128	5521.97	-0.266586	0.0365239	-7.29894	2.90054e-13	3.56533e-12	1759.52	0.0735909	0.0533618	1.37909	0.167866	0.35594	-0.0196183	CDC34	cell division cycle 34 [Source:HGNC Symbol;Acc:HGNC:1734]	protein_coding
ENSMUSG00000020311	Erlec1	endoplasmic reticulum lectin 1 [Source:MGI Symbol;Acc:MGI:1914003]	protein_coding	429.853	-0.528276	0.090711	-5.82373	5.75491e-09	3.12917e-08	662.345	0.278249	0.0798366	3.48523	0.000491718	0.00177735	823.142	0.14501	0.068857	2.10597	0.0352073	0.1095	0.040349	ERLEC1	endoplasmic reticulum lectin 1 [Source:HGNC Symbol;Acc:HGNC:25222]	protein_coding
ENSMUSG00000020315	Sptbn1	spectrin beta, non-erythrocytic 1 [Source:MGI Symbol;Acc:MGI:98388]	protein_coding	4833.6	0.0798561	0.0436039	1.8314	0.0670414	0.127697	6169.62	-0.14946	0.0400087	-3.73569	0.000187201	0.000734331	7248.71	-0.186022	0.0331976	-5.60346	2.1011e-08	2.80469e-07	0.0278028	SPTBN1	spectrin, beta, non-erythrocytic 1 [Source:HGNC Symbol;Acc:HGNC:11275]	protein_coding
ENSMUSG00000020321	Mdh1	malate dehydrogenase 1, NAD (soluble) [Source:MGI Symbol;Acc:MGI:97051]	protein_coding	3198.44	-0.247284	0.0383057	-6.45554	1.07831e-10	6.79928e-10	5276.59	0.136707	0.0418261	3.26847	0.00108129	0.00362574	3068.44	-0.147278	0.0402872	-3.6557	0.000256476	0.00162396	-0.020134	MDH1	malate dehydrogenase 1, NAD (soluble) [Source:HGNC Symbol;Acc:HGNC:6970]	protein_coding
ENSMUSG00000020326	Ccng1	cyclin G1 [Source:MGI Symbol;Acc:MGI:102890]	protein_coding	4670.52	0.215417	0.0388891	5.53926	3.03751e-08	1.5399e-07	5364.99	-0.412055	0.0400084	-10.2992	7.1047e-25	2.25907e-23	6172.73	-0.195419	0.031448	-6.21402	5.16473e-10	8.34731e-09	0.0805232	CCNG1	cyclin G1 [Source:HGNC Symbol;Acc:HGNC:1592]	protein_coding
ENSMUSG00000020330	Hmmr	hyaluronan mediated motility receptor (RHAMM) [Source:MGI Symbol;Acc:MGI:104667]	protein_coding	2569	-0.286449	0.0420837	-6.80663	9.99081e-12	6.77837e-11	4554.33	0.40409	0.0469272	8.611	7.24267e-18	1.35219e-16	2025.03	0.248563	0.0449332	5.53184	3.16886e-08	4.13016e-07	0.100442	HMMR	hyaluronan-mediated motility receptor (RHAMM) [Source:HGNC Symbol;Acc:HGNC:5012]	protein_coding
ENSMUSG00000020331	Hcn2	hyperpolarization-activated, cyclic nucleotide-gated K+ 2 [Source:MGI Symbol;Acc:MGI:1298210]	protein_coding	282.164	-0.631602	0.111224	-5.67866	1.35756e-08	7.14143e-08	462.058	0.763422	0.0916063	8.33373	7.83354e-17	1.32232e-15	62.4049	0.0878835	0.232607	0.37782	0.705564	0.853923	0.0670922	HCN2	hyperpolarization activated cyclic nucleotide gated potassium channel 2 [Source:HGNC Symbol;Acc:HGNC:4846]	protein_coding
ENSMUSG00000020334	Slc22a4	solute carrier family 22 (organic cation transporter), member 4 [Source:MGI Symbol;Acc:MGI:1353479]	protein_coding	5.84838	4.95965	1.33334	3.71973	0.000199435	0.000642376	2.70332	-0.00187415	1.16818	-0.00160432	0.99872	#N/A	5.98182	-0.760132	0.757029	-1.0041	0.315331	0.540433	0.0014246	SLC22A4	solute carrier family 22 (organic cation/zwitterion transporter), member 4 [Source:HGNC Symbol;Acc:HGNC:10968]	protein_coding
ENSMUSG00000020340	Cyfip2	cytoplasmic FMR1 interacting protein 2 [Source:MGI Symbol;Acc:MGI:1924134]	protein_coding	546.936	-0.203115	0.0801633	-2.53377	0.0112843	0.0265471	2027.96	0.264173	0.0551014	4.7943	1.63242e-06	9.12839e-06	1103.55	-0.646112	0.0610567	-10.5822	3.60539e-26	1.59235e-24	-0.170685	CYFIP2	cytoplasmic FMR1 interacting protein 2 [Source:HGNC Symbol;Acc:HGNC:13760]	protein_coding
ENSMUSG00000020346	Mgat1	mannoside acetylglucosaminyltransferase 1 [Source:MGI Symbol;Acc:MGI:96973]	protein_coding	580.666	0.547343	0.0787523	6.95019	3.64801e-12	2.56836e-11	599.849	-0.0709941	0.0777366	-0.913265	0.361103	0.510817	2095.41	-0.050993	0.0456707	-1.11654	0.264192	0.481707	0.0036202	MGAT1	mannosyl (alpha-1,3-)-glycoprotein beta-1,2-N-acetylglucosaminyltransferase [Source:HGNC Symbol;Acc:HGNC:7044]	protein_coding
ENSMUSG00000020349	Ppp2ca	protein phosphatase 2 (formerly 2A), catalytic subunit, alpha isoform [Source:MGI Symbol;Acc:MGI:1321159]	protein_coding	6363.03	0.542203	0.0308686	17.5649	4.57636e-69	2.29231e-67	9814.42	-0.259406	0.0437644	-5.92734	3.0788e-09	2.45166e-08	463.169	-0.00944047	0.0873563	-0.108069	0.913941	0.961978	0.00244892	PPP2CA	protein phosphatase 2, catalytic subunit, alpha isozyme [Source:HGNC Symbol;Acc:HGNC:9299]	protein_coding
ENSMUSG00000020354	Sgcd	sarcoglycan, delta (dystrophin-associated glycoprotein) [Source:MGI Symbol;Acc:MGI:1346525]	protein_coding	22.1537	3.59403	0.562858	6.38532	1.71043e-10	1.06092e-09	0.830308	-0.57468	2.16135	-0.26589	0.790324	#N/A	3.38566	-0.366609	1.01558	-0.360987	0.718109	#N/A	0.210683	SGCD	sarcoglycan, delta (35kDa dystrophin-associated glycoprotein) [Source:HGNC Symbol;Acc:HGNC:10807]	protein_coding
ENSMUSG00000020358	Hnrnpab	heterogeneous nuclear ribonucleoprotein A/B [Source:MGI Symbol;Acc:MGI:1330294]	protein_coding	11436.3	0.623373	0.0291256	21.4029	1.25533e-101	1.09705e-99	18383.1	-0.236015	0.0307	-7.68778	1.49714e-14	2.09314e-13	10102.1	-0.0440491	0.0266015	-1.65589	0.0977444	0.241325	0.0103963	HNRNPAB	heterogeneous nuclear ribonucleoprotein A/B [Source:HGNC Symbol;Acc:HGNC:5034]	protein_coding
ENSMUSG00000020359	Phykpl	5-phosphohydroxy-L-lysine phospholyase [Source:MGI Symbol;Acc:MGI:1920197]	protein_coding	239.426	0.321404	0.120444	2.66849	0.00761927	0.0186615	476.767	-0.0645128	0.0873247	-0.738769	0.460047	0.607567	215.532	-0.0614822	0.128385	-0.478889	0.632017	0.807351	0.00396639	PHYKPL	5-phosphohydroxy-L-lysine phospho-lyase [Source:HGNC Symbol;Acc:HGNC:28249]	protein_coding
ENSMUSG00000020361	Hspa4	heat shock protein 4 [Source:MGI Symbol;Acc:MGI:1342292]	protein_coding	20054.2	0.550455	0.0250484	21.9756	4.92472e-107	4.66078e-105	18612.7	-0.355854	0.0322609	-11.0305	2.72424e-28	1.073e-26	10437.2	0.0136171	0.0292914	0.464884	0.642014	0.813278	-0.0048457	HSPA4	heat shock 70kDa protein 4 [Source:HGNC Symbol;Acc:HGNC:5237]	protein_coding
ENSMUSG00000020362	Cnot6	CCR4-NOT transcription complex, subunit 6 [Source:MGI Symbol;Acc:MGI:2144529]	protein_coding	2028.66	0.83623	0.0487387	17.1574	5.53303e-66	2.62429e-64	2532.72	-0.37174	0.0445689	-8.34079	7.37981e-17	1.25382e-15	1150.59	-0.0881533	0.0605188	-1.45663	0.145219	0.320702	0.0327701	CNOT6	CCR4-NOT transcription complex, subunit 6 [Source:HGNC Symbol;Acc:HGNC:14099]	protein_coding
ENSMUSG00000020363	Gfpt2	glutamine fructose-6-phosphate transaminase 2 [Source:MGI Symbol;Acc:MGI:1338883]	protein_coding	1229.23	0.236732	0.0638718	3.70637	0.000210253	0.000675208	1380.88	-0.00265022	0.0554947	-0.0477562	0.961911	0.977875	2335.91	-0.142993	0.0423456	-3.37681	0.000733328	0.00411341	0.000378963	GFPT2	glutamine-fructose-6-phosphate transaminase 2 [Source:HGNC Symbol;Acc:HGNC:4242]	protein_coding
ENSMUSG00000020368	Canx	calnexin [Source:MGI Symbol;Acc:MGI:88261]	protein_coding	17962.4	0.529219	0.0295782	17.8922	1.35715e-71	7.22068e-70	18128.3	-0.11467	0.0306681	-3.73906	0.000184708	0.000725328	3663.63	0.00915219	0.0370482	0.247035	0.804881	0.910454	-0.00104948	CANX	calnexin [Source:HGNC Symbol;Acc:HGNC:1473]	protein_coding
ENSMUSG00000020374	Rasgef1c	RasGEF domain family, member 1C [Source:MGI Symbol;Acc:MGI:1921813]	protein_coding	5.99219	6.00018	1.33531	4.49347	7.00733e-06	2.72918e-05	0.484635	-0.89576	2.61084	-0.343092	0.731529	#N/A	12.2407	0.717341	0.528235	1.358	0.174465	0.365398	-0.642566	RASGEF1C	RasGEF domain family, member 1C [Source:HGNC Symbol;Acc:HGNC:27400]	protein_coding
ENSMUSG00000020375	Rufy1	RUN and FYVE domain containing 1 [Source:MGI Symbol;Acc:MGI:2429762]	protein_coding	372.692	0.351874	0.0951341	3.69872	0.000216691	0.000694905	672.544	-0.0917613	0.0768418	-1.19416	0.232416	0.367573	241.372	-0.0497684	0.119281	-0.417238	0.676504	0.836432	0.00456681	RUFY1	RUN and FYVE domain containing 1 [Source:HGNC Symbol;Acc:HGNC:19760]	protein_coding
ENSMUSG00000020381	Mrnip	MRN complex interacting protein [Source:MGI Symbol;Acc:MGI:1915317]	protein_coding	168.424	-0.149362	0.138989	-1.07463	0.28254	0.418471	246.877	0.35016	0.118799	2.9475	0.00320354	0.00964811	#N/A	#N/A	#N/A	#N/A	#N/A	#N/A	#N/A	#N/A	#N/A	#N/A
ENSMUSG00000020386	Sar1b	secretion associated Ras related GTPase 1B [Source:MGI Symbol;Acc:MGI:1913647]	protein_coding	886.904	0.49102	0.0732405	6.70422	2.02482e-11	1.34532e-10	1320.41	-0.0352618	0.0608574	-0.579416	0.562308	0.698263	470.224	-0.255639	0.0887201	-2.88141	0.003959	0.0179564	0.00901428	SAR1B	secretion associated, Ras related GTPase 1B [Source:HGNC Symbol;Acc:HGNC:10535]	protein_coding
ENSMUSG00000020387	Jade2	jade family PHD finger 2 [Source:MGI Symbol;Acc:MGI:1924151]	protein_coding	352.644	0.596065	0.10145	5.87545	4.21698e-09	2.32063e-08	942.846	-0.404748	0.0669656	-6.04412	1.50224e-09	1.24158e-08	1399.6	-0.599001	0.0553518	-10.8217	2.71647e-27	1.26885e-25	0.242445	JADE2	jade family PHD finger 2 [Source:HGNC Symbol;Acc:HGNC:22984]	protein_coding
ENSMUSG00000020392	Cdkn2aipnl	CDKN2A interacting protein N-terminal like [Source:MGI Symbol;Acc:MGI:1261797]	protein_coding	2218	0.767449	0.0454021	16.9034	4.24979e-64	1.93093e-62	2159.69	-0.173232	0.0492974	-3.51401	0.00044139	0.00161166	825.978	0.0571179	0.0676209	0.844678	0.398291	0.623614	-0.00989462	CDKN2AIPNL	CDKN2A interacting protein N-terminal like [Source:HGNC Symbol;Acc:HGNC:30545]	protein_coding
ENSMUSG00000020396	Nefh	neurofilament, heavy polypeptide [Source:MGI Symbol;Acc:MGI:97309]	protein_coding	130.908	1.34319	0.169235	7.93685	2.07383e-15	1.83263e-14	110.311	-1.43488	0.190066	-7.54939	4.37288e-14	5.80779e-13	87.5271	-0.0721404	0.216348	-0.333447	0.738797	0.872308	0.103513	NEFH	neurofilament, heavy polypeptide [Source:HGNC Symbol;Acc:HGNC:7737]	protein_coding
ENSMUSG00000020397	Med7	mediator complex subunit 7 [Source:MGI Symbol;Acc:MGI:1913463]	protein_coding	352.92	0.591344	0.0998068	5.92488	3.12523e-09	1.73843e-08	467.452	-0.25518	0.0914814	-2.78941	0.00528035	0.0150287	233.053	0.180931	0.120418	1.50252	0.132963	0.301303	-0.0461699	MED7	mediator complex subunit 7 [Source:HGNC Symbol;Acc:HGNC:2378]	protein_coding
ENSMUSG00000020407	Upp1	uridine phosphorylase 1 [Source:MGI Symbol;Acc:MGI:1097668]	protein_coding	4491.38	-0.44214	0.0760312	-5.81524	6.05472e-09	3.27916e-08	1512.39	0.893445	0.0620091	14.4083	4.58891e-47	4.47053e-45	835.849	-1.12913	0.0693514	-16.2813	1.33909e-59	1.95848e-57	-1.00882	UPP1	uridine phosphorylase 1 [Source:HGNC Symbol;Acc:HGNC:12576]	protein_coding
ENSMUSG00000020411	Nipal4	NIPA-like domain containing 4 [Source:MGI Symbol;Acc:MGI:2444671]	protein_coding	11.8747	3.4156	0.738651	4.62411	3.76217e-06	1.52184e-05	40.2653	-1.74424	0.317856	-5.4875	4.07658e-08	2.81746e-07	14.2957	-2.9714	0.631854	-4.70266	2.56789e-06	2.48745e-05	5.18282	NIPAL4	NIPA-like domain containing 4 [Source:HGNC Symbol;Acc:HGNC:28018]	protein_coding
ENSMUSG00000020413	Hus1	HUS1 checkpoint clamp component [Source:MGI Symbol;Acc:MGI:1277962]	protein_coding	907.28	-0.273964	0.0642827	-4.26186	2.02737e-05	7.48984e-05	1145.16	0.12043	0.0590116	2.04079	0.0412722	0.090031	312.312	-0.246301	0.104949	-2.34686	0.0189325	0.0666166	-0.029662	HUS1	HUS1 checkpoint homolog (S. pombe) [Source:HGNC Symbol;Acc:HGNC:5309]	protein_coding
ENSMUSG00000020419	Hormad2	HORMA domain containing 2 [Source:MGI Symbol;Acc:MGI:1923078]	protein_coding	57.0709	1.38503	0.253892	5.45521	4.8916e-08	2.43242e-07	17.2607	-0.683374	0.465356	-1.4685	0.14197	0.250041	0.347715	-1.96366	3.06321	-0.641047	0.521492	#N/A	1.34191	HORMAD2	HORMA domain containing 2 [Source:HGNC Symbol;Acc:HGNC:28383]	protein_coding
ENSMUSG00000020420	Zfp607a	zinc finger protein 607A [Source:MGI Symbol;Acc:MGI:3584526]	protein_coding	207.764	0.0659975	0.126498	0.521727	0.601861	0.728497	163.822	-0.373168	0.146136	-2.55357	0.0106624	0.0279372	#N/A	#N/A	#N/A	#N/A	#N/A	#N/A	#N/A	#N/A	#N/A	#N/A
ENSMUSG00000020422	Tns3	tensin 3 [Source:MGI Symbol;Acc:MGI:2443012]	protein_coding	4614.67	0.165475	0.0453393	3.64971	0.000262538	0.000831802	2190.62	-0.113062	0.0472178	-2.39449	0.0166437	0.0411264	472.594	-0.504765	0.0888934	-5.67832	1.36027e-08	1.86415e-07	0.0570699	TNS3	tensin 3 [Source:HGNC Symbol;Acc:HGNC:21616]	protein_coding
ENSMUSG00000020423	Btg2	BTG anti-proliferation factor 2 [Source:MGI Symbol;Acc:MGI:108384]	protein_coding	860.189	0.182543	0.0665248	2.74398	0.00607001	0.015171	1159.68	-0.657928	0.0598142	-10.9995	3.8412e-28	1.50003e-26	366.046	-0.0912413	0.0992607	-0.919209	0.357986	0.585629	0.0600302	BTG2	BTG family, member 2 [Source:HGNC Symbol;Acc:HGNC:1131]	protein_coding
ENSMUSG00000020427	Igfbp3	insulin-like growth factor binding protein 3 [Source:MGI Symbol;Acc:MGI:96438]	protein_coding	312.746	2.98954	0.135873	22.0024	2.73185e-107	2.62169e-105	4293.67	-0.180573	0.0419244	-4.3071	1.65409e-05	7.83009e-05	157.213	-3.0589	0.191117	-16.0054	1.1718e-57	1.62081e-55	0.552354	IGFBP3	insulin-like growth factor binding protein 3 [Source:HGNC Symbol;Acc:HGNC:5472]	protein_coding
ENSMUSG00000020430	Pes1	pescadillo ribosomal biogenesis factor 1 [Source:MGI Symbol;Acc:MGI:1890613]	protein_coding	3376.32	0.183574	0.0392751	4.67404	2.9533e-06	1.20869e-05	4275.6	-0.141316	0.0405541	-3.48464	0.000492797	0.00178054	2787.31	0.0390195	0.0408342	0.955558	0.339296	0.567275	-0.00551409	PES1	pescadillo ribosomal biogenesis factor 1 [Source:HGNC Symbol;Acc:HGNC:8848]	protein_coding
ENSMUSG00000020431	Adcy1	adenylate cyclase 1 [Source:MGI Symbol;Acc:MGI:99677]	protein_coding	137.708	0.121714	0.157491	0.772831	0.439622	0.582185	221.478	-1.14223	0.129524	-8.81867	1.15825e-18	2.33884e-17	566.469	0.0516175	0.0806475	0.640039	0.522147	0.727411	-0.058959	ADCY1	adenylate cyclase 1 (brain) [Source:HGNC Symbol;Acc:HGNC:232]	protein_coding
ENSMUSG00000020435	Osbp2	oxysterol binding protein 2 [Source:MGI Symbol;Acc:MGI:1921559]	protein_coding	6.55712	2.74213	0.882849	3.106	0.00189635	0.00521985	18.6665	-0.102638	0.438367	-0.234136	0.814879	0.884573	150.808	-0.0113296	0.158116	-0.0716541	0.942877	0.974217	0.00116285	OSBP2	oxysterol binding protein 2 [Source:HGNC Symbol;Acc:HGNC:8504]	protein_coding
ENSMUSG00000020439	Smtn	smoothelin [Source:MGI Symbol;Acc:MGI:1354727]	protein_coding	358.557	-0.264796	0.0967056	-2.73816	0.00617831	0.0154192	828.649	0.181505	0.0677599	2.67864	0.00739214	0.0202949	381.501	0.308669	0.0960167	3.21475	0.00130559	0.00685572	0.0560249	SMTN	smoothelin [Source:HGNC Symbol;Acc:HGNC:11126]	protein_coding
ENSMUSG00000020440	Arf5	ADP-ribosylation factor 5 [Source:MGI Symbol;Acc:MGI:99434]	protein_coding	1443.69	-0.431755	0.0512508	-8.42437	3.62702e-17	3.58633e-16	2413.33	0.136014	0.0547421	2.48463	0.0129688	0.0330996	1199.65	0.501815	0.05643	8.8927	5.96397e-19	1.91394e-17	0.0682537	ARF5	ADP-ribosylation factor 5 [Source:HGNC Symbol;Acc:HGNC:658]	protein_coding
ENSMUSG00000020441	2310033P09Rik	RIKEN cDNA 2310033P09 gene [Source:MGI Symbol;Acc:MGI:1915112]	protein_coding	326.781	0.60388	0.102768	5.87614	4.19949e-09	2.3122e-08	378.227	-0.588949	0.101705	-5.79077	7.00649e-09	5.34237e-08	493.576	0.199204	0.084309	2.36278	0.0181384	0.0643483	-0.117321	C1orf35	chromosome 1 open reading frame 35 [Source:HGNC Symbol;Acc:HGNC:19032]	protein_coding
ENSMUSG00000020444	Guk1	guanylate kinase 1 [Source:MGI Symbol;Acc:MGI:95871]	protein_coding	1063.98	0.408042	0.0626803	6.50989	7.5206e-11	4.79958e-10	1499.57	-0.184437	0.0560769	-3.28899	0.00100547	0.00340327	891.997	0.198977	0.0667831	2.97946	0.00288759	0.0136395	-0.0366987	GUK1	guanylate kinase 1 [Source:HGNC Symbol;Acc:HGNC:4693]	protein_coding
ENSMUSG00000020448	Rnf185	ring finger protein 185 [Source:MGI Symbol;Acc:MGI:1922078]	protein_coding	744.803	0.268898	0.0704861	3.81491	0.000136235	0.000449816	899.786	-0.317296	0.0766185	-4.14124	3.45437e-05	0.000155027	446.63	0.252646	0.0885935	2.85174	0.00434803	0.019449	-0.0801634	RNF185	ring finger protein 185 [Source:HGNC Symbol;Acc:HGNC:26783]	protein_coding
ENSMUSG00000020451	Limk2	LIM motif-containing protein kinase 2 [Source:MGI Symbol;Acc:MGI:1197517]	protein_coding	2115.87	-0.328591	0.0439882	-7.46998	8.02041e-14	6.39919e-13	1957.82	0.0639661	0.0496981	1.28709	0.198062	0.325506	927.531	0.0257366	0.0631757	0.407381	0.683728	0.841073	0.00164627	LIMK2	LIM domain kinase 2 [Source:HGNC Symbol;Acc:HGNC:6614]	protein_coding
ENSMUSG00000020453	Patz1	POZ (BTB) and AT hook containing zinc finger 1 [Source:MGI Symbol;Acc:MGI:1891832]	protein_coding	2055.64	0.141126	0.0451307	3.12705	0.00176572	0.00488998	1589.1	-0.353136	0.0527913	-6.68929	2.24249e-11	2.3022e-10	2270.39	0.16649	0.0454918	3.65977	0.000252438	0.00160009	-0.0587935	PATZ1	POZ (BTB) and AT hook containing zinc finger 1 [Source:HGNC Symbol;Acc:HGNC:13071]	protein_coding
ENSMUSG00000020455	Trim11	tripartite motif-containing 11 [Source:MGI Symbol;Acc:MGI:2137355]	protein_coding	660.973	0.295737	0.0765463	3.86351	0.000111771	0.000373669	652.885	-0.202272	0.0833985	-2.42537	0.0152927	0.0382473	590.02	-0.0489997	0.0774565	-0.632609	0.526989	0.731073	0.00991129	TRIM11	tripartite motif containing 11 [Source:HGNC Symbol;Acc:HGNC:16281]	protein_coding
ENSMUSG00000020458	Rtn4	reticulon 4 [Source:MGI Symbol;Acc:MGI:1915835]	protein_coding	7737.55	-0.0894806	0.0292881	-3.05519	0.00224918	0.0060995	8581.54	0.011129	0.0390663	0.284874	0.775741	0.858004	8639.47	-0.169274	0.0284521	-5.94945	2.69046e-09	4.06485e-08	-0.00188385	RTN4	reticulon 4 [Source:HGNC Symbol;Acc:HGNC:14085]	protein_coding
ENSMUSG00000020463	Ppp4r3b	protein phosphatase 4 regulatory subunit 3B [Source:MGI Symbol;Acc:MGI:2144474]	protein_coding	1563.31	0.0919339	0.0491965	1.86871	0.0616636	0.118531	2625.11	-0.147278	0.0459034	-3.20843	0.0013346	0.0043805	#N/A	#N/A	#N/A	#N/A	#N/A	#N/A	#N/A	#N/A	#N/A	#N/A
ENSMUSG00000020467	Efemp1	epidermal growth factor-containing fibulin-like extracellular matrix protein 1 [Source:MGI Symbol;Acc:MGI:1339998]	protein_coding	94.3096	3.98532	0.304211	13.1005	3.27068e-39	8.2926e-38	88.3348	-0.920314	0.203337	-4.52605	6.00966e-06	3.05657e-05	122.188	-0.086085	0.172126	-0.500127	0.616985	0.797315	0.0792253	EFEMP1	EGF containing fibulin-like extracellular matrix protein 1 [Source:HGNC Symbol;Acc:HGNC:3218]	protein_coding
ENSMUSG00000020471	Pold2	polymerase (DNA directed), delta 2, regulatory subunit [Source:MGI Symbol;Acc:MGI:1097163]	protein_coding	2180.53	-0.62065	0.043113	-14.3959	5.49089e-47	1.719e-45	3315.52	0.482054	0.0436967	11.0318	2.68431e-28	1.0609e-26	1716.87	0.157274	0.0489133	3.21537	0.00130277	0.00684493	0.0758146	POLD2	polymerase (DNA directed), delta 2, accessory subunit [Source:HGNC Symbol;Acc:HGNC:9176]	protein_coding
ENSMUSG00000020472	Zkscan17	zinc finger with KRAB and SCAN domains 17 [Source:MGI Symbol;Acc:MGI:2679270]	protein_coding	1308.34	-0.073925	0.054527	-1.35575	0.175179	0.284692	3040.95	0.303652	0.0418457	7.25647	3.97337e-13	4.81616e-12	239.166	0.18254	0.129935	1.40486	0.160064	0.344264	0.0554285	ZNF496	zinc finger protein 496 [Source:HGNC Symbol;Acc:HGNC:23713]	protein_coding
[truncated: 6,363 more rows]
