# Supplementary material for: Identification of a small molecule targeting EPLIN as a novel strategy for the treatment of pediatric neuroblastoma and medulloblastoma
Source: Cell Death Dis. 2025 Jul 23;16(1):554. doi: 10.1038/s41419-025-07876-7 (PMC12287531; doi:10.1038/s41419-025-07876-7)
Supplement: Supplementary file 5 — Supplementary Table 3 [file 41419_2025_7876_MOESM5_ESM.xlsx]

## Sheet: FLIX5
		FLIX5
Accession	Description	fold change, FLIX5/DMSO	p value, FLIX5	log2fold change, FLIX5	-log10 p value, FLIX5
A4D126	D-ribitol-5-phosphate cytidylyltransferase OS=Homo sapiens OX=9606 GN=CRPPA PE=1 SV=2	8.70372	0.277753	3.12163	0.556342
P04259	Keratin, type II cytoskeletal 6B OS=Homo sapiens OX=9606 GN=KRT6B PE=1 SV=5	6.84034	0.268025	2.77407	0.571825
P02533	Keratin, type I cytoskeletal 14 OS=Homo sapiens OX=9606 GN=KRT14 PE=1 SV=4	3.64593	0.265754	1.86629	0.575521
Q8N3K9	Cardiomyopathy-associated protein 5 OS=Homo sapiens OX=9606 GN=CMYA5 PE=1 SV=3	2.81452	0.0425095	1.49289	1.37151
Q13009	Rho guanine nucleotide exchange factor TIAM1 OS=Homo sapiens OX=9606 GN=TIAM1 PE=1 SV=2	2.26548	0.00806775	1.17982	2.09325
P35908	Keratin, type II cytoskeletal 2 epidermal OS=Homo sapiens OX=9606 GN=KRT2 PE=1 SV=2	2.2026	0.0829555	1.13921	1.08115
A6NMU3	Isoform of Q92783, Signal transducing adapter molecule 1 (Fragment) OS=Homo sapiens OX=9606 GN=STAM PE=1 SV=2	2.1004	0.0111833	1.07067	1.95143
Q8IZC7	Zinc finger protein 101 OS=Homo sapiens OX=9606 GN=ZNF101 PE=1 SV=1	2.05494	0.0280474	1.03909	1.55211
A0A1B0GVI3	Isoform of P13645, Keratin, type I cytoskeletal 10 OS=Homo sapiens OX=9606 GN=KRT10 PE=1 SV=2	2.05324	0.134432	1.0379	0.871498
Q99988	Growth/differentiation factor 15 OS=Homo sapiens OX=9606 GN=GDF15 PE=1 SV=3	2.05069	0.000642581	1.03611	3.19207
Q8NHS4	Clathrin heavy chain linker domain-containing protein 1 OS=Homo sapiens OX=9606 GN=CLHC1 PE=1 SV=3	2.02257	0.0108491	1.01619	1.96461
A0A494C1T9	Isoform of Q6ZRV2, Protein FAM83H OS=Homo sapiens OX=9606 GN=FAM83H PE=1 SV=1	2.00403	0.0188995	1.00291	1.72355
O95342	Bile salt export pump OS=Homo sapiens OX=9606 GN=ABCB11 PE=1 SV=2	1.98825	0.0131178	0.991503	1.88214
E5RJU9	Isoform of Q86UE4, Protein LYRIC OS=Homo sapiens OX=9606 GN=MTDH PE=1 SV=1	1.97898	0.0116848	0.984758	1.93238
Q9H6U8	Alpha-1,2-mannosyltransferase ALG9 OS=Homo sapiens OX=9606 GN=ALG9 PE=1 SV=2	1.95368	0.00463783	0.966198	2.33368
Q9NR82	Potassium voltage-gated channel subfamily KQT member 5 OS=Homo sapiens OX=9606 GN=KCNQ5 PE=1 SV=3	1.9167	0.0107267	0.938626	1.96953
Q8N4N8	Kinesin-like protein KIF2B OS=Homo sapiens OX=9606 GN=KIF2B PE=1 SV=3	1.8506	0.0125433	0.887992	1.90159
Q86YE8	Zinc finger protein 573 OS=Homo sapiens OX=9606 GN=ZNF573 PE=2 SV=4	1.82197	0.0146204	0.865502	1.83504
E7ENJ7	Isoform of Q2TAA8, Translin-associated factor X-interacting protein 1 OS=Homo sapiens OX=9606 GN=TSNAXIP1 PE=1 SV=1	1.80581	0.00539121	0.852649	2.26831
E9PLY4	Isoform of P42785, Lysosomal Pro-X carboxypeptidase OS=Homo sapiens OX=9606 GN=PRCP PE=1 SV=9	1.79975	0.00582912	0.847795	2.2344
A0A804HLD3	Isoform of Q0VDD8, Dynein axonemal heavy chain 14 OS=Homo sapiens OX=9606 GN=DNAH14 PE=1 SV=1	1.79092	0.00754895	0.840705	2.12211
A0A804HLK8	Isoform of P42704, Leucine-rich PPR motif-containing protein, mitochondrial (Fragment) OS=Homo sapiens OX=9606 GN=LRPPRC PE=1 SV=1	1.78051	0.00314097	0.83229	2.50294
P49798	Regulator of G-protein signaling 4 OS=Homo sapiens OX=9606 GN=RGS4 PE=1 SV=1	1.76501	0.000145791	0.81968	3.83627
P35442	Thrombospondin-2 OS=Homo sapiens OX=9606 GN=THBS2 PE=1 SV=2	1.76003	0.00566855	0.815596	2.24653
Q5JSQ8	Putative KHDC1-like protein OS=Homo sapiens OX=9606 GN=KHDC1L PE=5 SV=1	1.75868	5.93421e-06	0.814491	5.22664
Q14520	Hyaluronan-binding protein 2 OS=Homo sapiens OX=9606 GN=HABP2 PE=1 SV=1	1.74485	0.00275544	0.803104	2.55981
Q6ZNC4	Zinc finger protein 704 OS=Homo sapiens OX=9606 GN=ZNF704 PE=1 SV=1	1.72025	0.0223837	0.782618	1.65007
O60336	Mitogen-activated protein kinase-binding protein 1 OS=Homo sapiens OX=9606 GN=MAPKBP1 PE=1 SV=4	1.71512	0.00798842	0.778311	2.09754
A0A5F9ZGZ0	readthrough, Adenine DNA glycosylase OS=Homo sapiens OX=9606 PE=3 SV=1	1.68742	0.0190829	0.754817	1.71935
P12883	Myosin-7 OS=Homo sapiens OX=9606 GN=MYH7 PE=1 SV=5	1.68214	0.0101454	0.750301	1.99373
A0A0J9YW65	Isoform of A0A0B4J1W7, Nuclear pore complex-interacting protein (Fragment) OS=Homo sapiens OX=9606 PE=3 SV=1	1.67899	0.0115497	0.747596	1.93743
D6RF44	Isoform of Q14103, Heterogeneous nuclear ribonucleoprotein D0 (Fragment) OS=Homo sapiens OX=9606 GN=HNRNPD PE=1 SV=8	1.67309	0.00933675	0.742519	2.0298
Q13424	Alpha-1-syntrophin OS=Homo sapiens OX=9606 GN=SNTA1 PE=1 SV=1	1.67266	0.317382	0.742143	0.498417
A0A2R8Y839	Isoform of Q96DA6, Mitochondrial import inner membrane translocase subunit TIM14 OS=Homo sapiens OX=9606 GN=DNAJC19 PE=1 SV=1	1.66904	0.00211964	0.739018	2.67374
O75420	GRB10-interacting GYF protein 1 OS=Homo sapiens OX=9606 GN=GIGYF1 PE=1 SV=2	1.66708	0.00093497	0.737323	3.0292
A0A669KB38	Isoform of Q8IVF4, Dynein axonemal heavy chain 10 OS=Homo sapiens OX=9606 GN=DNAH10 PE=1 SV=1	1.66091	0.00395339	0.731973	2.40303
Q9BT92	Trichoplein keratin filament-binding protein OS=Homo sapiens OX=9606 GN=TCHP PE=1 SV=1	1.65998	0.000247315	0.73117	3.60675
M0R286	Isoform of Q9UBE0, SUMO-activating enzyme subunit 1 (Fragment) OS=Homo sapiens OX=9606 GN=SAE1 PE=1 SV=1	1.65406	0.0146107	0.72601	1.83533
Q496Y0	LON peptidase N-terminal domain and RING finger protein 3 OS=Homo sapiens OX=9606 GN=LONRF3 PE=1 SV=1	1.65265	0.00152309	0.72478	2.81727
Q9P273	Teneurin-3 OS=Homo sapiens OX=9606 GN=TENM3 PE=1 SV=3	1.64003	0.0159986	0.71372	1.79592
Q96FB5	Methyltransferase-like protein 25B OS=Homo sapiens OX=9606 GN=METTL25B PE=2 SV=2	1.63395	0.000143494	0.708364	3.84317
O60333-2	Isoform of O60333, Isoform 2 of Kinesin-like protein KIF1B OS=Homo sapiens OX=9606 GN=KIF1B	1.63312	0.0338873	0.707635	1.46996
Q00722	1-phosphatidylinositol 4,5-bisphosphate phosphodiesterase beta-2 OS=Homo sapiens OX=9606 GN=PLCB2 PE=1 SV=2	1.6315	0.00624045	0.706203	2.20478
Q9NX57	Ras-related protein Rab-20 OS=Homo sapiens OX=9606 GN=RAB20 PE=1 SV=1	1.62445	0.012765	0.699952	1.89398
J3KP97	Isoform of Q5T9S5, Coiled-coil domain-containing protein 18 (Fragment) OS=Homo sapiens OX=9606 GN=CCDC18 PE=1 SV=1	1.62386	0.00362077	0.699425	2.4412
P30613	Pyruvate kinase PKLR OS=Homo sapiens OX=9606 GN=PKLR PE=1 SV=2	1.61036	0.336021	0.687383	0.473634
A0A590UJW6	Isoform of Q8WYQ9, Zinc finger CCHC domain-containing protein 14 OS=Homo sapiens OX=9606 GN=ZCCHC14 PE=1 SV=1	1.60914	0.00285659	0.68629	2.54415
G3V1N2	Isoform of P69905, Alpha-globin OS=Homo sapiens OX=9606 GN=HBA2 PE=1 SV=1	1.60721	0.0283626	0.684558	1.54725
C9JQN7	Isoform of P55884, Eukaryotic translation initiation factor 3 subunit B (Fragment) OS=Homo sapiens OX=9606 GN=EIF3B PE=1 SV=1	1.60356	0.0223832	0.68128	1.65008
Q9H871	E3 ubiquitin-protein transferase RMND5A OS=Homo sapiens OX=9606 GN=RMND5A PE=1 SV=1	1.60297	0.00517762	0.68075	2.28587
Q8IVU3	Probable E3 ubiquitin-protein ligase HERC6 OS=Homo sapiens OX=9606 GN=HERC6 PE=1 SV=2	1.60085	0.11083	0.67884	0.955343
Q6ZR52-2	Isoform of Q6ZR52, Isoform 2 of Zinc finger protein 493 OS=Homo sapiens OX=9606 GN=ZNF493	1.58499	0.00681583	0.664474	2.16648
Q9Y2E8	Sodium/hydrogen exchanger 8 OS=Homo sapiens OX=9606 GN=SLC9A8 PE=1 SV=4	1.5776	0.0172686	0.657734	1.76274
Q9UJ78	Zinc finger MYM-type protein 5 OS=Homo sapiens OX=9606 GN=ZMYM5 PE=1 SV=4	1.57017	0.00460645	0.650919	2.33663
A0A0G2JRP0	Isoform of Q7L576, Cytoplasmic FMR1-interacting protein 1 (Fragment) OS=Homo sapiens OX=9606 GN=CYFIP1 PE=1 SV=1	1.56641	0.0107176	0.647461	1.9699
Q6NSI8	SANT and BTB domain regulator of class switch recombination OS=Homo sapiens OX=9606 GN=SANBR PE=2 SV=2	1.56093	0.00672481	0.642405	2.17232
B1AJZ9-3	Isoform of B1AJZ9, Isoform 3 of Forkhead-associated domain-containing protein 1 OS=Homo sapiens OX=9606 GN=FHAD1	1.55503	0.00547141	0.636942	2.2619
G3V5V7	Isoform of P07910, Heterogeneous nuclear ribonucleoproteins C1/C2 (Fragment) OS=Homo sapiens OX=9606 GN=HNRNPC PE=1 SV=1	1.55132	0.0288602	0.633497	1.5397
P27216	Annexin A13 OS=Homo sapiens OX=9606 GN=ANXA13 PE=1 SV=3	1.55127	0.0217747	0.633451	1.66205
Q6P9G9	Zinc finger protein 449 OS=Homo sapiens OX=9606 GN=ZNF449 PE=1 SV=3	1.54808	0.123795	0.630476	0.907296
Q9Y4B5-4	Isoform of Q9Y4B5, Isoform 4 of Microtubule cross-linking factor 1 OS=Homo sapiens OX=9606 GN=MTCL1	1.54017	0.00433846	0.623087	2.36266
Q5THJ4	Intermembrane lipid transfer protein VPS13D OS=Homo sapiens OX=9606 GN=VPS13D PE=1 SV=2	1.53429	0.0769861	0.617575	1.11359
Q8N6V9	Testis-expressed protein 9 OS=Homo sapiens OX=9606 GN=TEX9 PE=1 SV=1	1.53336	0.00229295	0.6167	2.63961
Q6P4A8	Phospholipase B-like 1 OS=Homo sapiens OX=9606 GN=PLBD1 PE=1 SV=2	1.53322	0.214267	0.616566	0.669045
P55082	Microfibril-associated glycoprotein 3 OS=Homo sapiens OX=9606 GN=MFAP3 PE=1 SV=1	1.53239	0.000182524	0.615788	3.73868
B9A058	Isoform of Q6NVY1, 3-hydroxyisobutyryl-CoA hydrolase, mitochondrial OS=Homo sapiens OX=9606 GN=HIBCH PE=1 SV=1	1.52477	0.0310303	0.608593	1.50821
Q86XS8	E3 ubiquitin-protein ligase RNF130 OS=Homo sapiens OX=9606 GN=RNF130 PE=1 SV=1	1.52471	0.00944757	0.608532	2.02468
Q9Y283	Inversin OS=Homo sapiens OX=9606 GN=INVS PE=1 SV=2	1.52027	0.015582	0.604327	1.80738
P06733-2	Isoform of P06733, Isoform MBP-1 of Alpha-enolase OS=Homo sapiens OX=9606 GN=ENO1	1.51003	0.0149961	0.594573	1.82402
A0A1B0GTF0	Isoform of O43307, Rho guanine nucleotide exchange factor 9 (Fragment) OS=Homo sapiens OX=9606 GN=ARHGEF9 PE=1 SV=1	1.50888	0.000685665	0.593474	3.16389
A0A804HL31	Isoform of P12814, Alpha-actinin-1 OS=Homo sapiens OX=9606 GN=ACTN1 PE=1 SV=1	1.50615	0.00377781	0.590869	2.42276
A1L188	NADH dehydrogenase [ubiquinone] 1 alpha subcomplex assembly factor 8 OS=Homo sapiens OX=9606 GN=NDUFAF8 PE=1 SV=1	1.50554	0.0116203	0.590277	1.93478
Q8TDC3	Serine/threonine-protein kinase BRSK1 OS=Homo sapiens OX=9606 GN=BRSK1 PE=1 SV=2	1.5029	0.0126382	0.587747	1.89832
Q9UBT7	Alpha-catulin OS=Homo sapiens OX=9606 GN=CTNNAL1 PE=1 SV=2	1.50049	0.000608143	0.58543	3.21599
Q8N9L9	Peroxisomal succinyl-coenzyme A thioesterase OS=Homo sapiens OX=9606 GN=ACOT4 PE=1 SV=2	1.49798	0.00400917	0.583016	2.39695
Q13772	Nuclear receptor coactivator 4 OS=Homo sapiens OX=9606 GN=NCOA4 PE=1 SV=1	1.49773	0.00439716	0.582778	2.35683
H7BXT2	Isoform of Q9BSW2, EF-hand calcium-binding domain-containing protein 4B (Fragment) OS=Homo sapiens OX=9606 GN=CRACR2A PE=1 SV=1	1.49597	0.00408125	0.581077	2.38921
Q70JA7	Chondroitin sulfate synthase 3 OS=Homo sapiens OX=9606 GN=CHSY3 PE=2 SV=3	1.49399	0.00992898	0.579168	2.0031
J3QKT4	Isoform of P32322, Pyrroline-5-carboxylate reductase (Fragment) OS=Homo sapiens OX=9606 GN=PYCR1 PE=1 SV=1	1.4898	0.00885158	0.575117	2.05298
A0A087X2A7	Isoform of Q8NB25, Protein FAM184A OS=Homo sapiens OX=9606 GN=FAM184A PE=1 SV=1	1.48163	0.000609349	0.567186	3.21513
Q9NPF2	Carbohydrate sulfotransferase 11 OS=Homo sapiens OX=9606 GN=CHST11 PE=1 SV=1	1.481	0.0118185	0.566568	1.92744
Q13402	Unconventional myosin-VIIa OS=Homo sapiens OX=9606 GN=MYO7A PE=1 SV=2	1.47946	0.0171634	0.565071	1.7654
P01040	Cystatin-A OS=Homo sapiens OX=9606 GN=CSTA PE=1 SV=1	1.47362	0.00540039	0.559365	2.26757
Q92526-3	Isoform of Q92526, Isoform 3 of T-complex protein 1 subunit zeta-2 OS=Homo sapiens OX=9606 GN=CCT6B	1.46736	0.0112815	0.553225	1.94763
Q7LC44	Activity-regulated cytoskeleton-associated protein OS=Homo sapiens OX=9606 GN=ARC PE=1 SV=1	1.46472	0.0554954	0.550629	1.25574
P38936	Cyclin-dependent kinase inhibitor 1 OS=Homo sapiens OX=9606 GN=CDKN1A PE=1 SV=3	1.46433	0.000679151	0.550239	3.16803
Q5H8C1	FRAS1-related extracellular matrix protein 1 OS=Homo sapiens OX=9606 GN=FREM1 PE=1 SV=3	1.4636	0.078732	0.549521	1.10385
Q8TD31	Coiled-coil alpha-helical rod protein 1 OS=Homo sapiens OX=9606 GN=CCHCR1 PE=1 SV=2	1.45825	0.00873476	0.544241	2.05875
Q7Z794	Keratin, type II cytoskeletal 1b OS=Homo sapiens OX=9606 GN=KRT77 PE=1 SV=3	1.45239	0.249425	0.538428	0.603061
Q9BWU1	Cyclin-dependent kinase 19 OS=Homo sapiens OX=9606 GN=CDK19 PE=1 SV=1	1.44459	0.172687	0.530661	0.76274
Q9NZR2	Low-density lipoprotein receptor-related protein 1B OS=Homo sapiens OX=9606 GN=LRP1B PE=1 SV=2	1.44272	0.0083549	0.528787	2.07806
E7ERR3	Isoform of Q5U5R9, Probable E3 ubiquitin-protein ligase HECTD2 OS=Homo sapiens OX=9606 GN=HECTD2 PE=1 SV=1	1.43969	0.00316683	0.525755	2.49937
K7EK43	Isoform of Q9BUF5, Tubulin beta-6 chain (Fragment) OS=Homo sapiens OX=9606 GN=TUBB6 PE=1 SV=1	1.43619	0.0242095	0.522244	1.61601
Q8IWV2	Contactin-4 OS=Homo sapiens OX=9606 GN=CNTN4 PE=1 SV=1	1.43426	0.0197893	0.520305	1.70357
Q8IX03	Protein KIBRA OS=Homo sapiens OX=9606 GN=WWC1 PE=1 SV=1	1.43315	0.00103278	0.519194	2.98599
G3V200	Isoform of O75334, Liprin-alpha-2 OS=Homo sapiens OX=9606 GN=PPFIA2 PE=1 SV=2	1.4291	0.0144546	0.515109	1.83999
Q9BYX7	Putative beta-actin-like protein 3 OS=Homo sapiens OX=9606 GN=POTEKP PE=5 SV=1	1.42779	0.146375	0.513788	0.834533
Q8IY45	Protein AMN1 homolog OS=Homo sapiens OX=9606 GN=AMN1 PE=2 SV=4	1.41623	0.00381817	0.502057	2.41814
P55058	Phospholipid transfer protein OS=Homo sapiens OX=9606 GN=PLTP PE=1 SV=1	1.41505	0.0106939	0.500849	1.97086
Q8WW43	Gamma-secretase subunit APH-1B OS=Homo sapiens OX=9606 GN=APH1B PE=1 SV=3	1.41271	0.00560246	0.49847	2.25162
Q6PCD5	E3 ubiquitin-protein ligase RFWD3 OS=Homo sapiens OX=9606 GN=RFWD3 PE=1 SV=3	1.41158	0.0114087	0.497315	1.94276
P05413	Fatty acid-binding protein, heart OS=Homo sapiens OX=9606 GN=FABP3 PE=1 SV=4	1.40781	0.000841806	0.493449	3.07479
A0A286YF26	Isoform of P35498, Sodium channel protein OS=Homo sapiens OX=9606 GN=SCN1A PE=1 SV=1	1.40572	0.0250128	0.491309	1.60184
A0A6I8PRU0	Isoform of Q9NYQ6, Cadherin EGF LAG seven-pass G-type receptor 1 OS=Homo sapiens OX=9606 GN=CELSR1 PE=1 SV=2	1.40481	0.00116745	0.490374	2.93276
Q9H4P4	E3 ubiquitin-protein ligase NRDP1 OS=Homo sapiens OX=9606 GN=RNF41 PE=1 SV=2	1.40176	0.0164483	0.487236	1.78388
A0A0U1RR49	Isoform of P53992, Protein transport protein Sec24C (Fragment) OS=Homo sapiens OX=9606 GN=SEC24C PE=1 SV=1	1.40156	0.000494061	0.487031	3.30622
P48230	Transmembrane 4 L6 family member 4 OS=Homo sapiens OX=9606 GN=TM4SF4 PE=1 SV=1	1.39886	0.00356191	0.484256	2.44832
A0A2R8YGD3	Isoform of Q9Y4G8, Rap guanine nucleotide exchange factor 2 OS=Homo sapiens OX=9606 GN=RAPGEF2 PE=1 SV=1	1.39776	0.0115662	0.483118	1.93681
A0A7P0T8Y0	Isoform of Q8IY21, Probable ATP-dependent RNA helicase DDX60 OS=Homo sapiens OX=9606 GN=DDX60 PE=1 SV=1	1.39706	0.047524	0.48239	1.32309
H7C4W2	Isoform of Q7Z7A4, PX domain-containing protein kinase-like protein (Fragment) OS=Homo sapiens OX=9606 GN=PXK PE=1 SV=1	1.39616	0.0395755	0.481462	1.40257
Q5JXC2	Migration and invasion-inhibitory protein OS=Homo sapiens OX=9606 GN=MIIP PE=1 SV=3	1.3886	0.00234887	0.473634	2.62914
Q7L0Q8	Rho-related GTP-binding protein RhoU OS=Homo sapiens OX=9606 GN=RHOU PE=1 SV=1	1.38168	0.15738	0.466424	0.803051
Q9BU64	Centromere protein O OS=Homo sapiens OX=9606 GN=CENPO PE=1 SV=1	1.38079	0.0039227	0.465496	2.40641
K7EKI8	Isoform of O60437, Periplakin OS=Homo sapiens OX=9606 GN=PPL PE=1 SV=1	1.38021	0.0400477	0.464888	1.39742
Q9NPB0	SAYSvFN domain-containing protein 1 OS=Homo sapiens OX=9606 GN=SAYSD1 PE=2 SV=1	1.37966	0.00716771	0.464308	2.14462
P51797	H(+)/Cl(-) exchange transporter 6 OS=Homo sapiens OX=9606 GN=CLCN6 PE=1 SV=2	1.37845	5.56707e-05	0.463051	4.25437
Q02413	Desmoglein-1 OS=Homo sapiens OX=9606 GN=DSG1 PE=1 SV=2	1.37805	0.13693	0.462628	0.863502
P15924	Desmoplakin OS=Homo sapiens OX=9606 GN=DSP PE=1 SV=3	1.37685	0.283788	0.461371	0.547005
F8VVQ4	Isoform of Q7Z6G8, Ankyrin repeat and sterile alpha motif domain-containing protein 1B (Fragment) OS=Homo sapiens OX=9606 GN=ANKS1B PE=1 SV=8	1.37327	0.0220512	0.457611	1.65657
A8MQ07	Isoform of Q92565, Rap guanine nucleotide exchange factor 5 OS=Homo sapiens OX=9606 GN=RAPGEF5 PE=1 SV=3	1.37284	0.621074	0.457159	0.206856
Q9BZY9	E3 ubiquitin-protein ligase TRIM31 OS=Homo sapiens OX=9606 GN=TRIM31 PE=1 SV=2	1.37257	0.0146258	0.456877	1.83488
P27482	Calmodulin-like protein 3 OS=Homo sapiens OX=9606 GN=CALML3 PE=1 SV=2	1.37246	0.00165073	0.456759	2.78232
A0A7I2V2F1	Isoform of P09651, Heterogeneous nuclear ribonucleoprotein A1 (Fragment) OS=Homo sapiens OX=9606 GN=HNRNPA1 PE=1 SV=1	1.37127	0.00449647	0.455517	2.34713
P19971	Thymidine phosphorylase OS=Homo sapiens OX=9606 GN=TYMP PE=1 SV=2	1.37119	0.00184154	0.45543	2.73482
A0A7I2YQV8	Isoform of O60506, Heterogeneous nuclear ribonucleoprotein Q OS=Homo sapiens OX=9606 GN=SYNCRIP PE=1 SV=1	1.3704	0.0294289	0.454602	1.53123
Q9H0N0	Ras-related protein Rab-6C OS=Homo sapiens OX=9606 GN=RAB6C PE=1 SV=2	1.36984	0.0115161	0.454007	1.9387
H3BSQ5	Isoform of Q8WWM7, Ataxin-2-like protein (Fragment) OS=Homo sapiens OX=9606 GN=ATXN2L PE=1 SV=1	1.36806	7.73739e-05	0.452135	4.11141
Q15582	Transforming growth factor-beta-induced protein ig-h3 OS=Homo sapiens OX=9606 GN=TGFBI PE=1 SV=1	1.36695	0.00186437	0.450966	2.72947
Q9Y6X8	Zinc fingers and homeoboxes protein 2 OS=Homo sapiens OX=9606 GN=ZHX2 PE=1 SV=1	1.36106	0.00350803	0.444733	2.45494
A0A590UJ07	Isoform of Q5T890, DNA excision repair protein ERCC-6-like 2 OS=Homo sapiens OX=9606 GN=ERCC6L2 PE=1 SV=1	1.36103	0.013598	0.444698	1.86652
P16591	Tyrosine-protein kinase Fer OS=Homo sapiens OX=9606 GN=FER PE=1 SV=2	1.3608	0.00265949	0.444451	2.5752
B5MC59	Isoform of P35244, Replication protein A 14 kDa subunit OS=Homo sapiens OX=9606 GN=RPA3 PE=1 SV=1	1.36042	0.0361443	0.444049	1.44196
Q8TE76	MORC family CW-type zinc finger protein 4 OS=Homo sapiens OX=9606 GN=MORC4 PE=1 SV=2	1.36006	0.00153696	0.443674	2.81334
A6NKZ2	Isoform of P51606, N-acylglucosamine 2-epimerase OS=Homo sapiens OX=9606 GN=RENBP PE=1 SV=2	1.35694	0.000159577	0.440356	3.79703
A0A2R8Y4C5	Isoform of P51532, Transcription activator BRG1 (Fragment) OS=Homo sapiens OX=9606 GN=SMARCA4 PE=1 SV=1	1.3538	0.0197544	0.437014	1.70434
Q9Y5R4	MTRF1L release factor glutamine methyltransferase OS=Homo sapiens OX=9606 GN=HEMK1 PE=1 SV=1	1.35343	0.00107293	0.436624	2.96943
Q9NQX4	Unconventional myosin-Vc OS=Homo sapiens OX=9606 GN=MYO5C PE=1 SV=2	1.34863	0.00753438	0.431498	2.12295
A0A075B712	T cell receptor alpha joining 54 (Fragment) OS=Homo sapiens OX=9606 GN=TRAJ54 PE=4 SV=1	1.34863	0.00136793	0.431493	2.86393
P20929	Nebulin OS=Homo sapiens OX=9606 GN=NEB PE=1 SV=5	1.34589	0.00849228	0.428563	2.07098
Q58FG1	Putative heat shock protein HSP 90-alpha A4 OS=Homo sapiens OX=9606 GN=HSP90AA4P PE=5 SV=1	1.3449	0.01121	0.427495	1.95039
Q75VX8	GRB2-associated and regulator of MAPK protein 2 OS=Homo sapiens OX=9606 GN=GAREM2 PE=1 SV=3	1.34324	0.0425601	0.425719	1.371
Q9BXH1	Isoform of Q96PG8, Bcl-2-binding component 3, isoforms 1/2 OS=Homo sapiens OX=9606 GN=BBC3 PE=1 SV=1	1.34171	0.00703426	0.424073	2.15278
Q9NVW2	E3 ubiquitin-protein ligase RLIM OS=Homo sapiens OX=9606 GN=RLIM PE=1 SV=3	1.33939	0.00305579	0.421571	2.51488
O00748	Cocaine esterase OS=Homo sapiens OX=9606 GN=CES2 PE=1 SV=1	1.33745	0.00272681	0.419484	2.56434
Q8N5N7	39S ribosomal protein L50, mitochondrial OS=Homo sapiens OX=9606 GN=MRPL50 PE=1 SV=2	1.33707	0.00844205	0.419079	2.07355
G3V119	Isoform of Q8N163, Cell cycle and apoptosis regulator protein 2 OS=Homo sapiens OX=9606 GN=CCAR2 PE=1 SV=1	1.33613	0.00129725	0.418061	2.88698
A0A669KB91	Isoform of Q8TDR4, T-complex protein 10A homolog 1 (Fragment) OS=Homo sapiens OX=9606 GN=TCP10L PE=3 SV=1	1.3354	4.6115e-05	0.417269	4.33616
Q9UBI9	Headcase protein homolog OS=Homo sapiens OX=9606 GN=HECA PE=1 SV=1	1.33226	0.00126592	0.413871	2.89759
Q9ULL4	Plexin-B3 OS=Homo sapiens OX=9606 GN=PLXNB3 PE=1 SV=2	1.33018	0.00106538	0.411621	2.9725
Q9NWH2	Transmembrane protein 242 OS=Homo sapiens OX=9606 GN=TMEM242 PE=1 SV=1	1.32966	0.00035771	0.411059	3.44647
Q9BS18	Anaphase-promoting complex subunit 13 OS=Homo sapiens OX=9606 GN=ANAPC13 PE=1 SV=1	1.32898	0.031982	0.410316	1.49509
Q96M89	Coiled-coil domain-containing protein 138 OS=Homo sapiens OX=9606 GN=CCDC138 PE=1 SV=1	1.32881	0.0300617	0.410131	1.52199
Q9Y5J5	Pleckstrin homology-like domain family A member 3 OS=Homo sapiens OX=9606 GN=PHLDA3 PE=1 SV=1	1.32492	5.19403e-05	0.405903	4.2845
Q5BKX5	UPF0692 protein C19orf54 OS=Homo sapiens OX=9606 GN=C19orf54 PE=1 SV=2	1.32369	0.000161701	0.40457	3.79129
Q9UJX0	Oxidative stress-induced growth inhibitor 1 OS=Homo sapiens OX=9606 GN=OSGIN1 PE=1 SV=4	1.32099	7.72162e-05	0.401617	4.11229
K7ESA5	Isoform of Q8TDI0, Chromodomain-helicase-DNA-binding protein 5 (Fragment) OS=Homo sapiens OX=9606 GN=CHD5 PE=1 SV=1	1.32065	0.0137903	0.401253	1.86043
E5RHG9	Isoform of P14927, Cytochrome b-c1 complex subunit 7 OS=Homo sapiens OX=9606 GN=UQCRB PE=1 SV=1	1.31749	0.0145457	0.397796	1.83726
P00488	Coagulation factor XIII A chain OS=Homo sapiens OX=9606 GN=F13A1 PE=1 SV=5	1.31683	0.0235174	0.397072	1.62861
Q9NYW8	RB-associated KRAB zinc finger protein OS=Homo sapiens OX=9606 GN=RBAK PE=1 SV=1	1.31652	0.166649	0.396727	0.778197
O60239	SH3 domain-binding protein 5 OS=Homo sapiens OX=9606 GN=SH3BP5 PE=1 SV=2	1.31253	0.00272806	0.392356	2.56415
Q8IXQ6-2	Isoform of Q8IXQ6, Isoform 2 of Protein mono-ADP-ribosyltransferase PARP9 OS=Homo sapiens OX=9606 GN=PARP9	1.31187	0.0193181	0.391621	1.71404
O60462	Neuropilin-2 OS=Homo sapiens OX=9606 GN=NRP2 PE=1 SV=3	1.31135	0.00854441	0.391055	2.06832
Q9UBN7	Histone deacetylase 6 OS=Homo sapiens OX=9606 GN=HDAC6 PE=1 SV=2	1.30994	0.00675257	0.389496	2.17053
A0A0A0MRJ2	Isoform of P18847, Cyclic AMP-dependent transcription factor ATF-3 (Fragment) OS=Homo sapiens OX=9606 GN=ATF3 PE=1 SV=1	1.30975	0.039563	0.389291	1.40271
Q8TF47	Zinc finger protein 90 homolog OS=Homo sapiens OX=9606 GN=ZFP90 PE=1 SV=2	1.3086	0.138524	0.388023	0.858477
Q93015	N-alpha-acetyltransferase 80 OS=Homo sapiens OX=9606 GN=NAA80 PE=1 SV=2	1.30796	0.00238172	0.38732	2.62311
F5H6I6	Isoform of Q86VP6, Cullin-associated NEDD8-dissociated protein 1 (Fragment) OS=Homo sapiens OX=9606 GN=CAND1 PE=1 SV=1	1.30521	0.0173124	0.384277	1.76164
Q9NVM4	Protein arginine N-methyltransferase 7 OS=Homo sapiens OX=9606 GN=PRMT7 PE=1 SV=1	1.30309	0.00389154	0.381938	2.40988
O75051	Plexin-A2 OS=Homo sapiens OX=9606 GN=PLXNA2 PE=1 SV=4	1.30124	0.00123787	0.379885	2.90733
Q9NVR7	TBCC domain-containing protein 1 OS=Homo sapiens OX=9606 GN=TBCCD1 PE=1 SV=1	1.3001	0.00270842	0.378628	2.56728
Q7LGC8	Carbohydrate sulfotransferase 3 OS=Homo sapiens OX=9606 GN=CHST3 PE=1 SV=3	1.29892	0.000675749	0.377315	3.17021
P48740	Mannan-binding lectin serine protease 1 OS=Homo sapiens OX=9606 GN=MASP1 PE=1 SV=3	1.29883	0.0621436	0.377211	1.2066
Q8IVG5	Sterile alpha motif domain-containing protein 9-like OS=Homo sapiens OX=9606 GN=SAMD9L PE=1 SV=2	1.29849	0.00148937	0.376832	2.827
Q01094	Transcription factor E2F1 OS=Homo sapiens OX=9606 GN=E2F1 PE=1 SV=1	1.29727	0.0404922	0.375477	1.39263
O14763	Tumor necrosis factor receptor superfamily member 10B OS=Homo sapiens OX=9606 GN=TNFRSF10B PE=1 SV=2	1.29671	0.00197777	0.374859	2.70382
Q8NDW4	Zinc finger protein 248 OS=Homo sapiens OX=9606 GN=ZNF248 PE=1 SV=1	1.29459	0.00912746	0.372501	2.03965
Q9Y240	C-type lectin domain family 11 member A OS=Homo sapiens OX=9606 GN=CLEC11A PE=1 SV=1	1.29365	0.000850344	0.371452	3.07041
Q5T749	Keratinocyte proline-rich protein OS=Homo sapiens OX=9606 GN=KPRP PE=1 SV=1	1.29339	0.120817	0.37116	0.917871
Q7L266	Isoaspartyl peptidase/L-asparaginase OS=Homo sapiens OX=9606 GN=ASRGL1 PE=1 SV=2	1.29317	0.00520033	0.370911	2.28397
Q09328	Alpha-1,6-mannosylglycoprotein 6-beta-N-acetylglucosaminyltransferase A OS=Homo sapiens OX=9606 GN=MGAT5 PE=1 SV=1	1.29261	0.00144925	0.370291	2.83886
Q5VUM1	Succinate dehydrogenase assembly factor 4, mitochondrial OS=Homo sapiens OX=9606 GN=SDHAF4 PE=1 SV=1	1.29128	0.0985873	0.368801	1.00618
Q96S06	Lipase maturation factor 1 OS=Homo sapiens OX=9606 GN=LMF1 PE=1 SV=1	1.29112	0.00949817	0.368623	2.02236
C9J0V5	Isoform of Q9BQQ3, Golgi reassembly-stacking protein 1 OS=Homo sapiens OX=9606 GN=GORASP1 PE=1 SV=2	1.29046	0.00905329	0.36789	2.04319
A0A2R8YFE2	Isoform of P60709, Actin, cytoplasmic 1 (Fragment) OS=Homo sapiens OX=9606 GN=ACTB PE=1 SV=1	1.28971	0.000658688	0.367045	3.18132
O14782	Kinesin-like protein KIF3C OS=Homo sapiens OX=9606 GN=KIF3C PE=1 SV=4	1.2893	4.64973e-06	0.366591	5.33257
A0A2R8Y2X6	Isoform of A1A5D9, BICD family-like cargo adapter 2 OS=Homo sapiens OX=9606 GN=BICDL2 PE=1 SV=1	1.28841	0.0206378	0.365587	1.68534
E9PE63	Isoform of Q86UD5, Sodium/hydrogen exchanger 9B2 OS=Homo sapiens OX=9606 GN=SLC9B2 PE=1 SV=1	1.28803	0.00115491	0.365163	2.93745
O15240	Neurosecretory protein VGF OS=Homo sapiens OX=9606 GN=VGF PE=1 SV=2	1.28678	0.00182314	0.363763	2.73918
A0A0U1RQC9	Isoform of P04637, Cellular tumor antigen p53 OS=Homo sapiens OX=9606 GN=TP53 PE=1 SV=1	1.28572	8.22801e-05	0.362582	4.08471
Q5T0B9	Zinc finger protein 362 OS=Homo sapiens OX=9606 GN=ZNF362 PE=1 SV=1	1.28407	0.00691157	0.360721	2.16042
H7BYF4	Isoform of O94888, UBX domain-containing protein 7 (Fragment) OS=Homo sapiens OX=9606 GN=UBXN7 PE=1 SV=1	1.28355	0.168515	0.360135	0.773361
Q14590	Zinc finger protein 235 OS=Homo sapiens OX=9606 GN=ZNF235 PE=2 SV=3	1.28231	0.0127544	0.358744	1.89434
P57679	EvC complex member EVC OS=Homo sapiens OX=9606 GN=EVC PE=1 SV=1	1.28157	0.0473468	0.357913	1.32471
A0A6Q8PHJ8	Isoform of P19022, Cadherin-2 (Fragment) OS=Homo sapiens OX=9606 GN=CDH2 PE=1 SV=1	1.28021	0.0153795	0.356379	1.81306
O43295	SLIT-ROBO Rho GTPase-activating protein 3 OS=Homo sapiens OX=9606 GN=SRGAP3 PE=1 SV=3	1.27994	0.000481324	0.356077	3.31756
Q13503	Mediator of RNA polymerase II transcription subunit 21 OS=Homo sapiens OX=9606 GN=MED21 PE=1 SV=1	1.27769	0.229546	0.353541	0.639131
A0A0G2JKH4	Isoform of Q14184, Double C2-like domain-containing protein OS=Homo sapiens OX=9606 GN=DOC2B PE=1 SV=1	1.27658	0.0129809	0.352285	1.88669
P31947	14-3-3 protein sigma OS=Homo sapiens OX=9606 GN=SFN PE=1 SV=1	1.27604	0.00701918	0.351669	2.15371
Q8TDN6	Ribosome biogenesis protein BRX1 homolog OS=Homo sapiens OX=9606 GN=BRIX1 PE=1 SV=2	1.27591	0.00509875	0.351526	2.29254
Q9C0A1	Zinc finger homeobox protein 2 OS=Homo sapiens OX=9606 GN=ZFHX2 PE=1 SV=3	1.27503	0.00574442	0.350527	2.24075
P17936	Insulin-like growth factor-binding protein 3 OS=Homo sapiens OX=9606 GN=IGFBP3 PE=1 SV=2	1.2749	0.000212308	0.35039	3.67303
A0A669KBH4	Isoform of Q14999, Cullin-7 OS=Homo sapiens OX=9606 GN=CUL7 PE=1 SV=1	1.27474	0.00150825	0.350207	2.82153
Q09FC8-5	Isoform of Q09FC8, Isoform 5 of Zinc finger protein 415 OS=Homo sapiens OX=9606 GN=ZNF415	1.274	0.222124	0.349366	0.653404
Q86VF2-5	Isoform of Q86VF2, Isoform 5 of Immunoglobulin-like and fibronectin type III domain-containing protein 1 OS=Homo sapiens OX=9606 GN=IGFN1	1.27338	0.231206	0.348667	0.636001
A0A6Q8PGW7	Isoform of P81274, G-protein-signaling modulator 2 OS=Homo sapiens OX=9606 GN=GPSM2 PE=1 SV=1	1.27334	0.00166902	0.348618	2.77754
Q15814	Tubulin-specific chaperone C OS=Homo sapiens OX=9606 GN=TBCC PE=1 SV=2	1.27251	0.017904	0.34768	1.74705
Q96N20	Zinc finger protein 75A OS=Homo sapiens OX=9606 GN=ZNF75A PE=1 SV=1	1.2714	0.0206726	0.346422	1.68461
Q96LD8	Sentrin-specific protease 8 OS=Homo sapiens OX=9606 GN=SENP8 PE=1 SV=1	1.27031	4.98856e-05	0.345182	4.30202
Q9UN79	Transcription factor SOX-13 OS=Homo sapiens OX=9606 GN=SOX13 PE=1 SV=3	1.26842	0.082956	0.343036	1.08115
Q7L1V2	Vacuolar fusion protein MON1 homolog B OS=Homo sapiens OX=9606 GN=MON1B PE=1 SV=1	1.26767	0.490651	0.342181	0.309227
Q9Y3B1	PRELI domain containing protein 3B OS=Homo sapiens OX=9606 GN=PRELID3B PE=1 SV=2	1.26678	0.000264227	0.341162	3.57802
Q9H2D1	Mitochondrial folate transporter/carrier OS=Homo sapiens OX=9606 GN=SLC25A32 PE=1 SV=2	1.26504	0.000373548	0.339189	3.42765
O75716	Serine/threonine-protein kinase 16 OS=Homo sapiens OX=9606 GN=STK16 PE=1 SV=4	1.26301	0.000889174	0.336863	3.05101
H0YHP2	Isoform of Q6ZP65, BICD family-like cargo adapter 1 OS=Homo sapiens OX=9606 GN=BICDL1 PE=1 SV=2	1.26282	0.0131793	0.336644	1.88011
Q9H8M5	Metal transporter CNNM2 OS=Homo sapiens OX=9606 GN=CNNM2 PE=1 SV=2	1.2625	0.00606871	0.336282	2.2169
H3BQQ1	Isoform of Q9NRP2, COX assembly mitochondrial protein (Fragment) OS=Homo sapiens OX=9606 GN=CMC2 PE=1 SV=1	1.26243	0.43169	0.336198	0.364828
Q8IVB4	Sodium/hydrogen exchanger 9 OS=Homo sapiens OX=9606 GN=SLC9A9 PE=1 SV=1	1.26194	0.0275865	0.335649	1.5593
Q96FT9	Intraflagellar transport protein 43 homolog OS=Homo sapiens OX=9606 GN=IFT43 PE=1 SV=3	1.26016	0.00363745	0.333605	2.4392
Q96IK5	Germ cell-less protein-like 1 OS=Homo sapiens OX=9606 GN=GMCL1 PE=1 SV=1	1.25802	0.000383844	0.331155	3.41585
A0A3B3IRZ5	readthrough, Coiled-coil domain-containing protein 13 OS=Homo sapiens OX=9606 PE=4 SV=1	1.25783	0.0235711	0.330932	1.62762
Q9ULI2	Beta-citrylglutamate synthase B OS=Homo sapiens OX=9606 GN=RIMKLB PE=2 SV=2	1.25761	0.00560437	0.330681	2.25147
A0A8I5KS24	Isoform of Q70HW3, S-adenosylmethionine mitochondrial carrier protein OS=Homo sapiens OX=9606 GN=SLC25A26 PE=1 SV=1	1.25757	0.00487325	0.330644	2.31218
Q14CZ7	FAST kinase domain-containing protein 3, mitochondrial OS=Homo sapiens OX=9606 GN=FASTKD3 PE=1 SV=2	1.25723	0.00319565	0.330248	2.49544
J3KSY6	Isoform of Q8TCD5, 5'(3')-deoxyribonucleotidase, cytosolic type OS=Homo sapiens OX=9606 GN=NT5C PE=1 SV=1	1.25681	0.00219186	0.329771	2.65919
Q5VY30	Isoform of P02753, Retinol-binding protein OS=Homo sapiens OX=9606 GN=RBP4 PE=1 SV=2	1.25581	0.112741	0.328621	0.947918
O76061	Stanniocalcin-2 OS=Homo sapiens OX=9606 GN=STC2 PE=1 SV=1	1.25445	0.052605	0.327054	1.27897
Q86UD1	Out at first protein homolog OS=Homo sapiens OX=9606 GN=OAF PE=2 SV=1	1.25432	0.00397577	0.326903	2.40058
Q09013-1	Isoform of Q09013, Isoform 7 of Myotonin-protein kinase OS=Homo sapiens OX=9606 GN=DMPK	1.25424	0.000890876	0.326817	3.05018
Q8NFI4	Putative protein FAM10A5 OS=Homo sapiens OX=9606 GN=ST13P5 PE=5 SV=1	1.2534	0.0527953	0.325853	1.2774
Q86VZ2	WD repeat-containing protein 5B OS=Homo sapiens OX=9606 GN=WDR5B PE=2 SV=1	1.25251	0.00067136	0.324827	3.17304
A0A0U1RRL8	Isoform of Q8TB22, Spermatogenesis-associated protein 20 OS=Homo sapiens OX=9606 GN=SPATA20 PE=1 SV=1	1.25212	0.000943646	0.324376	3.02519
Q8NF99	Zinc finger protein 397 OS=Homo sapiens OX=9606 GN=ZNF397 PE=1 SV=2	1.25177	0.00867946	0.323967	2.06151
V9GZ17	Isoform of Q9NY65, Tubulin alpha-8 chain (Fragment) OS=Homo sapiens OX=9606 GN=TUBA8 PE=1 SV=1	1.24934	0.250864	0.321165	0.600562
C9J6N9	Isoform of Q92890, Ubiquitin recognition factor in ER-associated degradation protein 1 (Fragment) OS=Homo sapiens OX=9606 GN=UFD1 PE=1 SV=8	1.24906	0.00169658	0.320848	2.77043
Q08554	Desmocollin-1 OS=Homo sapiens OX=9606 GN=DSC1 PE=1 SV=2	1.24878	0.0446111	0.320517	1.35056
O15131	Importin subunit alpha-6 OS=Homo sapiens OX=9606 GN=KPNA5 PE=1 SV=3	1.24854	0.00870665	0.320238	2.06015
F8WDB4	Isoform of Q9UFC0, Leucine-rich repeat and WD repeat-containing protein 1 (Fragment) OS=Homo sapiens OX=9606 GN=LRWD1 PE=1 SV=2	1.24772	0.00287363	0.319294	2.54157
Q8WZ42	Titin OS=Homo sapiens OX=9606 GN=TTN PE=1 SV=4	1.24608	0.00467267	0.317398	2.33043
Q86WG3	Caytaxin OS=Homo sapiens OX=9606 GN=ATCAY PE=1 SV=2	1.24582	0.00424338	0.317097	2.37229
A0A7I2V3R0	Isoform of Q9P0M6, Histone H2A (Fragment) OS=Homo sapiens OX=9606 GN=MACROH2A2 PE=1 SV=1	1.24546	0.000778176	0.316681	3.10892
O94991	SLIT and NTRK-like protein 5 OS=Homo sapiens OX=9606 GN=SLITRK5 PE=1 SV=2	1.24512	0.05012	0.31628	1.29999
Q9H211	DNA replication factor Cdt1 OS=Homo sapiens OX=9606 GN=CDT1 PE=1 SV=3	1.24483	0.0561794	0.315949	1.25042
Q92608	Dedicator of cytokinesis protein 2 OS=Homo sapiens OX=9606 GN=DOCK2 PE=1 SV=2	1.24478	0.0766243	0.315889	1.11563
F8VWK8	Isoform of P08962, Tetraspanin (Fragment) OS=Homo sapiens OX=9606 GN=CD63 PE=1 SV=1	1.24446	0.00066232	0.315516	3.17893
A0A087X2F1	Isoform of Q16670, Zinc finger and SCAN domain-containing protein 26 OS=Homo sapiens OX=9606 GN=ZSCAN26 PE=1 SV=1	1.24427	0.316246	0.315301	0.499975
A5A3E0	POTE ankyrin domain family member F OS=Homo sapiens OX=9606 GN=POTEF PE=1 SV=2	1.24284	0.262512	0.313645	0.580851
Q14CZ0	HUWE1-associated protein modifying stress responses OS=Homo sapiens OX=9606 GN=HAPSTR1 PE=1 SV=1	1.24278	0.0324739	0.313568	1.48847
Q6P4F1	Alpha-(1,3)-fucosyltransferase 10 OS=Homo sapiens OX=9606 GN=FUT10 PE=1 SV=2	1.24217	6.8918e-05	0.312859	4.16167
A0A7I2V5Q7	Isoform of P10415, Apoptosis regulator Bcl-2 OS=Homo sapiens OX=9606 GN=BCL2 PE=1 SV=1	1.24197	8.74213e-05	0.312627	4.05838
P98160	Basement membrane-specific heparan sulfate proteoglycan core protein OS=Homo sapiens OX=9606 GN=HSPG2 PE=1 SV=4	1.24154	5.10987e-05	0.312135	4.29159
P04114	Apolipoprotein B-100 OS=Homo sapiens OX=9606 GN=APOB PE=1 SV=2	1.24151	0.00138034	0.312093	2.86001
A0A0A0MQW8	Isoform of Q8N6U8, G protein-coupled receptor 161, isoform CRA_b OS=Homo sapiens OX=9606 GN=GPR161 PE=1 SV=1	1.24146	0.0049954	0.312039	2.30143
P48201	ATP synthase F(0) complex subunit C3, mitochondrial OS=Homo sapiens OX=9606 GN=ATP5MC3 PE=1 SV=1	1.23956	0.0320347	0.309832	1.49438
P54792	Putative segment polarity protein dishevelled homolog DVL1P1 OS=Homo sapiens OX=9606 GN=DVL1P1 PE=5 SV=1	1.23949	0.0784913	0.309746	1.10518
Q96L50	Leucine-rich repeat protein 1 OS=Homo sapiens OX=9606 GN=LRR1 PE=1 SV=2	1.23939	0.000786342	0.309625	3.10439
O75325	Leucine-rich repeat neuronal protein 2 OS=Homo sapiens OX=9606 GN=LRRN2 PE=2 SV=2	1.23893	0.00983003	0.309097	2.00745
Q6ZW13	Uncharacterized protein C16orf86 OS=Homo sapiens OX=9606 GN=C16orf86 PE=2 SV=2	1.23844	0.00208358	0.308528	2.68119
Q9Y255	PRELI domain-containing protein 1, mitochondrial OS=Homo sapiens OX=9606 GN=PRELID1 PE=1 SV=1	1.23705	0.00599294	0.306902	2.22236
P35625	Metalloproteinase inhibitor 3 OS=Homo sapiens OX=9606 GN=TIMP3 PE=1 SV=2	1.23474	0.000110873	0.304209	3.95517
Q96C03	Mitochondrial dynamics protein MID49 OS=Homo sapiens OX=9606 GN=MIEF2 PE=1 SV=1	1.23397	0.11323	0.303312	0.946037
Q9NRP7	Serine/threonine-protein kinase 36 OS=Homo sapiens OX=9606 GN=STK36 PE=1 SV=2	1.23347	0.252085	0.302718	0.598454
Q7Z7N9	Transmembrane protein 179B OS=Homo sapiens OX=9606 GN=TMEM179B PE=1 SV=1	1.23287	0.0431799	0.302025	1.36472
Q9UGH3	Solute carrier family 23 member 2 OS=Homo sapiens OX=9606 GN=SLC23A2 PE=1 SV=1	1.23277	0.0165499	0.301908	1.7812
P07205	Phosphoglycerate kinase 2 OS=Homo sapiens OX=9606 GN=PGK2 PE=1 SV=3	1.23217	0.000110331	0.301198	3.9573
Q15034	Probable E3 ubiquitin-protein ligase HERC3 OS=Homo sapiens OX=9606 GN=HERC3 PE=1 SV=1	1.23185	0.0106264	0.300828	1.97361
O75061	Putative tyrosine-protein phosphatase auxilin OS=Homo sapiens OX=9606 GN=DNAJC6 PE=1 SV=3	1.23111	0.00623755	0.299963	2.20499
O60347	TBC1 domain family member 12 OS=Homo sapiens OX=9606 GN=TBC1D12 PE=1 SV=3	1.23097	0.0108691	0.299795	1.9638
Q8WUW1	Protein BRICK1 OS=Homo sapiens OX=9606 GN=BRK1 PE=1 SV=1	1.23045	0.17653	0.299185	0.753181
A0A087X1S9	Isoform of Q8TEW8, Partitioning defective 3 homolog B OS=Homo sapiens OX=9606 GN=PARD3B PE=1 SV=1	1.22911	0.00215035	0.297616	2.66749
P08567	Pleckstrin OS=Homo sapiens OX=9606 GN=PLEK PE=1 SV=3	1.2289	0.0110476	0.297369	1.95673
Q3MIT2	tRNA pseudouridine synthase Pus10 OS=Homo sapiens OX=9606 GN=PUS10 PE=1 SV=1	1.22862	7.10019e-05	0.297041	4.14873
Q96P71	N-terminal EF-hand calcium-binding protein 3 OS=Homo sapiens OX=9606 GN=NECAB3 PE=1 SV=2	1.22775	0.00010619	0.296011	3.97391
P63252	Inward rectifier potassium channel 2 OS=Homo sapiens OX=9606 GN=KCNJ2 PE=1 SV=1	1.22759	0.00592486	0.295824	2.22732
Q9GZV3	High affinity choline transporter 1 OS=Homo sapiens OX=9606 GN=SLC5A7 PE=1 SV=1	1.22741	0.0361196	0.29562	1.44226
Q6UVJ0	Spindle assembly abnormal protein 6 homolog OS=Homo sapiens OX=9606 GN=SASS6 PE=1 SV=1	1.22705	0.000154569	0.295193	3.81088
Q9UPQ3	Arf-GAP with GTPase, ANK repeat and PH domain-containing protein 1 OS=Homo sapiens OX=9606 GN=AGAP1 PE=1 SV=4	1.2262	0.00345294	0.294196	2.46181
Q96H12	Myb/SANT-like DNA-binding domain-containing protein 3 OS=Homo sapiens OX=9606 GN=MSANTD3 PE=1 SV=1	1.22606	0.000127638	0.294024	3.89402
Q96LC9	Bcl-2-modifying factor OS=Homo sapiens OX=9606 GN=BMF PE=1 SV=1	1.22501	0.0169438	0.292793	1.77099
O94819	Kelch repeat and BTB domain-containing protein 11 OS=Homo sapiens OX=9606 GN=KBTBD11 PE=1 SV=1	1.22472	1.19133e-06	0.292455	5.92397
Q64LD2	WD repeat-containing protein 25 OS=Homo sapiens OX=9606 GN=WDR25 PE=1 SV=3	1.22468	0.00435383	0.292404	2.36113
J3QSU6	Isoform of P24821, Tenascin OS=Homo sapiens OX=9606 GN=TNC PE=1 SV=1	1.22466	0.134431	0.292385	0.871501
Q9Y2U9	Kelch domain-containing protein 2 OS=Homo sapiens OX=9606 GN=KLHDC2 PE=1 SV=1	1.22452	0.0135812	0.292214	1.86706
P18859	ATP synthase-coupling factor 6, mitochondrial OS=Homo sapiens OX=9606 GN=ATP5PF PE=1 SV=1	1.22384	0.0187142	0.29142	1.72783
P35052	Glypican-1 OS=Homo sapiens OX=9606 GN=GPC1 PE=1 SV=2	1.2237	3.5223e-05	0.291254	4.45317
Q8TAB5	UPF0500 protein C1orf216 OS=Homo sapiens OX=9606 GN=C1orf216 PE=1 SV=1	1.22323	3.34769e-05	0.290698	4.47525
Q9Y287	Integral membrane protein 2B OS=Homo sapiens OX=9606 GN=ITM2B PE=1 SV=1	1.22315	0.000841322	0.290602	3.07504
Q86UQ0	Zinc finger protein 589 OS=Homo sapiens OX=9606 GN=ZNF589 PE=1 SV=1	1.22221	0.000885247	0.289497	3.05294
O14978	Zinc finger protein 263 OS=Homo sapiens OX=9606 GN=ZNF263 PE=1 SV=2	1.22095	0.00812133	0.288001	2.09037
P31944	Caspase-14 OS=Homo sapiens OX=9606 GN=CASP14 PE=1 SV=2	1.22085	0.321036	0.287889	0.493446
P09210	Glutathione S-transferase A2 OS=Homo sapiens OX=9606 GN=GSTA2 PE=1 SV=4	1.21993	0.000360739	0.286793	3.44281
Q15569	Dual specificity testis-specific protein kinase 1 OS=Homo sapiens OX=9606 GN=TESK1 PE=1 SV=2	1.2197	0.00216632	0.286529	2.66428
A0A2Z4LIS9	Forkhead box protein O3B OS=Homo sapiens OX=9606 GN=FOXO3B PE=1 SV=1	1.2196	0.0698634	0.286405	1.15575
Q08431	Lactadherin OS=Homo sapiens OX=9606 GN=MFGE8 PE=1 SV=3	1.21855	0.000618632	0.285168	3.20857
P81408	Protein ENTREP3 OS=Homo sapiens OX=9606 GN=ENTREP3 PE=1 SV=2	1.21841	0.00722251	0.284999	2.14131
Q6ZNC8	Lysophospholipid acyltransferase 1 OS=Homo sapiens OX=9606 GN=MBOAT1 PE=1 SV=1	1.21819	0.00393584	0.284744	2.40496
O15318	DNA-directed RNA polymerase III subunit RPC7 OS=Homo sapiens OX=9606 GN=POLR3G PE=1 SV=2	1.21794	0.00803751	0.284439	2.09488
W4VSQ9	Isoform of Q15642, Cdc42-interacting protein 4 OS=Homo sapiens OX=9606 GN=TRIP10 PE=1 SV=1	1.21761	0.0111643	0.284046	1.95217
Q96I34	Protein phosphatase 1 regulatory subunit 16A OS=Homo sapiens OX=9606 GN=PPP1R16A PE=1 SV=1	1.21746	0.0300364	0.283873	1.52235
P07305	Histone H1.0 OS=Homo sapiens OX=9606 GN=H1-0 PE=1 SV=3	1.21696	0.0002087	0.283281	3.68048
Q9Y4H2	Insulin receptor substrate 2 OS=Homo sapiens OX=9606 GN=IRS2 PE=1 SV=2	1.21689	0.000255369	0.283199	3.59283
Q6P9A3	Zinc finger protein 549 OS=Homo sapiens OX=9606 GN=ZNF549 PE=1 SV=2	1.21585	0.494689	0.28196	0.305667
Q9Y584	Mitochondrial import inner membrane translocase subunit Tim22 OS=Homo sapiens OX=9606 GN=TIMM22 PE=1 SV=2	1.21578	0.000557666	0.281885	3.25363
P29475	Nitric oxide synthase, brain OS=Homo sapiens OX=9606 GN=NOS1 PE=1 SV=2	1.21515	1.7354e-05	0.281138	4.7606
Q9Y5J9	Mitochondrial import inner membrane translocase subunit Tim8 B OS=Homo sapiens OX=9606 GN=TIMM8B PE=1 SV=1	1.21495	0.000585926	0.280898	3.23216
D6RIE0	Isoform of Q6P4H8, ATP synthase subunit C lysine N-methyltransferase OS=Homo sapiens OX=9606 GN=ATPSCKMT PE=1 SV=1	1.21495	0.00396443	0.280894	2.40182
O94911-1	Isoform of O94911, Isoform 1 of ABC-type organic anion transporter ABCA8 OS=Homo sapiens OX=9606 GN=ABCA8	1.21483	0.00052832	0.280752	3.2771
A0A7P0T9D8	Isoform of Q8IW45, ATP-dependent (S)-NAD(P)H-hydrate dehydratase OS=Homo sapiens OX=9606 GN=NAXD PE=1 SV=1	1.21477	0.000358679	0.280681	3.44529
Q96MW5	Conserved oligomeric Golgi complex subunit 8 OS=Homo sapiens OX=9606 GN=COG8 PE=1 SV=2	1.2145	0.217635	0.280362	0.662271
Q16236	Nuclear factor erythroid 2-related factor 2 OS=Homo sapiens OX=9606 GN=NFE2L2 PE=1 SV=3	1.21355	0.00160464	0.279231	2.79462
B8ZZX2	Isoform of Q9H8M1, Coenzyme Q-binding protein COQ10 homolog B, mitochondrial OS=Homo sapiens OX=9606 GN=COQ10B PE=1 SV=1	1.21348	0.0106315	0.279155	1.9734
Q9HAC7	Succinate--hydroxymethylglutarate CoA-transferase OS=Homo sapiens OX=9606 GN=SUGCT PE=1 SV=2	1.21244	0.0277177	0.277919	1.55724
O60381	HMG box-containing protein 1 OS=Homo sapiens OX=9606 GN=HBP1 PE=1 SV=2	1.21196	0.351008	0.277337	0.454683
Q8NFW9	Rab effector MyRIP OS=Homo sapiens OX=9606 GN=MYRIP PE=1 SV=2	1.21166	0.0245642	0.276986	1.6097
P17032	Zinc finger protein 37A OS=Homo sapiens OX=9606 GN=ZNF37A PE=2 SV=3	1.2112	0.0165471	0.276432	1.78128
P01303	Pro-neuropeptide Y OS=Homo sapiens OX=9606 GN=NPY PE=1 SV=1	1.20948	0.12019	0.274387	0.920133
P35555	Fibrillin-1 OS=Homo sapiens OX=9606 GN=FBN1 PE=1 SV=4	1.20861	0.0119424	0.273352	1.92291
Q8N370	Large neutral amino acids transporter small subunit 4 OS=Homo sapiens OX=9606 GN=SLC43A2 PE=1 SV=1	1.20834	0.00029188	0.273031	3.53479
Q9BWT1	Cell division cycle-associated protein 7 OS=Homo sapiens OX=9606 GN=CDCA7 PE=1 SV=1	1.20834	0.0141965	0.27303	1.84782
Q9HCJ0	Trinucleotide repeat-containing gene 6C protein OS=Homo sapiens OX=9606 GN=TNRC6C PE=1 SV=3	1.20826	0.0113008	0.272929	1.94689
A0A590UJT6	Isoform of Q2TAC2, Coiled-coil domain-containing protein 57 OS=Homo sapiens OX=9606 GN=CCDC57 PE=1 SV=1	1.20798	0.00495391	0.272602	2.30505
Q9BSA9	Endosomal/lysosomal potassium channel TMEM175 OS=Homo sapiens OX=9606 GN=TMEM175 PE=1 SV=1	1.20774	0.000237062	0.272308	3.62514
P60602	Reactive oxygen species modulator 1 OS=Homo sapiens OX=9606 GN=ROMO1 PE=1 SV=1	1.20718	0.0277702	0.271643	1.55642
Q6P6B7	Ankyrin repeat domain-containing protein 16 OS=Homo sapiens OX=9606 GN=ANKRD16 PE=1 SV=1	1.20685	0.00436708	0.271241	2.35981
B4DGE2	Isoform of Q9NQ31, A-kinase-interacting protein 1 OS=Homo sapiens OX=9606 GN=AKIP1 PE=1 SV=1	1.20669	0.0121587	0.27105	1.91511
H7C0M2	Isoform of P21439, Phosphatidylcholine translocator ABCB4 (Fragment) OS=Homo sapiens OX=9606 GN=ABCB4 PE=1 SV=1	1.20656	0.205221	0.270901	0.687779
Q96KS9	Protein FAM167A OS=Homo sapiens OX=9606 GN=FAM167A PE=1 SV=1	1.20638	0.0663341	0.270682	1.17826
Q9Y2M0	Fanconi-associated nuclease 1 OS=Homo sapiens OX=9606 GN=FAN1 PE=1 SV=4	1.20618	0.000412676	0.270447	3.38439
Q5VVW2	GTPase-activating Rap/Ran-GAP domain-like protein 3 OS=Homo sapiens OX=9606 GN=GARNL3 PE=2 SV=2	1.20604	0.0155509	0.270276	1.80824
Q0D2I5	Non-homologous end joining factor IFFO1 OS=Homo sapiens OX=9606 GN=IFFO1 PE=1 SV=2	1.20601	0.0085288	0.270245	2.06911
P06702	Protein S100-A9 OS=Homo sapiens OX=9606 GN=S100A9 PE=1 SV=1	1.20515	0.161117	0.269207	0.79286
Q9UMR2	ATP-dependent RNA helicase DDX19B OS=Homo sapiens OX=9606 GN=DDX19B PE=1 SV=1	1.20377	0.00664173	0.26756	2.17772
Q8NG48	Protein Lines homolog 1 OS=Homo sapiens OX=9606 GN=LINS1 PE=1 SV=2	1.20353	0.023399	0.267266	1.6308
O15162	Phospholipid scramblase 1 OS=Homo sapiens OX=9606 GN=PLSCR1 PE=1 SV=1	1.20307	0.0235798	0.266719	1.62746
Q9UF11	Pleckstrin homology domain-containing family B member 1 OS=Homo sapiens OX=9606 GN=PLEKHB1 PE=1 SV=1	1.20229	0.000249719	0.265781	3.60255
A6NKW6	Protein shisa-like-2B OS=Homo sapiens OX=9606 GN=SHISAL2B PE=3 SV=2	1.20205	0.00681904	0.2655	2.16628
Q53TQ3	INO80 complex subunit D OS=Homo sapiens OX=9606 GN=INO80D PE=1 SV=3	1.20177	0.0609158	0.265161	1.21527
Q9UK76-3	Isoform of Q9UK76, Isoform 3 of Jupiter microtubule associated homolog 1 OS=Homo sapiens OX=9606 GN=JPT1	1.20162	0.0774187	0.264981	1.11115
O76070	Gamma-synuclein OS=Homo sapiens OX=9606 GN=SNCG PE=1 SV=2	1.20111	2.25446e-05	0.264365	4.64696
P19532	Transcription factor E3 OS=Homo sapiens OX=9606 GN=TFE3 PE=1 SV=4	1.20094	0.00262564	0.264164	2.58076
Q9NP84	Tumor necrosis factor receptor superfamily member 12A OS=Homo sapiens OX=9606 GN=TNFRSF12A PE=1 SV=1	1.20071	0.0262	0.263883	1.5817
O75192	Peroxisomal membrane protein 11A OS=Homo sapiens OX=9606 GN=PEX11A PE=1 SV=1	1.20062	0.00398068	0.263781	2.40004
J3KS23	Isoform of Q13951, Core-binding factor subunit beta OS=Homo sapiens OX=9606 GN=CBFB PE=1 SV=1	1.20038	0.000135005	0.263493	3.86965
Q9NYQ7	Cadherin EGF LAG seven-pass G-type receptor 3 OS=Homo sapiens OX=9606 GN=CELSR3 PE=1 SV=2	1.2001	0.000794258	0.263152	3.10004
Q8N729	Neuropeptide W OS=Homo sapiens OX=9606 GN=NPW PE=1 SV=2	1.19944	0.000870751	0.262361	3.06011
O43309	Zinc finger and SCAN domain-containing protein 12 OS=Homo sapiens OX=9606 GN=ZSCAN12 PE=1 SV=2	1.199	0.0153057	0.261834	1.81515
Q9Y3E0	Vesicle transport protein GOT1B OS=Homo sapiens OX=9606 GN=GOLT1B PE=1 SV=1	1.19881	0.0163118	0.261608	1.7875
Q8N8E2	Zinc finger protein 513 OS=Homo sapiens OX=9606 GN=ZNF513 PE=1 SV=2	1.19786	0.0159438	0.260457	1.79741
Q99952	Tyrosine-protein phosphatase non-receptor type 18 OS=Homo sapiens OX=9606 GN=PTPN18 PE=1 SV=2	1.19776	0.358894	0.260344	0.445034
K7EM46	Isoform of Q86T90, Protein hinderin (Fragment) OS=Homo sapiens OX=9606 GN=KIAA1328 PE=1 SV=1	1.19773	0.0403784	0.260305	1.39385
Q96C24	Synaptotagmin-like protein 4 OS=Homo sapiens OX=9606 GN=SYTL4 PE=1 SV=2	1.19757	0.0954215	0.260107	1.02035
Q08397	Lysyl oxidase homolog 1 OS=Homo sapiens OX=9606 GN=LOXL1 PE=1 SV=2	1.19715	0.00196925	0.259608	2.7057
Q9Y644	Beta-1,3-N-acetylglucosaminyltransferase radical fringe OS=Homo sapiens OX=9606 GN=RFNG PE=2 SV=3	1.19659	0.00112794	0.258929	2.94771
Q13794	Phorbol-12-myristate-13-acetate-induced protein 1 OS=Homo sapiens OX=9606 GN=PMAIP1 PE=1 SV=1	1.19596	0.00173506	0.258164	2.76069
Q14588	Zinc finger protein 234 OS=Homo sapiens OX=9606 GN=ZNF234 PE=2 SV=3	1.19583	0.019141	0.258014	1.71804
Q86XN8-3	Isoform of Q86XN8, Isoform 3 of RNA-binding protein MEX3D OS=Homo sapiens OX=9606 GN=MEX3D	1.19562	0.0180271	0.257762	1.74407
P25391	Laminin subunit alpha-1 OS=Homo sapiens OX=9606 GN=LAMA1 PE=1 SV=2	1.1956	0.00092129	0.257741	3.0356
P47895	Aldehyde dehydrogenase family 1 member A3 OS=Homo sapiens OX=9606 GN=ALDH1A3 PE=1 SV=2	1.19546	0.000285853	0.257568	3.54386
Q6UWP8	Suprabasin OS=Homo sapiens OX=9606 GN=SBSN PE=1 SV=2	1.19514	0.0952566	0.257181	1.0211
C9J977	Isoform of Q14188, Transcription factor Dp-2 (Fragment) OS=Homo sapiens OX=9606 GN=TFDP2 PE=1 SV=1	1.19486	0.0333653	0.256843	1.47671
Q9UJX6	Anaphase-promoting complex subunit 2 OS=Homo sapiens OX=9606 GN=ANAPC2 PE=1 SV=1	1.1948	0.0180139	0.256766	1.74439
P05121	Plasminogen activator inhibitor 1 OS=Homo sapiens OX=9606 GN=SERPINE1 PE=1 SV=1	1.19472	0.014942	0.256667	1.82559
Q5VTQ0	Tetratricopeptide repeat protein 39B OS=Homo sapiens OX=9606 GN=TTC39B PE=1 SV=4	1.1944	0.00391962	0.256291	2.40676
Q8TCU4	Centrosome-associated protein ALMS1 OS=Homo sapiens OX=9606 GN=ALMS1 PE=1 SV=4	1.19359	1.2528e-05	0.255306	4.90212
Q8IWE5	Pleckstrin homology domain-containing family M member 2 OS=Homo sapiens OX=9606 GN=PLEKHM2 PE=1 SV=2	1.19356	4.87724e-05	0.255269	4.31183
A0A590UJA6	Isoform of Q96NA8, t-SNARE domain-containing protein 1 (Fragment) OS=Homo sapiens OX=9606 GN=TSNARE1 PE=1 SV=1	1.19335	0.0144287	0.255014	1.84077
Q9UJ04	Testis-specific Y-encoded-like protein 4 OS=Homo sapiens OX=9606 GN=TSPYL4 PE=1 SV=2	1.1927	0.186413	0.254232	0.729525
Q9Y219	Protein jagged-2 OS=Homo sapiens OX=9606 GN=JAG2 PE=1 SV=3	1.19263	0.00532089	0.254152	2.27402
E9PJM3	Isoform of Q9UK99, F-box only protein 3 OS=Homo sapiens OX=9606 GN=FBXO3 PE=1 SV=1	1.19235	0.152547	0.253807	0.816595
O43567	E3 ubiquitin-protein ligase RNF13 OS=Homo sapiens OX=9606 GN=RNF13 PE=1 SV=1	1.19211	0.00223664	0.253516	2.6504
Q9UHK6	Alpha-methylacyl-CoA racemase OS=Homo sapiens OX=9606 GN=AMACR PE=1 SV=2	1.192	0.039682	0.253383	1.40141
O95382	Mitogen-activated protein kinase kinase kinase 6 OS=Homo sapiens OX=9606 GN=MAP3K6 PE=1 SV=3	1.19177	0.0820057	0.25311	1.08616
P01137	Transforming growth factor beta-1 proprotein OS=Homo sapiens OX=9606 GN=TGFB1 PE=1 SV=2	1.19158	0.000463159	0.25288	3.33427
Q9NZ71	Regulator of telomere elongation helicase 1 OS=Homo sapiens OX=9606 GN=RTEL1 PE=1 SV=2	1.19158	0.0184846	0.252873	1.73319
Q3KNS6-3	Isoform of Q3KNS6, Isoform 3 of Zinc finger protein 829 OS=Homo sapiens OX=9606 GN=ZNF829	1.19144	0.00204449	0.252709	2.68942
B4DPQ0	Isoform of P00736, Complement subcomponent C1r OS=Homo sapiens OX=9606 GN=C1R PE=1 SV=1	1.19136	0.000873453	0.252604	3.05876
Q5T011	KICSTOR complex protein SZT2 OS=Homo sapiens OX=9606 GN=SZT2 PE=1 SV=3	1.19122	1.89413e-05	0.252437	4.72259
Q8IV36	Protein HID1 OS=Homo sapiens OX=9606 GN=HID1 PE=1 SV=1	1.19094	0.000968395	0.252102	3.01395
P62937-2	Isoform of P62937, Isoform 2 of Peptidyl-prolyl cis-trans isomerase A OS=Homo sapiens OX=9606 GN=PPIA	1.19093	0.0029826	0.252092	2.5254
Q96BM9	ADP-ribosylation factor-like protein 8A OS=Homo sapiens OX=9606 GN=ARL8A PE=1 SV=1	1.19088	0.00188911	0.252025	2.72374
A0A096LNL6	Isoform of P46100, DNA helicase (Fragment) OS=Homo sapiens OX=9606 GN=ATRX PE=1 SV=1	1.19082	0.00300584	0.251961	2.52203
Q96MG8	Protein-L-isoaspartate O-methyltransferase domain-containing protein 1 OS=Homo sapiens OX=9606 GN=PCMTD1 PE=1 SV=2	1.19067	0.0542328	0.251777	1.26574
Q68DU8	BTB/POZ domain-containing protein KCTD16 OS=Homo sapiens OX=9606 GN=KCTD16 PE=1 SV=1	1.19062	0.000483856	0.251719	3.31528
Q9Y6M5	Zinc transporter 1 OS=Homo sapiens OX=9606 GN=SLC30A1 PE=1 SV=3	1.19059	2.00958e-05	0.25168	4.69689
P57052	Splicing regulator RBM11 OS=Homo sapiens OX=9606 GN=RBM11 PE=1 SV=1	1.19053	0.00305614	0.251598	2.51483
Q969K4	Ankyrin repeat and BTB/POZ domain-containing protein 1 OS=Homo sapiens OX=9606 GN=ABTB1 PE=1 SV=1	1.19007	0.0667628	0.251042	1.17547
Q9GZX5	Zinc finger protein 350 OS=Homo sapiens OX=9606 GN=ZNF350 PE=1 SV=3	1.18976	0.0214937	0.250672	1.66769
P43403	Tyrosine-protein kinase ZAP-70 OS=Homo sapiens OX=9606 GN=ZAP70 PE=1 SV=1	1.18968	0.000138784	0.250578	3.85766
Q9BZJ4	Probable mitochondrial glutathione transporter SLC25A39 OS=Homo sapiens OX=9606 GN=SLC25A39 PE=1 SV=2	1.18954	0.00398419	0.250404	2.39966
Q96I23	Protein preY, mitochondrial OS=Homo sapiens OX=9606 GN=PYURF PE=1 SV=1	1.1895	0.0574166	0.250351	1.24096
Q9UPZ3	BLOC-2 complex member HPS5 OS=Homo sapiens OX=9606 GN=HPS5 PE=1 SV=2	1.1882	0.0108582	0.248781	1.96424
O15539	Regulator of G-protein signaling 5 OS=Homo sapiens OX=9606 GN=RGS5 PE=1 SV=1	1.18812	0.00541371	0.248685	2.26651
Q6PK81	Zinc finger protein 773 OS=Homo sapiens OX=9606 GN=ZNF773 PE=1 SV=1	1.18784	0.024641	0.24834	1.60834
C9JVC9	Isoform of Q9NY47, Voltage-dependent calcium channel subunit alpha-2/delta-2 OS=Homo sapiens OX=9606 GN=CACNA2D2 PE=1 SV=1	1.18774	0.232873	0.248218	0.632881
Q68D86	Coiled-coil domain-containing protein 102B OS=Homo sapiens OX=9606 GN=CCDC102B PE=1 SV=4	1.18746	0.000536613	0.247879	3.27034
Q8TDY8	Immunoglobulin superfamily DCC subclass member 4 OS=Homo sapiens OX=9606 GN=IGDCC4 PE=1 SV=1	1.18736	0.00160574	0.247761	2.79433
Q9UJD0	Regulating synaptic membrane exocytosis protein 3 OS=Homo sapiens OX=9606 GN=RIMS3 PE=1 SV=1	1.18711	0.0025532	0.247455	2.59291
F8W6A0	Isoform of Q8NEY8, Periphilin-1 OS=Homo sapiens OX=9606 GN=PPHLN1 PE=1 SV=1	1.18698	0.0123851	0.247301	1.9071
Q7Z624	Calmodulin-lysine N-methyltransferase OS=Homo sapiens OX=9606 GN=CAMKMT PE=1 SV=2	1.18586	0.00264694	0.245932	2.57726
P0DPK5	Histone H3.X OS=Homo sapiens OX=9606 GN=H3Y2 PE=5 SV=1	1.18581	0.205685	0.245868	0.686797
E5RFU2	Isoform of P34913, Bifunctional epoxide hydrolase 2 OS=Homo sapiens OX=9606 GN=EPHX2 PE=1 SV=1	1.18575	9.76805e-05	0.245801	4.01019
Q8TBP5	Membrane protein FAM174A OS=Homo sapiens OX=9606 GN=FAM174A PE=1 SV=1	1.18567	7.56782e-05	0.245701	4.12103
Q8TF20	Zinc finger protein 721 OS=Homo sapiens OX=9606 GN=ZNF721 PE=1 SV=2	1.18514	0.0854125	0.245062	1.06848
Q96CG3	TRAF-interacting protein with FHA domain-containing protein A OS=Homo sapiens OX=9606 GN=TIFA PE=1 SV=1	1.18441	0.0937349	0.244165	1.0281
Q8N0X4	Citramalyl-CoA lyase, mitochondrial OS=Homo sapiens OX=9606 GN=CLYBL PE=1 SV=2	1.18435	0.106941	0.244101	0.970856
Q8TAP4	LIM domain only protein 3 OS=Homo sapiens OX=9606 GN=LMO3 PE=1 SV=1	1.18433	0.000327281	0.244065	3.48508
H0YBA1	Isoform of Q15154, Pericentriolar material 1 protein (Fragment) OS=Homo sapiens OX=9606 GN=PCM1 PE=1 SV=1	1.18425	0.00705321	0.243974	2.15161
Q69YL0	Protein NCBP2AS2 OS=Homo sapiens OX=9606 GN=NCBP2AS2 PE=1 SV=1	1.184	0.00721801	0.243671	2.14158
Q9HAP2	MLX-interacting protein OS=Homo sapiens OX=9606 GN=MLXIP PE=1 SV=2	1.18396	0.00385494	0.243617	2.41398
Q96HR9	Receptor expression-enhancing protein 6 OS=Homo sapiens OX=9606 GN=REEP6 PE=1 SV=2	1.18395	0.00237435	0.243608	2.62445
A0A0C4DFR4	Isoform of Q6P280, Zinc finger protein 529 OS=Homo sapiens OX=9606 GN=ZNF529 PE=1 SV=1	1.18374	0.018698	0.24335	1.7282
P22570	NADPH:adrenodoxin oxidoreductase, mitochondrial OS=Homo sapiens OX=9606 GN=FDXR PE=1 SV=3	1.18372	0.00304309	0.243326	2.51668
P49796	Regulator of G-protein signaling 3 OS=Homo sapiens OX=9606 GN=RGS3 PE=1 SV=2	1.18356	0.0862693	0.243138	1.06414
Q99650	Oncostatin-M-specific receptor subunit beta OS=Homo sapiens OX=9606 GN=OSMR PE=1 SV=1	1.18301	0.133451	0.242466	0.874679
Q969X0	RILP-like protein 2 OS=Homo sapiens OX=9606 GN=RILPL2 PE=1 SV=1	1.18282	0.00154971	0.242225	2.80975
Q9BS34	Zinc finger protein 670 OS=Homo sapiens OX=9606 GN=ZNF670 PE=1 SV=1	1.18243	0.602261	0.241752	0.220215
Q96NT5	Proton-coupled folate transporter OS=Homo sapiens OX=9606 GN=SLC46A1 PE=1 SV=1	1.18227	0.00162951	0.241561	2.78794
Q92902	BLOC-3 complex member HPS1 OS=Homo sapiens OX=9606 GN=HPS1 PE=1 SV=2	1.18219	0.00343152	0.241457	2.46451
P52736	Zinc finger protein 133 OS=Homo sapiens OX=9606 GN=ZNF133 PE=1 SV=2	1.18218	0.0511072	0.241445	1.29152
O43854	EGF-like repeat and discoidin I-like domain-containing protein 3 OS=Homo sapiens OX=9606 GN=EDIL3 PE=1 SV=1	1.18212	0.00297452	0.241375	2.52658
P42898	Methylenetetrahydrofolate reductase OS=Homo sapiens OX=9606 GN=MTHFR PE=1 SV=3	1.18187	0.00636441	0.241075	2.19624
P78543	Protein BTG2 OS=Homo sapiens OX=9606 GN=BTG2 PE=1 SV=1	1.18172	0.0169997	0.240894	1.76956
Q969M1	Mitochondrial import receptor subunit TOM40B OS=Homo sapiens OX=9606 GN=TOMM40L PE=1 SV=1	1.18143	0.00275542	0.240539	2.55981
O00478	Butyrophilin subfamily 3 member A3 OS=Homo sapiens OX=9606 GN=BTN3A3 PE=1 SV=1	1.18128	4.18815e-05	0.240355	4.37798
Q7LFX5	Carbohydrate sulfotransferase 15 OS=Homo sapiens OX=9606 GN=CHST15 PE=1 SV=1	1.18085	0.00225883	0.239823	2.64612
Q9H9E1	Ankyrin repeat family A protein 2 OS=Homo sapiens OX=9606 GN=ANKRA2 PE=1 SV=1	1.18059	0.00112941	0.239513	2.94715
Q9UL54	Serine/threonine-protein kinase TAO2 OS=Homo sapiens OX=9606 GN=TAOK2 PE=1 SV=2	1.18027	0.00146485	0.239119	2.83421
Q92819	Hyaluronan synthase 2 OS=Homo sapiens OX=9606 GN=HAS2 PE=1 SV=1	1.18008	0.000926363	0.238882	3.03322
Q9Y216	Myotubularin-related protein 7 OS=Homo sapiens OX=9606 GN=MTMR7 PE=1 SV=3	1.17976	0.00967458	0.238498	2.01437
Q9H808	Transducin-like enhancer protein 6 OS=Homo sapiens OX=9606 GN=TLE6 PE=1 SV=2	1.17925	0.00417879	0.237873	2.37895
Q8WXB4	Zinc finger protein 606 OS=Homo sapiens OX=9606 GN=ZNF606 PE=2 SV=1	1.17924	0.00348076	0.237857	2.45833
Q13405	39S ribosomal protein L49, mitochondrial OS=Homo sapiens OX=9606 GN=MRPL49 PE=1 SV=1	1.17921	0.00347656	0.237815	2.45885
Q8TBN0	Guanine nucleotide exchange factor for Rab-3A OS=Homo sapiens OX=9606 GN=RAB3IL1 PE=1 SV=1	1.17888	0.00118857	0.237423	2.92497
Q9NRU3	Metal transporter CNNM1 OS=Homo sapiens OX=9606 GN=CNNM1 PE=1 SV=3	1.17873	0.000743622	0.237228	3.12865
G3XA83	Isoform of Q9UBX8, Beta-1,4-galactosyltransferase OS=Homo sapiens OX=9606 GN=B4GALT6 PE=1 SV=1	1.17845	0.000665159	0.236891	3.17707
P02751-1	Isoform of P02751, Isoform 1 of Fibronectin OS=Homo sapiens OX=9606 GN=FN1	1.17831	0.239446	0.236714	0.620792
Q5T5Y3	Calmodulin-regulated spectrin-associated protein 1 OS=Homo sapiens OX=9606 GN=CAMSAP1 PE=1 SV=2	1.1783	3.42091e-05	0.236703	4.46586
O14524	Nuclear envelope integral membrane protein 1 OS=Homo sapiens OX=9606 GN=NEMP1 PE=1 SV=2	1.17785	0.000134099	0.236162	3.87257
A0A0C4DGQ1	Isoform of Q9BUG6, Zinc finger and SCAN domain-containing protein 5A OS=Homo sapiens OX=9606 GN=ZSCAN5A PE=1 SV=1	1.17744	0.0072396	0.23565	2.14029
Q9BS91	Probable UDP-sugar transporter protein SLC35A5 OS=Homo sapiens OX=9606 GN=SLC35A5 PE=1 SV=2	1.17733	0.00303444	0.235517	2.51792
P48436	Transcription factor SOX-9 OS=Homo sapiens OX=9606 GN=SOX9 PE=1 SV=1	1.17723	1.28844e-05	0.235392	4.88994
A0A6Q8PGH5	Isoform of Q5VWX1, KH domain-containing, RNA-binding, signal transduction-associated protein 2 OS=Homo sapiens OX=9606 GN=KHDRBS2 PE=1 SV=1	1.1772	0.0286002	0.235355	1.54363
Q96NE9	FERM domain-containing protein 6 OS=Homo sapiens OX=9606 GN=FRMD6 PE=1 SV=1	1.17718	0.000226699	0.235335	3.64455
F8W6N5	Isoform of Q3YBR2, Transforming growth factor beta regulator 1 OS=Homo sapiens OX=9606 GN=TBRG1 PE=1 SV=1	1.17711	0.065826	0.235244	1.1816
Q562R1	Beta-actin-like protein 2 OS=Homo sapiens OX=9606 GN=ACTBL2 PE=1 SV=2	1.17667	0.00623654	0.234709	2.20506
Q8TB40	(Lyso)-N-acylphosphatidylethanolamine lipase OS=Homo sapiens OX=9606 GN=ABHD4 PE=1 SV=1	1.17632	0.000682412	0.234282	3.16595
Q63HM1	Kynurenine formamidase OS=Homo sapiens OX=9606 GN=AFMID PE=1 SV=2	1.176	0.0659069	0.233884	1.18107
Q86V15	Zinc finger protein castor homolog 1 OS=Homo sapiens OX=9606 GN=CASZ1 PE=1 SV=4	1.17591	0.000865844	0.233772	3.06256
O60296	Trafficking kinesin-binding protein 2 OS=Homo sapiens OX=9606 GN=TRAK2 PE=1 SV=2	1.17581	0.00611398	0.233659	2.21368
Q92913-3	Isoform of Q92913, Isoform 3 of Fibroblast growth factor 13 OS=Homo sapiens OX=9606 GN=FGF13	1.17567	0.00428323	0.233477	2.36823
Q9BQ83	Structure-specific endonuclease subunit SLX1 OS=Homo sapiens OX=9606 GN=SLX1B PE=1 SV=1	1.17549	0.00805395	0.233258	2.09399
Q9NV66	S-adenosyl-L-methionine-dependent tRNA 4-demethylwyosine synthase TYW1 OS=Homo sapiens OX=9606 GN=TYW1 PE=2 SV=2	1.17479	0.000694122	0.232406	3.15856
Q96LZ7	Regulator of microtubule dynamics protein 2 OS=Homo sapiens OX=9606 GN=RMDN2 PE=1 SV=2	1.17448	0.00830492	0.232022	2.08066
Q86UZ6	Zinc finger and BTB domain-containing protein 46 OS=Homo sapiens OX=9606 GN=ZBTB46 PE=1 SV=2	1.17427	0.00247157	0.231769	2.60703
P20933	N(4)-(beta-N-acetylglucosaminyl)-L-asparaginase OS=Homo sapiens OX=9606 GN=AGA PE=1 SV=2	1.17426	0.0686122	0.231754	1.1636
Q9UGC6	Regulator of G-protein signaling 17 OS=Homo sapiens OX=9606 GN=RGS17 PE=1 SV=2	1.1741	0.00107541	0.231559	2.96843
P61129	Zinc finger CCCH domain-containing protein 6 OS=Homo sapiens OX=9606 GN=ZC3H6 PE=1 SV=2	1.17398	0.000623987	0.231404	3.20482
A0A494C120	Isoform of Q9HA38, Zinc finger matrin-type protein 3 OS=Homo sapiens OX=9606 GN=ZMAT3 PE=1 SV=1	1.17389	0.000523451	0.231299	3.28112
E9PBY3	Isoform of Q86SF2, N-acetylgalactosaminyltransferase 7 OS=Homo sapiens OX=9606 GN=GALNT7 PE=1 SV=1	1.17382	0.00631836	0.231205	2.1994
Q9UHB7	AF4/FMR2 family member 4 OS=Homo sapiens OX=9606 GN=AFF4 PE=1 SV=1	1.17364	0.00801424	0.230991	2.09614
O75509	Tumor necrosis factor receptor superfamily member 21 OS=Homo sapiens OX=9606 GN=TNFRSF21 PE=1 SV=1	1.17344	0.00356963	0.230738	2.44738
P09172	Dopamine beta-hydroxylase OS=Homo sapiens OX=9606 GN=DBH PE=1 SV=3	1.17341	0.000606878	0.230711	3.2169
Q9Y6P5-2	Isoform of Q9Y6P5, Isoform T1 of Sestrin-1 OS=Homo sapiens OX=9606 GN=SESN1	1.17335	9.42906e-05	0.230638	4.02553
P34925	Tyrosine-protein kinase RYK OS=Homo sapiens OX=9606 GN=RYK PE=1 SV=3	1.17319	0.00416201	0.230441	2.3807
Q9H6L4	Armadillo repeat-containing protein 7 OS=Homo sapiens OX=9606 GN=ARMC7 PE=1 SV=1	1.1728	0.0145217	0.229958	1.83798
E7ETY2	Isoform of Q13428, Treacle protein OS=Homo sapiens OX=9606 GN=TCOF1 PE=1 SV=1	1.17243	0.00138866	0.229507	2.8574
Q53T94	TATA box-binding protein-associated factor RNA polymerase I subunit B OS=Homo sapiens OX=9606 GN=TAF1B PE=1 SV=1	1.17212	0.00123964	0.229122	2.9067
Q8TB45	DEP domain-containing mTOR-interacting protein OS=Homo sapiens OX=9606 GN=DEPTOR PE=1 SV=2	1.17198	0.000362428	0.228953	3.44078
P22304	Iduronate 2-sulfatase OS=Homo sapiens OX=9606 GN=IDS PE=1 SV=1	1.17187	0.00272801	0.228818	2.56415
Q9BV23	Monoacylglycerol lipase ABHD6 OS=Homo sapiens OX=9606 GN=ABHD6 PE=1 SV=1	1.17181	0.000448877	0.228742	3.34787
Q96S99	Pleckstrin homology domain-containing family F member 1 OS=Homo sapiens OX=9606 GN=PLEKHF1 PE=1 SV=3	1.17163	0.01979	0.228519	1.70356
P55042	GTP-binding protein RAD OS=Homo sapiens OX=9606 GN=RRAD PE=1 SV=2	1.17156	0.00261417	0.228431	2.58267
Q4L235	Beta-alanine-activating enzyme OS=Homo sapiens OX=9606 GN=AASDH PE=1 SV=3	1.17143	0.00011248	0.228274	3.94893
Q5MCW4	Zinc finger protein 569 OS=Homo sapiens OX=9606 GN=ZNF569 PE=1 SV=1	1.17135	0.0555768	0.228178	1.25511
Q4KMQ1	Taperin OS=Homo sapiens OX=9606 GN=TPRN PE=1 SV=2	1.17124	0.025299	0.228038	1.5969
Q12882	Dihydropyrimidine dehydrogenase [NADP(+)] OS=Homo sapiens OX=9606 GN=DPYD PE=1 SV=2	1.17123	6.02396e-05	0.228018	4.22012
Q9BV81	ER membrane protein complex subunit 6 OS=Homo sapiens OX=9606 GN=EMC6 PE=1 SV=1	1.17119	0.000844101	0.227979	3.07361
Q8N300	Small vasohibin-binding protein OS=Homo sapiens OX=9606 GN=SVBP PE=1 SV=1	1.17116	0.00243257	0.227936	2.61393
O94811	Tubulin polymerization-promoting protein OS=Homo sapiens OX=9606 GN=TPPP PE=1 SV=1	1.17114	0.00184321	0.227915	2.73442
O15061	Synemin OS=Homo sapiens OX=9606 GN=SYNM PE=1 SV=3	1.17081	1.30677e-05	0.227512	4.8838
P18509	Pituitary adenylate cyclase-activating polypeptide OS=Homo sapiens OX=9606 GN=ADCYAP1 PE=1 SV=3	1.17056	0.00367512	0.227195	2.43473
Q8NCN2	Zinc finger and BTB domain-containing protein 34 OS=Homo sapiens OX=9606 GN=ZBTB34 PE=1 SV=4	1.17043	0.000237825	0.227035	3.62374
Q5TAP6	U3 small nucleolar RNA-associated protein 14 homolog C OS=Homo sapiens OX=9606 GN=UTP14C PE=1 SV=1	1.17037	0.00429395	0.226961	2.36714
Q6JQN1	Acyl-CoA dehydrogenase family member 10 OS=Homo sapiens OX=9606 GN=ACAD10 PE=1 SV=1	1.16976	0.00249247	0.226215	2.60337
P10075	Zinc finger protein GLI4 OS=Homo sapiens OX=9606 GN=GLI4 PE=1 SV=2	1.16976	0.128264	0.226214	0.891895
Q99595	Mitochondrial import inner membrane translocase subunit Tim17-A OS=Homo sapiens OX=9606 GN=TIMM17A PE=1 SV=1	1.16953	0.000189769	0.225929	3.72177
A1Z1Q3	ADP-ribose glycohydrolase MACROD2 OS=Homo sapiens OX=9606 GN=MACROD2 PE=1 SV=2	1.16949	0.0058976	0.225884	2.22932
O95271	Poly [ADP-ribose] polymerase tankyrase-1 OS=Homo sapiens OX=9606 GN=TNKS PE=1 SV=2	1.16944	0.00133946	0.225812	2.87307
Q6UXF1	Transmembrane protein 108 OS=Homo sapiens OX=9606 GN=TMEM108 PE=1 SV=2	1.16865	0.00217128	0.224845	2.66329
H3BNQ7	Isoform of P80404, 4-aminobutyrate aminotransferase, mitochondrial OS=Homo sapiens OX=9606 GN=ABAT PE=1 SV=1	1.16846	0.00015256	0.224614	3.81656
O75953	DnaJ homolog subfamily B member 5 OS=Homo sapiens OX=9606 GN=DNAJB5 PE=1 SV=1	1.16844	0.00217112	0.224584	2.66332
O60733	85/88 kDa calcium-independent phospholipase A2 OS=Homo sapiens OX=9606 GN=PLA2G6 PE=1 SV=2	1.16828	0.00322672	0.224382	2.49124
H7C3W8	Isoform of P42704, Leucine-rich PPR motif-containing protein, mitochondrial (Fragment) OS=Homo sapiens OX=9606 GN=LRPPRC PE=1 SV=2	1.1676	0.0434611	0.223542	1.3619
Q5FYB0	Arylsulfatase J OS=Homo sapiens OX=9606 GN=ARSJ PE=2 SV=1	1.16748	0.004081	0.223395	2.38923
Q9H8W4	Pleckstrin homology domain-containing family F member 2 OS=Homo sapiens OX=9606 GN=PLEKHF2 PE=1 SV=1	1.16746	0.000626241	0.223376	3.20326
Q5SVS4	Kidney mitochondrial carrier protein 1 OS=Homo sapiens OX=9606 GN=SLC25A30 PE=1 SV=1	1.16728	0.00822523	0.223145	2.08485
Q6P1K2	Polyamine-modulated factor 1 OS=Homo sapiens OX=9606 GN=PMF1 PE=1 SV=2	1.16701	0.0427486	0.222818	1.36908
O96015	Dynein axonemal light chain 4 OS=Homo sapiens OX=9606 GN=DNAL4 PE=1 SV=1	1.16699	0.0925712	0.222795	1.03352
C9JZ81	Isoform of P13010, X-ray repair cross-complementing protein 5 (Fragment) OS=Homo sapiens OX=9606 GN=XRCC5 PE=1 SV=1	1.16676	0.00975095	0.222511	2.01095
P01584	Interleukin-1 beta OS=Homo sapiens OX=9606 GN=IL1B PE=1 SV=2	1.16672	0.00710768	0.222454	2.14827
Q99801	Homeobox protein Nkx-3.1 OS=Homo sapiens OX=9606 GN=NKX3-1 PE=1 SV=2	1.16653	0.000587401	0.222224	3.23107
G8JL98	Isoform of Q13569, G/T mismatch-specific thymine DNA glycosylase OS=Homo sapiens OX=9606 GN=TDG PE=1 SV=1	1.16639	7.82718e-06	0.22205	5.10639
Q5CZA5	Zinc finger protein 805 OS=Homo sapiens OX=9606 GN=ZNF805 PE=2 SV=3	1.16621	0.226763	0.221822	0.644427
Q49AN0	Cryptochrome-2 OS=Homo sapiens OX=9606 GN=CRY2 PE=1 SV=2	1.16594	0.0951511	0.221489	1.02159
Q9NYJ7	Delta-like protein 3 OS=Homo sapiens OX=9606 GN=DLL3 PE=1 SV=1	1.16574	0.00634667	0.221246	2.19745
O43490	Prominin-1 OS=Homo sapiens OX=9606 GN=PROM1 PE=1 SV=1	1.16559	0.000406452	0.221055	3.39099
Q9H2X8	Interferon alpha-inducible protein 27-like protein 2 OS=Homo sapiens OX=9606 GN=IFI27L2 PE=2 SV=1	1.16532	0.00220101	0.220731	2.65738
O75425	Motile sperm domain-containing protein 3 OS=Homo sapiens OX=9606 GN=MOSPD3 PE=1 SV=1	1.16524	0.108295	0.220621	0.965391
Q13469	Nuclear factor of activated T-cells, cytoplasmic 2 OS=Homo sapiens OX=9606 GN=NFATC2 PE=1 SV=2	1.16514	0.0148616	0.2205	1.82793
Q96H86-2	Isoform of Q96H86, Isoform 2 of Zinc finger protein 764 OS=Homo sapiens OX=9606 GN=ZNF764	1.16487	0.00654477	0.220168	2.18411
A0A669KB35	Isoform of Q9UPT6, C-Jun-amino-terminal kinase-interacting protein 3 OS=Homo sapiens OX=9606 GN=MAPK8IP3 PE=1 SV=1	1.16469	0.00018049	0.219945	3.74355
Q9NQS3-3	Isoform of Q9NQS3, Isoform 3 of Nectin-3 OS=Homo sapiens OX=9606 GN=NECTIN3	1.16465	0.0147823	0.219899	1.83026
Q86T29	Zinc finger protein 605 OS=Homo sapiens OX=9606 GN=ZNF605 PE=2 SV=1	1.16462	0.0163568	0.219856	1.7863
A0AVI4	E3 ubiquitin-protein ligase TM129 OS=Homo sapiens OX=9606 GN=TMEM129 PE=1 SV=1	1.16429	0.0101784	0.219445	1.99232
P14373	Zinc finger protein RFP OS=Homo sapiens OX=9606 GN=TRIM27 PE=1 SV=1	1.16425	0.002114	0.219404	2.67489
Q9Y5E9	Protocadherin beta-14 OS=Homo sapiens OX=9606 GN=PCDHB14 PE=1 SV=1	1.16419	0.184973	0.219326	0.732891
Q9NXV2	BTB/POZ domain-containing protein KCTD5 OS=Homo sapiens OX=9606 GN=KCTD5 PE=1 SV=1	1.16413	0.00453327	0.219258	2.34359
A0A804HJA1	Isoform of P42704, Leucine-rich PPR motif-containing protein, mitochondrial (Fragment) OS=Homo sapiens OX=9606 GN=LRPPRC PE=1 SV=1	1.16405	0.0106623	0.219156	1.97215
Q8N1F8	Serine/threonine-protein kinase 11-interacting protein OS=Homo sapiens OX=9606 GN=STK11IP PE=1 SV=4	1.16387	0.000858826	0.218924	3.06609
Q66LE6	Serine/threonine-protein phosphatase 2A 55 kDa regulatory subunit B delta isoform OS=Homo sapiens OX=9606 GN=PPP2R2D PE=1 SV=1	1.16383	0.00155361	0.218875	2.80866
O14979-3	Isoform of O14979, Isoform 3 of Heterogeneous nuclear ribonucleoprotein D-like OS=Homo sapiens OX=9606 GN=HNRNPDL	1.1638	0.00473686	0.218845	2.32451
Q86TW2	AarF domain-containing protein kinase 1 OS=Homo sapiens OX=9606 GN=ADCK1 PE=1 SV=2	1.16319	0.000380618	0.218093	3.41951
H0YKR4	Isoform of Q9HA82, Ceramide synthase 4 (Fragment) OS=Homo sapiens OX=9606 GN=CERS4 PE=1 SV=1	1.16314	0.00153991	0.218024	2.81251
Q8TCT6	Signal peptide peptidase-like 3 OS=Homo sapiens OX=9606 GN=SPPL3 PE=1 SV=2	1.16291	0.00475277	0.217742	2.32305
Q8ND30	Liprin-beta-2 OS=Homo sapiens OX=9606 GN=PPFIBP2 PE=1 SV=3	1.1629	0.000495637	0.217733	3.30484
Q9UHI8	A disintegrin and metalloproteinase with thrombospondin motifs 1 OS=Homo sapiens OX=9606 GN=ADAMTS1 PE=1 SV=4	1.16282	0.00102775	0.217632	2.98811
A0A1B0GWG7	Isoform of Q3KR37, Protein Aster-B OS=Homo sapiens OX=9606 GN=GRAMD1B PE=1 SV=1	1.16269	0.00848392	0.217463	2.0714
Q9BYG0	Lactosylceramide 1,3-N-acetyl-beta-D-glucosaminyltransferase OS=Homo sapiens OX=9606 GN=B3GNT5 PE=1 SV=1	1.16252	0.00168494	0.217252	2.77341
Q9Y3P4	Rhomboid domain-containing protein 3 OS=Homo sapiens OX=9606 GN=RHBDD3 PE=2 SV=1	1.16226	0.00842683	0.216938	2.07434
Q8N3J3	Homologous recombination OB-fold protein OS=Homo sapiens OX=9606 GN=HROB PE=1 SV=1	1.16216	0.437374	0.216805	0.359147
Q8NI60	Atypical kinase COQ8A, mitochondrial OS=Homo sapiens OX=9606 GN=COQ8A PE=1 SV=1	1.16207	0.000318386	0.216696	3.49705
O75820	Zinc finger protein 189 OS=Homo sapiens OX=9606 GN=ZNF189 PE=1 SV=2	1.16203	0.0462548	0.216647	1.33484
Q5SZQ8	CUGBP Elav-like family member 3 OS=Homo sapiens OX=9606 GN=CELF3 PE=1 SV=1	1.16195	0.0375007	0.216549	1.42596
J3KPD3	Isoform of Q9Y580, RNA binding motif protein 7, isoform CRA_c OS=Homo sapiens OX=9606 GN=RBM7 PE=1 SV=1	1.16186	0.00885059	0.216433	2.05303
Q7L5Y6	DET1 homolog OS=Homo sapiens OX=9606 GN=DET1 PE=1 SV=2	1.16169	0.0014106	0.216228	2.8506
Q9UN67	Protocadherin beta-10 OS=Homo sapiens OX=9606 GN=PCDHB10 PE=1 SV=1	1.16154	5.30113e-05	0.216035	4.27563
Q76KP1	N-acetyl-beta-glucosaminyl-glycoprotein 4-beta-N-acetylgalactosaminyltransferase 1 OS=Homo sapiens OX=9606 GN=B4GALNT4 PE=1 SV=1	1.16127	0.000160731	0.215698	3.7939
A0A6Q8PHP0	Isoform of P49902, Cytosolic purine 5'-nucleotidase OS=Homo sapiens OX=9606 GN=NT5C2 PE=1 SV=1	1.16114	0.00564391	0.215539	2.24842
Q9UJC5	SH3 domain-binding glutamic acid-rich-like protein 2 OS=Homo sapiens OX=9606 GN=SH3BGRL2 PE=1 SV=2	1.16109	0.000386797	0.21548	3.41252
Q7L211	Protein ABHD13 OS=Homo sapiens OX=9606 GN=ABHD13 PE=2 SV=1	1.16091	0.000223263	0.215256	3.65118
P60059	Protein transport protein Sec61 subunit gamma OS=Homo sapiens OX=9606 GN=SEC61G PE=1 SV=1	1.16086	0.102004	0.215192	0.991383
O43763	T-cell leukemia homeobox protein 2 OS=Homo sapiens OX=9606 GN=TLX2 PE=1 SV=2	1.16063	0.00340594	0.214912	2.46776
O95503	Chromobox protein homolog 6 OS=Homo sapiens OX=9606 GN=CBX6 PE=1 SV=1	1.16035	0.00319379	0.214563	2.49569
Q9Y6V0	Protein piccolo OS=Homo sapiens OX=9606 GN=PCLO PE=1 SV=5	1.16021	0.00386651	0.21438	2.41268
Q99487	Platelet-activating factor acetylhydrolase 2, cytoplasmic OS=Homo sapiens OX=9606 GN=PAFAH2 PE=1 SV=1	1.1601	0.000164333	0.214246	3.78428
Q86V42	Protein FAM124A OS=Homo sapiens OX=9606 GN=FAM124A PE=1 SV=1	1.15984	0.065299	0.213931	1.18509
E7EN86	Isoform of P52747, Zinc finger protein 143 OS=Homo sapiens OX=9606 GN=ZNF143 PE=1 SV=1	1.15982	0.0823177	0.213901	1.08451
O76062	Delta(14)-sterol reductase TM7SF2 OS=Homo sapiens OX=9606 GN=TM7SF2 PE=1 SV=3	1.15981	0.000712733	0.213883	3.14707
O95841	Angiopoietin-related protein 1 OS=Homo sapiens OX=9606 GN=ANGPTL1 PE=2 SV=1	1.15951	0.00169218	0.21352	2.77155
A0A2R8YE98	Isoform of Q8N4S0, Coiled-coil domain-containing protein 82 OS=Homo sapiens OX=9606 GN=CCDC82 PE=1 SV=1	1.15929	0.00136534	0.21324	2.86476
Q9NP90	Ras-related protein Rab-9B OS=Homo sapiens OX=9606 GN=RAB9B PE=1 SV=1	1.15928	0.00707337	0.21323	2.15037
Q0GE19-1	Isoform of Q0GE19, Isoform 1 of Sodium/bile acid cotransporter 7 OS=Homo sapiens OX=9606 GN=SLC10A7	1.15913	0.0151989	0.213043	1.81819
A0A087WUV0	Zinc finger protein 2 OS=Homo sapiens OX=9606 PE=1 SV=1	1.15893	0.00509776	0.212797	2.29262
Q8TEJ3	E3 ubiquitin-protein ligase SH3RF3 OS=Homo sapiens OX=9606 GN=SH3RF3 PE=1 SV=2	1.15877	0.00102628	0.212591	2.98874
P53675	Clathrin heavy chain 2 OS=Homo sapiens OX=9606 GN=CLTCL1 PE=1 SV=2	1.15856	0.000231199	0.212338	3.63601
O95136	Sphingosine 1-phosphate receptor 2 OS=Homo sapiens OX=9606 GN=S1PR2 PE=1 SV=2	1.15844	0.020366	0.212186	1.69109
Q8TF72	Protein Shroom3 OS=Homo sapiens OX=9606 GN=SHROOM3 PE=1 SV=2	1.15838	0.000581399	0.212103	3.23553
Q96AP4	Zinc finger-containing ubiquitin peptidase 1 OS=Homo sapiens OX=9606 GN=ZUP1 PE=1 SV=1	1.15821	0.18386	0.211903	0.735514
Q6ZSZ6	Teashirt homolog 1 OS=Homo sapiens OX=9606 GN=TSHZ1 PE=1 SV=2	1.15818	0.00241555	0.211865	2.61698
P0CW24	Paraneoplastic antigen-like protein 6A OS=Homo sapiens OX=9606 GN=PNMA6A PE=1 SV=2	1.15811	0.00291112	0.21177	2.53594
P42680	Tyrosine-protein kinase Tec OS=Homo sapiens OX=9606 GN=TEC PE=1 SV=2	1.15806	0.0127903	0.21171	1.89312
Q86SJ2	Amphoterin-induced protein 2 OS=Homo sapiens OX=9606 GN=AMIGO2 PE=1 SV=1	1.15794	7.51039e-05	0.211561	4.12434
Q96BF6	Nucleus accumbens-associated protein 2 OS=Homo sapiens OX=9606 GN=NACC2 PE=1 SV=1	1.15761	0.000366687	0.211153	3.4357
Q8N1A6	UPF0462 protein C4orf33 OS=Homo sapiens OX=9606 GN=C4orf33 PE=1 SV=2	1.15761	0.00272543	0.211152	2.56457
P57737	Coronin-7 OS=Homo sapiens OX=9606 GN=CORO7 PE=1 SV=2	1.1576	0.000159475	0.211139	3.79731
Q9Y4L5	E3 ubiquitin-protein ligase RNF115 OS=Homo sapiens OX=9606 GN=RNF115 PE=1 SV=2	1.15753	0.0325327	0.211052	1.48768
Q16720-2	Isoform of Q16720, Isoform XA of Plasma membrane calcium-transporting ATPase 3 OS=Homo sapiens OX=9606 GN=ATP2B3	1.1569	6.24492e-05	0.210268	4.20447
Q6PI78	Transmembrane protein 65 OS=Homo sapiens OX=9606 GN=TMEM65 PE=1 SV=2	1.1569	0.00123236	0.210268	2.90926
P51688	N-sulphoglucosamine sulphohydrolase OS=Homo sapiens OX=9606 GN=SGSH PE=1 SV=1	1.15679	0.0976474	0.210128	1.01034
P51511	Matrix metalloproteinase-15 OS=Homo sapiens OX=9606 GN=MMP15 PE=1 SV=1	1.15677	0.000251048	0.210097	3.60024
Q5HYK9	Zinc finger protein 667 OS=Homo sapiens OX=9606 GN=ZNF667 PE=1 SV=2	1.15675	0.1877	0.210079	0.726536
Q9UJJ7	RNA pseudouridylate synthase domain-containing protein 1 OS=Homo sapiens OX=9606 GN=RPUSD1 PE=1 SV=1	1.15662	0.000165132	0.209914	3.78217
P41219	Peripherin OS=Homo sapiens OX=9606 GN=PRPH PE=1 SV=2	1.15623	3.28853e-05	0.209426	4.483
Q9NVA4	Transmembrane protein 184C OS=Homo sapiens OX=9606 GN=TMEM184C PE=1 SV=2	1.15618	0.00791525	0.209368	2.10154
Q86VZ6	Juxtaposed with another zinc finger protein 1 OS=Homo sapiens OX=9606 GN=JAZF1 PE=1 SV=2	1.15577	0.244023	0.208855	0.61257
Q3KP31	Zinc finger protein 791 OS=Homo sapiens OX=9606 GN=ZNF791 PE=1 SV=1	1.15555	0.0609388	0.208574	1.21511
A6NHQ2	rRNA/tRNA 2'-O-methyltransferase fibrillarin-like protein 1 OS=Homo sapiens OX=9606 GN=FBLL1 PE=3 SV=2	1.15547	0.0958984	0.208483	1.01819
H0YB56	Isoform of Q86UE4, Protein LYRIC (Fragment) OS=Homo sapiens OX=9606 GN=MTDH PE=1 SV=1	1.15509	0.0246948	0.208006	1.60739
A2RRD8	Zinc finger protein 320 OS=Homo sapiens OX=9606 GN=ZNF320 PE=1 SV=1	1.15502	0.000477376	0.207923	3.32114
Q9UHB4	NADPH-dependent diflavin oxidoreductase 1 OS=Homo sapiens OX=9606 GN=NDOR1 PE=1 SV=1	1.15492	0.0117937	0.207789	1.92835
Q9NRC8	NAD-dependent protein deacetylase sirtuin-7 OS=Homo sapiens OX=9606 GN=SIRT7 PE=1 SV=1	1.1549	0.00140875	0.207762	2.85117
Q14469	Transcription factor HES-1 OS=Homo sapiens OX=9606 GN=HES1 PE=1 SV=1	1.15487	0.0179429	0.207725	1.74611
P41219-2	Isoform of P41219, Isoform 2 of Peripherin OS=Homo sapiens OX=9606 GN=PRPH	1.15479	0.0233548	0.20763	1.63162
Q9ULD9	Zinc finger protein 608 OS=Homo sapiens OX=9606 GN=ZNF608 PE=1 SV=4	1.15474	0.00118401	0.207573	2.92665
A0A0A0MRY4	readthrough, Spermatogenesis-associated protein 13 OS=Homo sapiens OX=9606 PE=4 SV=1	1.15474	0.000588468	0.20757	3.23028
Q9BY76	Angiopoietin-related protein 4 OS=Homo sapiens OX=9606 GN=ANGPTL4 PE=1 SV=2	1.15463	0.00735957	0.207429	2.13315
Q13164	Mitogen-activated protein kinase 7 OS=Homo sapiens OX=9606 GN=MAPK7 PE=1 SV=2	1.15463	0.0015754	0.207427	2.80261
Q9BR11	Zinc finger SWIM domain-containing protein 1 OS=Homo sapiens OX=9606 GN=ZSWIM1 PE=2 SV=2	1.1545	0.069847	0.207262	1.15585
Q155Q3	Dixin OS=Homo sapiens OX=9606 GN=DIXDC1 PE=1 SV=2	1.15423	0.0224597	0.206925	1.6486
Q6IQ26	DENN domain-containing protein 5A OS=Homo sapiens OX=9606 GN=DENND5A PE=1 SV=2	1.15411	0.0670688	0.206785	1.17348
P49761-1	Isoform of P49761, Isoform 1 of Dual specificity protein kinase CLK3 OS=Homo sapiens OX=9606 GN=CLK3	1.15372	0.00108869	0.206297	2.9631
P49789	Bis(5'-adenosyl)-triphosphatase OS=Homo sapiens OX=9606 GN=FHIT PE=1 SV=3	1.15367	0.00543238	0.206225	2.26501
Q9Y2F5	Little elongation complex subunit 1 OS=Homo sapiens OX=9606 GN=ICE1 PE=1 SV=5	1.15364	0.00411502	0.206191	2.38563
A0A5F9ZHM9	Isoform of Q9UQM7, Calcium/calmodulin-dependent protein kinase OS=Homo sapiens OX=9606 GN=CAMK2A PE=1 SV=1	1.15363	0.00159116	0.206184	2.79829
A0A8I5KXP5	Isoform of Q5SNV9, Uncharacterized protein C1orf167 OS=Homo sapiens OX=9606 GN=C1orf167 PE=1 SV=1	1.15354	0.0759615	0.206073	1.11941
P02458	Collagen alpha-1(II) chain OS=Homo sapiens OX=9606 GN=COL2A1 PE=1 SV=3	1.15344	0.00423385	0.205941	2.37326
Q16635	Tafazzin OS=Homo sapiens OX=9606 GN=TAFAZZIN PE=1 SV=2	1.1532	0.080279	0.205641	1.0954
A0A8I5KQ30	Isoform of Q8N6S5, ADP-ribosylation factor-like protein 6-interacting protein 6 OS=Homo sapiens OX=9606 GN=ARL6IP6 PE=1 SV=1	1.15319	0.0391282	0.205635	1.40751
Q9Y4F4	TOG array regulator of axonemal microtubules protein 1 OS=Homo sapiens OX=9606 GN=TOGARAM1 PE=1 SV=4	1.15309	0.00578077	0.205499	2.23801
Q9ULD0	2-oxoglutarate dehydrogenase-like, mitochondrial OS=Homo sapiens OX=9606 GN=OGDHL PE=1 SV=3	1.15307	5.17144e-05	0.205474	4.28639
Q00987	E3 ubiquitin-protein ligase Mdm2 OS=Homo sapiens OX=9606 GN=MDM2 PE=1 SV=1	1.15304	0.0155756	0.205443	1.80756
Q7KZN9	Cytochrome c oxidase assembly protein COX15 homolog OS=Homo sapiens OX=9606 GN=COX15 PE=1 SV=1	1.15291	0.00341779	0.205282	2.46625
Q5BJD5	Transmembrane protein 41B OS=Homo sapiens OX=9606 GN=TMEM41B PE=1 SV=1	1.15289	0.144496	0.205259	0.840145
A6NMQ3	Isoform of O43768, Alpha-endosulfine OS=Homo sapiens OX=9606 GN=ENSA PE=1 SV=2	1.15276	0.0417967	0.205089	1.37886
Q86YJ7	Ankyrin repeat domain-containing protein 13B OS=Homo sapiens OX=9606 GN=ANKRD13B PE=1 SV=4	1.15274	0.174418	0.205069	0.758408
Q96MH6	Transmembrane protein 68 OS=Homo sapiens OX=9606 GN=TMEM68 PE=2 SV=2	1.15271	0.00860421	0.20503	2.06529
H0YHP1	Isoform of Q96K12, Fatty acyl-CoA reductase OS=Homo sapiens OX=9606 GN=FAR2 PE=1 SV=2	1.15254	0.000974433	0.204822	3.01125
H3BTF5	Isoform of Q9BUU2, Methyltransferase-like protein 22 OS=Homo sapiens OX=9606 GN=METTL22 PE=1 SV=1	1.15237	0.000604828	0.204603	3.21837
Q99435	Protein kinase C-binding protein NELL2 OS=Homo sapiens OX=9606 GN=NELL2 PE=1 SV=1	1.15233	4.63812e-05	0.204554	4.33366
B7Z5F4	Isoform of P43268, ETS translocation variant 4 OS=Homo sapiens OX=9606 GN=ETV4 PE=1 SV=1	1.15221	0.00131005	0.204405	2.88271
Q8NDZ6	Transmembrane protein 161B OS=Homo sapiens OX=9606 GN=TMEM161B PE=2 SV=1	1.15209	0.0359209	0.20426	1.44465
Q9GZR5	Elongation of very long chain fatty acids protein 4 OS=Homo sapiens OX=9606 GN=ELOVL4 PE=1 SV=1	1.15207	0.0276974	0.204229	1.55756
Q96CX6	Leucine-rich repeat-containing protein 58 OS=Homo sapiens OX=9606 GN=LRRC58 PE=1 SV=2	1.15183	0.00162118	0.203926	2.79017
H0YLW6	Isoform of Q7M4L6, SH2 domain-containing adapter protein F OS=Homo sapiens OX=9606 GN=SHF PE=1 SV=1	1.15168	0.00841758	0.203746	2.07481
O95248-5	Isoform of O95248, Isoform 5 of Myotubularin-related protein 5 OS=Homo sapiens OX=9606 GN=SBF1	1.15155	0.00190569	0.203576	2.71995
E9PJZ3	Isoform of P17097, Zinc finger protein 7 OS=Homo sapiens OX=9606 GN=ZNF7 PE=1 SV=2	1.15154	0.0150653	0.203571	1.82202
P00966	Argininosuccinate synthase OS=Homo sapiens OX=9606 GN=ASS1 PE=1 SV=2	1.15151	0.000294212	0.203524	3.53134
E9PHX8	Isoform of Q12866, Receptor protein-tyrosine kinase OS=Homo sapiens OX=9606 GN=MERTK PE=1 SV=1	1.15119	0.0583388	0.203131	1.23404
Q86SE5	RNA-binding Raly-like protein OS=Homo sapiens OX=9606 GN=RALYL PE=1 SV=2	1.15114	0.000125856	0.203067	3.90013
P13796	Plastin-2 OS=Homo sapiens OX=9606 GN=LCP1 PE=1 SV=6	1.15112	0.00044232	0.203033	3.35426
Q7KYR7	Butyrophilin subfamily 2 member A1 OS=Homo sapiens OX=9606 GN=BTN2A1 PE=1 SV=3	1.1509	0.00361057	0.202759	2.44242
Q9UHC1	DNA mismatch repair protein Mlh3 OS=Homo sapiens OX=9606 GN=MLH3 PE=1 SV=3	1.15076	0.000388124	0.202586	3.41103
Q96GI7	Protein FAM89A OS=Homo sapiens OX=9606 GN=FAM89A PE=1 SV=1	1.15073	0.0474121	0.202551	1.32411
Q15012	Lysosomal-associated transmembrane protein 4A OS=Homo sapiens OX=9606 GN=LAPTM4A PE=1 SV=1	1.1507	0.0884157	0.202513	1.05347
Q9Y397	Palmitoyltransferase ZDHHC9 OS=Homo sapiens OX=9606 GN=ZDHHC9 PE=1 SV=2	1.1506	0.00136995	0.202382	2.8633
O15034	RIMS-binding protein 2 OS=Homo sapiens OX=9606 GN=RIMBP2 PE=1 SV=3	1.15049	0.00145548	0.202243	2.83699
J3KP26	Isoform of Q86W74, Ankyrin repeat domain-containing protein 46 (Fragment) OS=Homo sapiens OX=9606 GN=ANKRD46 PE=1 SV=1	1.1504	0.00273854	0.202136	2.56248
Q70CQ3	Ubiquitin carboxyl-terminal hydrolase 30 OS=Homo sapiens OX=9606 GN=USP30 PE=1 SV=1	1.1503	0.00612774	0.202008	2.2127
P05412	Transcription factor Jun OS=Homo sapiens OX=9606 GN=JUN PE=1 SV=2	1.15027	0.00494665	0.201978	2.30569
Q9BTV6	Diphthine methyltransferase OS=Homo sapiens OX=9606 GN=DPH7 PE=1 SV=2	1.15016	0.00989522	0.201832	2.00457
Q9BUE0	Mediator of RNA polymerase II transcription subunit 18 OS=Homo sapiens OX=9606 GN=MED18 PE=1 SV=1	1.15014	0.00924372	0.201811	2.03415
Q6XYB7	Transcription factor LBX2 OS=Homo sapiens OX=9606 GN=LBX2 PE=1 SV=1	1.15011	0.0013914	0.201766	2.85655
P11801	Serine/threonine-protein kinase H1 OS=Homo sapiens OX=9606 GN=PSKH1 PE=1 SV=4	1.14989	0.0114871	0.20149	1.93979
Q70EL2	Ubiquitin carboxyl-terminal hydrolase 45 OS=Homo sapiens OX=9606 GN=USP45 PE=1 SV=3	1.14971	0.000635487	0.201273	3.19689
Q8IUC8	Polypeptide N-acetylgalactosaminyltransferase 13 OS=Homo sapiens OX=9606 GN=GALNT13 PE=1 SV=2	1.14961	0.00309801	0.201142	2.50892
Q5VST6	Alpha/beta hydrolase domain-containing protein 17B OS=Homo sapiens OX=9606 GN=ABHD17B PE=1 SV=1	1.14949	0.000485872	0.20099	3.31348
C9JPG5	Isoform of Q13275, Semaphorin-3F OS=Homo sapiens OX=9606 GN=SEMA3F PE=1 SV=1	1.14944	0.00333827	0.200928	2.47648
P17081	Rho-related GTP-binding protein RhoQ OS=Homo sapiens OX=9606 GN=RHOQ PE=1 SV=2	1.14931	0.00150932	0.200767	2.82122
Q9NXG6	Transmembrane prolyl 4-hydroxylase OS=Homo sapiens OX=9606 GN=P4HTM PE=1 SV=2	1.14903	0.000204567	0.20042	3.68917
Q68CP4	Heparan-alpha-glucosaminide N-acetyltransferase OS=Homo sapiens OX=9606 GN=HGSNAT PE=1 SV=2	1.14902	0.0129232	0.200404	1.88863
Q9P1Y5	Calmodulin-regulated spectrin-associated protein 3 OS=Homo sapiens OX=9606 GN=CAMSAP3 PE=1 SV=2	1.14896	0.000273511	0.200331	3.56303
O43405	Cochlin OS=Homo sapiens OX=9606 GN=COCH PE=1 SV=1	1.14896	0.323156	0.200324	0.490587
P27144	Adenylate kinase 4, mitochondrial OS=Homo sapiens OX=9606 GN=AK4 PE=1 SV=1	1.14883	0.00107852	0.200169	2.96717
O15535	Zinc finger and SCAN domain-containing protein 9 OS=Homo sapiens OX=9606 GN=ZSCAN9 PE=1 SV=1	1.14869	7.98096e-05	0.199985	4.09794
Q8WYN0	Cysteine protease ATG4A OS=Homo sapiens OX=9606 GN=ATG4A PE=1 SV=1	1.14865	0.00138999	0.199942	2.85699
Q8IX15	Homeobox and leucine zipper protein Homez OS=Homo sapiens OX=9606 GN=HOMEZ PE=1 SV=2	1.14865	0.0973317	0.199935	1.01175
P21579	Synaptotagmin-1 OS=Homo sapiens OX=9606 GN=SYT1 PE=1 SV=1	1.14855	0.00226283	0.199809	2.64535
P17275	Transcription factor JunB OS=Homo sapiens OX=9606 GN=JUNB PE=1 SV=1	1.14849	9.44064e-05	0.199744	4.025
P03886	NADH-ubiquinone oxidoreductase chain 1 OS=Homo sapiens OX=9606 GN=MT-ND1 PE=1 SV=1	1.14829	0.000781659	0.19949	3.10698
P98182	Zinc finger protein 200 OS=Homo sapiens OX=9606 GN=ZNF200 PE=1 SV=2	1.14819	0.158882	0.199355	0.798926
E7EW39	Isoform of Q7Z2H8, Proton-coupled amino acid transporter 1 OS=Homo sapiens OX=9606 GN=SLC36A1 PE=1 SV=1	1.14818	0.000574604	0.199347	3.24063
A0A590UJL8	Isoform of Q5TEC6, Histone H3-7 (Fragment) OS=Homo sapiens OX=9606 GN=H3-7 PE=1 SV=1	1.14814	0.00992322	0.199296	2.00335
Q8IXM3	39S ribosomal protein L41, mitochondrial OS=Homo sapiens OX=9606 GN=MRPL41 PE=1 SV=1	1.14808	0.0169409	0.199222	1.77106
F8U8C0	Isoform of O00220, Tumor necrosis factor receptor superfamily member 10A OS=Homo sapiens OX=9606 GN=TNFRSF10A PE=1 SV=1	1.14804	0.0052227	0.199167	2.28211
Q9UQ49	Sialidase-3 OS=Homo sapiens OX=9606 GN=NEU3 PE=1 SV=1	1.14793	0.00811608	0.199031	2.09065
H3BQZ6	Isoform of Q9BSW7, Synaptotagmin-17 OS=Homo sapiens OX=9606 GN=SYT17 PE=1 SV=2	1.14789	0.0184116	0.198987	1.73491
H7C0N4	Isoform of Q15637, Splicing factor 1 (Fragment) OS=Homo sapiens OX=9606 GN=SF1 PE=1 SV=1	1.14781	0.017073	0.198884	1.76769
Q8IZD0	Sterile alpha motif domain-containing protein 14 OS=Homo sapiens OX=9606 GN=SAMD14 PE=2 SV=2	1.14778	0.0193332	0.19884	1.7137
Q9H5K3	Protein O-mannose kinase OS=Homo sapiens OX=9606 GN=POMK PE=1 SV=1	1.14774	0.00444565	0.1988	2.35206
Q9BTV7	CDK5 and ABL1 enzyme substrate 2 OS=Homo sapiens OX=9606 GN=CABLES2 PE=1 SV=3	1.1476	0.0323256	0.198618	1.49045
P28715	DNA excision repair protein ERCC-5 OS=Homo sapiens OX=9606 GN=ERCC5 PE=1 SV=3	1.14744	0.00318742	0.198413	2.49656
P17152	Transmembrane protein 11, mitochondrial OS=Homo sapiens OX=9606 GN=TMEM11 PE=1 SV=1	1.14734	0.0276711	0.198291	1.55797
Q96BV0	Zinc finger protein 775 OS=Homo sapiens OX=9606 GN=ZNF775 PE=1 SV=2	1.14719	0.00362463	0.198106	2.44074
Q92800	Histone-lysine N-methyltransferase EZH1 OS=Homo sapiens OX=9606 GN=EZH1 PE=1 SV=2	1.14718	0.00606031	0.198093	2.21751
Q8NFZ4	Neuroligin-2 OS=Homo sapiens OX=9606 GN=NLGN2 PE=1 SV=1	1.14713	0.0179611	0.198023	1.74567
P10092	Calcitonin gene-related peptide 2 OS=Homo sapiens OX=9606 GN=CALCB PE=1 SV=1	1.14712	0.161249	0.19802	0.792502
A0A087WWZ6	Isoform of Q9NQV5, PR domain-containing protein 11 OS=Homo sapiens OX=9606 GN=PRDM11 PE=1 SV=1	1.14702	0.0108946	0.19789	1.96279
Q6ZN30	Zinc finger protein basonuclin-2 OS=Homo sapiens OX=9606 GN=BNC2 PE=1 SV=1	1.14699	0.000558123	0.19785	3.25327
Q6IQ55	Tau-tubulin kinase 2 OS=Homo sapiens OX=9606 GN=TTBK2 PE=1 SV=2	1.14685	0.00831796	0.197678	2.07998
Q96C28	Zinc finger protein 707 OS=Homo sapiens OX=9606 GN=ZNF707 PE=1 SV=2	1.14673	0.00331027	0.197529	2.48014
P08574	Cytochrome c1, heme protein, mitochondrial OS=Homo sapiens OX=9606 GN=CYC1 PE=1 SV=3	1.14661	0.00188148	0.197376	2.7255
Q9NXG0	Centlein OS=Homo sapiens OX=9606 GN=CNTLN PE=1 SV=6	1.14651	0.0173782	0.197255	1.76
Q99576	TSC22 domain family protein 3 OS=Homo sapiens OX=9606 GN=TSC22D3 PE=1 SV=2	1.14629	0.0102263	0.196973	1.99028
Q69YI7	Nuclear apoptosis-inducing factor 1 OS=Homo sapiens OX=9606 GN=NAIF1 PE=1 SV=1	1.1462	0.0029367	0.196854	2.53214
M0R2B3	Isoform of Q9H6X5, Uncharacterized protein C19orf44 OS=Homo sapiens OX=9606 GN=C19orf44 PE=1 SV=1	1.14587	0.00411872	0.196439	2.38524
Q96D09	G-protein coupled receptor-associated sorting protein 2 OS=Homo sapiens OX=9606 GN=GPRASP2 PE=1 SV=1	1.14577	0.000529106	0.196315	3.27646
Q96PX1	E3 ubiquitin ligase RNF157 OS=Homo sapiens OX=9606 GN=RNF157 PE=1 SV=3	1.14569	0.00627679	0.196215	2.20226
Q8WTW4	GATOR complex protein NPRL2 OS=Homo sapiens OX=9606 GN=NPRL2 PE=1 SV=2	1.14567	0.00291931	0.196187	2.53472
A0A3B3ISS6	Isoform of Q14956, Transmembrane glycoprotein NMB OS=Homo sapiens OX=9606 GN=GPNMB PE=1 SV=1	1.1456	0.0477663	0.196101	1.32088
Q8N1Q1	Carbonic anhydrase 13 OS=Homo sapiens OX=9606 GN=CA13 PE=1 SV=1	1.14558	0.00330714	0.196084	2.48055
A0A804HIJ5	Isoform of Q8TC05, Nuclear protein MDM1 OS=Homo sapiens OX=9606 GN=MDM1 PE=1 SV=1	1.14554	0.11503	0.196031	0.93919
Q8N3J6	Cell adhesion molecule 2 OS=Homo sapiens OX=9606 GN=CADM2 PE=2 SV=1	1.14532	9.27128e-05	0.195755	4.03286
Q0P6D6	Coiled-coil domain-containing protein 15 OS=Homo sapiens OX=9606 GN=CCDC15 PE=2 SV=2	1.14531	0.0124442	0.195736	1.90503
Q9HCL0	Protocadherin-18 OS=Homo sapiens OX=9606 GN=PCDH18 PE=1 SV=3	1.14524	6.02879e-05	0.195654	4.21977
Q9NVM1	Protein eva-1 homolog B OS=Homo sapiens OX=9606 GN=EVA1B PE=1 SV=1	1.14516	0.0342514	0.195552	1.46532
Q1L5Z9	LON peptidase N-terminal domain and RING finger protein 2 OS=Homo sapiens OX=9606 GN=LONRF2 PE=1 SV=3	1.14513	0.0005712	0.195511	3.24321
Q9BZM4	UL16-binding protein 3 OS=Homo sapiens OX=9606 GN=ULBP3 PE=1 SV=1	1.14501	0.017831	0.195356	1.74882
Q86WZ6	Zinc finger protein 227 OS=Homo sapiens OX=9606 GN=ZNF227 PE=1 SV=1	1.14497	1.55386e-07	0.19531	6.80859
Q96DC8	Enoyl-CoA hydratase domain-containing protein 3, mitochondrial OS=Homo sapiens OX=9606 GN=ECHDC3 PE=1 SV=2	1.1449	0.0100441	0.195225	1.99809
Q8WV74	Mitochondrial coenzyme A diphosphatase NUDT8 OS=Homo sapiens OX=9606 GN=NUDT8 PE=1 SV=2	1.14484	0.0337198	0.195141	1.47212
O75911	Short-chain dehydrogenase/reductase 3 OS=Homo sapiens OX=9606 GN=DHRS3 PE=1 SV=2	1.14481	0.00275892	0.195103	2.55926
Q99698	Lysosomal-trafficking regulator OS=Homo sapiens OX=9606 GN=LYST PE=1 SV=3	1.14476	0.0144344	0.195046	1.8406
Q9BYG4	Partitioning defective 6 homolog gamma OS=Homo sapiens OX=9606 GN=PARD6G PE=1 SV=1	1.14473	0.00118735	0.195006	2.92542
Q6AW86	Zinc finger protein 324B OS=Homo sapiens OX=9606 GN=ZNF324B PE=1 SV=1	1.14466	0.0582522	0.194913	1.23469
Q9Y3A0	Ubiquinone biosynthesis protein COQ4 homolog, mitochondrial OS=Homo sapiens OX=9606 GN=COQ4 PE=1 SV=3	1.14454	0.000410212	0.194763	3.38699
J3KPG9	Isoform of Q9Y600, Cysteine sulfinic acid decarboxylase (Fragment) OS=Homo sapiens OX=9606 GN=CSAD PE=1 SV=1	1.14445	0.101044	0.194653	0.99549
Q9UDY4	DnaJ homolog subfamily B member 4 OS=Homo sapiens OX=9606 GN=DNAJB4 PE=1 SV=1	1.14435	0.00497793	0.194524	2.30295
Q7Z4F1	Low-density lipoprotein receptor-related protein 10 OS=Homo sapiens OX=9606 GN=LRP10 PE=1 SV=2	1.14431	0.00629123	0.194482	2.20126
Q8TDY2	RB1-inducible coiled-coil protein 1 OS=Homo sapiens OX=9606 GN=RB1CC1 PE=1 SV=3	1.1443	0.00013797	0.194466	3.86021
B5MC20	Isoform of P0C870, Bifunctional peptidase and (3S)-lysyl hydroxylase JMJD7 OS=Homo sapiens OX=9606 GN=JMJD7 PE=1 SV=1	1.14425	0.000962906	0.194397	3.01642
P35354	Prostaglandin G/H synthase 2 OS=Homo sapiens OX=9606 GN=PTGS2 PE=1 SV=2	1.14421	0.00605391	0.194351	2.21796
Q9BSW2	EF-hand calcium-binding domain-containing protein 4B OS=Homo sapiens OX=9606 GN=CRACR2A PE=1 SV=2	1.14408	0.00432619	0.194191	2.36389
A0A0J9YYI4	Isoform of Q86VE9, Serine incorporator 5 OS=Homo sapiens OX=9606 GN=SERINC5 PE=1 SV=1	1.14401	0.00164252	0.194102	2.78449
Q96CD0	F-box/LRR-repeat protein 8 OS=Homo sapiens OX=9606 GN=FBXL8 PE=1 SV=1	1.14401	0.00037552	0.194094	3.42537
Q08ER8	Zinc finger protein 543 OS=Homo sapiens OX=9606 GN=ZNF543 PE=1 SV=3	1.14398	0.187443	0.19406	0.72713
H0Y5N9	Isoform of Q99715, Collagen alpha-1(XII) chain (Fragment) OS=Homo sapiens OX=9606 GN=COL12A1 PE=1 SV=1	1.14395	0.0513667	0.194029	1.28932
A0A1X7SBS4	Isoform of Q99594, Transcriptional enhancer factor TEF-5 OS=Homo sapiens OX=9606 GN=TEAD3 PE=1 SV=1	1.14392	9.27414e-05	0.193992	4.03273
F8WCD0	Isoform of Q8NC42, E3 ubiquitin-protein ligase RNF149 OS=Homo sapiens OX=9606 GN=RNF149 PE=1 SV=1	1.14391	0.00028764	0.193973	3.54115
Q96JN8	Neuralized-like protein 4 OS=Homo sapiens OX=9606 GN=NEURL4 PE=1 SV=2	1.14374	0.000107374	0.193759	3.9691
Q9H6P5	Threonine aspartase 1 OS=Homo sapiens OX=9606 GN=TASP1 PE=1 SV=1	1.14372	0.0159497	0.193738	1.79725
P08183	ATP-dependent translocase ABCB1 OS=Homo sapiens OX=9606 GN=ABCB1 PE=1 SV=3	1.14362	6.93771e-06	0.193613	5.15878
P02792	Ferritin light chain OS=Homo sapiens OX=9606 GN=FTL PE=1 SV=2	1.1436	0.0186932	0.193586	1.72832
Q10587	Thyrotroph embryonic factor OS=Homo sapiens OX=9606 GN=TEF PE=1 SV=3	1.14359	0.00377215	0.193568	2.42341
Q14699	Raftlin OS=Homo sapiens OX=9606 GN=RFTN1 PE=1 SV=4	1.14358	0.000123728	0.193562	3.90753
P35914	Hydroxymethylglutaryl-CoA lyase, mitochondrial OS=Homo sapiens OX=9606 GN=HMGCL PE=1 SV=2	1.14354	0.000896528	0.193503	3.04744
P00156	Cytochrome b OS=Homo sapiens OX=9606 GN=MT-CYB PE=1 SV=2	1.14346	0.121253	0.1934	0.916308
O00451	GDNF family receptor alpha-2 OS=Homo sapiens OX=9606 GN=GFRA2 PE=1 SV=2	1.14334	0.00475587	0.193253	2.32277
Q9NRA2	Sialin OS=Homo sapiens OX=9606 GN=SLC17A5 PE=1 SV=2	1.14334	0.00089871	0.193249	3.04638
Q8NEK5	Zinc finger protein 548 OS=Homo sapiens OX=9606 GN=ZNF548 PE=1 SV=2	1.14333	0.00103955	0.193236	2.98315
Q17RY0	Cytoplasmic polyadenylation element-binding protein 4 OS=Homo sapiens OX=9606 GN=CPEB4 PE=1 SV=1	1.14323	0.00476435	0.193116	2.322
Q9ULR3	Protein phosphatase 1H OS=Homo sapiens OX=9606 GN=PPM1H PE=1 SV=2	1.14314	0.0120536	0.193003	1.91888
Q9H8G1	Zinc finger protein 430 OS=Homo sapiens OX=9606 GN=ZNF430 PE=1 SV=3	1.14296	0.039042	0.192769	1.40847
P34059	N-acetylgalactosamine-6-sulfatase OS=Homo sapiens OX=9606 GN=GALNS PE=1 SV=1	1.14274	0.00181115	0.192497	2.74204
O95822	Malonyl-CoA decarboxylase, mitochondrial OS=Homo sapiens OX=9606 GN=MLYCD PE=1 SV=3	1.14261	8.1262e-06	0.192329	5.09011
Q7L1W4	Volume-regulated anion channel subunit LRRC8D OS=Homo sapiens OX=9606 GN=LRRC8D PE=1 SV=1	1.14243	0.00189334	0.192104	2.72277
Q9UIY3	RWD domain-containing protein 2A OS=Homo sapiens OX=9606 GN=RWDD2A PE=1 SV=1	1.14241	0.00161314	0.192075	2.79233
H7C4U4	Isoform of Q5SQH8, Uncharacterized protein C6orf136 (Fragment) OS=Homo sapiens OX=9606 GN=C6orf136 PE=1 SV=1	1.14223	0.00893478	0.191856	2.04892
A0A0J9YY72	Isoform of Q5HYW2, NHS-like protein 2 OS=Homo sapiens OX=9606 GN=NHSL2 PE=1 SV=1	1.14221	0.0545478	0.191827	1.26322
Q9Y6U3	Scinderin OS=Homo sapiens OX=9606 GN=SCIN PE=1 SV=4	1.14211	0.000116429	0.191698	3.93394
P16383	Intron Large complex component GCFC2 OS=Homo sapiens OX=9606 GN=GCFC2 PE=1 SV=2	1.14208	0.00617247	0.191669	2.20954
Q14681	BTB/POZ domain-containing protein KCTD2 OS=Homo sapiens OX=9606 GN=KCTD2 PE=1 SV=3	1.14205	0.032813	0.19162	1.48395
Q9Y2Y1	DNA-directed RNA polymerase III subunit RPC10 OS=Homo sapiens OX=9606 GN=POLR3K PE=1 SV=3	1.14191	0.0250654	0.19145	1.60093
Q9BT88	Synaptotagmin-11 OS=Homo sapiens OX=9606 GN=SYT11 PE=1 SV=2	1.14185	0.0478825	0.191367	1.31982
A0A3B3ITE8	Isoform of Q9UKZ9, Procollagen C-endopeptidase enhancer 2 OS=Homo sapiens OX=9606 GN=PCOLCE2 PE=1 SV=1	1.14167	0.00769518	0.191141	2.11378
Q86WI3	Protein NLRC5 OS=Homo sapiens OX=9606 GN=NLRC5 PE=1 SV=3	1.14149	0.111871	0.19092	0.951282
Q06787-6	Isoform of Q06787, Isoform 5 of Fragile X messenger ribonucleoprotein 1 OS=Homo sapiens OX=9606 GN=FMR1	1.14141	0.204203	0.190811	0.689937
O00206	Toll-like receptor 4 OS=Homo sapiens OX=9606 GN=TLR4 PE=1 SV=2	1.14136	0.0272041	0.190748	1.56537
O95236	Apolipoprotein L3 OS=Homo sapiens OX=9606 GN=APOL3 PE=1 SV=3	1.14125	0.0355719	0.190617	1.44889
Q9NZV1	Cysteine-rich motor neuron 1 protein OS=Homo sapiens OX=9606 GN=CRIM1 PE=1 SV=1	1.1412	0.022875	0.190555	1.64064
Q9BRQ3	Uridine diphosphate glucose pyrophosphatase NUDT22 OS=Homo sapiens OX=9606 GN=NUDT22 PE=1 SV=3	1.14117	0.0567198	0.190513	1.24626
O75084	Frizzled-7 OS=Homo sapiens OX=9606 GN=FZD7 PE=1 SV=2	1.1411	0.0251853	0.19042	1.59885
Q8TB96	T-cell immunomodulatory protein OS=Homo sapiens OX=9606 GN=ITFG1 PE=1 SV=1	1.14106	0.0644321	0.190377	1.1909
A0A804HIC2	Isoform of P21675, Transcription initiation factor TFIID subunit OS=Homo sapiens OX=9606 GN=TAF1 PE=1 SV=1	1.14106	0.00192551	0.190371	2.71545
O14841	5-oxoprolinase OS=Homo sapiens OX=9606 GN=OPLAH PE=1 SV=3	1.14095	0.00415295	0.190235	2.38164
Q8IUW3	Spermatogenesis-associated protein 2-like protein OS=Homo sapiens OX=9606 GN=SPATA2L PE=1 SV=1	1.14082	0.00170925	0.190069	2.76719
P43234	Cathepsin O OS=Homo sapiens OX=9606 GN=CTSO PE=1 SV=1	1.14072	0.0270981	0.189947	1.56706
Q8NHX9	Two pore channel protein 2 OS=Homo sapiens OX=9606 GN=TPCN2 PE=1 SV=2	1.14071	0.0383269	0.189927	1.4165
Q8IZ21	Phosphatase and actin regulator 4 OS=Homo sapiens OX=9606 GN=PHACTR4 PE=1 SV=1	1.14062	0.03022	0.189816	1.51971
Q9Y5G4	Protocadherin gamma-A9 OS=Homo sapiens OX=9606 GN=PCDHGA9 PE=1 SV=1	1.14048	0.00477138	0.189636	2.32136
O14647	Chromodomain-helicase-DNA-binding protein 2 OS=Homo sapiens OX=9606 GN=CHD2 PE=1 SV=2	1.1402	0.000153377	0.189293	3.81424
P06241	Tyrosine-protein kinase Fyn OS=Homo sapiens OX=9606 GN=FYN PE=1 SV=3	1.13984	0.00465168	0.188836	2.33239
Q8N5B7	Ceramide synthase 5 OS=Homo sapiens OX=9606 GN=CERS5 PE=1 SV=1	1.1397	0.0101818	0.188655	1.99218
Q9Y2F9	BTB/POZ domain-containing protein 3 OS=Homo sapiens OX=9606 GN=BTBD3 PE=1 SV=1	1.13962	0.00436168	0.18855	2.36035
Q9HAT2	Sialate O-acetylesterase OS=Homo sapiens OX=9606 GN=SIAE PE=1 SV=1	1.13953	0.00354898	0.18844	2.4499
Q12884	Prolyl endopeptidase FAP OS=Homo sapiens OX=9606 GN=FAP PE=1 SV=5	1.13946	0.0440573	0.188355	1.35598
O60907-2	Isoform of O60907, Isoform 2 of F-box-like/WD repeat-containing protein TBL1X OS=Homo sapiens OX=9606 GN=TBL1X	1.13945	0.00191961	0.18834	2.71679
Q14703	Membrane-bound transcription factor site-1 protease OS=Homo sapiens OX=9606 GN=MBTPS1 PE=1 SV=1	1.13943	1.0246e-05	0.188308	4.98944
A0A8Q3WLL1	Isoform of P61073, C-X-C chemokine receptor type 4 OS=Homo sapiens OX=9606 GN=CXCR4 PE=4 SV=1	1.1392	0.0305301	0.188027	1.51527
P61587	Rho-related GTP-binding protein RhoE OS=Homo sapiens OX=9606 GN=RND3 PE=1 SV=1	1.13918	0.000542219	0.18799	3.26583
H0YJH7	Isoform of P42166, Lamina-associated polypeptide 2, isoforms beta/gamma (Fragment) OS=Homo sapiens OX=9606 GN=TMPO PE=1 SV=1	1.13889	0.0116941	0.187632	1.93203
O14682	Ectoderm-neural cortex protein 1 OS=Homo sapiens OX=9606 GN=ENC1 PE=1 SV=2	1.13887	0.00123801	0.187603	2.90728
A0A6Q8PHF8	Isoform of Q9HAB3, Riboflavin transporter OS=Homo sapiens OX=9606 GN=SLC52A2 PE=1 SV=1	1.13873	0.0236292	0.187432	1.62655
P57086	SCAN domain-containing protein 1 OS=Homo sapiens OX=9606 GN=SCAND1 PE=1 SV=1	1.13865	0.0120507	0.187326	1.91899
Q14CB8	Rho GTPase-activating protein 19 OS=Homo sapiens OX=9606 GN=ARHGAP19 PE=1 SV=1	1.1386	0.0476539	0.187266	1.3219
Q8IVC4	Zinc finger protein 584 OS=Homo sapiens OX=9606 GN=ZNF584 PE=2 SV=1	1.13852	0.0163334	0.187158	1.78692
Q05BV3	Echinoderm microtubule-associated protein-like 5 OS=Homo sapiens OX=9606 GN=EML5 PE=2 SV=3	1.13851	0.000754147	0.187143	3.12254
P02649	Apolipoprotein E OS=Homo sapiens OX=9606 GN=APOE PE=1 SV=1	1.1385	0.0020374	0.187135	2.69092
Q8N594	MPN domain-containing protein OS=Homo sapiens OX=9606 GN=MPND PE=1 SV=1	1.13836	0.0927767	0.186961	1.03256
Q9GZU1	Mucolipin-1 OS=Homo sapiens OX=9606 GN=MCOLN1 PE=1 SV=1	1.13834	0.0152909	0.186929	1.81557
P11182	Lipoamide acyltransferase component of branched-chain alpha-keto acid dehydrogenase complex, mitochondrial OS=Homo sapiens OX=9606 GN=DBT PE=1 SV=3	1.13831	0.000667358	0.186892	3.17564
Q8TAP6	Centrosomal protein of 76 kDa OS=Homo sapiens OX=9606 GN=CEP76 PE=1 SV=1	1.13829	0.00031099	0.186867	3.50725
P53365	Arfaptin-2 OS=Homo sapiens OX=9606 GN=ARFIP2 PE=1 SV=1	1.13819	0.0117114	0.186744	1.93139
P11137-4	Isoform of P11137, Isoform 4 of Microtubule-associated protein 2 OS=Homo sapiens OX=9606 GN=MAP2	1.13814	0.0733325	0.186684	1.1347
P04629	High affinity nerve growth factor receptor OS=Homo sapiens OX=9606 GN=NTRK1 PE=1 SV=4	1.1381	0.000614601	0.186624	3.21141
O00468-3	Isoform of O00468, Isoform 3 of Agrin OS=Homo sapiens OX=9606 GN=AGRN	1.13791	0.000969802	0.186389	3.01332
J3KT03	Isoform of Q9Y6I7, WD repeat and SOCS box-containing protein 1 (Fragment) OS=Homo sapiens OX=9606 GN=WSB1 PE=1 SV=1	1.13778	0.00222924	0.186225	2.65184
P42702	Leukemia inhibitory factor receptor OS=Homo sapiens OX=9606 GN=LIFR PE=1 SV=1	1.13773	0.00014234	0.18616	3.84667
A0A7I2V4G0	Isoform of P51991, Heterogeneous nuclear ribonucleoprotein A3 OS=Homo sapiens OX=9606 GN=HNRNPA3 PE=1 SV=1	1.13761	0.032981	0.186001	1.48174
P47974	mRNA decay activator protein ZFP36L2 OS=Homo sapiens OX=9606 GN=ZFP36L2 PE=1 SV=3	1.1376	0.000441234	0.185994	3.35533
Q12926	ELAV-like protein 2 OS=Homo sapiens OX=9606 GN=ELAVL2 PE=1 SV=2	1.13743	0.167693	0.185783	0.775485
Q16539-2	Isoform of Q16539, Isoform CSBP1 of Mitogen-activated protein kinase 14 OS=Homo sapiens OX=9606 GN=MAPK14	1.13722	0.00577294	0.185508	2.2386
Q9UH92	Max-like protein X OS=Homo sapiens OX=9606 GN=MLX PE=1 SV=2	1.13719	0.00500093	0.185479	2.30095
Q2M296	Methenyltetrahydrofolate synthase domain-containing protein OS=Homo sapiens OX=9606 GN=MTHFSD PE=1 SV=2	1.13693	0.00325351	0.185145	2.48765
C9K0V9	Isoform of Q9ULK2, Ataxin-7-like protein 1 (Fragment) OS=Homo sapiens OX=9606 GN=ATXN7L1 PE=1 SV=1	1.13692	0.0366381	0.185137	1.43607
Q6P1L8	39S ribosomal protein L14, mitochondrial OS=Homo sapiens OX=9606 GN=MRPL14 PE=1 SV=1	1.13663	0.0423271	0.184769	1.37338
Q96BS2	Calcineurin B homologous protein 3 OS=Homo sapiens OX=9606 GN=TESC PE=1 SV=3	1.13647	0.0016972	0.184556	2.77027
Q96CP2	FLYWCH family member 2 OS=Homo sapiens OX=9606 GN=FLYWCH2 PE=1 SV=1	1.13641	0.00457915	0.184488	2.33922
Q7Z449	Cytochrome P450 2U1 OS=Homo sapiens OX=9606 GN=CYP2U1 PE=1 SV=1	1.13641	0.000781483	0.184481	3.10708
Q99973	Telomerase protein component 1 OS=Homo sapiens OX=9606 GN=TEP1 PE=1 SV=2	1.1363	0.0263799	0.184343	1.57873
Q05193-2	Isoform of Q05193, Isoform 2 of Dynamin-1 OS=Homo sapiens OX=9606 GN=DNM1	1.13627	0.001894	0.184307	2.72262
Q68DC2	Ankyrin repeat and SAM domain-containing protein 6 OS=Homo sapiens OX=9606 GN=ANKS6 PE=1 SV=2	1.13623	0.00337652	0.184261	2.47153
E9PFP8	Isoform of P57721, Poly(rC)-binding protein 3 OS=Homo sapiens OX=9606 GN=PCBP3 PE=1 SV=1	1.13607	0.00155802	0.184056	2.80743
Q8WU20	Fibroblast growth factor receptor substrate 2 OS=Homo sapiens OX=9606 GN=FRS2 PE=1 SV=4	1.13606	0.00027263	0.184035	3.56443
Q9NTM9	Copper homeostasis protein cutC homolog OS=Homo sapiens OX=9606 GN=CUTC PE=1 SV=1	1.13584	7.80594e-05	0.183754	4.10757
E7EVJ5	Isoform of Q96F07, Cytoplasmic FMR1-interacting protein OS=Homo sapiens OX=9606 GN=CYFIP2 PE=1 SV=1	1.13571	5.0361e-05	0.183598	4.29791
F6WQW2	Isoform of P43487, Ran-specific GTPase-activating protein OS=Homo sapiens OX=9606 GN=RANBP1 PE=1 SV=1	1.13563	0.014398	0.183487	1.8417
I3L2J1	Isoform of Q9Y3C7, Mediator of RNA polymerase II transcription subunit 31 OS=Homo sapiens OX=9606 GN=MED31 PE=1 SV=1	1.1356	0.0116672	0.183459	1.93303
Q9UPM8	AP-4 complex subunit epsilon-1 OS=Homo sapiens OX=9606 GN=AP4E1 PE=1 SV=2	1.13539	0.000345646	0.183191	3.46137
Q15560	Transcription elongation factor A protein 2 OS=Homo sapiens OX=9606 GN=TCEA2 PE=1 SV=1	1.13522	0.000941817	0.182972	3.02603
O95466	Formin-like protein 1 OS=Homo sapiens OX=9606 GN=FMNL1 PE=1 SV=3	1.13522	0.00102033	0.182966	2.99126
P62380	TATA box-binding protein-like 1 OS=Homo sapiens OX=9606 GN=TBPL1 PE=1 SV=1	1.13495	0.000534789	0.182623	3.27182
O00258	Guided entry of tail-anchored proteins factor 1 OS=Homo sapiens OX=9606 GN=GET1 PE=1 SV=2	1.13491	0.078021	0.182575	1.10779
P22466	Galanin peptides OS=Homo sapiens OX=9606 GN=GAL PE=1 SV=3	1.1349	0.0897742	0.18256	1.04685
A2RU49	Hydroxylysine kinase OS=Homo sapiens OX=9606 GN=HYKK PE=1 SV=2	1.13475	0.00368029	0.182369	2.43412
P23786	Carnitine O-palmitoyltransferase 2, mitochondrial OS=Homo sapiens OX=9606 GN=CPT2 PE=1 SV=2	1.13467	0.000145892	0.182269	3.83597
Q6P6B1	Glutamate-rich protein 5 OS=Homo sapiens OX=9606 GN=ERICH5 PE=1 SV=1	1.1346	0.0126552	0.182179	1.89773
O00479	High mobility group nucleosome-binding domain-containing protein 4 OS=Homo sapiens OX=9606 GN=HMGN4 PE=1 SV=3	1.13446	0.00136932	0.182	2.8635
Q96JK9	Mastermind-like protein 3 OS=Homo sapiens OX=9606 GN=MAML3 PE=1 SV=4	1.13437	0.0117255	0.18189	1.93087
Q9UPS6	Histone-lysine N-methyltransferase SETD1B OS=Homo sapiens OX=9606 GN=SETD1B PE=1 SV=3	1.13431	0.00179111	0.181821	2.74688
O75648	Mitochondrial tRNA-specific 2-thiouridylase 1 OS=Homo sapiens OX=9606 GN=TRMU PE=1 SV=2	1.13428	0.00345277	0.181775	2.46183
Q58EX2-3	Isoform of Q58EX2, Isoform 3 of Protein sidekick-2 OS=Homo sapiens OX=9606 GN=SDK2	1.13415	0.000543487	0.181613	3.26481
Q7L1T6	Cytochrome b5 reductase 4 OS=Homo sapiens OX=9606 GN=CYB5R4 PE=1 SV=1	1.13415	0.000180788	0.181606	3.74283
P09601	Heme oxygenase 1 OS=Homo sapiens OX=9606 GN=HMOX1 PE=1 SV=1	1.13404	0.180524	0.181473	0.743465
A0A0A0MS29	Isoform of Q9GZY8, Mitochondrial fission factor OS=Homo sapiens OX=9606 GN=MFF PE=1 SV=1	1.13395	0.504947	0.181363	0.296754
P23378	Glycine dehydrogenase (decarboxylating), mitochondrial OS=Homo sapiens OX=9606 GN=GLDC PE=1 SV=2	1.13392	0.000942903	0.181325	3.02553
Q86VX9	Vacuolar fusion protein MON1 homolog A OS=Homo sapiens OX=9606 GN=MON1A PE=1 SV=3	1.13378	0.022329	0.181143	1.65113
Q4VC44	FLYWCH-type zinc finger-containing protein 1 OS=Homo sapiens OX=9606 GN=FLYWCH1 PE=1 SV=2	1.13367	0.0239365	0.181003	1.62094
Q9Y3E1	Hepatoma-derived growth factor-related protein 3 OS=Homo sapiens OX=9606 GN=HDGFL3 PE=1 SV=1	1.13365	0.000224919	0.180975	3.64797
Q2QGD7	Zinc finger protein ZXDC OS=Homo sapiens OX=9606 GN=ZXDC PE=1 SV=2	1.13364	0.00259366	0.180963	2.58609
H7C0B3	Isoform of Q96K49, Transmembrane protein 87B (Fragment) OS=Homo sapiens OX=9606 GN=TMEM87B PE=1 SV=1	1.13348	0.0162619	0.180765	1.78883
Q86XE0	Sorting nexin-32 OS=Homo sapiens OX=9606 GN=SNX32 PE=1 SV=1	1.13344	0.0601978	0.180702	1.22042
Q8TBK2	N-lysine methyltransferase SETD6 OS=Homo sapiens OX=9606 GN=SETD6 PE=1 SV=2	1.13342	0.000180692	0.180682	3.74306
P10826-2	Isoform of P10826, Isoform Beta-2 of Retinoic acid receptor beta OS=Homo sapiens OX=9606 GN=RARB	1.13341	0.015169	0.180668	1.81904
Q6UWS5	Protein PET117 homolog, mitochondrial OS=Homo sapiens OX=9606 GN=PET117 PE=1 SV=1	1.13339	0.026082	0.180649	1.58366
Q9H267	Vacuolar protein sorting-associated protein 33B OS=Homo sapiens OX=9606 GN=VPS33B PE=1 SV=2	1.13333	0.000555719	0.180562	3.25514
Q8TD17	Zinc finger protein 398 OS=Homo sapiens OX=9606 GN=ZNF398 PE=1 SV=1	1.13323	0.00532805	0.180444	2.27343
Q99708	DNA endonuclease RBBP8 OS=Homo sapiens OX=9606 GN=RBBP8 PE=1 SV=2	1.13318	0.00132798	0.180373	2.87681
Q9Y3M9	Zinc finger protein 337 OS=Homo sapiens OX=9606 GN=ZNF337 PE=1 SV=2	1.1331	0.00921007	0.180276	2.03574
B4E171	readthrough, cDNA FLJ59144, highly similar to Tetraspanin-7 OS=Homo sapiens OX=9606 PE=2 SV=1	1.13303	0.129371	0.180192	0.888163
Q9H633	Ribonuclease P protein subunit p21 OS=Homo sapiens OX=9606 GN=RPP21 PE=1 SV=1	1.13295	0.0124014	0.18009	1.90653
A0A1B0GW68	Isoform of Q13510, Ceramidase OS=Homo sapiens OX=9606 GN=ASAH1 PE=1 SV=1	1.13286	8.90806e-05	0.179966	4.05022
P08247	Synaptophysin OS=Homo sapiens OX=9606 GN=SYP PE=1 SV=3	1.13271	0.0693254	0.179784	1.15911
Q04656	Copper-transporting ATPase 1 OS=Homo sapiens OX=9606 GN=ATP7A PE=1 SV=4	1.13254	5.82071e-05	0.179561	4.23502
O95755	Ras-related protein Rab-36 OS=Homo sapiens OX=9606 GN=RAB36 PE=1 SV=2	1.13252	0.0103107	0.179531	1.98671
Q96HH4	Transmembrane protein 169 OS=Homo sapiens OX=9606 GN=TMEM169 PE=2 SV=1	1.13251	0.00383461	0.179522	2.41628
Q7LFL8	CXXC-type zinc finger protein 5 OS=Homo sapiens OX=9606 GN=CXXC5 PE=1 SV=1	1.1324	0.00506365	0.179386	2.29554
P50151	Guanine nucleotide-binding protein G(I)/G(S)/G(O) subunit gamma-10 OS=Homo sapiens OX=9606 GN=GNG10 PE=1 SV=1	1.13232	0.0109423	0.179282	1.96089
Q9NZ45	CDGSH iron-sulfur domain-containing protein 1 OS=Homo sapiens OX=9606 GN=CISD1 PE=1 SV=1	1.13223	0.00268322	0.179171	2.57134
P62861	FAU ubiquitin-like and ribosomal protein S30 OS=Homo sapiens OX=9606 GN=FAU PE=1 SV=2	1.1321	0.0152789	0.179	1.81591
P16989	Y-box-binding protein 3 OS=Homo sapiens OX=9606 GN=YBX3 PE=1 SV=4	1.13203	0.00218648	0.178913	2.66025
F8VU90	Isoform of Q9NYL4, Peptidylprolyl isomerase OS=Homo sapiens OX=9606 GN=FKBP11 PE=1 SV=1	1.13198	0.0272566	0.178848	1.56453
Q96F81	Protein dispatched homolog 1 OS=Homo sapiens OX=9606 GN=DISP1 PE=1 SV=3	1.13196	0.119661	0.178819	0.922048
Q9Y6N1	Cytochrome c oxidase assembly protein COX11, mitochondrial OS=Homo sapiens OX=9606 GN=COX11 PE=1 SV=3	1.13187	0.0118963	0.178708	1.92459
Q96DZ5	CAP-Gly domain-containing linker protein 3 OS=Homo sapiens OX=9606 GN=CLIP3 PE=1 SV=3	1.13184	0.0946272	0.178667	1.02398
Q13829	BTB/POZ domain-containing adapter for CUL3-mediated RhoA degradation protein 2 OS=Homo sapiens OX=9606 GN=TNFAIP1 PE=1 SV=1	1.13165	0.0102977	0.178423	1.98726
Q6TFL4	Kelch-like protein 24 OS=Homo sapiens OX=9606 GN=KLHL24 PE=1 SV=1	1.13164	0.00391525	0.178415	2.40724
Q5H9S7	DDB1- and CUL4-associated factor 17 OS=Homo sapiens OX=9606 GN=DCAF17 PE=1 SV=1	1.13148	0.128074	0.178205	0.892539
Q7L3T8	Probable proline--tRNA ligase, mitochondrial OS=Homo sapiens OX=9606 GN=PARS2 PE=1 SV=1	1.13147	0.000400723	0.178198	3.39716
Q9UKA2	F-box/LRR-repeat protein 4 OS=Homo sapiens OX=9606 GN=FBXL4 PE=1 SV=2	1.13143	0.00290635	0.178154	2.53665
Q9Y4K3	TNF receptor-associated factor 6 OS=Homo sapiens OX=9606 GN=TRAF6 PE=1 SV=1	1.13141	0.0028625	0.178118	2.54325
Q99943	1-acyl-sn-glycerol-3-phosphate acyltransferase alpha OS=Homo sapiens OX=9606 GN=AGPAT1 PE=1 SV=2	1.13138	0.0483133	0.178086	1.31593
Q01973	Inactive tyrosine-protein kinase transmembrane receptor ROR1 OS=Homo sapiens OX=9606 GN=ROR1 PE=1 SV=2	1.13133	0.00776974	0.178022	2.10959
P35443	Thrombospondin-4 OS=Homo sapiens OX=9606 GN=THBS4 PE=1 SV=2	1.13123	0.00199366	0.177888	2.70035
O77932	Decapping and exoribonuclease protein OS=Homo sapiens OX=9606 GN=DXO PE=1 SV=2	1.13104	0.00573777	0.177656	2.24126
Q9BRB3-2	Isoform of Q9BRB3, Isoform 2 of Phosphatidylinositol N-acetylglucosaminyltransferase subunit Q OS=Homo sapiens OX=9606 GN=PIGQ	1.13093	0.00356835	0.177515	2.44753
Q8TBB6	Probable cationic amino acid transporter OS=Homo sapiens OX=9606 GN=SLC7A14 PE=1 SV=3	1.13088	0.0121934	0.177451	1.91388
P26885	Peptidyl-prolyl cis-trans isomerase FKBP2 OS=Homo sapiens OX=9606 GN=FKBP2 PE=1 SV=2	1.13087	0.0148062	0.177432	1.82956
Q9H008	Phospholysine phosphohistidine inorganic pyrophosphate phosphatase OS=Homo sapiens OX=9606 GN=LHPP PE=1 SV=2	1.13081	0.00752405	0.177351	2.12355
Q9HA72	Calcium homeostasis modulator protein 2 OS=Homo sapiens OX=9606 GN=CALHM2 PE=1 SV=1	1.13066	0.0715645	0.177163	1.1453
Q9Y252	E3 ubiquitin-protein ligase RNF6 OS=Homo sapiens OX=9606 GN=RNF6 PE=1 SV=1	1.13063	0.0706754	0.17713	1.15073
Q8TES7	Fas-binding factor 1 OS=Homo sapiens OX=9606 GN=FBF1 PE=1 SV=2	1.13059	0.0489454	0.177072	1.31029
Q5T7B8	Kinesin-like protein KIF24 OS=Homo sapiens OX=9606 GN=KIF24 PE=1 SV=2	1.13036	0.00102116	0.176785	2.9909
Q9UKF7	Cytoplasmic phosphatidylinositol transfer protein 1 OS=Homo sapiens OX=9606 GN=PITPNC1 PE=1 SV=3	1.13036	0.00126086	0.176779	2.89933
Q9NP58	ATP-binding cassette sub-family B member 6 OS=Homo sapiens OX=9606 GN=ABCB6 PE=1 SV=1	1.13035	0.000260333	0.176766	3.58447
P84101	Small EDRK-rich factor 2 OS=Homo sapiens OX=9606 GN=SERF2 PE=1 SV=1	1.13023	0.0314323	0.176617	1.50262
Q8IZJ1	Netrin receptor UNC5B OS=Homo sapiens OX=9606 GN=UNC5B PE=1 SV=2	1.13005	0.00046214	0.17639	3.33523
Q6P9F7	Volume-regulated anion channel subunit LRRC8B OS=Homo sapiens OX=9606 GN=LRRC8B PE=1 SV=2	1.13	0.00371402	0.176328	2.43016
Q9BV79	Enoyl-[acyl-carrier-protein] reductase, mitochondrial OS=Homo sapiens OX=9606 GN=MECR PE=1 SV=2	1.12999	2.35773e-05	0.176312	4.62751
Q8NCK3	Zinc finger protein 485 OS=Homo sapiens OX=9606 GN=ZNF485 PE=1 SV=1	1.12988	0.0192283	0.176166	1.71606
Q8N1W1	Rho guanine nucleotide exchange factor 28 OS=Homo sapiens OX=9606 GN=ARHGEF28 PE=1 SV=3	1.12986	0.000301568	0.17614	3.52062
Q8TC92	Ecto-NOX disulfide-thiol exchanger 1 OS=Homo sapiens OX=9606 GN=ENOX1 PE=1 SV=1	1.12985	0.000165339	0.176132	3.78163
B4E3H0	Isoform of Q0P5N6, ADP-ribosylation factor-like protein 16 OS=Homo sapiens OX=9606 GN=ARL16 PE=1 SV=1	1.12982	0.00615737	0.176089	2.2106
Q9UPU9	Protein Smaug homolog 1 OS=Homo sapiens OX=9606 GN=SAMD4A PE=1 SV=3	1.12979	0.00327229	0.176052	2.48515
P04198	N-myc proto-oncogene protein OS=Homo sapiens OX=9606 GN=MYCN PE=1 SV=2	1.12956	0.00719105	0.175756	2.14321
Q6DD87	Zinc finger protein 787 OS=Homo sapiens OX=9606 GN=ZNF787 PE=1 SV=4	1.12954	0.04883	0.175733	1.31131
P51589	Cytochrome P450 2J2 OS=Homo sapiens OX=9606 GN=CYP2J2 PE=1 SV=2	1.12952	0.0133355	0.175709	1.87499
B7WPJ3	Isoform of Q8WTX7, Cytosolic arginine sensor for mTORC1 subunit 1 OS=Homo sapiens OX=9606 GN=CASTOR1 PE=1 SV=1	1.12944	0.0834822	0.175602	1.07841
Q8TCD6	Pyridoxal phosphate phosphatase PHOSPHO2 OS=Homo sapiens OX=9606 GN=PHOSPHO2 PE=1 SV=1	1.1294	0.0186321	0.175556	1.72974
P52435	DNA-directed RNA polymerase II subunit RPB11-a OS=Homo sapiens OX=9606 GN=POLR2J PE=1 SV=1	1.12935	0.00399453	0.175489	2.39853
Q96CW6	Probable RNA polymerase II nuclear localization protein SLC7A6OS OS=Homo sapiens OX=9606 GN=SLC7A6OS PE=1 SV=2	1.12927	0.00882967	0.175388	2.05406
E9PL40	Isoform of Q96SJ8, Tetraspanin-18 (Fragment) OS=Homo sapiens OX=9606 GN=TSPAN18 PE=1 SV=1	1.12925	0.242662	0.175362	0.614999
Q9Y664	KICSTOR complex protein kaptin OS=Homo sapiens OX=9606 GN=KPTN PE=1 SV=2	1.12924	0.0398487	0.175358	1.39959
A0A5F9UJV3	Isoform of Q13367, AP-3 complex subunit beta OS=Homo sapiens OX=9606 GN=AP3B2 PE=1 SV=1	1.12922	0.00300601	0.175322	2.52201
P35219	Carbonic anhydrase-related protein OS=Homo sapiens OX=9606 GN=CA8 PE=1 SV=3	1.1292	0.0235097	0.1753	1.62875
Q5SQI0	Alpha-tubulin N-acetyltransferase 1 OS=Homo sapiens OX=9606 GN=ATAT1 PE=1 SV=1	1.12916	0.00323221	0.175248	2.4905
P78348-1	Isoform of P78348, Isoform 1 of Acid-sensing ion channel 1 OS=Homo sapiens OX=9606 GN=ASIC1	1.12915	0.0904833	0.175239	1.04343
P24278	Zinc finger and BTB domain-containing protein 25 OS=Homo sapiens OX=9606 GN=ZBTB25 PE=1 SV=2	1.12915	0.00486553	0.175232	2.31287
Q9UN73-3	Isoform of Q9UN73, Isoform 3 of Protocadherin alpha-6 OS=Homo sapiens OX=9606 GN=PCDHA6	1.12914	0.0190852	0.175225	1.7193
H0Y6E9	Isoform of Q969W1, Palmitoyltransferase (Fragment) OS=Homo sapiens OX=9606 GN=ZDHHC16 PE=1 SV=1	1.12914	0.0273358	0.17522	1.56327
Q86X40	Leucine-rich repeat-containing protein 28 OS=Homo sapiens OX=9606 GN=LRRC28 PE=2 SV=1	1.12894	0.0106444	0.174971	1.97288
P04424	Argininosuccinate lyase OS=Homo sapiens OX=9606 GN=ASL PE=1 SV=4	1.12894	0.000396087	0.174966	3.40221
P78381	UDP-galactose translocator OS=Homo sapiens OX=9606 GN=SLC35A2 PE=1 SV=1	1.12884	0.0173178	0.174842	1.76151
Q6ZVK8	8-oxo-dGDP phosphatase NUDT18 OS=Homo sapiens OX=9606 GN=NUDT18 PE=1 SV=3	1.12875	0.00416343	0.174725	2.38055
P35670	Copper-transporting ATPase 2 OS=Homo sapiens OX=9606 GN=ATP7B PE=1 SV=4	1.12868	0.00217693	0.174633	2.66216
B2RXF0	Transmembrane protein 229A OS=Homo sapiens OX=9606 GN=TMEM229A PE=2 SV=2	1.12863	0.0127021	0.17457	1.89612
Q96SQ7	Transcription factor ATOH8 OS=Homo sapiens OX=9606 GN=ATOH8 PE=1 SV=2	1.12854	0.00107459	0.174454	2.96876
O94898	Leucine-rich repeats and immunoglobulin-like domains protein 2 OS=Homo sapiens OX=9606 GN=LRIG2 PE=1 SV=3	1.12852	0.00134437	0.174435	2.87148
P04264	Keratin, type II cytoskeletal 1 OS=Homo sapiens OX=9606 GN=KRT1 PE=1 SV=6	1.12843	0.470672	0.174313	0.327282
Q6ZWE6	Pleckstrin homology domain-containing family M member 3 OS=Homo sapiens OX=9606 GN=PLEKHM3 PE=2 SV=2	1.12831	0.025768	0.174159	1.58892
A0A2R8YFG2	Isoform of Q96T66, Nicotinamide-nucleotide adenylyltransferase OS=Homo sapiens OX=9606 GN=NMNAT3 PE=1 SV=1	1.12824	0.00502882	0.174076	2.29853
Q9NZR1	Tropomodulin-2 OS=Homo sapiens OX=9606 GN=TMOD2 PE=1 SV=1	1.12816	0.0365619	0.173969	1.43697
Q96B02	Ubiquitin-conjugating enzyme E2 W OS=Homo sapiens OX=9606 GN=UBE2W PE=1 SV=1	1.12812	0.0112951	0.173921	1.94711
P48200	Iron-responsive element-binding protein 2 OS=Homo sapiens OX=9606 GN=IREB2 PE=1 SV=4	1.12809	0.00109542	0.173882	2.96042
Q8N3J5	Protein phosphatase 1K, mitochondrial OS=Homo sapiens OX=9606 GN=PPM1K PE=1 SV=1	1.12804	0.00489509	0.173823	2.31024
Q13432	Protein unc-119 homolog A OS=Homo sapiens OX=9606 GN=UNC119 PE=1 SV=1	1.12802	0.00396485	0.173787	2.40177
Q9BTN0	Leucine-rich repeat and fibronectin type-III domain-containing protein 3 OS=Homo sapiens OX=9606 GN=LRFN3 PE=2 SV=1	1.12795	0.00215381	0.1737	2.66679
Q96GA7	Serine dehydratase-like OS=Homo sapiens OX=9606 GN=SDSL PE=1 SV=1	1.12785	0.0022758	0.173574	2.64287
Q9Y5E4	Protocadherin beta-5 OS=Homo sapiens OX=9606 GN=PCDHB5 PE=2 SV=2	1.12784	9.81254e-05	0.173562	4.00822
P35270	Sepiapterin reductase OS=Homo sapiens OX=9606 GN=SPR PE=1 SV=1	1.1278	0.00951124	0.173509	2.02176
O15194	CTD small phosphatase-like protein OS=Homo sapiens OX=9606 GN=CTDSPL PE=1 SV=2	1.1277	0.0110362	0.173383	1.95718
Q9BXV9	EKC/KEOPS complex subunit GON7 OS=Homo sapiens OX=9606 GN=GON7 PE=1 SV=2	1.1277	0.00066589	0.17338	3.1766
P10253	Lysosomal alpha-glucosidase OS=Homo sapiens OX=9606 GN=GAA PE=1 SV=4	1.12752	0.000753371	0.173147	3.12299
Q86VQ6	Thioredoxin reductase 3 OS=Homo sapiens OX=9606 GN=TXNRD3 PE=1 SV=4	1.12747	0.0152725	0.173088	1.81609
P98198	Phospholipid-transporting ATPase ID OS=Homo sapiens OX=9606 GN=ATP8B2 PE=1 SV=2	1.12739	0.00144039	0.172988	2.84152
Q7L3B6	Hsp90 co-chaperone Cdc37-like 1 OS=Homo sapiens OX=9606 GN=CDC37L1 PE=1 SV=1	1.12734	0.000810325	0.172924	3.09134
Q9UBI4	Stomatin-like protein 1 OS=Homo sapiens OX=9606 GN=STOML1 PE=1 SV=1	1.12728	0.0263308	0.172845	1.57954
Q15700-4	Isoform of Q15700, Isoform 4 of Disks large homolog 2 OS=Homo sapiens OX=9606 GN=DLG2	1.12725	0.00113311	0.172812	2.94573
Q96JL9	Zinc finger protein 333 OS=Homo sapiens OX=9606 GN=ZNF333 PE=1 SV=3	1.12715	0.00200692	0.172679	2.69747
Q96K19	E3 ubiquitin-protein ligase RNF170 OS=Homo sapiens OX=9606 GN=RNF170 PE=1 SV=2	1.12715	0.0175374	0.172677	1.75604
Q9UGM6	Tryptophan--tRNA ligase, mitochondrial OS=Homo sapiens OX=9606 GN=WARS2 PE=1 SV=1	1.12713	0.00167296	0.172648	2.77651
C9JLR9	Zinc finger translocation-associated protein OS=Homo sapiens OX=9606 GN=ZFTA PE=1 SV=1	1.12711	0.000985693	0.172628	3.00626
O43505	Beta-1,4-glucuronyltransferase 1 OS=Homo sapiens OX=9606 GN=B4GAT1 PE=1 SV=1	1.12684	0.015792	0.172285	1.80156
Q9NZS9	Bifunctional apoptosis regulator OS=Homo sapiens OX=9606 GN=BFAR PE=1 SV=1	1.12682	0.175589	0.172261	0.755503
A0A0G2JH67	Isoform of O15205, UBD OS=Homo sapiens OX=9606 GN=UBD PE=1 SV=1	1.12672	0.149743	0.172132	0.824652
Q6STE5	SWI/SNF-related matrix-associated actin-dependent regulator of chromatin subfamily D member 3 OS=Homo sapiens OX=9606 GN=SMARCD3 PE=1 SV=1	1.12672	0.00147536	0.172128	2.8311
Q14678	KN motif and ankyrin repeat domain-containing protein 1 OS=Homo sapiens OX=9606 GN=KANK1 PE=1 SV=3	1.12656	5.51989e-05	0.171923	4.25807
Q96NB2	Sideroflexin-2 OS=Homo sapiens OX=9606 GN=SFXN2 PE=1 SV=2	1.12653	0.00567223	0.171882	2.24625
Q9P0J0	NADH dehydrogenase [ubiquinone] 1 alpha subcomplex subunit 13 OS=Homo sapiens OX=9606 GN=NDUFA13 PE=1 SV=3	1.12647	0.0209132	0.171807	1.67958
O15431	High affinity copper uptake protein 1 OS=Homo sapiens OX=9606 GN=SLC31A1 PE=1 SV=1	1.12638	0.0241148	0.171688	1.61772
A0A0D9SER1	Isoform of Q9NZC7, WW domain-containing oxidoreductase OS=Homo sapiens OX=9606 GN=WWOX PE=1 SV=1	1.12634	0.000759517	0.171638	3.11946
Q6PCB6	Alpha/beta hydrolase domain-containing protein 17C OS=Homo sapiens OX=9606 GN=ABHD17C PE=1 SV=2	1.12627	0.0448211	0.171555	1.34852
A0A087WUJ4	Isoform of Q92618, Zinc finger protein 516 (Fragment) OS=Homo sapiens OX=9606 GN=ZNF516 PE=1 SV=1	1.12602	0.0106221	0.171237	1.97379
Q9H4Z2	Zinc finger protein 335 OS=Homo sapiens OX=9606 GN=ZNF335 PE=1 SV=1	1.12592	0.00361035	0.171101	2.44245
P47928	DNA-binding protein inhibitor ID-4 OS=Homo sapiens OX=9606 GN=ID4 PE=1 SV=1	1.12585	0.0670353	0.171013	1.1737
A0A804HKS6	Isoform of Q6ZS30, Neurobeachin-like protein 1 OS=Homo sapiens OX=9606 GN=NBEAL1 PE=1 SV=1	1.12575	0.00024752	0.17089	3.60639
Q9NV64	Transmembrane protein 39A OS=Homo sapiens OX=9606 GN=TMEM39A PE=1 SV=1	1.12569	0.00553409	0.170806	2.25695
Q9NSI6	Bromodomain and WD repeat-containing protein 1 OS=Homo sapiens OX=9606 GN=BRWD1 PE=1 SV=4	1.12565	0.00081732	0.170752	3.08761
Q8IVS8	Glycerate kinase OS=Homo sapiens OX=9606 GN=GLYCTK PE=1 SV=1	1.12544	0.030176	0.170492	1.52034
F8W7C6	Isoform of P27635, 60S ribosomal protein L10 OS=Homo sapiens OX=9606 GN=RPL10 PE=1 SV=2	1.12532	0.00845161	0.17033	2.07306
F5GXF5	Isoform of Q12830, Nucleosome-remodeling factor subunit BPTF (Fragment) OS=Homo sapiens OX=9606 GN=BPTF PE=1 SV=2	1.12524	0.23664	0.170233	0.625912
Q8N5U6	RING finger protein 10 OS=Homo sapiens OX=9606 GN=RNF10 PE=1 SV=2	1.12515	0.00718541	0.170114	2.14355
Q96HP4	Oxidoreductase NAD-binding domain-containing protein 1 OS=Homo sapiens OX=9606 GN=OXNAD1 PE=1 SV=1	1.12514	0.00240455	0.170102	2.61897
A0A2R8YFH3	Isoform of Q96JX3, Protein SERAC1 OS=Homo sapiens OX=9606 GN=SERAC1 PE=1 SV=1	1.125	0.000296002	0.16992	3.5287
Q5VTY9	Protein-cysteine N-palmitoyltransferase HHAT OS=Homo sapiens OX=9606 GN=HHAT PE=1 SV=1	1.12499	0.0102313	0.169907	1.99007
Q5JVG2	Zinc finger protein 484 OS=Homo sapiens OX=9606 GN=ZNF484 PE=1 SV=1	1.12492	0.0276187	0.169827	1.5588
Q9UPW5	Cytosolic carboxypeptidase 1 OS=Homo sapiens OX=9606 GN=AGTPBP1 PE=1 SV=3	1.12484	0.00572228	0.169714	2.24243
Q6AI12	Ankyrin repeat domain-containing protein 40 OS=Homo sapiens OX=9606 GN=ANKRD40 PE=1 SV=2	1.12483	0.000301143	0.169703	3.52123
A0A8C8NWT4	Isoform of A1L390, Pleckstrin homology domain-containing family G member 3 OS=Homo sapiens OX=9606 GN=PLEKHG3 PE=1 SV=1	1.12466	0.0331305	0.169494	1.47977
O60704	Protein-tyrosine sulfotransferase 2 OS=Homo sapiens OX=9606 GN=TPST2 PE=1 SV=1	1.12461	0.00691914	0.169421	2.15995
Q9Y2J4	Angiomotin-like protein 2 OS=Homo sapiens OX=9606 GN=AMOTL2 PE=1 SV=3	1.1245	0.00413965	0.169278	2.38304
F8W8C1	Isoform of Q6ZTA4, Tripartite motif-containing protein 67 OS=Homo sapiens OX=9606 GN=TRIM67 PE=1 SV=1	1.12443	0.000238392	0.16919	3.62271
Q9UG22	GTPase IMAP family member 2 OS=Homo sapiens OX=9606 GN=GIMAP2 PE=1 SV=2	1.12437	0.0158241	0.169117	1.80068
P60002	Transcription elongation factor 1 homolog OS=Homo sapiens OX=9606 GN=ELOF1 PE=1 SV=1	1.12428	0.0246323	0.169005	1.6085
A6NGJ7	Isoform of Q9BY41, Histone deacetylase 8 OS=Homo sapiens OX=9606 GN=HDAC8 PE=3 SV=3	1.12422	0.00322363	0.168929	2.49165
Q9Y256	CAAX prenyl protease 2 OS=Homo sapiens OX=9606 GN=RCE1 PE=1 SV=1	1.12414	0.00352781	0.168822	2.45249
Q5T1M5-2	Isoform of Q5T1M5, Isoform 2 of FK506-binding protein 15 OS=Homo sapiens OX=9606 GN=FKBP15	1.12408	0.0108108	0.168745	1.96614
Q86XE3	Calcium uptake protein 3, mitochondrial OS=Homo sapiens OX=9606 GN=MICU3 PE=1 SV=1	1.12395	0.0184863	0.168578	1.73315
Q86Y39	NADH dehydrogenase [ubiquinone] 1 alpha subcomplex subunit 11 OS=Homo sapiens OX=9606 GN=NDUFA11 PE=1 SV=3	1.12394	0.00764279	0.168567	2.11675
Q8N8J7	Uncharacterized protein FAM241A OS=Homo sapiens OX=9606 GN=FAM241A PE=2 SV=2	1.12389	0.00333663	0.168503	2.47669
A0A0A0MRT5	Isoform of Q9UBC1, NF-kappa-B inhibitor-like protein 1 OS=Homo sapiens OX=9606 GN=NFKBIL1 PE=1 SV=1	1.12387	0.0076008	0.168476	2.11914
Q5TA50	Ceramide-1-phosphate transfer protein OS=Homo sapiens OX=9606 GN=CPTP PE=1 SV=1	1.12386	0.116309	0.168466	0.934385
Q9H3W5	Leucine-rich repeat neuronal protein 3 OS=Homo sapiens OX=9606 GN=LRRN3 PE=2 SV=1	1.12381	0.00512113	0.168402	2.29063
A0A0D9SF30	Isoform of P13591, Neural cell adhesion molecule 1 (Fragment) OS=Homo sapiens OX=9606 GN=NCAM1 PE=1 SV=1	1.12362	0.000330022	0.168148	3.48146
P22492	Histone H1t OS=Homo sapiens OX=9606 GN=H1-6 PE=2 SV=4	1.12361	0.00154337	0.168137	2.81153
Q9Y6B6	GTP-binding protein SAR1b OS=Homo sapiens OX=9606 GN=SAR1B PE=1 SV=1	1.12358	0.00522494	0.168103	2.28192
Q58FF6	Putative heat shock protein HSP 90-beta 4 OS=Homo sapiens OX=9606 GN=HSP90AB4P PE=5 SV=1	1.12357	0.00229281	0.168091	2.63963
Q12983	BCL2/adenovirus E1B 19 kDa protein-interacting protein 3 OS=Homo sapiens OX=9606 GN=BNIP3 PE=1 SV=4	1.12356	0.00554164	0.168082	2.25636
Q8N8K9-3	Isoform of Q8N8K9, Isoform 3 of Uncharacterized protein KIAA1958 OS=Homo sapiens OX=9606 GN=KIAA1958	1.12353	0.0291246	0.168041	1.53574
Q5THK1	Protein PRR14L OS=Homo sapiens OX=9606 GN=PRR14L PE=1 SV=1	1.12344	0.00303459	0.167924	2.5179
Q6NS38	DNA oxidative demethylase ALKBH2 OS=Homo sapiens OX=9606 GN=ALKBH2 PE=1 SV=1	1.12324	0.000490469	0.167664	3.30939
H7C4E5	Isoform of Q14061, Cytochrome c oxidase copper chaperone (Fragment) OS=Homo sapiens OX=9606 GN=COX17 PE=1 SV=1	1.12294	0.618958	0.167281	0.208339
O14925	Mitochondrial import inner membrane translocase subunit Tim23 OS=Homo sapiens OX=9606 GN=TIMM23 PE=1 SV=1	1.12291	0.000128581	0.167245	3.89082
Q03181	Peroxisome proliferator-activated receptor delta OS=Homo sapiens OX=9606 GN=PPARD PE=1 SV=1	1.12288	0.0278304	0.167198	1.55548
Q9HBR0	Putative sodium-coupled neutral amino acid transporter 10 OS=Homo sapiens OX=9606 GN=SLC38A10 PE=1 SV=2	1.12283	0.0019212	0.167146	2.71643
Q8WW35	Dynein light chain Tctex-type protein 2B OS=Homo sapiens OX=9606 GN=DYNLT2B PE=1 SV=2	1.12282	0.0170434	0.167121	1.76844
Q6UX07	Dehydrogenase/reductase SDR family member 13 OS=Homo sapiens OX=9606 GN=DHRS13 PE=2 SV=1	1.12277	0.0046203	0.167063	2.33533
Q8NB37	Glutamine amidotransferase-like class 1 domain-containing protein 1 OS=Homo sapiens OX=9606 GN=GATD1 PE=1 SV=1	1.12275	0.00050305	0.167039	3.29839
Q8TAS1	Serine/threonine-protein kinase Kist OS=Homo sapiens OX=9606 GN=UHMK1 PE=1 SV=2	1.12272	0.154007	0.166996	0.81246
A0A1W2PPD9	Isoform of P04198, N-myc proto-oncogene protein OS=Homo sapiens OX=9606 GN=MYCN PE=1 SV=1	1.12254	0.0154317	0.166767	1.81159
Q9HCJ5	Zinc finger SWIM domain-containing protein 6 OS=Homo sapiens OX=9606 GN=ZSWIM6 PE=1 SV=2	1.12247	0.00089698	0.166672	3.04722
E9PR89	Isoform of O00141, Serine/threonine-protein kinase Sgk1 OS=Homo sapiens OX=9606 GN=SGK1 PE=1 SV=1	1.12246	0.0158658	0.166658	1.79954
Q5JTZ9	Alanine--tRNA ligase, mitochondrial OS=Homo sapiens OX=9606 GN=AARS2 PE=1 SV=1	1.1224	0.00404287	0.166583	2.39331
Q9H0Q3	FXYD domain-containing ion transport regulator 6 OS=Homo sapiens OX=9606 GN=FXYD6 PE=1 SV=1	1.12239	0.0144727	0.16657	1.83945
Q96C92-4	Isoform of Q96C92, Isoform 4 of Endosome-associated-trafficking regulator 1 OS=Homo sapiens OX=9606 GN=ENTR1	1.12237	0.050588	0.166542	1.29595
P31431	Syndecan-4 OS=Homo sapiens OX=9606 GN=SDC4 PE=1 SV=2	1.12236	0.000204501	0.166536	3.6893
Q9NQX6	Zinc finger protein 331 OS=Homo sapiens OX=9606 GN=ZNF331 PE=1 SV=1	1.12221	0.420701	0.166347	0.376026
P0DP91	Isoform of Q03468, Chimeric ERCC6-PGBD3 protein OS=Homo sapiens OX=9606 GN=ERCC6 PE=1 SV=1	1.12215	0.0231872	0.166268	1.63475
Q9BY84	Dual specificity protein phosphatase 16 OS=Homo sapiens OX=9606 GN=DUSP16 PE=1 SV=1	1.12215	0.00185825	0.166266	2.73089
F5GXT1	Isoform of P21926, Tetraspanin OS=Homo sapiens OX=9606 GN=CD9 PE=1 SV=10	1.12201	0.00913054	0.166085	2.0395
A0A7P0TB20	Isoform of P46531, Neurogenic locus notch homolog protein 1 OS=Homo sapiens OX=9606 GN=NOTCH1 PE=1 SV=1	1.12201	0.00101305	0.166085	2.99437
P50225	Sulfotransferase 1A1 OS=Homo sapiens OX=9606 GN=SULT1A1 PE=1 SV=3	1.12179	0.010457	0.165802	1.98059
Q86UT6	NLR family member X1 OS=Homo sapiens OX=9606 GN=NLRX1 PE=1 SV=1	1.12177	5.91483e-05	0.16578	4.22806
P46527	Cyclin-dependent kinase inhibitor 1B OS=Homo sapiens OX=9606 GN=CDKN1B PE=1 SV=1	1.12176	0.00348231	0.165759	2.45813
E5RFK5	Isoform of P24863, Cyclin-C OS=Homo sapiens OX=9606 GN=CCNC PE=1 SV=1	1.12169	0.0483111	0.165668	1.31595
F5H2P0	Isoform of A1L157, Tetraspanin OS=Homo sapiens OX=9606 GN=TSPAN11 PE=1 SV=1	1.12168	0.00450022	0.16566	2.34677
Q8N5I2	Arrestin domain-containing protein 1 OS=Homo sapiens OX=9606 GN=ARRDC1 PE=1 SV=1	1.12162	0.00376588	0.165586	2.42413
H3BP28	Isoform of Q99807, 5-demethoxyubiquinone hydroxylase, mitochondrial OS=Homo sapiens OX=9606 GN=COQ7 PE=1 SV=1	1.12158	0.00260669	0.165534	2.58391
C9JAV2	Isoform of Q6PH85, DCN1-like protein (Fragment) OS=Homo sapiens OX=9606 GN=DCUN1D2 PE=1 SV=1	1.12147	0.0031485	0.165394	2.5019
Q8TCF1	AN1-type zinc finger protein 1 OS=Homo sapiens OX=9606 GN=ZFAND1 PE=1 SV=1	1.12141	0.0669753	0.165313	1.17409
P24592	Insulin-like growth factor-binding protein 6 OS=Homo sapiens OX=9606 GN=IGFBP6 PE=1 SV=1	1.12138	0.0928474	0.165279	1.03223
Q99436	Proteasome subunit beta type-7 OS=Homo sapiens OX=9606 GN=PSMB7 PE=1 SV=1	1.12134	0.00447245	0.165221	2.34945
Q9NQ88	Fructose-2,6-bisphosphatase TIGAR OS=Homo sapiens OX=9606 GN=TIGAR PE=1 SV=1	1.12133	0.00655174	0.165207	2.18364
P09417	Dihydropteridine reductase OS=Homo sapiens OX=9606 GN=QDPR PE=1 SV=2	1.12129	0.00164636	0.165158	2.78348
A0A1W2PR06	Isoform of P52569, Cationic amino acid transporter 2 (Fragment) OS=Homo sapiens OX=9606 GN=SLC7A2 PE=1 SV=1	1.12128	0.0163517	0.165149	1.78644
P02794	Ferritin heavy chain OS=Homo sapiens OX=9606 GN=FTH1 PE=1 SV=2	1.12122	0.00799406	0.165074	2.09723
A0A1W2PS43	Isoform of Q14108, Lysosome membrane protein 2 OS=Homo sapiens OX=9606 GN=SCARB2 PE=1 SV=1	1.12121	0.00036954	0.165056	3.43234
Q05084	Islet cell autoantigen 1 OS=Homo sapiens OX=9606 GN=ICA1 PE=1 SV=2	1.12118	0.00336855	0.165012	2.47256
P50895	Basal cell adhesion molecule OS=Homo sapiens OX=9606 GN=BCAM PE=1 SV=2	1.12117	0.285327	0.165002	0.544658
Q8WX77	Insulin-like growth factor-binding protein-like 1 OS=Homo sapiens OX=9606 GN=IGFBPL1 PE=1 SV=1	1.12114	0.0324759	0.164966	1.48844
P30048	Thioredoxin-dependent peroxide reductase, mitochondrial OS=Homo sapiens OX=9606 GN=PRDX3 PE=1 SV=3	1.12112	0.000553792	0.164938	3.25665
A8MTJ3	Guanine nucleotide-binding protein G(t) subunit alpha-3 OS=Homo sapiens OX=9606 GN=GNAT3 PE=2 SV=2	1.12094	3.77682e-05	0.164709	4.42287
P51689	Arylsulfatase D OS=Homo sapiens OX=9606 GN=ARSD PE=1 SV=2	1.12094	2.39774e-05	0.164706	4.6202
A0A1W2PPE6	Isoform of Q9Y2D2, UDP-N-acetylglucosamine transporter OS=Homo sapiens OX=9606 PE=1 SV=1	1.1206	0.217137	0.164276	0.663267
Q7Z6M4	Transcription termination factor 4, mitochondrial OS=Homo sapiens OX=9606 GN=MTERF4 PE=1 SV=3	1.12059	0.328154	0.164265	0.483922
Q01459	Di-N-acetylchitobiase OS=Homo sapiens OX=9606 GN=CTBS PE=1 SV=1	1.12053	0.0042319	0.164175	2.37346
Q9NRD5	PRKCA-binding protein OS=Homo sapiens OX=9606 GN=PICK1 PE=1 SV=2	1.12047	0.00191462	0.164106	2.71792
A0A1B0GTT1	Isoform of Q9BUH8, Brain-enriched guanylate kinase-associated protein OS=Homo sapiens OX=9606 GN=BEGAIN PE=1 SV=1	1.12047	0.00415155	0.164102	2.38179
P0DJ93	Small integral membrane protein 13 OS=Homo sapiens OX=9606 GN=SMIM13 PE=3 SV=1	1.12043	0.298562	0.164057	0.524965
O15198	Mothers against decapentaplegic homolog 9 OS=Homo sapiens OX=9606 GN=SMAD9 PE=1 SV=1	1.1204	0.00880255	0.164011	2.05539
Q9NQ92	Coordinator of PRMT5 and differentiation stimulator OS=Homo sapiens OX=9606 GN=COPRS PE=1 SV=3	1.12038	0.0718352	0.163991	1.14366
P49792	E3 SUMO-protein ligase RanBP2 OS=Homo sapiens OX=9606 GN=RANBP2 PE=1 SV=2	1.12038	0.00325876	0.163987	2.48695
A6NHX0	Cytosolic arginine sensor for mTORC1 subunit 2 OS=Homo sapiens OX=9606 GN=CASTOR2 PE=1 SV=3	1.12035	0.000532385	0.163951	3.27377
Q8WV99	AN1-type zinc finger protein 2B OS=Homo sapiens OX=9606 GN=ZFAND2B PE=1 SV=1	1.12034	0.0626598	0.163942	1.20301
Q96B67	Arrestin domain-containing protein 3 OS=Homo sapiens OX=9606 GN=ARRDC3 PE=1 SV=1	1.1203	0.0353084	0.163889	1.45212
Q75N03	E3 ubiquitin-protein ligase Hakai OS=Homo sapiens OX=9606 GN=CBLL1 PE=1 SV=1	1.12027	0.00258384	0.163841	2.58773
Q14050	Collagen alpha-3(IX) chain OS=Homo sapiens OX=9606 GN=COL9A3 PE=1 SV=2	1.12026	0.0983082	0.163838	1.00741
Q16594	Transcription initiation factor TFIID subunit 9 OS=Homo sapiens OX=9606 GN=TAF9 PE=1 SV=1	1.12023	0.00605719	0.163795	2.21773
Q96E11	Ribosome-recycling factor, mitochondrial OS=Homo sapiens OX=9606 GN=MRRF PE=1 SV=1	1.12011	0.00028633	0.163644	3.54313
M0QY76	Isoform of P26651, mRNA decay activator protein ZFP36 OS=Homo sapiens OX=9606 GN=ZFP36 PE=1 SV=1	1.1201	0.0839027	0.163626	1.07622
A0A7I2V597	Isoform of Q07817, Bcl-2-like protein 1 OS=Homo sapiens OX=9606 GN=BCL2L1 PE=1 SV=1	1.12007	0.0345803	0.163584	1.46117
Q6ZNA4	E3 ubiquitin-protein ligase Arkadia OS=Homo sapiens OX=9606 GN=RNF111 PE=1 SV=3	1.11999	0.000526028	0.16349	3.27899
Q9Y5E7	Protocadherin beta-2 OS=Homo sapiens OX=9606 GN=PCDHB2 PE=1 SV=1	1.11997	0.00393838	0.163466	2.40468
Q9H2K0	Translation initiation factor IF-3, mitochondrial OS=Homo sapiens OX=9606 GN=MTIF3 PE=1 SV=4	1.11995	0.0262901	0.16343	1.58021
Q12955-6	Isoform of Q12955, Isoform 4 of Ankyrin-3 OS=Homo sapiens OX=9606 GN=ANK3	1.11992	0.0306367	0.163392	1.51376
P31274	Homeobox protein Hox-C9 OS=Homo sapiens OX=9606 GN=HOXC9 PE=1 SV=3	1.11986	0.0376854	0.163317	1.42383
P24043	Laminin subunit alpha-2 OS=Homo sapiens OX=9606 GN=LAMA2 PE=1 SV=4	1.11985	0.0280132	0.163304	1.55264
Q3ZAQ7	Vacuolar ATPase assembly integral membrane protein VMA21 OS=Homo sapiens OX=9606 GN=VMA21 PE=1 SV=1	1.11981	0.0958275	0.16325	1.01851
Q96DX7	Tripartite motif-containing protein 44 OS=Homo sapiens OX=9606 GN=TRIM44 PE=1 SV=1	1.11975	0.00765725	0.163177	2.11593
Q96LB3	Intraflagellar transport protein 74 homolog OS=Homo sapiens OX=9606 GN=IFT74 PE=1 SV=1	1.11972	0.252816	0.163139	0.597195
Q8IZ13	Protein ZBED8 OS=Homo sapiens OX=9606 GN=ZBED8 PE=1 SV=1	1.11963	0.000571906	0.163026	3.24268
Q5BKX6	Solute carrier family 45 member 4 OS=Homo sapiens OX=9606 GN=SLC45A4 PE=1 SV=2	1.11963	0.0444504	0.163026	1.35212
A0A0A0MRX4	Isoform of Q3MIN7, Ral guanine nucleotide dissociation stimulator-like 3 OS=Homo sapiens OX=9606 GN=RGL3 PE=1 SV=1	1.11962	0.000883257	0.163013	3.05391
Q6ZT07	TBC1 domain family member 9 OS=Homo sapiens OX=9606 GN=TBC1D9 PE=2 SV=2	1.11957	0.00256248	0.162948	2.59134
Q9HCG1	Zinc finger protein 160 OS=Homo sapiens OX=9606 GN=ZNF160 PE=2 SV=3	1.11956	0.00922657	0.162933	2.03496
A0A0A0MQV1	Isoform of P28845, 11-beta-hydroxysteroid dehydrogenase 1 (Fragment) OS=Homo sapiens OX=9606 GN=HSD11B1 PE=1 SV=6	1.11932	0.000122599	0.162619	3.91151
P78560	Death domain-containing protein CRADD OS=Homo sapiens OX=9606 GN=CRADD PE=1 SV=1	1.11927	0.133014	0.162556	0.876104
Q9H2E6	Semaphorin-6A OS=Homo sapiens OX=9606 GN=SEMA6A PE=1 SV=3	1.11925	0.0452229	0.162532	1.34464
Q9BXD5	N-acetylneuraminate lyase OS=Homo sapiens OX=9606 GN=NPL PE=1 SV=1	1.11923	0.00988352	0.16251	2.00509
Q5T1Q4	Solute carrier family 35 member F1 OS=Homo sapiens OX=9606 GN=SLC35F1 PE=1 SV=2	1.11921	0.00204478	0.162475	2.68935
Q07812	Apoptosis regulator BAX OS=Homo sapiens OX=9606 GN=BAX PE=1 SV=1	1.11919	0.000154777	0.162451	3.81029
Q6NW40	Repulsive guidance molecule B OS=Homo sapiens OX=9606 GN=RGMB PE=1 SV=3	1.1191	0.0491844	0.162338	1.30817
O75208	Ubiquinone biosynthesis protein COQ9, mitochondrial OS=Homo sapiens OX=9606 GN=COQ9 PE=1 SV=1	1.11909	0.0075123	0.162328	2.12423
Q8WY54	Protein phosphatase 1E OS=Homo sapiens OX=9606 GN=PPM1E PE=1 SV=3	1.11901	0.00148841	0.162219	2.82728
Q9ULQ0	Striatin-interacting protein 2 OS=Homo sapiens OX=9606 GN=STRIP2 PE=1 SV=2	1.11893	0.382293	0.16212	0.417604
Q8N8Q8	Cytochrome c oxidase assembly protein COX18, mitochondrial OS=Homo sapiens OX=9606 GN=COX18 PE=1 SV=1	1.11888	0.0111235	0.162057	1.95376
O60739	Eukaryotic translation initiation factor 1b OS=Homo sapiens OX=9606 GN=EIF1B PE=1 SV=2	1.11888	0.000850252	0.16205	3.07045
B4DX77	Isoform of Q9BSH3, Nicolin-1 OS=Homo sapiens OX=9606 GN=NICN1 PE=2 SV=1	1.11886	0.139047	0.162032	0.85684
Q9NPJ8	NTF2-related export protein 2 OS=Homo sapiens OX=9606 GN=NXT2 PE=1 SV=1	1.11885	0.00503939	0.162017	2.29762
Q08357	Sodium-dependent phosphate transporter 2 OS=Homo sapiens OX=9606 GN=SLC20A2 PE=1 SV=1	1.1188	0.000609394	0.16195	3.2151
Q2NKJ3	CST complex subunit CTC1 OS=Homo sapiens OX=9606 GN=CTC1 PE=1 SV=2	1.11878	0.00975415	0.161929	2.01081
Q9H2S9	Zinc finger protein Eos OS=Homo sapiens OX=9606 GN=IKZF4 PE=1 SV=2	1.11876	0.000707197	0.161905	3.15046
Q8N1B3	Cyclin-Q OS=Homo sapiens OX=9606 GN=CCNQ PE=1 SV=2	1.11873	0.00621138	0.161859	2.20681
Q6UXV4	MICOS complex subunit MIC27 OS=Homo sapiens OX=9606 GN=APOOL PE=1 SV=1	1.11873	0.00099879	0.161858	3.00053
Q9UHH9	Inositol hexakisphosphate kinase 2 OS=Homo sapiens OX=9606 GN=IP6K2 PE=1 SV=2	1.11869	0.0376444	0.161805	1.4243
Q3ZCW2	Galectin-related protein OS=Homo sapiens OX=9606 GN=LGALSL PE=1 SV=2	1.11853	0.00294713	0.161607	2.5306
Q5TCQ9	Membrane-associated guanylate kinase, WW and PDZ domain-containing protein 3 OS=Homo sapiens OX=9606 GN=MAGI3 PE=1 SV=3	1.1185	0.00759202	0.161559	2.11964
O60307	Microtubule-associated serine/threonine-protein kinase 3 OS=Homo sapiens OX=9606 GN=MAST3 PE=1 SV=2	1.11834	0.255426	0.161354	0.592736
P57081	tRNA (guanine-N(7)-)-methyltransferase non-catalytic subunit WDR4 OS=Homo sapiens OX=9606 GN=WDR4 PE=1 SV=2	1.11805	0.000999153	0.160987	3.00037
Q96GD3	Polycomb protein SCMH1 OS=Homo sapiens OX=9606 GN=SCMH1 PE=1 SV=1	1.11798	0.00011682	0.160889	3.93248
Q9UKV0-7	Isoform of Q9UKV0, Isoform 7 of Histone deacetylase 9 OS=Homo sapiens OX=9606 GN=HDAC9	1.11786	0.016285	0.160741	1.78821
Q12913	Receptor-type tyrosine-protein phosphatase eta OS=Homo sapiens OX=9606 GN=PTPRJ PE=1 SV=3	1.11785	0.00913227	0.160724	2.03942
P21397	Amine oxidase [flavin-containing] A OS=Homo sapiens OX=9606 GN=MAOA PE=1 SV=1	1.11783	0.00165323	0.160703	2.78167
P07864	L-lactate dehydrogenase C chain OS=Homo sapiens OX=9606 GN=LDHC PE=1 SV=4	1.11779	0.023726	0.160644	1.62478
O95759	TBC1 domain family member 8 OS=Homo sapiens OX=9606 GN=TBC1D8 PE=1 SV=3	1.11766	0.018223	0.160478	1.73938
Q8NHP8	Putative phospholipase B-like 2 OS=Homo sapiens OX=9606 GN=PLBD2 PE=1 SV=2	1.11759	0.000332481	0.16039	3.47823
E7ET40	Isoform of P00749, Urokinase-type plasminogen activator OS=Homo sapiens OX=9606 GN=PLAU PE=1 SV=1	1.11758	0.0101623	0.160377	1.99301
P27544	Ceramide synthase 1 OS=Homo sapiens OX=9606 GN=CERS1 PE=1 SV=1	1.11756	0.00143129	0.160359	2.84427
Q05BQ5	MBT domain-containing protein 1 OS=Homo sapiens OX=9606 GN=MBTD1 PE=1 SV=2	1.11749	0.00273875	0.160259	2.56245
Q9H469	F-box/LRR-repeat protein 15 OS=Homo sapiens OX=9606 GN=FBXL15 PE=1 SV=2	1.11745	0.0158604	0.160214	1.79969
Q9H0Z9	RNA-binding protein 38 OS=Homo sapiens OX=9606 GN=RBM38 PE=1 SV=2	1.11742	0.000170376	0.160173	3.76859
Q96GW9	Methionine--tRNA ligase, mitochondrial OS=Homo sapiens OX=9606 GN=MARS2 PE=1 SV=2	1.11739	2.53536e-05	0.160127	4.59596
O95848	Uridine diphosphate glucose pyrophosphatase NUDT14 OS=Homo sapiens OX=9606 GN=NUDT14 PE=1 SV=2	1.11738	0.00316402	0.160124	2.49976
P09038-1	Isoform of P09038, Isoform 2 of Fibroblast growth factor 2 OS=Homo sapiens OX=9606 GN=FGF2	1.11733	0.0173469	0.160061	1.76078
Q8TDM0	Breast carcinoma-amplified sequence 4 OS=Homo sapiens OX=9606 GN=BCAS4 PE=1 SV=1	1.11733	0.0539017	0.160052	1.2684
Q5VTI5	Isoform of Q9Y2H5, Pleckstrin homology domain-containing family A member 6 OS=Homo sapiens OX=9606 GN=PLEKHA6 PE=1 SV=1	1.11729	0.00229659	0.160009	2.63892
Q9BW72	HIG1 domain family member 2A, mitochondrial OS=Homo sapiens OX=9606 GN=HIGD2A PE=1 SV=1	1.1171	0.00421972	0.15976	2.37472
A0A096LP01	Small integral membrane protein 26 OS=Homo sapiens OX=9606 GN=SMIM26 PE=3 SV=1	1.11707	0.0127585	0.159724	1.8942
O76074	cGMP-specific 3',5'-cyclic phosphodiesterase OS=Homo sapiens OX=9606 GN=PDE5A PE=1 SV=2	1.11699	0.00129104	0.159615	2.88906
E9PKT1	Isoform of Q8IVF5, Rho guanine nucleotide exchange factor TIAM2 OS=Homo sapiens OX=9606 GN=TIAM2 PE=1 SV=1	1.11695	0.0111525	0.15957	1.95263
J3KNY7	Isoform of Q9NXS3, BTB (POZ) domain containing 5, isoform CRA_d OS=Homo sapiens OX=9606 GN=KLHL28 PE=1 SV=1	1.11688	0.0182777	0.159478	1.73808
Q2PPJ7	Ral GTPase-activating protein subunit alpha-2 OS=Homo sapiens OX=9606 GN=RALGAPA2 PE=1 SV=2	1.11684	0.000325171	0.159421	3.48789
O60906	Sphingomyelin phosphodiesterase 2 OS=Homo sapiens OX=9606 GN=SMPD2 PE=1 SV=2	1.11673	0.00727664	0.159282	2.13807
Q8N2H3	Pyridine nucleotide-disulfide oxidoreductase domain-containing protein 2 OS=Homo sapiens OX=9606 GN=PYROXD2 PE=1 SV=2	1.11668	0.00181039	0.159217	2.74223
P04066	Tissue alpha-L-fucosidase OS=Homo sapiens OX=9606 GN=FUCA1 PE=1 SV=4	1.11667	0.00112521	0.159197	2.94877
A0A0D9SFM0	Isoform of Q149N8, E3 ubiquitin-protein ligase SHPRH OS=Homo sapiens OX=9606 GN=SHPRH PE=1 SV=1	1.11666	4.15911e-05	0.159196	4.381
Q8N1W2	Zinc finger protein 710 OS=Homo sapiens OX=9606 GN=ZNF710 PE=1 SV=2	1.11665	0.00985241	0.159174	2.00646
Q96QB1	Rho GTPase-activating protein 7 OS=Homo sapiens OX=9606 GN=DLC1 PE=1 SV=4	1.11661	0.00149889	0.159127	2.82423
Q9BZD2	Equilibrative nucleoside transporter 3 OS=Homo sapiens OX=9606 GN=SLC29A3 PE=1 SV=3	1.1166	0.00614066	0.159114	2.21178
Q96GC6	Neurotrophin receptor-interacting factor homolog OS=Homo sapiens OX=9606 GN=ZNF274 PE=1 SV=2	1.11644	0.0386115	0.158908	1.41328
O14495	Phospholipid phosphatase 3 OS=Homo sapiens OX=9606 GN=PLPP3 PE=1 SV=1	1.11642	0.00343825	0.158881	2.46366
Q9NQ69	LIM/homeobox protein Lhx9 OS=Homo sapiens OX=9606 GN=LHX9 PE=1 SV=3	1.11635	0.00234596	0.158787	2.62968
H0YGQ4	Isoform of Q8IUG5, Unconventional myosin-XVIIIb (Fragment) OS=Homo sapiens OX=9606 GN=MYO18B PE=1 SV=1	1.11626	0.0374346	0.158678	1.42673
Q68DE3	Basic helix-loop-helix domain-containing protein USF3 OS=Homo sapiens OX=9606 GN=USF3 PE=1 SV=4	1.11622	0.117567	0.158624	0.929716
O75145	Liprin-alpha-3 OS=Homo sapiens OX=9606 GN=PPFIA3 PE=1 SV=3	1.11616	0.000163065	0.158548	3.78764
Q6N043	Zinc finger protein 280D OS=Homo sapiens OX=9606 GN=ZNF280D PE=1 SV=3	1.11616	0.000659807	0.158543	3.18058
Q9UKC9	F-box/LRR-repeat protein 2 OS=Homo sapiens OX=9606 GN=FBXL2 PE=1 SV=3	1.11602	0.00551507	0.158359	2.25845
P57723	Poly(rC)-binding protein 4 OS=Homo sapiens OX=9606 GN=PCBP4 PE=2 SV=1	1.11601	2.22637e-05	0.158349	4.6524
Q92506	(3R)-3-hydroxyacyl-CoA dehydrogenase OS=Homo sapiens OX=9606 GN=HSD17B8 PE=1 SV=2	1.11601	0.000870573	0.158348	3.06019
A6NNY8	Ubiquitin carboxyl-terminal hydrolase 27 OS=Homo sapiens OX=9606 GN=USP27X PE=1 SV=3	1.11597	0.00286415	0.158299	2.543
Q6UXM1	Leucine-rich repeats and immunoglobulin-like domains protein 3 OS=Homo sapiens OX=9606 GN=LRIG3 PE=1 SV=1	1.11593	0.0354454	0.15824	1.45044
Q96B77	Transmembrane protein 186 OS=Homo sapiens OX=9606 GN=TMEM186 PE=1 SV=1	1.11589	0.0606769	0.158195	1.21698
Q96A54	Adiponectin receptor protein 1 OS=Homo sapiens OX=9606 GN=ADIPOR1 PE=1 SV=1	1.11579	0.0655265	0.15806	1.18358
A0A024RCQ8	Isoform of Q9UMR5, HCG1999928, isoform CRA_a OS=Homo sapiens OX=9606 GN=PPT2 PE=1 SV=1	1.11572	0.007061	0.157978	2.15113
Q8TF39	Zinc finger protein 483 OS=Homo sapiens OX=9606 GN=ZNF483 PE=1 SV=3	1.11566	0.00888756	0.157903	2.05122
O43167	Zinc finger and BTB domain-containing protein 24 OS=Homo sapiens OX=9606 GN=ZBTB24 PE=1 SV=2	1.11563	0.0295935	0.157864	1.5288
Q5VWZ2	Lysophospholipase-like protein 1 OS=Homo sapiens OX=9606 GN=LYPLAL1 PE=1 SV=3	1.11562	0.00852667	0.157841	2.06922
Q8TBZ5	Zinc finger protein 502 OS=Homo sapiens OX=9606 GN=ZNF502 PE=1 SV=1	1.11555	0.0591781	0.157761	1.22784
O75197	Low-density lipoprotein receptor-related protein 5 OS=Homo sapiens OX=9606 GN=LRP5 PE=1 SV=2	1.1154	0.0014457	0.157562	2.83992
O95922	Polyglutamylase complex subunit TTLL1 OS=Homo sapiens OX=9606 GN=TTLL1 PE=1 SV=1	1.11538	0.000565596	0.157541	3.24749
Q96LL9	DnaJ homolog subfamily C member 30, mitochondrial OS=Homo sapiens OX=9606 GN=DNAJC30 PE=1 SV=3	1.11529	0.00168229	0.157422	2.7741
Q9BUX1	Glutathione-specific gamma-glutamylcyclotransferase 1 OS=Homo sapiens OX=9606 GN=CHAC1 PE=1 SV=3	1.11522	0.0905803	0.15733	1.04297
Q9HB09	Bcl-2-like protein 12 OS=Homo sapiens OX=9606 GN=BCL2L12 PE=1 SV=1	1.11519	0.0444122	0.157287	1.3525
Q5SRI9	Glycoprotein endo-alpha-1,2-mannosidase OS=Homo sapiens OX=9606 GN=MANEA PE=1 SV=1	1.11516	0.140243	0.157247	0.853119
Q9NQZ6	Zinc finger C4H2 domain-containing protein OS=Homo sapiens OX=9606 GN=ZC4H2 PE=1 SV=1	1.11507	0.0130204	0.157128	1.88537
Q9NZB8	Molybdenum cofactor biosynthesis protein 1 OS=Homo sapiens OX=9606 GN=MOCS1 PE=1 SV=3	1.11496	0.00343639	0.156995	2.4639
E9PF16	Isoform of Q96CM8, Medium-chain acyl-CoA ligase ACSF2, mitochondrial OS=Homo sapiens OX=9606 GN=ACSF2 PE=1 SV=1	1.11495	0.000481879	0.156985	3.31706
Q9ULJ6	Zinc finger MIZ domain-containing protein 1 OS=Homo sapiens OX=9606 GN=ZMIZ1 PE=1 SV=3	1.11484	0.00723108	0.15684	2.1408
P23511	Nuclear transcription factor Y subunit alpha OS=Homo sapiens OX=9606 GN=NFYA PE=1 SV=2	1.11483	0.0535114	0.156827	1.27155
Q9HAP6	Protein lin-7 homolog B OS=Homo sapiens OX=9606 GN=LIN7B PE=1 SV=1	1.11472	0.0336758	0.156677	1.47268
Q96I59	Probable asparagine--tRNA ligase, mitochondrial OS=Homo sapiens OX=9606 GN=NARS2 PE=1 SV=3	1.1147	0.000312003	0.156657	3.50584
P51991-2	Isoform of P51991, Isoform 2 of Heterogeneous nuclear ribonucleoprotein A3 OS=Homo sapiens OX=9606 GN=HNRNPA3	1.11467	0.0428201	0.156612	1.36835
Q9BSH5	Haloacid dehalogenase-like hydrolase domain-containing protein 3 OS=Homo sapiens OX=9606 GN=HDHD3 PE=1 SV=1	1.11458	0.00373993	0.156496	2.42714
Q9NSD4	Zinc finger protein 275 OS=Homo sapiens OX=9606 GN=ZNF275 PE=1 SV=2	1.11449	0.00261462	0.156378	2.58259
A0A087WXK5	Isoform of Q9BZC7, ATP-binding cassette sub-family A member 2 OS=Homo sapiens OX=9606 GN=ABCA2 PE=1 SV=1	1.11444	0.00379372	0.156322	2.42094
Q8NEM0	Microcephalin OS=Homo sapiens OX=9606 GN=MCPH1 PE=1 SV=4	1.11437	0.00711184	0.156232	2.14802
Q9NUD5	Zinc finger CCHC domain-containing protein 3 OS=Homo sapiens OX=9606 GN=ZCCHC3 PE=1 SV=2	1.11429	0.000457902	0.156126	3.33923
H0Y509	Isoform of O60478, Integral membrane protein GPR137B (Fragment) OS=Homo sapiens OX=9606 GN=GPR137B PE=1 SV=1	1.11428	0.00946317	0.156115	2.02396
Q9UL12	Sarcosine dehydrogenase, mitochondrial OS=Homo sapiens OX=9606 GN=SARDH PE=1 SV=1	1.11421	2.35996e-06	0.156015	5.6271
Q4G0I0	Protein CCSMST1 OS=Homo sapiens OX=9606 GN=CCSMST1 PE=2 SV=1	1.11419	0.0437392	0.155995	1.35913
Q6UWU2	Beta-galactosidase-1-like protein OS=Homo sapiens OX=9606 GN=GLB1L PE=2 SV=1	1.11413	0.0143505	0.155917	1.84313
Q9NYV6	RNA polymerase I-specific transcription initiation factor RRN3 OS=Homo sapiens OX=9606 GN=RRN3 PE=1 SV=1	1.11407	0.00119962	0.155835	2.92096
Q9UK73	Protein fem-1 homolog B OS=Homo sapiens OX=9606 GN=FEM1B PE=1 SV=1	1.11392	0.000229915	0.15564	3.63843
Q12766	HMG domain-containing protein 3 OS=Homo sapiens OX=9606 GN=HMGXB3 PE=2 SV=3	1.1139	0.000728631	0.155625	3.13749
F8VS78	Isoform of Q12999, Tetraspanin-31 OS=Homo sapiens OX=9606 GN=TSPAN31 PE=1 SV=1	1.11389	0.0285664	0.155606	1.54414
Q6ZMW3	Echinoderm microtubule-associated protein-like 6 OS=Homo sapiens OX=9606 GN=EML6 PE=2 SV=2	1.11383	0.0022423	0.155523	2.64931
Q13501	Sequestosome-1 OS=Homo sapiens OX=9606 GN=SQSTM1 PE=1 SV=1	1.11373	0.0244526	0.155405	1.61167
O75882	Attractin OS=Homo sapiens OX=9606 GN=ATRN PE=1 SV=2	1.11373	0.00041675	0.155403	3.38012
Q86YF9	Cilium assembly protein DZIP1 OS=Homo sapiens OX=9606 GN=DZIP1 PE=1 SV=1	1.11372	0.0063206	0.155391	2.19924
Q6UW68	Transmembrane protein 205 OS=Homo sapiens OX=9606 GN=TMEM205 PE=1 SV=1	1.11369	0.00678843	0.155348	2.16823
A6ND36	Protein FAM83G OS=Homo sapiens OX=9606 GN=FAM83G PE=1 SV=2	1.11367	0.000254252	0.155328	3.59473
Q99674	Cell growth regulator with EF hand domain protein 1 OS=Homo sapiens OX=9606 GN=CGREF1 PE=1 SV=3	1.11355	0.0119566	0.155165	1.92239
P78382	CMP-sialic acid transporter OS=Homo sapiens OX=9606 GN=SLC35A1 PE=1 SV=1	1.11341	0.0444213	0.154987	1.35241
Q9P2Y4	Zinc finger protein 219 OS=Homo sapiens OX=9606 GN=ZNF219 PE=1 SV=2	1.11336	0.0233607	0.154915	1.63151
Q969Y2	tRNA modification GTPase GTPBP3, mitochondrial OS=Homo sapiens OX=9606 GN=GTPBP3 PE=1 SV=2	1.11332	0.00280584	0.154869	2.55194
Q9BSK2	Solute carrier family 25 member 33 OS=Homo sapiens OX=9606 GN=SLC25A33 PE=1 SV=1	1.11324	0.000714736	0.154764	3.14585
Q53GT1	Kelch-like protein 22 OS=Homo sapiens OX=9606 GN=KLHL22 PE=1 SV=2	1.11321	0.14319	0.154723	0.844088
Q8NE01	Metal transporter CNNM3 OS=Homo sapiens OX=9606 GN=CNNM3 PE=1 SV=1	1.11321	8.69679e-05	0.15472	4.06064
Q9HBT8	Zinc finger protein 286A OS=Homo sapiens OX=9606 GN=ZNF286A PE=1 SV=1	1.11318	0.000516214	0.154689	3.28717
O15446	DNA-directed RNA polymerase I subunit RPA34 OS=Homo sapiens OX=9606 GN=POLR1G PE=1 SV=1	1.11314	0.00857026	0.154632	2.06701
Q5SWA1	Protein phosphatase 1 regulatory subunit 15B OS=Homo sapiens OX=9606 GN=PPP1R15B PE=1 SV=1	1.11313	0.0829073	0.154619	1.08141
P28329	Choline O-acetyltransferase OS=Homo sapiens OX=9606 GN=CHAT PE=1 SV=4	1.11301	0.0863903	0.154464	1.06353
Q96RT7	Gamma-tubulin complex component 6 OS=Homo sapiens OX=9606 GN=TUBGCP6 PE=1 SV=3	1.113	0.00015011	0.15445	3.82359
Q8NAP3	Zinc finger and BTB domain-containing protein 38 OS=Homo sapiens OX=9606 GN=ZBTB38 PE=1 SV=2	1.11299	0.0018828	0.154438	2.7252
Q8NA29	Sodium-dependent lysophosphatidylcholine symporter 1 OS=Homo sapiens OX=9606 GN=MFSD2A PE=1 SV=1	1.11295	0.0106341	0.154388	1.9733
P52655	Transcription initiation factor IIA subunit 1 OS=Homo sapiens OX=9606 GN=GTF2A1 PE=1 SV=1	1.11295	0.00701234	0.154386	2.15414
Q9H2V7	Protein spinster homolog 1 OS=Homo sapiens OX=9606 GN=SPNS1 PE=1 SV=1	1.11285	0.00180666	0.154257	2.74312
Q13023	A-kinase anchor protein 6 OS=Homo sapiens OX=9606 GN=AKAP6 PE=1 SV=3	1.11282	0.147528	0.154219	0.831124
O94889	Kelch-like protein 18 OS=Homo sapiens OX=9606 GN=KLHL18 PE=1 SV=3	1.1128	0.014947	0.154194	1.82545
Q9NV88	Integrator complex subunit 9 OS=Homo sapiens OX=9606 GN=INTS9 PE=1 SV=2	1.11276	0.277559	0.154138	0.556644
P09871	Complement C1s subcomponent OS=Homo sapiens OX=9606 GN=C1S PE=1 SV=1	1.11272	0.0218247	0.154085	1.66105
Q8IVW6	AT-rich interactive domain-containing protein 3B OS=Homo sapiens OX=9606 GN=ARID3B PE=1 SV=2	1.1127	2.84349e-05	0.154066	4.54615
Q9Y2H1	Serine/threonine-protein kinase 38-like OS=Homo sapiens OX=9606 GN=STK38L PE=1 SV=3	1.11269	0.00259953	0.154047	2.5851
Q96FM1	Post-GPI attachment to proteins factor 3 OS=Homo sapiens OX=9606 GN=PGAP3 PE=1 SV=2	1.11267	0.0799394	0.154022	1.09724
A0A7I2V4H9	Isoform of Q9NR48, Histone-lysine N-methyltransferase ASH1L OS=Homo sapiens OX=9606 GN=ASH1L PE=1 SV=1	1.11265	0.0372211	0.153996	1.42921
Q9Y303	N-acetylglucosamine-6-phosphate deacetylase OS=Homo sapiens OX=9606 GN=AMDHD2 PE=1 SV=2	1.11256	0.0175851	0.153884	1.75485
P58004	Sestrin-2 OS=Homo sapiens OX=9606 GN=SESN2 PE=1 SV=1	1.11253	0.000505436	0.153846	3.29633
Q16666	Gamma-interferon-inducible protein 16 OS=Homo sapiens OX=9606 GN=IFI16 PE=1 SV=3	1.11247	0.00057458	0.15376	3.24065
E9PP00	Isoform of Q9C0D7, Probable ribonuclease ZC3H12C OS=Homo sapiens OX=9606 GN=ZC3H12C PE=1 SV=1	1.11246	0.0220293	0.153752	1.657
Q9H0Q0	CYFIP-related Rac1 interactor A OS=Homo sapiens OX=9606 GN=CYRIA PE=2 SV=1	1.11238	0.0117061	0.153649	1.93159
Q9NVF9	Ethanolamine kinase 2 OS=Homo sapiens OX=9606 GN=ETNK2 PE=1 SV=3	1.11236	0.004262	0.153619	2.37039
C9J7S5	Isoform of Q92685, Dol-P-Man:Man(5)GlcNAc(2)-PP-Dol alpha-1,3-mannosyltransferase OS=Homo sapiens OX=9606 GN=ALG3 PE=1 SV=1	1.11233	0.00822725	0.153586	2.08475
Q9Y3C4	EKC/KEOPS complex subunit TPRKB OS=Homo sapiens OX=9606 GN=TPRKB PE=1 SV=1	1.11231	0.00132806	0.153561	2.87678
Q9UIW0	Ventral anterior homeobox 2 OS=Homo sapiens OX=9606 GN=VAX2 PE=1 SV=1	1.1122	0.132795	0.153422	0.87682
G5E994	Isoform of Q5VW38, G protein-coupled receptor 107, isoform CRA_c OS=Homo sapiens OX=9606 GN=GPR107 PE=1 SV=1	1.1122	0.0183635	0.153421	1.73604
O60741	Potassium/sodium hyperpolarization-activated cyclic nucleotide-gated channel 1 OS=Homo sapiens OX=9606 GN=HCN1 PE=1 SV=3	1.11215	0.0231292	0.153345	1.63584
Q9NR11	Zinc finger protein 302 OS=Homo sapiens OX=9606 GN=ZNF302 PE=1 SV=1	1.11209	0.00941282	0.153273	2.02628
Q99469	SH3 and cysteine-rich domain-containing protein OS=Homo sapiens OX=9606 GN=STAC PE=1 SV=1	1.11209	0.00230643	0.153268	2.63706
Q9UJV8	Purine-rich element-binding protein gamma OS=Homo sapiens OX=9606 GN=PURG PE=2 SV=1	1.11187	0.0171563	0.152991	1.76558
O43657	Tetraspanin-6 OS=Homo sapiens OX=9606 GN=TSPAN6 PE=1 SV=1	1.11184	0.0170271	0.152947	1.76886
Q7Z5W3	RNA 5'-monophosphate methyltransferase OS=Homo sapiens OX=9606 GN=BCDIN3D PE=1 SV=1	1.1117	1.75711e-05	0.152761	4.7552
A0A5F9UQ55	Isoform of P57775, F-box/WD repeat-containing protein 4 OS=Homo sapiens OX=9606 GN=FBXW4 PE=1 SV=1	1.11168	2.45463e-05	0.152748	4.61001
P09958	Furin OS=Homo sapiens OX=9606 GN=FURIN PE=1 SV=2	1.11166	0.0693014	0.152714	1.15926
Q96MH7	Uncharacterized protein C5orf34 OS=Homo sapiens OX=9606 GN=C5orf34 PE=2 SV=3	1.11165	0.0328965	0.152708	1.48285
Q9HCM2	Plexin-A4 OS=Homo sapiens OX=9606 GN=PLXNA4 PE=1 SV=4	1.11165	8.87163e-05	0.152707	4.052
A0A0U1RQY7	Isoform of Q9HCP0, Non-specific serine/threonine protein kinase OS=Homo sapiens OX=9606 GN=CSNK1G1 PE=1 SV=1	1.1116	0.000952479	0.152638	3.02114
Q92466	DNA damage-binding protein 2 OS=Homo sapiens OX=9606 GN=DDB2 PE=1 SV=1	1.11159	0.000178537	0.15262	3.74827
Q96E35	Zinc finger MYND domain-containing protein 19 OS=Homo sapiens OX=9606 GN=ZMYND19 PE=1 SV=1	1.11153	0.047885	0.152544	1.3198
Q9UBS0	Ribosomal protein S6 kinase beta-2 OS=Homo sapiens OX=9606 GN=RPS6KB2 PE=1 SV=2	1.11152	0.0912992	0.152536	1.03953
Q96EF0	Myotubularin-related protein 8 OS=Homo sapiens OX=9606 GN=MTMR8 PE=1 SV=1	1.11148	0.0365477	0.152485	1.43714
Q9NVR5	Protein kintoun OS=Homo sapiens OX=9606 GN=DNAAF2 PE=1 SV=2	1.11148	0.0988929	0.152484	1.00484
O43543	DNA repair protein XRCC2 OS=Homo sapiens OX=9606 GN=XRCC2 PE=1 SV=1	1.11143	0.001003	0.152416	2.9987
A0A0C4DG49	Isoform of P15151, Poliovirus receptor OS=Homo sapiens OX=9606 GN=PVR PE=1 SV=1	1.1114	0.0600397	0.152376	1.22156
P06213	Insulin receptor OS=Homo sapiens OX=9606 GN=INSR PE=1 SV=4	1.11137	0.000117987	0.152334	3.92816
H3BUN4	Isoform of O60936, Nucleolar protein 3 (Fragment) OS=Homo sapiens OX=9606 GN=NOL3 PE=1 SV=1	1.11136	0.0110905	0.15233	1.95505
Q5T1C6	Acyl-coenzyme A thioesterase THEM4 OS=Homo sapiens OX=9606 GN=THEM4 PE=1 SV=1	1.11134	0.00767411	0.152304	2.11497
Q6NUN9	Zinc finger protein 746 OS=Homo sapiens OX=9606 GN=ZNF746 PE=1 SV=1	1.11133	0.00434962	0.152294	2.36155
A4D2B0	Metallo-beta-lactamase domain-containing protein 1 OS=Homo sapiens OX=9606 GN=MBLAC1 PE=1 SV=1	1.11125	0.0600322	0.15219	1.22162
A8MZ97	Uncharacterized protein C2orf74 OS=Homo sapiens OX=9606 GN=C2orf74 PE=1 SV=4	1.11123	0.0506945	0.152151	1.29504
H3BRF6	Isoform of Q96MC5, bMERB domain-containing protein 1 (Fragment) OS=Homo sapiens OX=9606 GN=BMERB1 PE=1 SV=1	1.11115	0.123587	0.152051	0.908028
Q9Y6X4	Soluble lamin-associated protein of 75 kDa OS=Homo sapiens OX=9606 GN=FAM169A PE=1 SV=2	1.11115	0.000252093	0.152048	3.59844
A0A0C4DGW0	Isoform of Q9NV92, NEDD4 family-interacting protein 2 OS=Homo sapiens OX=9606 GN=NDFIP2 PE=1 SV=1	1.11105	0.00992257	0.151929	2.00338
Q9BYB4	Guanine nucleotide-binding protein subunit beta-like protein 1 OS=Homo sapiens OX=9606 GN=GNB1L PE=1 SV=2	1.111	0.00232977	0.151863	2.63269
Q96RG2	PAS domain-containing serine/threonine-protein kinase OS=Homo sapiens OX=9606 GN=PASK PE=1 SV=3	1.11093	0.0430546	0.151764	1.36598
Q9BRA0	N-alpha-acetyltransferase 38, NatC auxiliary subunit OS=Homo sapiens OX=9606 GN=NAA38 PE=1 SV=1	1.11088	0.0349633	0.151707	1.45639
A0A8Q3SI99	Isoform of P08603, Complement factor H OS=Homo sapiens OX=9606 GN=CFH PE=4 SV=1	1.11084	0.0231049	0.151653	1.6363
Q9BYG5	Partitioning defective 6 homolog beta OS=Homo sapiens OX=9606 GN=PARD6B PE=1 SV=1	1.11081	0.00787347	0.151611	2.10383
Q99489	D-aspartate oxidase OS=Homo sapiens OX=9606 GN=DDO PE=1 SV=1	1.1108	0.000535532	0.151599	3.27121
Q2KHM9	Protein moonraker OS=Homo sapiens OX=9606 GN=KIAA0753 PE=1 SV=3	1.11077	0.00201517	0.151565	2.69569
Q9NWU1	3-oxoacyl-[acyl-carrier-protein] synthase, mitochondrial OS=Homo sapiens OX=9606 GN=OXSM PE=1 SV=1	1.11077	0.014956	0.151562	1.82518
Q96DA2	Ras-related protein Rab-39B OS=Homo sapiens OX=9606 GN=RAB39B PE=1 SV=1	1.11061	0.00203841	0.15135	2.69071
P43155	Carnitine O-acetyltransferase OS=Homo sapiens OX=9606 GN=CRAT PE=1 SV=5	1.11057	0.00340586	0.151301	2.46777
E9PLX2	Isoform of Q8WVD5, RING finger protein 141 (Fragment) OS=Homo sapiens OX=9606 GN=RNF141 PE=1 SV=1	1.11053	0.11913	0.151248	0.923978
O15440	ATP-binding cassette sub-family C member 5 OS=Homo sapiens OX=9606 GN=ABCC5 PE=1 SV=2	1.11052	0.00359254	0.151232	2.4446
P20336	Ras-related protein Rab-3A OS=Homo sapiens OX=9606 GN=RAB3A PE=1 SV=1	1.1105	0.023874	0.151205	1.62207
Q969Y0	NXPE family member 3 OS=Homo sapiens OX=9606 GN=NXPE3 PE=1 SV=1	1.11046	0.00629753	0.151152	2.20083
A0A7I2PLE3	Isoform of P10636, Microtubule-associated protein OS=Homo sapiens OX=9606 GN=MAPT PE=1 SV=1	1.11044	0.0163763	0.15113	1.78578
Q9Y4G2	Pleckstrin homology domain-containing family M member 1 OS=Homo sapiens OX=9606 GN=PLEKHM1 PE=1 SV=3	1.11043	0.000332382	0.151113	3.47836
O43772	Mitochondrial carnitine/acylcarnitine carrier protein OS=Homo sapiens OX=9606 GN=SLC25A20 PE=1 SV=1	1.11032	0.000102612	0.15098	3.9888
Q9P291	Armadillo repeat-containing X-linked protein 1 OS=Homo sapiens OX=9606 GN=ARMCX1 PE=1 SV=1	1.11032	0.000677405	0.150978	3.16915
Q9UHA4	Ragulator complex protein LAMTOR3 OS=Homo sapiens OX=9606 GN=LAMTOR3 PE=1 SV=1	1.11031	0.00212737	0.150966	2.67216
Q9Y222	Cyclin-D-binding Myb-like transcription factor 1 OS=Homo sapiens OX=9606 GN=DMTF1 PE=1 SV=1	1.11031	0.000237552	0.150956	3.62424
Q9H9H4	Vacuolar protein sorting-associated protein 37B OS=Homo sapiens OX=9606 GN=VPS37B PE=1 SV=1	1.11025	0.00209266	0.150886	2.6793
Q7Z4S6	Kinesin-like protein KIF21A OS=Homo sapiens OX=9606 GN=KIF21A PE=1 SV=2	1.11025	2.98454e-06	0.150882	5.52512
Q9HCM1	Retroelement silencing factor 1 OS=Homo sapiens OX=9606 GN=RESF1 PE=1 SV=3	1.11012	0.0568545	0.150715	1.24524
O14813	Paired mesoderm homeobox protein 2A OS=Homo sapiens OX=9606 GN=PHOX2A PE=1 SV=2	1.11011	0.00689528	0.150704	2.16145
Q8N4L2	Type 2 phosphatidylinositol 4,5-bisphosphate 4-phosphatase OS=Homo sapiens OX=9606 GN=PIP4P2 PE=1 SV=1	1.11011	0.000118687	0.150704	3.9256
Q96AZ6	Interferon-stimulated gene 20 kDa protein OS=Homo sapiens OX=9606 GN=ISG20 PE=1 SV=2	1.11009	0.0717419	0.150673	1.14423
Q5FBB7	Shugoshin 1 OS=Homo sapiens OX=9606 GN=SGO1 PE=1 SV=1	1.11005	0.0130979	0.150623	1.8828
P07996	Thrombospondin-1 OS=Homo sapiens OX=9606 GN=THBS1 PE=1 SV=2	1.11004	0.000453262	0.150615	3.34365
P53805	Calcipressin-1 OS=Homo sapiens OX=9606 GN=RCAN1 PE=1 SV=4	1.11002	0.00435983	0.150587	2.36053
A0A0A0MRZ1	Isoform of Q9H9P5, Putative E3 ubiquitin-protein ligase UNKL OS=Homo sapiens OX=9606 GN=UNKL PE=1 SV=2	1.10999	0.0195246	0.150545	1.70942
O15068-9	Isoform of O15068, Isoform 7 of Guanine nucleotide exchange factor DBS OS=Homo sapiens OX=9606 GN=MCF2L	1.10997	0.000446127	0.150521	3.35054
B7Z9C2	Isoform of P55209, Nucleosome assembly protein 1-like 1 OS=Homo sapiens OX=9606 GN=NAP1L1 PE=1 SV=1	1.10993	0.00814955	0.150475	2.08887
Q9NPF5	DNA methyltransferase 1-associated protein 1 OS=Homo sapiens OX=9606 GN=DMAP1 PE=1 SV=1	1.10993	0.000103915	0.150471	3.98332
P10589	COUP transcription factor 1 OS=Homo sapiens OX=9606 GN=NR2F1 PE=1 SV=1	1.10993	0.0745202	0.150468	1.12773
P49448	Glutamate dehydrogenase 2, mitochondrial OS=Homo sapiens OX=9606 GN=GLUD2 PE=1 SV=2	1.10992	0.00307334	0.150461	2.51239
Q8WXX0	Dynein axonemal heavy chain 7 OS=Homo sapiens OX=9606 GN=DNAH7 PE=1 SV=2	1.10987	0.0505683	0.150391	1.29612
Q5TEU4	Arginine-hydroxylase NDUFAF5, mitochondrial OS=Homo sapiens OX=9606 GN=NDUFAF5 PE=1 SV=1	1.10984	0.00811558	0.150352	2.09068
Q8N587	Zinc finger protein 561 OS=Homo sapiens OX=9606 GN=ZNF561 PE=1 SV=2	1.10978	0.0152246	0.150274	1.81745
A0A6I8PIT5	Isoform of O43301, Heat shock 70 kDa protein 12A OS=Homo sapiens OX=9606 GN=HSPA12A PE=1 SV=1	1.10967	0.00821626	0.150133	2.08533
M0R036	readthrough, KRAB domain-containing protein OS=Homo sapiens OX=9606 PE=4 SV=1	1.10966	0.126117	0.150123	0.899228
Q92843	Bcl-2-like protein 2 OS=Homo sapiens OX=9606 GN=BCL2L2 PE=1 SV=2	1.10966	0.000714326	0.150115	3.1461
F5GWD3	Isoform of Q13889, General transcription factor IIH subunit 3 (Fragment) OS=Homo sapiens OX=9606 GN=GTF2H3 PE=1 SV=1	1.10965	0.000292351	0.150109	3.5341
Q96EY8	Corrinoid adenosyltransferase MMAB OS=Homo sapiens OX=9606 GN=MMAB PE=1 SV=1	1.10958	0.102178	0.150014	0.990643
P98170	E3 ubiquitin-protein ligase XIAP OS=Homo sapiens OX=9606 GN=XIAP PE=1 SV=2	1.10958	0.0122286	0.15001	1.91262
Q13795	ADP-ribosylation factor-related protein 1 OS=Homo sapiens OX=9606 GN=ARFRP1 PE=1 SV=1	1.10952	0.425585	0.149929	0.371014
Q6UB98	Ankyrin repeat domain-containing protein 12 OS=Homo sapiens OX=9606 GN=ANKRD12 PE=1 SV=3	1.10951	0.0102625	0.149928	1.98875
Q53R41	FAST kinase domain-containing protein 1, mitochondrial OS=Homo sapiens OX=9606 GN=FASTKD1 PE=1 SV=1	1.10951	0.000700758	0.149923	3.15443
E9PC62	Isoform of O95319, CUGBP Elav-like family member 2 OS=Homo sapiens OX=9606 GN=CELF2 PE=1 SV=1	1.10936	0.0711932	0.149723	1.14756
Q8NAT1	Protein O-linked-mannose beta-1,4-N-acetylglucosaminyltransferase 2 OS=Homo sapiens OX=9606 GN=POMGNT2 PE=1 SV=1	1.10935	0.00508076	0.149711	2.29407
Q3MIP1	Inositol 1,4,5-trisphosphate receptor-interacting protein-like 2 OS=Homo sapiens OX=9606 GN=ITPRIPL2 PE=1 SV=1	1.10932	0.0018459	0.149681	2.73379
Q5MNZ9	WD repeat domain phosphoinositide-interacting protein 1 OS=Homo sapiens OX=9606 GN=WIPI1 PE=1 SV=3	1.10929	0.00216086	0.149635	2.66537
P27037	Activin receptor type-2A OS=Homo sapiens OX=9606 GN=ACVR2A PE=1 SV=1	1.10922	0.233744	0.149548	0.631259
A0A087X159	Isoform of P81877, Single-stranded DNA-binding protein 2 OS=Homo sapiens OX=9606 GN=SSBP2 PE=1 SV=1	1.1092	0.00120991	0.149524	2.91725
Q13555-9	Isoform of Q13555, Isoform 9 of Calcium/calmodulin-dependent protein kinase type II subunit gamma OS=Homo sapiens OX=9606 GN=CAMK2G	1.10918	0.00059001	0.149498	3.22914
Q9UQL6	Histone deacetylase 5 OS=Homo sapiens OX=9606 GN=HDAC5 PE=1 SV=2	1.10911	0.000937381	0.149401	3.02808
Q92966	snRNA-activating protein complex subunit 3 OS=Homo sapiens OX=9606 GN=SNAPC3 PE=1 SV=1	1.10909	0.000288743	0.149379	3.53949
Q9Y2E5	Epididymis-specific alpha-mannosidase OS=Homo sapiens OX=9606 GN=MAN2B2 PE=1 SV=4	1.10908	0.000123079	0.149364	3.90982
P35626	Beta-adrenergic receptor kinase 2 OS=Homo sapiens OX=9606 GN=GRK3 PE=1 SV=2	1.10905	0.0133168	0.149329	1.8756
A0A1B0GU24	Isoform of Q9HCJ0, Trinucleotide repeat-containing gene 6C protein OS=Homo sapiens OX=9606 GN=TNRC6C PE=1 SV=1	1.10905	0.000790395	0.149319	3.10216
Q9HAN9	Nicotinamide/nicotinic acid mononucleotide adenylyltransferase 1 OS=Homo sapiens OX=9606 GN=NMNAT1 PE=1 SV=1	1.10903	0.0347921	0.149305	1.45852
A0A6I8PIP2	Isoform of O75071, EF-hand calcium-binding domain-containing protein 14 OS=Homo sapiens OX=9606 GN=EFCAB14 PE=1 SV=1	1.109	0.0125142	0.149264	1.9026
Q9NVC3	Putative sodium-coupled neutral amino acid transporter 7 OS=Homo sapiens OX=9606 GN=SLC38A7 PE=1 SV=1	1.109	0.000621657	0.14926	3.20645
H7C3N9	Isoform of Q9Y608, Leucine-rich repeat flightless-interacting protein 2 (Fragment) OS=Homo sapiens OX=9606 GN=LRRFIP2 PE=1 SV=1	1.10899	0.0595444	0.149251	1.22516
A0A8C8P5L8	Isoform of Q8IWI9, MAX gene-associated protein (Fragment) OS=Homo sapiens OX=9606 GN=MGA PE=1 SV=1	1.10897	0.0746698	0.149225	1.12685
Q6EEV4	Isoform of P0CAP2, DNA-directed RNA polymerase II subunit GRINL1A, isoforms 4/5 OS=Homo sapiens OX=9606 GN=POLR2M PE=1 SV=1	1.10892	0.02789	0.149161	1.55455
Q9C0H2	Protein tweety homolog 3 OS=Homo sapiens OX=9606 GN=TTYH3 PE=1 SV=3	1.1089	0.00588191	0.149126	2.23048
Q9ULX9	Transcription factor MafF OS=Homo sapiens OX=9606 GN=MAFF PE=1 SV=2	1.10884	9.67708e-05	0.149053	4.01426
Q8N6S4	Ankyrin repeat domain-containing protein 13C OS=Homo sapiens OX=9606 GN=ANKRD13C PE=1 SV=2	1.10884	0.0233399	0.149049	1.6319
A0A7I2PHE7	Isoform of Q1MSJ5, Centrosome and spindle pole-associated protein 1 OS=Homo sapiens OX=9606 GN=CSPP1 PE=1 SV=1	1.10884	0.00237281	0.149049	2.62474
O43361	Zinc finger protein 749 OS=Homo sapiens OX=9606 GN=ZNF749 PE=1 SV=2	1.1087	0.000956519	0.148863	3.01931
Q08999	Retinoblastoma-like protein 2 OS=Homo sapiens OX=9606 GN=RBL2 PE=1 SV=3	1.10862	0.000425528	0.148768	3.37107
P68366	Tubulin alpha-4A chain OS=Homo sapiens OX=9606 GN=TUBA4A PE=1 SV=1	1.1086	0.165298	0.148739	0.781732
Q56A73	Spindlin-4 OS=Homo sapiens OX=9606 GN=SPIN4 PE=1 SV=1	1.1086	0.00170374	0.148735	2.7686
Q96I45	Transmembrane protein 141 OS=Homo sapiens OX=9606 GN=TMEM141 PE=1 SV=1	1.10852	0.11084	0.148639	0.955304
Q8WUA8	Tsukushi OS=Homo sapiens OX=9606 GN=TSKU PE=1 SV=3	1.10852	0.0518458	0.148631	1.28529
Q9BTL4	Immediate early response gene 2 protein OS=Homo sapiens OX=9606 GN=IER2 PE=1 SV=1	1.10847	0.0223255	0.148576	1.6512
Q7Z7M0	Multiple epidermal growth factor-like domains protein 8 OS=Homo sapiens OX=9606 GN=MEGF8 PE=1 SV=2	1.10842	0.0286007	0.148499	1.54362
A0A0U1RRE5	Negative regulator of P-body association OS=Homo sapiens OX=9606 GN=NBDY PE=1 SV=1	1.10839	0.00383172	0.148469	2.41661
Q49AM1	Transcription termination factor 2, mitochondrial OS=Homo sapiens OX=9606 GN=MTERF2 PE=1 SV=2	1.10839	0.00104753	0.14846	2.97983
Q96PB1	N-acetylneuraminate 9-O-acetyltransferase OS=Homo sapiens OX=9606 GN=CASD1 PE=1 SV=1	1.10831	0.00330398	0.148358	2.48096
Q9ULJ8-5	Isoform of Q9ULJ8, Isoform 5 of Neurabin-1 OS=Homo sapiens OX=9606 GN=PPP1R9A	1.10829	0.0149382	0.148335	1.8257
O14657	Torsin-1B OS=Homo sapiens OX=9606 GN=TOR1B PE=1 SV=2	1.10826	0.00192466	0.148291	2.71565
H0Y3H2	Isoform of Q99758, Phospholipid-transporting ATPase ABCA3 OS=Homo sapiens OX=9606 GN=ABCA3 PE=1 SV=1	1.1082	0.00223377	0.148222	2.65096
Q7Z460-4	Isoform of Q7Z460, Isoform 4 of CLIP-associating protein 1 OS=Homo sapiens OX=9606 GN=CLASP1	1.10818	0.0227632	0.148193	1.64277
P35030	Trypsin-3 OS=Homo sapiens OX=9606 GN=PRSS3 PE=1 SV=2	1.10815	0.00613904	0.148147	2.2119
Q5TB30	DEP domain-containing protein 1A OS=Homo sapiens OX=9606 GN=DEPDC1 PE=1 SV=2	1.10814	0.00703653	0.148138	2.15264
P14859-6	Isoform of P14859, Isoform 6 of POU domain, class 2, transcription factor 1 OS=Homo sapiens OX=9606 GN=POU2F1	1.10807	0.0128814	0.148046	1.89004
Q9NRA1	Platelet-derived growth factor C OS=Homo sapiens OX=9606 GN=PDGFC PE=1 SV=2	1.10806	0.0141841	0.148037	1.8482
O60930	Ribonuclease H1 OS=Homo sapiens OX=9606 GN=RNASEH1 PE=1 SV=2	1.10801	0.0140241	0.147965	1.85312
Q9Y2Q3	Glutathione S-transferase kappa 1 OS=Homo sapiens OX=9606 GN=GSTK1 PE=1 SV=3	1.10791	0.00168431	0.147836	2.77358
O95685	Protein phosphatase 1 regulatory subunit 3D OS=Homo sapiens OX=9606 GN=PPP1R3D PE=1 SV=1	1.10788	0.0037683	0.147805	2.42385
Q9Y6W3	Calpain-7 OS=Homo sapiens OX=9606 GN=CAPN7 PE=1 SV=1	1.1078	0.00991218	0.147696	2.00383
Q9UII4	E3 ISG15--protein ligase HERC5 OS=Homo sapiens OX=9606 GN=HERC5 PE=1 SV=2	1.10776	0.00137632	0.147642	2.86128
Q15742	NGFI-A-binding protein 2 OS=Homo sapiens OX=9606 GN=NAB2 PE=1 SV=1	1.10774	0.000436257	0.147623	3.36026
Q6ZRI6	Uncharacterized protein C15orf39 OS=Homo sapiens OX=9606 GN=C15orf39 PE=1 SV=3	1.10771	0.00486495	0.14758	2.31292
P30532	Neuronal acetylcholine receptor subunit alpha-5 OS=Homo sapiens OX=9606 GN=CHRNA5 PE=1 SV=2	1.1077	0.00360378	0.147571	2.44324
Q9C004	Protein sprouty homolog 4 OS=Homo sapiens OX=9606 GN=SPRY4 PE=1 SV=2	1.10761	0.00168555	0.147444	2.77326
Q14587	Zinc finger protein 268 OS=Homo sapiens OX=9606 GN=ZNF268 PE=1 SV=2	1.1076	0.00471166	0.147442	2.32683
O94782	Ubiquitin carboxyl-terminal hydrolase 1 OS=Homo sapiens OX=9606 GN=USP1 PE=1 SV=1	1.10757	0.00636727	0.147396	2.19605
Q05BS2	Isoform of Q96SL1, DIRC2 protein OS=Homo sapiens OX=9606 GN=SLC49A4 PE=1 SV=1	1.10755	0.127729	0.147373	0.893712
Q9ULD6	Protein inturned OS=Homo sapiens OX=9606 GN=INTU PE=1 SV=2	1.10755	0.0188094	0.147371	1.72562
Q8N2K1	Ubiquitin-conjugating enzyme E2 J2 OS=Homo sapiens OX=9606 GN=UBE2J2 PE=1 SV=3	1.10754	0.00230218	0.147353	2.63786
Q06481	Amyloid beta precursor like protein 2 OS=Homo sapiens OX=9606 GN=APLP2 PE=1 SV=2	1.10748	0.0172969	0.147284	1.76203
P13521	Secretogranin-2 OS=Homo sapiens OX=9606 GN=SCG2 PE=1 SV=2	1.10744	0.000277467	0.147224	3.55679
P35713	Transcription factor SOX-18 OS=Homo sapiens OX=9606 GN=SOX18 PE=1 SV=2	1.10742	0.137134	0.147207	0.862856
P25054	Adenomatous polyposis coli protein OS=Homo sapiens OX=9606 GN=APC PE=1 SV=2	1.10741	0.00146752	0.147194	2.83342
P01033	Metalloproteinase inhibitor 1 OS=Homo sapiens OX=9606 GN=TIMP1 PE=1 SV=1	1.10736	0.000776837	0.14712	3.10967
O43155	Leucine-rich repeat transmembrane protein FLRT2 OS=Homo sapiens OX=9606 GN=FLRT2 PE=1 SV=1	1.10731	0.00639233	0.147053	2.19434
P23246	Splicing factor, proline- and glutamine-rich OS=Homo sapiens OX=9606 GN=SFPQ PE=1 SV=2	1.10729	0.482091	0.147034	0.316871
P28799	Progranulin OS=Homo sapiens OX=9606 GN=GRN PE=1 SV=2	1.10721	0.0976705	0.146924	1.01024
A0A804HIX1	Isoform of Q5T6C5, Ataxin-7-like protein 2 OS=Homo sapiens OX=9606 GN=ATXN7L2 PE=1 SV=1	1.10719	0.00997716	0.146904	2.00099
Q96BQ5	Coiled-coil domain-containing protein 127 OS=Homo sapiens OX=9606 GN=CCDC127 PE=1 SV=1	1.10702	0.000642221	0.146677	3.19232
Q16584	Mitogen-activated protein kinase kinase kinase 11 OS=Homo sapiens OX=9606 GN=MAP3K11 PE=1 SV=1	1.10701	0.0247406	0.146669	1.60659
O95070	Protein YIF1A OS=Homo sapiens OX=9606 GN=YIF1A PE=1 SV=2	1.107	0.000713031	0.146655	3.14689
Q9BXP2	Solute carrier family 12 member 9 OS=Homo sapiens OX=9606 GN=SLC12A9 PE=1 SV=1	1.10695	0.000662907	0.146589	3.17855
P48507	Glutamate--cysteine ligase regulatory subunit OS=Homo sapiens OX=9606 GN=GCLM PE=1 SV=1	1.10689	0.00112808	0.146509	2.94766
P30926	Neuronal acetylcholine receptor subunit beta-4 OS=Homo sapiens OX=9606 GN=CHRNB4 PE=1 SV=2	1.10688	0.0634674	0.146495	1.19745
J3QRV5	Isoform of Q6P1M3, LLGL scribble cell polarity complex component 2 OS=Homo sapiens OX=9606 GN=LLGL2 PE=1 SV=1	1.1068	0.0104408	0.146391	1.98126
Q8WV19	Vesicle transport protein SFT2A OS=Homo sapiens OX=9606 GN=SFT2D1 PE=1 SV=1	1.10669	0.0207586	0.146255	1.6828
F5H0I3	Isoform of P35711, Transcription factor SOX-5 OS=Homo sapiens OX=9606 GN=SOX5 PE=1 SV=1	1.10651	0.00107263	0.146013	2.96955
Q8N3Z6	Zinc finger CCHC domain-containing protein 7 OS=Homo sapiens OX=9606 GN=ZCCHC7 PE=1 SV=2	1.10649	0.00185412	0.145994	2.73186
Q9GZM8	Nuclear distribution protein nudE-like 1 OS=Homo sapiens OX=9606 GN=NDEL1 PE=1 SV=1	1.10643	0.00135119	0.145915	2.86928
Q8IX07	Zinc finger protein ZFPM1 OS=Homo sapiens OX=9606 GN=ZFPM1 PE=1 SV=2	1.10634	0.0144652	0.145799	1.83967
F8VRH0	Isoform of Q15366, Poly(rC)-binding protein 2 (Fragment) OS=Homo sapiens OX=9606 GN=PCBP2 PE=1 SV=2	1.10626	0.0325786	0.145696	1.48707
Q6ZU67	BEN domain-containing protein 4 OS=Homo sapiens OX=9606 GN=BEND4 PE=2 SV=3	1.10624	0.0151916	0.145664	1.8184
Q8N609	Translocating chain-associated membrane protein 1-like 1 OS=Homo sapiens OX=9606 GN=TRAM1L1 PE=1 SV=2	1.10621	0.0272399	0.145622	1.5648
O00142	Thymidine kinase 2, mitochondrial OS=Homo sapiens OX=9606 GN=TK2 PE=1 SV=4	1.1062	0.0155153	0.145615	1.80924
A0A8I5KS04	Isoform of O75367, Core histone macro-H2A.1 (Fragment) OS=Homo sapiens OX=9606 GN=MACROH2A1 PE=1 SV=1	1.10615	0.0313701	0.145547	1.50348
Q86Y13	E3 ubiquitin-protein ligase DZIP3 OS=Homo sapiens OX=9606 GN=DZIP3 PE=1 SV=2	1.10606	0.000109201	0.145435	3.96177
O60266	Adenylate cyclase type 3 OS=Homo sapiens OX=9606 GN=ADCY3 PE=1 SV=3	1.10606	0.049098	0.145426	1.30894
A0A1W2PP71	Isoform of Q96MP8, BTB/POZ domain-containing protein KCTD7 OS=Homo sapiens OX=9606 GN=KCTD7 PE=1 SV=1	1.10606	0.000346996	0.145424	3.45968
Q86UX6	Serine/threonine-protein kinase 32C OS=Homo sapiens OX=9606 GN=STK32C PE=1 SV=1	1.10605	0.00152266	0.145416	2.8174
Q8IWU2	Serine/threonine-protein kinase LMTK2 OS=Homo sapiens OX=9606 GN=LMTK2 PE=1 SV=2	1.10601	0.0556755	0.14537	1.25434
A0A1X7SC65	Isoform of O14558, Heat shock protein beta-6 (Fragment) OS=Homo sapiens OX=9606 GN=HSPB6 PE=1 SV=1	1.10592	0.0584529	0.145248	1.23319
A0A5F9ZHR8	Isoform of Q01484, Ankyrin-2 OS=Homo sapiens OX=9606 GN=ANK2 PE=1 SV=1	1.10591	0.000104342	0.145239	3.98154
Q9BSE2	Transmembrane protein 79 OS=Homo sapiens OX=9606 GN=TMEM79 PE=1 SV=1	1.10589	0.103107	0.145211	0.986713
H7BY36	Isoform of Q01844, RNA-binding protein EWS (Fragment) OS=Homo sapiens OX=9606 GN=EWSR1 PE=1 SV=1	1.10579	0.000419362	0.145082	3.37741
A1L020	RNA-binding protein MEX3A OS=Homo sapiens OX=9606 GN=MEX3A PE=1 SV=1	1.10577	0.000163805	0.145052	3.78567
D6RHI9	Isoform of O00584, Ribonuclease T2 (Fragment) OS=Homo sapiens OX=9606 GN=RNASET2 PE=1 SV=8	1.10574	0.00065482	0.145013	3.18388
Q96EL2	28S ribosomal protein S24, mitochondrial OS=Homo sapiens OX=9606 GN=MRPS24 PE=1 SV=1	1.10572	0.0340119	0.14499	1.46837
Q8N5C7	tRNA-uridine aminocarboxypropyltransferase 1 OS=Homo sapiens OX=9606 GN=DTWD1 PE=1 SV=1	1.1057	0.0022943	0.144959	2.63935
O15040	Tectonin beta-propeller repeat-containing protein 2 OS=Homo sapiens OX=9606 GN=TECPR2 PE=1 SV=4	1.10567	0.00152897	0.144927	2.8156
Q8WZ19	BTB/POZ domain-containing adapter for CUL3-mediated RhoA degradation protein 1 OS=Homo sapiens OX=9606 GN=KCTD13 PE=1 SV=1	1.10564	0.0361038	0.144878	1.44245
F8W7M8	Isoform of Q9P243, Zinc finger protein ZFAT OS=Homo sapiens OX=9606 GN=ZFAT PE=1 SV=1	1.10563	0.00309351	0.144863	2.50955
Q8TAA9	Vang-like protein 1 OS=Homo sapiens OX=9606 GN=VANGL1 PE=1 SV=1	1.10559	0.000836966	0.144816	3.07729
Q9BQT9	Calsyntenin-3 OS=Homo sapiens OX=9606 GN=CLSTN3 PE=1 SV=1	1.10557	0.028621	0.144795	1.54332
Q3MIX3	Uncharacterized aarF domain-containing protein kinase 5 OS=Homo sapiens OX=9606 GN=ADCK5 PE=1 SV=3	1.10554	0.00684712	0.144746	2.16449
Q5HYK3	2-methoxy-6-polyprenyl-1,4-benzoquinol methylase, mitochondrial OS=Homo sapiens OX=9606 GN=COQ5 PE=1 SV=2	1.10548	0.00459782	0.144674	2.33745
A0A286YFF5	Isoform of Q8NHS3, Major facilitator superfamily domain-containing protein 8 OS=Homo sapiens OX=9606 GN=MFSD8 PE=1 SV=1	1.10546	0.0322732	0.144645	1.49116
Q9UJT0	Tubulin epsilon chain OS=Homo sapiens OX=9606 GN=TUBE1 PE=2 SV=1	1.10542	0.0107605	0.144589	1.96817
Q96RT6	cTAGE family member 2 OS=Homo sapiens OX=9606 GN=CTAGE1 PE=1 SV=2	1.1054	0.000628347	0.144574	3.2018
Q96JF6	Zinc finger protein 594 OS=Homo sapiens OX=9606 GN=ZNF594 PE=2 SV=3	1.10538	0.0251645	0.144548	1.59921
A0A3B3ITU7	Isoform of Q9HB96, Fanconi anemia group E protein OS=Homo sapiens OX=9606 GN=FANCE PE=1 SV=1	1.10535	0.0109403	0.144504	1.96097
Q5T3U5	ATP-binding cassette sub-family C member 10 OS=Homo sapiens OX=9606 GN=ABCC10 PE=1 SV=1	1.10518	0.000764447	0.144287	3.11665
H0Y9Y1	Isoform of P20290, Transcription factor BTF3 (Fragment) OS=Homo sapiens OX=9606 GN=BTF3 PE=1 SV=2	1.10518	0.0702615	0.144281	1.15328
F5H630	Isoform of P51523, Zinc finger protein 84 OS=Homo sapiens OX=9606 GN=ZNF84 PE=1 SV=1	1.10517	0.0530684	0.144264	1.27516
Q5T0Y8	Isoform of Q92485, Acid sphingomyelinase-like phosphodiesterase 3b (Fragment) OS=Homo sapiens OX=9606 GN=SMPDL3B PE=1 SV=1	1.10515	0.181878	0.144241	0.740221
O43164	E3 ubiquitin-protein ligase Praja-2 OS=Homo sapiens OX=9606 GN=PJA2 PE=1 SV=4	1.10514	0.00113482	0.144233	2.94507
Q8TBP6	Probable mitochondrial glutathione transporter SLC25A40 OS=Homo sapiens OX=9606 GN=SLC25A40 PE=1 SV=1	1.10503	0.00700432	0.144083	2.15463
A0A087WT67	Isoform of O14628, Zinc finger protein 195 OS=Homo sapiens OX=9606 GN=ZNF195 PE=1 SV=1	1.10496	0.283647	0.143988	0.547222
Q9H706	GRB2-associated and regulator of MAPK protein 1 OS=Homo sapiens OX=9606 GN=GAREM1 PE=1 SV=2	1.10494	0.00526147	0.143968	2.27889
Q8IUX4	DNA dC->dU-editing enzyme APOBEC-3F OS=Homo sapiens OX=9606 GN=APOBEC3F PE=1 SV=3	1.1049	0.0081094	0.143915	2.09101
X6RK00	Isoform of A2VDF0, Fucose mutarotase (Fragment) OS=Homo sapiens OX=9606 GN=FUOM PE=1 SV=2	1.10479	0.0549461	0.143775	1.26006
Q5VVJ2	Deubiquitinase MYSM1 OS=Homo sapiens OX=9606 GN=MYSM1 PE=1 SV=1	1.10479	0.00430776	0.143774	2.36575
Q9NY74	Ewing's tumor-associated antigen 1 OS=Homo sapiens OX=9606 GN=ETAA1 PE=1 SV=2	1.10479	0.00545205	0.143768	2.26344
P78563	Double-stranded RNA-specific editase 1 OS=Homo sapiens OX=9606 GN=ADARB1 PE=1 SV=1	1.10477	0.00151971	0.143747	2.81824
P15907	Beta-galactoside alpha-2,6-sialyltransferase 1 OS=Homo sapiens OX=9606 GN=ST6GAL1 PE=1 SV=1	1.10477	0.0181571	0.143744	1.74095
Q13952	Nuclear transcription factor Y subunit gamma OS=Homo sapiens OX=9606 GN=NFYC PE=1 SV=3	1.10466	0.00339543	0.143598	2.46911
H0YNF3	Isoform of Q9NWH9, SAFB-like transcription modulator (Fragment) OS=Homo sapiens OX=9606 GN=SLTM PE=1 SV=1	1.10465	0.026491	0.143589	1.5769
P16870	Carboxypeptidase E OS=Homo sapiens OX=9606 GN=CPE PE=1 SV=1	1.10462	0.050814	0.143556	1.29402
P57737-3	Isoform of P57737, Isoform 3 of Coronin-7 OS=Homo sapiens OX=9606 GN=CORO7	1.1045	0.000355045	0.143393	3.44972
Q5FWF5	N-acetyltransferase ESCO1 OS=Homo sapiens OX=9606 GN=ESCO1 PE=1 SV=3	1.10449	0.000629638	0.143383	3.20091
Q8TBP0	TBC1 domain family member 16 OS=Homo sapiens OX=9606 GN=TBC1D16 PE=2 SV=1	1.10448	0.000465231	0.143366	3.33233
Q96JP0	Protein fem-1 homolog C OS=Homo sapiens OX=9606 GN=FEM1C PE=1 SV=1	1.1044	0.00700341	0.143265	2.15469
P55795	Heterogeneous nuclear ribonucleoprotein H2 OS=Homo sapiens OX=9606 GN=HNRNPH2 PE=1 SV=1	1.10437	0.000269642	0.143221	3.56921
Q15464	SH2 domain-containing adapter protein B OS=Homo sapiens OX=9606 GN=SHB PE=1 SV=2	1.10435	0.0121096	0.143202	1.91687
O75460	Serine/threonine-protein kinase/endoribonuclease IRE1 OS=Homo sapiens OX=9606 GN=ERN1 PE=1 SV=2	1.10435	0.00088049	0.143196	3.05528
O75564-2	Isoform of O75564, Isoform 2 of Jerky protein homolog OS=Homo sapiens OX=9606 GN=JRK	1.10432	0.047594	0.143158	1.32245
Q9P206	Uncharacterized protein KIAA1522 OS=Homo sapiens OX=9606 GN=KIAA1522 PE=1 SV=2	1.10421	0.00891971	0.143012	2.04965
Q96C01	Protein FAM136A OS=Homo sapiens OX=9606 GN=FAM136A PE=1 SV=1	1.1042	0.000352238	0.143008	3.45316
Q9Y276	Mitochondrial chaperone BCS1 OS=Homo sapiens OX=9606 GN=BCS1L PE=1 SV=1	1.10416	0.0024639	0.142948	2.60838
Q9UBJ2	ATP-binding cassette sub-family D member 2 OS=Homo sapiens OX=9606 GN=ABCD2 PE=1 SV=1	1.10413	0.00412861	0.142916	2.3842
Q5TYW1	Zinc finger protein 658 OS=Homo sapiens OX=9606 GN=ZNF658 PE=1 SV=2	1.10411	0.133651	0.142881	0.874029
Q8IZD2	Inactive histone-lysine N-methyltransferase 2E OS=Homo sapiens OX=9606 GN=KMT2E PE=1 SV=1	1.1041	0.00704406	0.142876	2.15218
Q2KHT3-2	Isoform of Q2KHT3, Isoform 2 of Protein CLEC16A OS=Homo sapiens OX=9606 GN=CLEC16A	1.10403	0.111959	0.142782	0.950943
Q8N9A8	Nuclear envelope phosphatase-regulatory subunit 1 OS=Homo sapiens OX=9606 GN=CNEP1R1 PE=1 SV=1	1.10394	0.00679306	0.142667	2.16793
P0DI83	Isoform of Q9BZG1, Ras-related protein Rab-34, isoform NARR OS=Homo sapiens OX=9606 GN=RAB34 PE=1 SV=1	1.10391	0.00707978	0.142625	2.14998
Q9NRM7	Serine/threonine-protein kinase LATS2 OS=Homo sapiens OX=9606 GN=LATS2 PE=1 SV=2	1.10384	0.0248529	0.142528	1.60462
Q9NQZ5	StAR-related lipid transfer protein 7, mitochondrial OS=Homo sapiens OX=9606 GN=STARD7 PE=1 SV=2	1.1038	0.0020367	0.142481	2.69107
Q9Y6E7	NAD-dependent protein lipoamidase sirtuin-4, mitochondrial OS=Homo sapiens OX=9606 GN=SIRT4 PE=1 SV=1	1.1038	0.0212964	0.14248	1.67169
Q86WA6	Valacyclovir hydrolase OS=Homo sapiens OX=9606 GN=BPHL PE=1 SV=1	1.10378	0.00131296	0.142451	2.88175
Q03938	Zinc finger protein 90 OS=Homo sapiens OX=9606 GN=ZNF90 PE=2 SV=3	1.10375	0.0302236	0.14241	1.51965
A0A0G2JPD5	Isoform of P10636, Microtubule-associated protein OS=Homo sapiens OX=9606 GN=MAPT PE=1 SV=1	1.10369	0.0308977	0.142335	1.51007
Q8TBC5	Zinc finger and SCAN domain-containing protein 18 OS=Homo sapiens OX=9606 GN=ZSCAN18 PE=1 SV=2	1.10369	0.000632187	0.14233	3.19915
Q9Y2R0	Cytochrome c oxidase assembly factor 3 homolog, mitochondrial OS=Homo sapiens OX=9606 GN=COA3 PE=1 SV=1	1.10364	0.0234676	0.142268	1.62953
Q8TF01	Arginine/serine-rich protein PNISR OS=Homo sapiens OX=9606 GN=PNISR PE=1 SV=2	1.10362	0.00582914	0.142248	2.2344
A0A804HKG3	Isoform of Q8N9N5, Protein BANP OS=Homo sapiens OX=9606 GN=BANP PE=1 SV=1	1.10362	0.0615893	0.142237	1.21049
P00395	Cytochrome c oxidase subunit 1 OS=Homo sapiens OX=9606 GN=MT-CO1 PE=1 SV=1	1.10351	0.13707	0.142101	0.863058
P32297	Neuronal acetylcholine receptor subunit alpha-3 OS=Homo sapiens OX=9606 GN=CHRNA3 PE=1 SV=4	1.10351	0.00381424	0.142094	2.41859
D6RF23	Isoform of P63244, Receptor of-activated protein C kinase 1 OS=Homo sapiens OX=9606 GN=RACK1 PE=1 SV=1	1.1035	0.0594995	0.142091	1.22549
Q96DC9	Ubiquitin thioesterase OTUB2 OS=Homo sapiens OX=9606 GN=OTUB2 PE=1 SV=2	1.10349	0.00399051	0.142075	2.39897
Q9GZR1	Sentrin-specific protease 6 OS=Homo sapiens OX=9606 GN=SENP6 PE=1 SV=2	1.10347	0.00524131	0.142047	2.28056
A0A6I8PLD9	Isoform of Q8N6L1, Keratinocyte-associated protein 2 OS=Homo sapiens OX=9606 GN=KRTCAP2 PE=1 SV=1	1.10347	0.0944816	0.142046	1.02465
Q9NXA8	NAD-dependent protein deacylase sirtuin-5, mitochondrial OS=Homo sapiens OX=9606 GN=SIRT5 PE=1 SV=2	1.10344	0.0107873	0.142008	1.96709
Q6NSZ9	Zinc finger and SCAN domain-containing protein 25 OS=Homo sapiens OX=9606 GN=ZSCAN25 PE=1 SV=3	1.10342	0.00589753	0.141982	2.22933
Q14993	Collagen alpha-1(XIX) chain OS=Homo sapiens OX=9606 GN=COL19A1 PE=1 SV=3	1.10341	0.0159151	0.141971	1.79819
Q9H6D3	XK-related protein 8 OS=Homo sapiens OX=9606 GN=XKR8 PE=1 SV=1	1.10334	0.038301	0.141882	1.41679
Q15025	TNFAIP3-interacting protein 1 OS=Homo sapiens OX=9606 GN=TNIP1 PE=1 SV=2	1.10333	0.00704342	0.141861	2.15222
Q9H0A8	COMM domain-containing protein 4 OS=Homo sapiens OX=9606 GN=COMMD4 PE=1 SV=1	1.10332	0.0872063	0.141853	1.05945
P49674	Casein kinase I isoform epsilon OS=Homo sapiens OX=9606 GN=CSNK1E PE=1 SV=1	1.10331	2.71069e-05	0.141841	4.56692
O15054	Lysine-specific demethylase 6B OS=Homo sapiens OX=9606 GN=KDM6B PE=1 SV=4	1.10328	8.01833e-07	0.141804	6.09592
Q9NP87	DNA-directed DNA/RNA polymerase mu OS=Homo sapiens OX=9606 GN=POLM PE=1 SV=1	1.10328	0.073074	0.141793	1.13624
Q9H3Y8	Pancreatic progenitor cell differentiation and proliferation factor OS=Homo sapiens OX=9606 GN=PPDPF PE=1 SV=1	1.10326	0.208244	0.141778	0.681427
Q8IXV7	Kelch domain-containing protein 8B OS=Homo sapiens OX=9606 GN=KLHDC8B PE=2 SV=1	1.10322	0.0355963	0.141724	1.4486
Q9BSK1	Zinc finger protein 577 OS=Homo sapiens OX=9606 GN=ZNF577 PE=2 SV=3	1.10315	0.0247154	0.141629	1.60703
O94830	Phospholipase DDHD2 OS=Homo sapiens OX=9606 GN=DDHD2 PE=1 SV=2	1.1031	0.000312393	0.141569	3.5053
Q9UJQ4	Sal-like protein 4 OS=Homo sapiens OX=9606 GN=SALL4 PE=1 SV=1	1.10304	0.0136988	0.141488	1.86332
Q5SPY9	Isoform of Q9NQX5, Neural proliferation differentiation and control protein 1 OS=Homo sapiens OX=9606 GN=NPDC1 PE=1 SV=1	1.103	0.0442377	0.141436	1.35421
A0A2R8YGK2	Isoform of Q8NAN2, Mitoguardin 1 OS=Homo sapiens OX=9606 GN=MIGA1 PE=1 SV=1	1.10296	0.000599017	0.141383	3.22256
E7EN73	Isoform of Q8IZA0, Dyslexia-associated protein KIAA0319-like protein (Fragment) OS=Homo sapiens OX=9606 GN=KIAA0319L PE=1 SV=1	1.10294	7.65923e-05	0.141358	4.11581
P57729	Ras-related protein Rab-38 OS=Homo sapiens OX=9606 GN=RAB38 PE=1 SV=1	1.10294	0.0451709	0.141351	1.34514
P19075	Tetraspanin-8 OS=Homo sapiens OX=9606 GN=TSPAN8 PE=1 SV=1	1.10287	0.0126913	0.141264	1.8965
Q14667	Protein KIAA0100 OS=Homo sapiens OX=9606 GN=KIAA0100 PE=1 SV=3	1.10286	2.66661e-06	0.141247	5.57404
P50607	Tubby protein homolog OS=Homo sapiens OX=9606 GN=TUB PE=1 SV=1	1.10282	0.00389989	0.141201	2.40895
P36896	Activin receptor type-1B OS=Homo sapiens OX=9606 GN=ACVR1B PE=1 SV=1	1.1028	0.0212881	0.141169	1.67186
Q8IXX5	Transmembrane protein 183A OS=Homo sapiens OX=9606 GN=TMEM183A PE=1 SV=2	1.10257	0.0105368	0.140872	1.97729
Q9NP80	Calcium-independent phospholipase A2-gamma OS=Homo sapiens OX=9606 GN=PNPLA8 PE=1 SV=1	1.10251	0.0007303	0.140796	3.1365
Q9P287-2	Isoform of Q9P287, Isoform 2 of BRCA2 and CDKN1A-interacting protein OS=Homo sapiens OX=9606 GN=BCCIP	1.1025	0.000676758	0.140773	3.16957
K7ELS8	Isoform of O43760, Synaptogyrin-2 (Fragment) OS=Homo sapiens OX=9606 GN=SYNGR2 PE=1 SV=1	1.10243	0.102068	0.140688	0.991109
Q9HA65	TBC1 domain family member 17 OS=Homo sapiens OX=9606 GN=TBC1D17 PE=1 SV=3	1.10243	0.00402199	0.140683	2.39556
P61266	Syntaxin-1B OS=Homo sapiens OX=9606 GN=STX1B PE=1 SV=1	1.10242	0.0458228	0.140669	1.33892
O95863	Zinc finger protein SNAI1 OS=Homo sapiens OX=9606 GN=SNAI1 PE=1 SV=2	1.10239	0.00436498	0.140636	2.36002
P29558	RNA-binding motif, single-stranded-interacting protein 1 OS=Homo sapiens OX=9606 GN=RBMS1 PE=1 SV=3	1.10236	0.000977557	0.140592	3.00986
Q99571	P2X purinoceptor 4 OS=Homo sapiens OX=9606 GN=P2RX4 PE=1 SV=2	1.10213	0.00128069	0.140295	2.89256
Q5T440	Putative transferase CAF17, mitochondrial OS=Homo sapiens OX=9606 GN=IBA57 PE=1 SV=1	1.10209	0.000163094	0.140241	3.78756
Q9BV35	Calcium-binding mitochondrial carrier protein SCaMC-3 OS=Homo sapiens OX=9606 GN=SLC25A23 PE=1 SV=2	1.10196	8.54736e-06	0.140069	5.06817
P26992	Ciliary neurotrophic factor receptor subunit alpha OS=Homo sapiens OX=9606 GN=CNTFR PE=1 SV=2	1.10192	0.00461845	0.140026	2.3355
P51649	Succinate-semialdehyde dehydrogenase, mitochondrial OS=Homo sapiens OX=9606 GN=ALDH5A1 PE=1 SV=2	1.10192	0.000573015	0.140025	3.24183
O94842	TOX high mobility group box family member 4 OS=Homo sapiens OX=9606 GN=TOX4 PE=1 SV=1	1.10189	0.0027292	0.139982	2.56397
O75822-2	Isoform of O75822, Isoform 2 of Eukaryotic translation initiation factor 3 subunit J OS=Homo sapiens OX=9606 GN=EIF3J	1.10188	0.00301211	0.139968	2.52113
A0A1B0GWE8	Isoform of P07339, Cathepsin D OS=Homo sapiens OX=9606 GN=CTSD PE=1 SV=1	1.10184	0.00215195	0.139913	2.66717
P18146	Early growth response protein 1 OS=Homo sapiens OX=9606 GN=EGR1 PE=1 SV=1	1.10184	0.181211	0.139912	0.741817
Q9BTM9	Ubiquitin-related modifier 1 OS=Homo sapiens OX=9606 GN=URM1 PE=1 SV=1	1.10181	0.0423213	0.139879	1.37344
Q5TEA3	Dynein axonemal assembly factor 9 OS=Homo sapiens OX=9606 GN=DNAAF9 PE=1 SV=1	1.10175	0.00133339	0.139803	2.87504
Q9UKA9	Polypyrimidine tract-binding protein 2 OS=Homo sapiens OX=9606 GN=PTBP2 PE=1 SV=1	1.10175	0.028581	0.139791	1.54392
P41212	Transcription factor ETV6 OS=Homo sapiens OX=9606 GN=ETV6 PE=1 SV=1	1.10173	0.0119952	0.139767	1.92099
P16152	Carbonyl reductase [NADPH] 1 OS=Homo sapiens OX=9606 GN=CBR1 PE=1 SV=3	1.10171	0.0759627	0.139742	1.1194
P55199	RNA polymerase II elongation factor ELL OS=Homo sapiens OX=9606 GN=ELL PE=1 SV=1	1.10171	7.8999e-05	0.13974	4.10238
Q9H819	DnaJ homolog subfamily C member 18 OS=Homo sapiens OX=9606 GN=DNAJC18 PE=2 SV=1	1.10158	0.0571788	0.139569	1.24276
P51805	Plexin-A3 OS=Homo sapiens OX=9606 GN=PLXNA3 PE=1 SV=3	1.10157	0.0023504	0.139563	2.62886
Q9BUT1	Dehydrogenase/reductase SDR family member 6 OS=Homo sapiens OX=9606 GN=BDH2 PE=1 SV=2	1.10156	0.0141251	0.139545	1.85001
Q9ULU4-13	Isoform of Q9ULU4, Isoform 13 of Protein kinase C-binding protein 1 OS=Homo sapiens OX=9606 GN=ZMYND8	1.10131	0.00857572	0.139225	2.06673
O43513	Mediator of RNA polymerase II transcription subunit 7 OS=Homo sapiens OX=9606 GN=MED7 PE=1 SV=1	1.10129	0.0152267	0.139201	1.81739
Q02127	Dihydroorotate dehydrogenase (quinone), mitochondrial OS=Homo sapiens OX=9606 GN=DHODH PE=1 SV=3	1.10127	0.00881009	0.139168	2.05502
Q96BN2	Transcriptional adapter 1 OS=Homo sapiens OX=9606 GN=TADA1 PE=1 SV=1	1.10125	0.0183149	0.139148	1.7372
Q9H813	Proton-activated chloride channel OS=Homo sapiens OX=9606 GN=PACC1 PE=1 SV=1	1.10124	0.00418059	0.139133	2.37876
Q9BR09	Neuralized-like protein 2 OS=Homo sapiens OX=9606 GN=NEURL2 PE=2 SV=1	1.1012	0.0268373	0.139074	1.57126
A0A5F9ZGX5	Isoform of Q07912, Non-specific protein-tyrosine kinase OS=Homo sapiens OX=9606 GN=TNK2 PE=1 SV=1	1.10119	0.00183125	0.139063	2.73725
O95671	Probable bifunctional dTTP/UTP pyrophosphatase/methyltransferase protein OS=Homo sapiens OX=9606 GN=ASMTL PE=1 SV=3	1.10116	0.214289	0.139021	0.669
P53370	Nucleoside diphosphate-linked moiety X motif 6 OS=Homo sapiens OX=9606 GN=NUDT6 PE=1 SV=2	1.10101	0.0411686	0.138824	1.38543
Q8N6T7	NAD-dependent protein deacylase sirtuin-6 OS=Homo sapiens OX=9606 GN=SIRT6 PE=1 SV=2	1.10099	0.0333261	0.138804	1.47722
Q96NL8	Cilia- and flagella-associated protein 418 OS=Homo sapiens OX=9606 GN=CFAP418 PE=1 SV=1	1.10094	0.000141171	0.138736	3.85025
Q8WW59	SPRY domain-containing protein 4 OS=Homo sapiens OX=9606 GN=SPRYD4 PE=1 SV=2	1.10089	0.0160637	0.138668	1.79416
Q8N0Z8	tRNA pseudouridine synthase-like 1 OS=Homo sapiens OX=9606 GN=PUSL1 PE=1 SV=1	1.10075	0.00717809	0.138481	2.14399
O43678	NADH dehydrogenase [ubiquinone] 1 alpha subcomplex subunit 2 OS=Homo sapiens OX=9606 GN=NDUFA2 PE=1 SV=3	1.10073	0.00464957	0.138463	2.33259
Q86U90	Threonylcarbamoyl-AMP synthase OS=Homo sapiens OX=9606 GN=YRDC PE=1 SV=1	1.10071	0.000638528	0.13843	3.19482
Q9H568	Actin-like protein 8 OS=Homo sapiens OX=9606 GN=ACTL8 PE=1 SV=1	1.1007	0.0123571	0.138425	1.90808
Q8N3V7	Synaptopodin OS=Homo sapiens OX=9606 GN=SYNPO PE=1 SV=2	1.10068	0.00820294	0.138399	2.08603
Q7Z6L1	Tectonin beta-propeller repeat-containing protein 1 OS=Homo sapiens OX=9606 GN=TECPR1 PE=1 SV=1	1.10068	0.00360962	0.138398	2.44254
Q12986	Transcriptional repressor NF-X1 OS=Homo sapiens OX=9606 GN=NFX1 PE=1 SV=2	1.10064	0.00766308	0.138346	2.1156
O75387	Large neutral amino acids transporter small subunit 3 OS=Homo sapiens OX=9606 GN=SLC43A1 PE=1 SV=1	1.10061	0.0145478	0.138299	1.8372
A0A0A0MT83	Isoform of P26440, Isovaleryl-CoA dehydrogenase, mitochondrial OS=Homo sapiens OX=9606 GN=IVD PE=1 SV=2	1.10055	0.000191244	0.138227	3.71841
P45954	Short/branched chain specific acyl-CoA dehydrogenase, mitochondrial OS=Homo sapiens OX=9606 GN=ACADSB PE=1 SV=1	1.1005	0.000891359	0.138161	3.04995
O15230	Laminin subunit alpha-5 OS=Homo sapiens OX=9606 GN=LAMA5 PE=1 SV=8	1.10045	0.00593649	0.138088	2.22647
P17568	NADH dehydrogenase [ubiquinone] 1 beta subcomplex subunit 7 OS=Homo sapiens OX=9606 GN=NDUFB7 PE=1 SV=4	1.1004	0.090439	0.138028	1.04364
A0A7P0T886	Isoform of Q96GX1, Tectonic-2 OS=Homo sapiens OX=9606 GN=TCTN2 PE=1 SV=1	1.10033	0.0115144	0.137934	1.93876
A0A590UJ96	Collagen alpha-1(I) chain-like OS=Homo sapiens OX=9606 PE=1 SV=1	1.10031	0.00709628	0.137907	2.14897
A0A590UJ23	Isoform of A6NDB9, Paralemmin-3 OS=Homo sapiens OX=9606 GN=PALM3 PE=1 SV=1	1.10029	0.221092	0.137879	0.655427
Q9Y2B9	cAMP-dependent protein kinase inhibitor gamma OS=Homo sapiens OX=9606 GN=PKIG PE=1 SV=1	1.10028	0.0492384	0.137872	1.3077
Q68CZ2	Tensin-3 OS=Homo sapiens OX=9606 GN=TNS3 PE=1 SV=2	1.10027	0.000248109	0.137861	3.60536
Q8WXE1	ATR-interacting protein OS=Homo sapiens OX=9606 GN=ATRIP PE=1 SV=1	1.10026	1.37196e-06	0.13784	5.86266
P08559	Pyruvate dehydrogenase E1 component subunit alpha, somatic form, mitochondrial OS=Homo sapiens OX=9606 GN=PDHA1 PE=1 SV=3	1.10024	0.00226311	0.137812	2.64529
Q9P0J1	[Pyruvate dehydrogenase [acetyl-transferring]]-phosphatase 1, mitochondrial OS=Homo sapiens OX=9606 GN=PDP1 PE=1 SV=3	1.10022	0.000536576	0.137795	3.27037
P41440	Reduced folate transporter OS=Homo sapiens OX=9606 GN=SLC19A1 PE=1 SV=3	1.10021	0.0290129	0.13778	1.53741
Q8IUX1	Complex I assembly factor TMEM126B, mitochondrial OS=Homo sapiens OX=9606 GN=TMEM126B PE=1 SV=2	1.10013	0.0229267	0.137677	1.63966
Q8N5W9	Refilin-B OS=Homo sapiens OX=9606 GN=RFLNB PE=1 SV=1	1.1001	0.0947649	0.137638	1.02335
Q8NG41	Neuropeptide B OS=Homo sapiens OX=9606 GN=NPB PE=1 SV=1	1.10009	0.060557	0.137625	1.21784
E9PDC3	Isoform of O00192, Splicing regulator ARVCF OS=Homo sapiens OX=9606 GN=ARVCF PE=1 SV=1	1.10009	1.76211e-05	0.137616	4.75397
B4DEE8	Isoform of P16455, Methylated-DNA--protein-cysteine methyltransferase OS=Homo sapiens OX=9606 GN=MGMT PE=1 SV=1	1.10002	0.0910495	0.137526	1.04072
Q6ICC9	Retrotransposon Gag-like protein 6 OS=Homo sapiens OX=9606 GN=RTL6 PE=2 SV=1	1.10001	0.00869286	0.137521	2.06084
Q9HC77	Centromere protein J OS=Homo sapiens OX=9606 GN=CENPJ PE=1 SV=2	1.09999	0.00184844	0.137492	2.7332
Q969L4	U7 snRNA-associated Sm-like protein LSm10 OS=Homo sapiens OX=9606 GN=LSM10 PE=1 SV=1	1.09997	0.00162742	0.137468	2.7885
Q9H1K6	Talin rod domain-containing protein 1 OS=Homo sapiens OX=9606 GN=TLNRD1 PE=1 SV=1	1.09987	0.00894507	0.137329	2.04842
O94760	N(G),N(G)-dimethylarginine dimethylaminohydrolase 1 OS=Homo sapiens OX=9606 GN=DDAH1 PE=1 SV=3	1.09978	0.000566077	0.137218	3.24712
Q96MM7	Heparan-sulfate 6-O-sulfotransferase 2 OS=Homo sapiens OX=9606 GN=HS6ST2 PE=1 SV=2	1.09978	0.000706083	0.137215	3.15114
Q8N0S6	Centromere protein L OS=Homo sapiens OX=9606 GN=CENPL PE=1 SV=2	1.09978	0.00193806	0.137209	2.71263
Q8IYY4	Cilium assembly protein DZIP1L OS=Homo sapiens OX=9606 GN=DZIP1L PE=1 SV=2	1.09977	0.380195	0.137203	0.419994
Q8NE62	Choline dehydrogenase, mitochondrial OS=Homo sapiens OX=9606 GN=CHDH PE=1 SV=2	1.09974	0.035578	0.13716	1.44882
Q8NCB2-3	Isoform of Q8NCB2, Isoform 3 of CaM kinase-like vesicle-associated protein OS=Homo sapiens OX=9606 GN=CAMKV	1.09965	0.0141654	0.137047	1.84877
Q9Y4E5-4	Isoform of Q9Y4E5, Isoform 3 of E3 SUMO-protein ligase ZNF451 OS=Homo sapiens OX=9606 GN=ZNF451	1.09962	0.00480341	0.137002	2.31845
O15063	Granule associated Rac and RHOG effector protein 1 OS=Homo sapiens OX=9606 GN=GARRE1 PE=1 SV=2	1.09953	0.00054439	0.136888	3.26409
Q9BTX1	Nucleoporin NDC1 OS=Homo sapiens OX=9606 GN=NDC1 PE=1 SV=2	1.09953	0.0185891	0.136886	1.73074
Q8IWX8	Calcium homeostasis endoplasmic reticulum protein OS=Homo sapiens OX=9606 GN=CHERP PE=1 SV=3	1.09951	0.0120745	0.136864	1.91813
Q8N3Y1	F-box/WD repeat-containing protein 8 OS=Homo sapiens OX=9606 GN=FBXW8 PE=1 SV=2	1.09942	0.0208194	0.136749	1.68153
P21246	Pleiotrophin OS=Homo sapiens OX=9606 GN=PTN PE=1 SV=1	1.09932	0.0220171	0.13661	1.65724
Q8IYD8	Fanconi anemia group M protein OS=Homo sapiens OX=9606 GN=FANCM PE=1 SV=2	1.09931	0.017047	0.136593	1.76835
Q18PE1	Protein Dok-7 OS=Homo sapiens OX=9606 GN=DOK7 PE=1 SV=1	1.09928	0.0426383	0.136557	1.3702
Q9NWQ4	G patch domain-containing protein 2-like OS=Homo sapiens OX=9606 GN=GPATCH2L PE=1 SV=3	1.09926	0.00907335	0.136538	2.04223
Q8WY21-2	Isoform of Q8WY21, Isoform 2 of VPS10 domain-containing receptor SorCS1 OS=Homo sapiens OX=9606 GN=SORCS1	1.09922	0.136624	0.136483	0.864474
Q5TC79	Zinc finger and BTB domain-containing protein 37 OS=Homo sapiens OX=9606 GN=ZBTB37 PE=2 SV=1	1.09911	0.00338425	0.136333	2.47054
P24394	Interleukin-4 receptor subunit alpha OS=Homo sapiens OX=9606 GN=IL4R PE=1 SV=1	1.0991	0.0481617	0.136328	1.3173
Q96CS7	Pleckstrin homology domain-containing family B member 2 OS=Homo sapiens OX=9606 GN=PLEKHB2 PE=1 SV=1	1.09904	0.0486823	0.136244	1.31263
P32418-2	Isoform of P32418, Isoform 3 of Sodium/calcium exchanger 1 OS=Homo sapiens OX=9606 GN=SLC8A1	1.09903	0.0222245	0.136233	1.65317
Q15819	Ubiquitin-conjugating enzyme E2 variant 2 OS=Homo sapiens OX=9606 GN=UBE2V2 PE=1 SV=4	1.09903	0.0386014	0.136227	1.4134
Q9NUT2	Mitochondrial potassium channel ATP-binding subunit OS=Homo sapiens OX=9606 GN=ABCB8 PE=1 SV=3	1.09898	0.294137	0.136161	0.53145
P57682	Krueppel-like factor 3 OS=Homo sapiens OX=9606 GN=KLF3 PE=1 SV=1	1.09897	0.0514566	0.136156	1.28856
O15127	Secretory carrier-associated membrane protein 2 OS=Homo sapiens OX=9606 GN=SCAMP2 PE=1 SV=2	1.09896	0.00927611	0.136141	2.03263
E2QRF9	Isoform of O75496, Geminin (Fragment) OS=Homo sapiens OX=9606 GN=GMNN PE=1 SV=1	1.09882	0.00643295	0.135956	2.19159
Q6ZSB9	Zinc finger and BTB domain-containing protein 49 OS=Homo sapiens OX=9606 GN=ZBTB49 PE=1 SV=3	1.09881	0.0583958	0.135947	1.23362
Q9BSR8	Protein YIPF4 OS=Homo sapiens OX=9606 GN=YIPF4 PE=1 SV=1	1.09881	0.017263	0.135938	1.76288
E9PJX4	Isoform of Q96M96, FYVE, RhoGEF and PH domain-containing protein 4 OS=Homo sapiens OX=9606 GN=FGD4 PE=1 SV=1	1.0988	0.00127277	0.135932	2.89525
P19086	Guanine nucleotide-binding protein G(z) subunit alpha OS=Homo sapiens OX=9606 GN=GNAZ PE=1 SV=3	1.09878	9.60069e-05	0.135901	4.0177
O43791	Speckle-type POZ protein OS=Homo sapiens OX=9606 GN=SPOP PE=1 SV=1	1.09878	0.00322526	0.1359	2.49144
Q9H672	Ankyrin repeat and SOCS box protein 7 OS=Homo sapiens OX=9606 GN=ASB7 PE=1 SV=2	1.09877	0.00794635	0.135895	2.09983
Q86V59	Paraneoplastic antigen-like protein 8A OS=Homo sapiens OX=9606 GN=PNMA8A PE=1 SV=2	1.09871	0.019677	0.135811	1.70604
Q9UJT9	F-box/LRR-repeat protein 7 OS=Homo sapiens OX=9606 GN=FBXL7 PE=1 SV=1	1.0987	0.155771	0.135798	0.807513
Q68DA7	Formin-1 OS=Homo sapiens OX=9606 GN=FMN1 PE=1 SV=3	1.09859	0.00106614	0.135658	2.97219
Q12840	Kinesin heavy chain isoform 5A OS=Homo sapiens OX=9606 GN=KIF5A PE=1 SV=2	1.09857	0.00494421	0.135627	2.3059
Q9Y4C4	Malignant fibrous histiocytoma-amplified sequence 1 OS=Homo sapiens OX=9606 GN=MFHAS1 PE=1 SV=2	1.09853	0.0332892	0.135576	1.4777
Q92968	Peroxisomal membrane protein PEX13 OS=Homo sapiens OX=9606 GN=PEX13 PE=1 SV=2	1.09852	0.00519358	0.135562	2.28453
Q96PY5-3	Isoform of Q96PY5, Isoform 2 of Formin-like protein 2 OS=Homo sapiens OX=9606 GN=FMNL2	1.0985	0.000289943	0.135538	3.53769
Q9H5V7	Zinc finger protein Pegasus OS=Homo sapiens OX=9606 GN=IKZF5 PE=1 SV=1	1.0985	0.0137312	0.13553	1.86229
Q96DN5	TBC1 domain family member 31 OS=Homo sapiens OX=9606 GN=TBC1D31 PE=1 SV=2	1.09848	0.00115125	0.135513	2.93883
A0A0G2JPT5	Isoform of O75943, Cell cycle checkpoint protein RAD17 OS=Homo sapiens OX=9606 GN=RAD17 PE=1 SV=1	1.09848	3.78152e-06	0.135511	5.42233
F8WEF5	Isoform of Q9P1Y6, PHD and RING finger domain-containing protein 1 OS=Homo sapiens OX=9606 GN=PHRF1 PE=1 SV=1	1.09842	0.00382253	0.135434	2.41765
Q08AD1	Calmodulin-regulated spectrin-associated protein 2 OS=Homo sapiens OX=9606 GN=CAMSAP2 PE=1 SV=3	1.09838	0.00368999	0.135376	2.43298
Q6NUT3	Major facilitator superfamily domain-containing protein 12 OS=Homo sapiens OX=9606 GN=MFSD12 PE=1 SV=2	1.09834	0.00814229	0.135325	2.08925
Q96QD5	DEP domain-containing protein 7 OS=Homo sapiens OX=9606 GN=DEPDC7 PE=2 SV=1	1.09833	0.00387089	0.13531	2.41219
Q92777	Synapsin-2 OS=Homo sapiens OX=9606 GN=SYN2 PE=1 SV=4	1.09824	0.00463587	0.135195	2.33387
A0A3B3ITE7	Isoform of Q9UGL1, [Histone H3]-trimethyl-L-lysine(4) demethylase OS=Homo sapiens OX=9606 GN=KDM5B PE=1 SV=1	1.09824	0.00057776	0.135189	3.23825
Q96F10	Thialysine N-epsilon-acetyltransferase OS=Homo sapiens OX=9606 GN=SAT2 PE=1 SV=1	1.09818	0.00927398	0.135117	2.03273
Q96EH3	Mitochondrial assembly of ribosomal large subunit protein 1 OS=Homo sapiens OX=9606 GN=MALSU1 PE=1 SV=1	1.09817	0.113155	0.135095	0.946327
Q8N9F7	Lysophospholipase D GDPD1 OS=Homo sapiens OX=9606 GN=GDPD1 PE=1 SV=2	1.09813	0.00139201	0.135043	2.85636
Q86Y82	Syntaxin-12 OS=Homo sapiens OX=9606 GN=STX12 PE=1 SV=1	1.09812	0.0140735	0.135033	1.8516
Q9BRR0	Zinc finger protein with KRAB and SCAN domains 3 OS=Homo sapiens OX=9606 GN=ZKSCAN3 PE=1 SV=2	1.09807	0.0835667	0.134972	1.07797
Q8IYA7	Homeobox protein Mohawk OS=Homo sapiens OX=9606 GN=MKX PE=2 SV=2	1.09806	0.00300042	0.13496	2.52282
A0A7I2YQW9	Isoform of Q96GS6, Alpha/beta hydrolase domain-containing protein 17A OS=Homo sapiens OX=9606 GN=ABHD17A PE=1 SV=1	1.09806	0.0744645	0.134959	1.12805
Q96N11	Integrator complex subunit 15 OS=Homo sapiens OX=9606 GN=INTS15 PE=2 SV=1	1.09793	0.00250265	0.13479	2.6016
Q9BZF2	Oxysterol-binding protein-related protein 7 OS=Homo sapiens OX=9606 GN=OSBPL7 PE=1 SV=1	1.09792	0.0524419	0.134772	1.28032
Q8N3I7	Bardet-Biedl syndrome 5 protein OS=Homo sapiens OX=9606 GN=BBS5 PE=1 SV=1	1.09789	0.0241856	0.134735	1.61644
Q8WUF8	Cotranscriptional regulator FAM172A OS=Homo sapiens OX=9606 GN=FAM172A PE=1 SV=1	1.09787	0.00517403	0.134707	2.28617
Q8WTP8	Apoptosis-enhancing nuclease OS=Homo sapiens OX=9606 GN=AEN PE=1 SV=2	1.09786	0.0700554	0.13469	1.15456
P11177	Pyruvate dehydrogenase E1 component subunit beta, mitochondrial OS=Homo sapiens OX=9606 GN=PDHB PE=1 SV=3	1.09784	0.0129167	0.13467	1.88885
Q6P1S2	Protein C3orf33 OS=Homo sapiens OX=9606 GN=C3orf33 PE=1 SV=2	1.09783	0.00106491	0.134661	2.97269
Q14146	Unhealthy ribosome biogenesis protein 2 homolog OS=Homo sapiens OX=9606 GN=URB2 PE=1 SV=2	1.09778	4.4509e-05	0.134587	4.35155
Q86YT6	E3 ubiquitin-protein ligase MIB1 OS=Homo sapiens OX=9606 GN=MIB1 PE=1 SV=1	1.09777	0.00195352	0.134582	2.70918
Q9UNH6	Sorting nexin-7 OS=Homo sapiens OX=9606 GN=SNX7 PE=1 SV=1	1.09775	0.000226694	0.134555	3.64456
Q5T9C2	Protein FAM102A OS=Homo sapiens OX=9606 GN=FAM102A PE=1 SV=2	1.09773	0.00921279	0.134526	2.03561
O43464	Serine protease HTRA2, mitochondrial OS=Homo sapiens OX=9606 GN=HTRA2 PE=1 SV=2	1.09768	0.000346045	0.134454	3.46087
Q9H7P6	Multivesicular body subunit 12B OS=Homo sapiens OX=9606 GN=MVB12B PE=1 SV=2	1.09766	0.0589751	0.134425	1.22933
Q9BSH4	Translational activator of cytochrome c oxidase 1 OS=Homo sapiens OX=9606 GN=TACO1 PE=1 SV=1	1.09761	0.000370107	0.134363	3.43167
Q9H9Y4	GPN-loop GTPase 2 OS=Homo sapiens OX=9606 GN=GPN2 PE=1 SV=2	1.09758	0.0484666	0.134327	1.31456
Q9BUL9	Ribonuclease P protein subunit p25 OS=Homo sapiens OX=9606 GN=RPP25 PE=1 SV=1	1.09758	0.0460393	0.134327	1.33687
O43541	Mothers against decapentaplegic homolog 6 OS=Homo sapiens OX=9606 GN=SMAD6 PE=1 SV=2	1.09757	0.00399257	0.134312	2.39875
Q92520	Protein FAM3C OS=Homo sapiens OX=9606 GN=FAM3C PE=1 SV=1	1.09757	0.00199849	0.134309	2.6993
Q5VV67	Peroxisome proliferator-activated receptor gamma coactivator-related protein 1 OS=Homo sapiens OX=9606 GN=PPRC1 PE=1 SV=1	1.09754	0.00900056	0.13427	2.04573
Q92572	AP-3 complex subunit sigma-1 OS=Homo sapiens OX=9606 GN=AP3S1 PE=1 SV=1	1.09752	0.00308014	0.134242	2.51143
Q8WXI4-2	Isoform of Q8WXI4, Isoform 2 of Acyl-coenzyme A thioesterase 11 OS=Homo sapiens OX=9606 GN=ACOT11	1.09743	0.00742796	0.134132	2.12913
Q9Y5J6	Mitochondrial import inner membrane translocase subunit Tim10 B OS=Homo sapiens OX=9606 GN=TIMM10B PE=1 SV=1	1.09743	0.0173294	0.134132	1.76122
Q9NXZ1	Sarcoma antigen 1 OS=Homo sapiens OX=9606 GN=SAGE1 PE=1 SV=2	1.09742	0.000480651	0.134115	3.31817
H0Y827	Isoform of Q96AY3, Peptidylprolyl isomerase (Fragment) OS=Homo sapiens OX=9606 GN=FKBP10 PE=1 SV=1	1.09741	0.0612149	0.1341	1.21314
Q9NZ72	Stathmin-3 OS=Homo sapiens OX=9606 GN=STMN3 PE=1 SV=3	1.09738	0.0300695	0.134057	1.52187
O43934	UNC93-like protein MFSD11 OS=Homo sapiens OX=9606 GN=MFSD11 PE=1 SV=2	1.09737	0.0268709	0.134052	1.57072
Q9HBL7	Plasminogen receptor (KT) OS=Homo sapiens OX=9606 GN=PLGRKT PE=1 SV=1	1.09734	0.0388047	0.134015	1.41112
B4DJL6	Isoform of Q96SY0, Integrator complex subunit 14 OS=Homo sapiens OX=9606 GN=INTS14 PE=1 SV=1	1.09729	0.00164772	0.133947	2.78312
Q9UNA1	Rho GTPase-activating protein 26 OS=Homo sapiens OX=9606 GN=ARHGAP26 PE=1 SV=1	1.09722	0.00118609	0.133851	2.92588
Q13572	Inositol-tetrakisphosphate 1-kinase OS=Homo sapiens OX=9606 GN=ITPK1 PE=1 SV=2	1.0972	0.00276065	0.133833	2.55899
Q6ZN54	Differentially expressed in FDCP 8 homolog OS=Homo sapiens OX=9606 GN=DEF8 PE=1 SV=2	1.09716	0.00658479	0.133777	2.18146
Q2M3G4	Protein Shroom1 OS=Homo sapiens OX=9606 GN=SHROOM1 PE=1 SV=1	1.09714	0.00342669	0.133747	2.46512
H3BLX5	Isoform of Q86UV5, Ubiquitin carboxyl-terminal hydrolase 48 (Fragment) OS=Homo sapiens OX=9606 GN=USP48 PE=1 SV=1	1.09708	0.0790962	0.133674	1.10184
Q9BST9-2	Isoform of Q9BST9, Isoform 2 of Rhotekin OS=Homo sapiens OX=9606 GN=RTKN	1.09708	0.00449911	0.133666	2.34687
Q96RQ3	Methylcrotonoyl-CoA carboxylase subunit alpha, mitochondrial OS=Homo sapiens OX=9606 GN=MCCC1 PE=1 SV=3	1.09706	0.000182111	0.133644	3.73966
Q9Y2Q5	Ragulator complex protein LAMTOR2 OS=Homo sapiens OX=9606 GN=LAMTOR2 PE=1 SV=1	1.09703	0.0453047	0.133603	1.34386
Q8IWB9	Testis-expressed protein 2 OS=Homo sapiens OX=9606 GN=TEX2 PE=1 SV=2	1.09695	0.00115213	0.133503	2.9385
Q8N5C8	TGF-beta-activated kinase 1 and MAP3K7-binding protein 3 OS=Homo sapiens OX=9606 GN=TAB3 PE=1 SV=3	1.09694	0.00345387	0.133481	2.46169
Q8IZ52	Chondroitin sulfate synthase 2 OS=Homo sapiens OX=9606 GN=CHPF PE=1 SV=2	1.09693	0.0016689	0.133467	2.77757
Q96QE2	Proton myo-inositol cotransporter OS=Homo sapiens OX=9606 GN=SLC2A13 PE=1 SV=3	1.09688	0.00119325	0.13341	2.92327
Q3MJ62	Zinc finger and SCAN domain-containing protein 23 OS=Homo sapiens OX=9606 GN=ZSCAN23 PE=1 SV=1	1.09683	0.00419697	0.133344	2.37706
A0A0C4DGC9	Isoform of Q8TDR2, Serine/threonine-protein kinase 35 (Fragment) OS=Homo sapiens OX=9606 GN=STK35 PE=1 SV=1	1.09675	0.0088247	0.133238	2.0543
J3QLF6	Isoform of P62993, Growth factor receptor-bound protein 2 (Fragment) OS=Homo sapiens OX=9606 GN=GRB2 PE=1 SV=1	1.09674	0.000892885	0.133218	3.0492
Q9H2W6	39S ribosomal protein L46, mitochondrial OS=Homo sapiens OX=9606 GN=MRPL46 PE=1 SV=1	1.09673	0.0374821	0.13321	1.42618
O43752	Syntaxin-6 OS=Homo sapiens OX=9606 GN=STX6 PE=1 SV=1	1.0967	0.00537247	0.133166	2.26983
Q9Y2V0	CDAN1-interacting nuclease 1 OS=Homo sapiens OX=9606 GN=CDIN1 PE=1 SV=2	1.09661	0.0206991	0.13305	1.68405
M0R3D4	Isoform of Q9UI14, PRA1 family protein OS=Homo sapiens OX=9606 GN=RABAC1 PE=1 SV=1	1.09661	0.00120485	0.133048	2.91907
P17026	Zinc finger protein 22 OS=Homo sapiens OX=9606 GN=ZNF22 PE=1 SV=3	1.0965	0.00806234	0.132911	2.09354
Q99985	Semaphorin-3C OS=Homo sapiens OX=9606 GN=SEMA3C PE=2 SV=2	1.09645	0.00262533	0.132843	2.58082
O15217	Glutathione S-transferase A4 OS=Homo sapiens OX=9606 GN=GSTA4 PE=1 SV=1	1.09639	0.00264806	0.132764	2.57707
Q9BT40	Inositol polyphosphate 5-phosphatase K OS=Homo sapiens OX=9606 GN=INPP5K PE=1 SV=3	1.09632	0.010803	0.132671	1.96646
P23508-2	Isoform of P23508, Isoform 2 of Colorectal mutant cancer protein OS=Homo sapiens OX=9606 GN=MCC	1.0963	0.0143466	0.132644	1.84325
Q96HJ9	Protein FMC1 homolog OS=Homo sapiens OX=9606 GN=FMC1 PE=1 SV=2	1.09617	0.0369979	0.132472	1.43182
Q96E52	Metalloendopeptidase OMA1, mitochondrial OS=Homo sapiens OX=9606 GN=OMA1 PE=1 SV=1	1.09617	0.00764587	0.132469	2.11657
Q2YD98	UV-stimulated scaffold protein A OS=Homo sapiens OX=9606 GN=UVSSA PE=1 SV=2	1.09611	0.00762705	0.132391	2.11764
A0A0C4DGB0	Isoform of Q9UIL1, Short coiled-coil protein OS=Homo sapiens OX=9606 GN=SCOC PE=1 SV=1	1.09606	0.00167454	0.132329	2.77611
H7C2H2	Isoform of Q86X27, Ras-specific guanine nucleotide-releasing factor RalGPS2 (Fragment) OS=Homo sapiens OX=9606 GN=RALGPS2 PE=1 SV=1	1.09604	0.0198633	0.132297	1.70195
Q9UJA3	DNA helicase MCM8 OS=Homo sapiens OX=9606 GN=MCM8 PE=1 SV=2	1.09602	0.0158638	0.132272	1.79959
Q7RTV5	Peroxiredoxin-like 2C OS=Homo sapiens OX=9606 GN=PRXL2C PE=2 SV=1	1.09592	0.170574	0.132146	0.768086
Q7Z6V5	tRNA-specific adenosine deaminase 2 OS=Homo sapiens OX=9606 GN=ADAT2 PE=1 SV=1	1.09584	0.0100696	0.132033	1.99699
B3KW44	Isoform of Q9H825, tRNA N(3)-methylcytidine methyltransferase OS=Homo sapiens OX=9606 GN=METTL8 PE=1 SV=1	1.09583	0.00747804	0.13202	2.12621
Q9UHL9	General transcription factor II-I repeat domain-containing protein 1 OS=Homo sapiens OX=9606 GN=GTF2IRD1 PE=1 SV=1	1.09578	0.0165887	0.131955	1.78019
J3QTA6	Isoform of Q9BRQ6, MICOS complex subunit MIC25 OS=Homo sapiens OX=9606 GN=CHCHD6 PE=1 SV=1	1.09577	0.000509171	0.131947	3.29314
Q5U623	Activating transcription factor 7-interacting protein 2 OS=Homo sapiens OX=9606 GN=ATF7IP2 PE=1 SV=2	1.09574	0.0065367	0.131904	2.18464
Q9BZI7	Regulator of nonsense transcripts 3B OS=Homo sapiens OX=9606 GN=UPF3B PE=1 SV=1	1.0957	0.000812098	0.131859	3.09039
Q9NQ66	1-phosphatidylinositol 4,5-bisphosphate phosphodiesterase beta-1 OS=Homo sapiens OX=9606 GN=PLCB1 PE=1 SV=1	1.09569	0.000844713	0.131841	3.07329
O75398	Deformed epidermal autoregulatory factor 1 homolog OS=Homo sapiens OX=9606 GN=DEAF1 PE=1 SV=1	1.09567	0.0444201	0.13182	1.35242
P11831	Serum response factor OS=Homo sapiens OX=9606 GN=SRF PE=1 SV=1	1.09567	0.0114687	0.131809	1.94049
P11217	Glycogen phosphorylase, muscle form OS=Homo sapiens OX=9606 GN=PYGM PE=1 SV=6	1.09565	0.0281426	0.131785	1.55064
Q8IVP5	FUN14 domain-containing protein 1 OS=Homo sapiens OX=9606 GN=FUNDC1 PE=1 SV=1	1.09563	0.065842	0.131765	1.1815
Q96RR1	Twinkle mtDNA helicase OS=Homo sapiens OX=9606 GN=TWNK PE=1 SV=1	1.09563	0.00174639	0.13176	2.75786
A0A0A0MR39	Isoform of Q9P2K5, Myelin expression factor 2 OS=Homo sapiens OX=9606 GN=MYEF2 PE=1 SV=1	1.0956	3.55627e-05	0.131727	4.449
Q96IK0	Transmembrane protein 101 OS=Homo sapiens OX=9606 GN=TMEM101 PE=1 SV=1	1.09558	0.0137473	0.131697	1.86178
Q9NYY3	Serine/threonine-protein kinase PLK2 OS=Homo sapiens OX=9606 GN=PLK2 PE=1 SV=3	1.09557	0.0284278	0.131679	1.54626
Q5SNT2	Transmembrane protein 201 OS=Homo sapiens OX=9606 GN=TMEM201 PE=1 SV=1	1.09555	0.00520204	0.131652	2.28383
Q96ND0	Protein FAM210A OS=Homo sapiens OX=9606 GN=FAM210A PE=1 SV=2	1.09549	0.00240453	0.13157	2.61897
P86397	Hydroxyacyl-thioester dehydratase type 2, mitochondrial OS=Homo sapiens OX=9606 GN=HTD2 PE=1 SV=1	1.09546	0.0125734	0.131533	1.90055
Q6ICH7	Aspartate beta-hydroxylase domain-containing protein 2 OS=Homo sapiens OX=9606 GN=ASPHD2 PE=2 SV=1	1.09543	0.00393146	0.131492	2.40545
Q8N2A8	Mitochondrial cardiolipin hydrolase OS=Homo sapiens OX=9606 GN=PLD6 PE=1 SV=1	1.09543	0.0403149	0.131491	1.39453
O95872	G patch domain and ankyrin repeat-containing protein 1 OS=Homo sapiens OX=9606 GN=GPANK1 PE=1 SV=1	1.09542	0.0123025	0.131478	1.91001
Q8N5H3	Leucine repeat adapter protein 25 OS=Homo sapiens OX=9606 GN=FAM89B PE=1 SV=2	1.09541	0.0625883	0.131466	1.20351
A0A494C1N8	Isoform of Q6EKJ0, General transcription factor II-I repeat domain-containing protein 2B OS=Homo sapiens OX=9606 GN=GTF2IRD2B PE=1 SV=1	1.09539	0.00852657	0.131439	2.06923
Q15583	Homeobox protein TGIF1 OS=Homo sapiens OX=9606 GN=TGIF1 PE=1 SV=3	1.09537	0.000810448	0.131424	3.09127
Q9BSJ5	Uncharacterized protein C17orf80 OS=Homo sapiens OX=9606 GN=C17orf80 PE=1 SV=2	1.09537	0.00605417	0.13142	2.21795
Q9H2L5	Ras association domain-containing protein 4 OS=Homo sapiens OX=9606 GN=RASSF4 PE=1 SV=2	1.0953	0.00954105	0.13132	2.0204
Q7L590	Protein MCM10 homolog OS=Homo sapiens OX=9606 GN=MCM10 PE=1 SV=2	1.09517	0.01416	0.131151	1.84894
Q9C0F3	Zinc finger protein 436 OS=Homo sapiens OX=9606 GN=ZNF436 PE=1 SV=2	1.09516	0.0164928	0.131147	1.78271
Q3T8J9	GON-4-like protein OS=Homo sapiens OX=9606 GN=GON4L PE=1 SV=1	1.09505	0.0506533	0.131002	1.29539
Q8N128	Protein FAM177A1 OS=Homo sapiens OX=9606 GN=FAM177A1 PE=1 SV=1	1.09502	0.101873	0.13096	0.991941
Q9NRJ4	Tubby-related protein 4 OS=Homo sapiens OX=9606 GN=TULP4 PE=1 SV=2	1.09502	0.00302106	0.130956	2.51984
Q5SYC1	Clavesin-2 OS=Homo sapiens OX=9606 GN=CLVS2 PE=1 SV=1	1.09502	0.0342447	0.130952	1.46541
O95996	Adenomatous polyposis coli protein 2 OS=Homo sapiens OX=9606 GN=APC2 PE=1 SV=1	1.09501	0.0524699	0.130942	1.28009
A0A1C7CYV9	Isoform of Q8WUG5, Solute carrier family 22 member 17 OS=Homo sapiens OX=9606 GN=SLC22A17 PE=1 SV=2	1.095	0.00488733	0.130927	2.31093
Q8IYW5	E3 ubiquitin-protein ligase RNF168 OS=Homo sapiens OX=9606 GN=RNF168 PE=1 SV=1	1.095	0.0146534	0.130927	1.83406
Q8ND25	E3 ubiquitin-protein ligase ZNRF1 OS=Homo sapiens OX=9606 GN=ZNRF1 PE=1 SV=2	1.09499	0.0188374	0.13092	1.72498
Q12824	SWI/SNF-related matrix-associated actin-dependent regulator of chromatin subfamily B member 1 OS=Homo sapiens OX=9606 GN=SMARCB1 PE=1 SV=2	1.09493	0.000532352	0.130838	3.2738
E9PMH5	Isoform of Q13490, Baculoviral IAP repeat-containing protein 2 OS=Homo sapiens OX=9606 GN=BIRC2 PE=1 SV=1	1.09492	0.000568913	0.13083	3.24495
Q9P2E5	Chondroitin sulfate glucuronyltransferase OS=Homo sapiens OX=9606 GN=CHPF2 PE=2 SV=2	1.0949	0.0026575	0.130793	2.57553
P10646	Tissue factor pathway inhibitor OS=Homo sapiens OX=9606 GN=TFPI PE=1 SV=1	1.09488	0.118126	0.130778	0.927655
Q6PML9	Zinc transporter 9 OS=Homo sapiens OX=9606 GN=SLC30A9 PE=1 SV=1	1.09487	0.000925148	0.130765	3.03379
Q8IUW5	RELT-like protein 1 OS=Homo sapiens OX=9606 GN=RELL1 PE=1 SV=1	1.09485	0.00185872	0.130727	2.73079
O75971	snRNA-activating protein complex subunit 5 OS=Homo sapiens OX=9606 GN=SNAPC5 PE=1 SV=1	1.09482	0.107462	0.130692	0.968743
Q7RTP0	Magnesium transporter NIPA1 OS=Homo sapiens OX=9606 GN=NIPA1 PE=1 SV=1	1.09471	0.000979542	0.130548	3.00898
Q68CQ4	U3 small nucleolar RNA-associated protein 25 homolog OS=Homo sapiens OX=9606 GN=UTP25 PE=1 SV=2	1.09469	0.000146084	0.130516	3.8354
Q9NQX1	PR domain zinc finger protein 5 OS=Homo sapiens OX=9606 GN=PRDM5 PE=1 SV=2	1.09468	0.0665457	0.130516	1.17688
Q16549	Proprotein convertase subtilisin/kexin type 7 OS=Homo sapiens OX=9606 GN=PCSK7 PE=1 SV=2	1.09468	0.0237051	0.130512	1.62516
P56385	ATP synthase subunit e, mitochondrial OS=Homo sapiens OX=9606 GN=ATP5ME PE=1 SV=2	1.09464	0.0445623	0.130459	1.35103
Q96CK0	Zinc finger protein 653 OS=Homo sapiens OX=9606 GN=ZNF653 PE=1 SV=1	1.09459	0.188406	0.130396	0.724906
Q9BXY0	Protein MAK16 homolog OS=Homo sapiens OX=9606 GN=MAK16 PE=1 SV=2	1.09446	0.20432	0.130224	0.689688
Q02252	Methylmalonate-semialdehyde dehydrogenase [acylating], mitochondrial OS=Homo sapiens OX=9606 GN=ALDH6A1 PE=1 SV=2	1.09444	0.00139804	0.130199	2.85448
A0A0C4DGQ8	Isoform of Q6IAN0, Dehydrogenase/reductase SDR family member 7B OS=Homo sapiens OX=9606 GN=DHRS7B PE=1 SV=1	1.09435	0.00450282	0.130068	2.34652
Q9HBH0	Rho-related GTP-binding protein RhoF OS=Homo sapiens OX=9606 GN=RHOF PE=1 SV=1	1.09427	0.00924955	0.129971	2.03388
Q96KR6	Protein FAM210B, mitochondrial OS=Homo sapiens OX=9606 GN=FAM210B PE=1 SV=2	1.09423	0.0335336	0.129917	1.47452
Q92831	Histone acetyltransferase KAT2B OS=Homo sapiens OX=9606 GN=KAT2B PE=1 SV=3	1.09423	0.000258644	0.129917	3.5873
Q9H3K2	Growth hormone-inducible transmembrane protein OS=Homo sapiens OX=9606 GN=GHITM PE=1 SV=2	1.09421	0.0296082	0.129891	1.52859
Q5JPB2	Zinc finger protein 831 OS=Homo sapiens OX=9606 GN=ZNF831 PE=2 SV=4	1.09419	0.0507908	0.129864	1.29421
Q13530	Serine incorporator 3 OS=Homo sapiens OX=9606 GN=SERINC3 PE=1 SV=2	1.09413	0.0118659	0.129787	1.9257
O43159	Ribosomal RNA-processing protein 8 OS=Homo sapiens OX=9606 GN=RRP8 PE=1 SV=2	1.09411	0.00901412	0.129761	2.04508
Q9H0W9	Ester hydrolase C11orf54 OS=Homo sapiens OX=9606 GN=C11orf54 PE=1 SV=1	1.0941	1.58121e-05	0.12974	4.80101
Q8N5Z0-2	Isoform of Q8N5Z0, Isoform 2 of Kynurenine/alpha-aminoadipate aminotransferase, mitochondrial OS=Homo sapiens OX=9606 GN=AADAT	1.09408	0.0126099	0.129725	1.89929
Q96PQ6	Zinc finger protein 317 OS=Homo sapiens OX=9606 GN=ZNF317 PE=1 SV=2	1.09403	0.039111	0.129649	1.4077
Q7Z2W9	39S ribosomal protein L21, mitochondrial OS=Homo sapiens OX=9606 GN=MRPL21 PE=1 SV=2	1.094	0.0651885	0.129614	1.18583
Q9Y5A6	Zinc finger and SCAN domain-containing protein 21 OS=Homo sapiens OX=9606 GN=ZSCAN21 PE=1 SV=2	1.0939	0.00353234	0.129484	2.45194
A7KAX9	Rho GTPase-activating protein 32 OS=Homo sapiens OX=9606 GN=ARHGAP32 PE=1 SV=1	1.0939	0.0410236	0.129476	1.38697
Q05932	Folylpolyglutamate synthase, mitochondrial OS=Homo sapiens OX=9606 GN=FPGS PE=1 SV=3	1.09389	0.00831399	0.129471	2.08019
Q13123	Protein Red OS=Homo sapiens OX=9606 GN=IK PE=1 SV=3	1.09389	0.000660606	0.129462	3.18006
A6NFQ2	TRPM8 channel-associated factor 2 OS=Homo sapiens OX=9606 GN=TCAF2 PE=1 SV=2	1.09388	0.000203727	0.129458	3.69095
K7ERX7	Isoform of P25705, ATP synthase subunit alpha, mitochondrial (Fragment) OS=Homo sapiens OX=9606 GN=ATP5F1A PE=1 SV=1	1.09385	0.0022414	0.12942	2.64948
P14406	Cytochrome c oxidase subunit 7A2, mitochondrial OS=Homo sapiens OX=9606 GN=COX7A2 PE=1 SV=1	1.09385	0.0679602	0.129409	1.16775
Q9NVA1	Ubiquinol-cytochrome-c reductase complex assembly factor 1 OS=Homo sapiens OX=9606 GN=UQCC1 PE=1 SV=3	1.09384	0.019182	0.129401	1.71711
O60879-2	Isoform of O60879, Isoform 2 of Protein diaphanous homolog 2 OS=Homo sapiens OX=9606 GN=DIAPH2	1.09383	0.00107615	0.129394	2.96813
A0A1C7CYX1	Isoform of Q6PJG2, Mitotic deacetylase-associated SANT domain protein OS=Homo sapiens OX=9606 GN=MIDEAS PE=1 SV=1	1.09378	7.81837e-05	0.129317	4.10688
A0A087WYZ9	Isoform of Q96T68, Histone-lysine N-methyltransferase SETDB2 OS=Homo sapiens OX=9606 GN=SETDB2 PE=1 SV=1	1.09369	0.0365583	0.12921	1.43701
C9JE17	Isoform of Q96JN2, Coiled-coil domain-containing protein 136 OS=Homo sapiens OX=9606 GN=CCDC136 PE=1 SV=1	1.09367	0.216783	0.129179	0.663974
Q02156	Protein kinase C epsilon type OS=Homo sapiens OX=9606 GN=PRKCE PE=1 SV=1	1.09362	0.0026763	0.129112	2.57246
Q9Y6I8	Peroxisomal membrane protein 4 OS=Homo sapiens OX=9606 GN=PXMP4 PE=1 SV=3	1.09355	0.154298	0.129022	0.81164
Q9NRI5	Disrupted in schizophrenia 1 protein OS=Homo sapiens OX=9606 GN=DISC1 PE=1 SV=3	1.09351	0.000126913	0.12896	3.89649
Q9H6X4	Transmembrane protein 134 OS=Homo sapiens OX=9606 GN=TMEM134 PE=1 SV=1	1.09346	0.0675664	0.128906	1.17027
Q8N3J2	N(6)-adenine-specific methyltransferase METTL4 OS=Homo sapiens OX=9606 GN=METTL4 PE=1 SV=3	1.09342	0.0744771	0.128843	1.12798
Q9UBY8	Protein CLN8 OS=Homo sapiens OX=9606 GN=CLN8 PE=1 SV=3	1.09336	0.001287	0.12877	2.89042
Q9BZ29-4	Isoform of Q9BZ29, Isoform 4 of Dedicator of cytokinesis protein 9 OS=Homo sapiens OX=9606 GN=DOCK9	1.09336	0.000113413	0.128769	3.94534
Q9UKB3	DnaJ homolog subfamily C member 12 OS=Homo sapiens OX=9606 GN=DNAJC12 PE=1 SV=1	1.09334	0.0353622	0.128738	1.45146
Q9UKV8	Protein argonaute-2 OS=Homo sapiens OX=9606 GN=AGO2 PE=1 SV=3	1.09333	0.000590475	0.128724	3.2288
P54764	Ephrin type-A receptor 4 OS=Homo sapiens OX=9606 GN=EPHA4 PE=1 SV=1	1.09332	0.0570702	0.128716	1.24359
Q5JS37	NHL repeat-containing protein 3 OS=Homo sapiens OX=9606 GN=NHLRC3 PE=2 SV=1	1.0932	0.00166637	0.128555	2.77823
O95670	V-type proton ATPase subunit G 2 OS=Homo sapiens OX=9606 GN=ATP6V1G2 PE=1 SV=1	1.09314	0.0428375	0.12848	1.36818
Q9NPI8	Fanconi anemia group F protein OS=Homo sapiens OX=9606 GN=FANCF PE=1 SV=1	1.09312	0.0120352	0.128456	1.91955
C9JI46	Isoform of Q8N3X6, Ligand-dependent nuclear receptor corepressor-like protein OS=Homo sapiens OX=9606 GN=LCORL PE=1 SV=1	1.09312	0.00685471	0.128447	2.16401
Q8NBP5	Major facilitator superfamily domain-containing protein 9 OS=Homo sapiens OX=9606 GN=MFSD9 PE=2 SV=2	1.0931	0.0869411	0.128428	1.06077
M0R2P6	Isoform of Q8TBC3, SH3KBP1 binding protein 1, isoform CRA_c OS=Homo sapiens OX=9606 GN=SHKBP1 PE=1 SV=1	1.09307	0.0206201	0.128388	1.68571
Q14494	Endoplasmic reticulum membrane sensor NFE2L1 OS=Homo sapiens OX=9606 GN=NFE2L1 PE=1 SV=1	1.09303	0.00238166	0.128334	2.62312
Q58EX7	Puratrophin-1 OS=Homo sapiens OX=9606 GN=PLEKHG4 PE=1 SV=1	1.09297	0.00245094	0.128258	2.61067
P62314	Small nuclear ribonucleoprotein Sm D1 OS=Homo sapiens OX=9606 GN=SNRPD1 PE=1 SV=1	1.09295	0.0115161	0.128224	1.93869
Q15637-6	Isoform of Q15637, Isoform 6 of Splicing factor 1 OS=Homo sapiens OX=9606 GN=SF1	1.09283	0.00846755	0.12807	2.07224
P00750	Tissue-type plasminogen activator OS=Homo sapiens OX=9606 GN=PLAT PE=1 SV=1	1.09281	0.0346365	0.128039	1.46047
Q9NX38	Protein Abitram OS=Homo sapiens OX=9606 GN=ABITRAM PE=1 SV=1	1.09279	0.0131964	0.128019	1.87954
Q8IVH8	Mitogen-activated protein kinase kinase kinase kinase 3 OS=Homo sapiens OX=9606 GN=MAP4K3 PE=1 SV=1	1.09279	0.00297247	0.128013	2.52688
Q86W50	RNA N6-adenosine-methyltransferase METTL16 OS=Homo sapiens OX=9606 GN=METTL16 PE=1 SV=2	1.09275	0.000879824	0.127962	3.0556
Q9P0M6	Core histone macro-H2A.2 OS=Homo sapiens OX=9606 GN=MACROH2A2 PE=1 SV=3	1.09274	3.90635e-06	0.127944	5.40823
Q15072	Zinc finger protein OZF OS=Homo sapiens OX=9606 GN=ZNF146 PE=1 SV=2	1.0927	0.0323901	0.127894	1.48959
Q99418	Cytohesin-2 OS=Homo sapiens OX=9606 GN=CYTH2 PE=1 SV=2	1.09265	0.0193955	0.127836	1.7123
Q9UNG2	Tumor necrosis factor ligand superfamily member 18 OS=Homo sapiens OX=9606 GN=TNFSF18 PE=1 SV=3	1.09257	0.0211973	0.127719	1.67372
Q9H9P8	L-2-hydroxyglutarate dehydrogenase, mitochondrial OS=Homo sapiens OX=9606 GN=L2HGDH PE=1 SV=3	1.09249	0.000285138	0.127619	3.54495
Q99767-2	Isoform of Q99767, Isoform 2 of Amyloid-beta A4 precursor protein-binding family A member 2 OS=Homo sapiens OX=9606 GN=APBA2	1.09245	0.00129642	0.127572	2.88725
Q9BUB7	Transmembrane protein 70, mitochondrial OS=Homo sapiens OX=9606 GN=TMEM70 PE=1 SV=2	1.09245	0.00924334	0.127563	2.03417
Q9Y2L5	Trafficking protein particle complex subunit 8 OS=Homo sapiens OX=9606 GN=TRAPPC8 PE=1 SV=2	1.09237	7.0888e-05	0.127468	4.14943
Q96JM7-2	Isoform of Q96JM7, Isoform 2 of Lethal(3)malignant brain tumor-like protein 3 OS=Homo sapiens OX=9606 GN=L3MBTL3	1.09236	0.00316398	0.127444	2.49977
Q9BU61	NADH dehydrogenase [ubiquinone] 1 alpha subcomplex assembly factor 3 OS=Homo sapiens OX=9606 GN=NDUFAF3 PE=1 SV=1	1.09236	0.00202239	0.127444	2.69413
Q9Y2I6	Ninein-like protein OS=Homo sapiens OX=9606 GN=NINL PE=1 SV=2	1.09234	0.000913457	0.127427	3.03931
Q08AE8-2	Isoform of Q08AE8, Isoform 2 of Protein spire homolog 1 OS=Homo sapiens OX=9606 GN=SPIRE1	1.09233	0.000105126	0.127404	3.97829
Q9H461	Frizzled-8 OS=Homo sapiens OX=9606 GN=FZD8 PE=1 SV=1	1.09226	0.231031	0.127313	0.636331
D3YTB5	Isoform of P51617, Interleukin-1 receptor-associated kinase 1 OS=Homo sapiens OX=9606 GN=IRAK1 PE=1 SV=1	1.09219	0.00035206	0.127228	3.45338
Q96AT1	Uncharacterized protein KIAA1143 OS=Homo sapiens OX=9606 GN=KIAA1143 PE=1 SV=2	1.09218	0.00337746	0.127217	2.47141
Q9UHJ3	Scm-like with four MBT domains protein 1 OS=Homo sapiens OX=9606 GN=SFMBT1 PE=1 SV=2	1.09217	0.0565166	0.1272	1.24782
Q68D20	Protein PMS2CL OS=Homo sapiens OX=9606 GN=PMS2CL PE=2 SV=1	1.09216	0.0726181	0.127181	1.13895
P06865	Beta-hexosaminidase subunit alpha OS=Homo sapiens OX=9606 GN=HEXA PE=1 SV=2	1.09215	0.0107012	0.127177	1.97057
Q9BQE4	Selenoprotein S OS=Homo sapiens OX=9606 GN=SELENOS PE=1 SV=3	1.09212	0.105503	0.12713	0.976736
A0A7I2V3R9	Isoform of P49810, Presenilin OS=Homo sapiens OX=9606 GN=PSEN2 PE=1 SV=1	1.09207	0.00198706	0.127061	2.70179
P78549	Endonuclease III-like protein 1 OS=Homo sapiens OX=9606 GN=NTHL1 PE=1 SV=2	1.09177	0.0419452	0.126667	1.37732
Q9NPJ6	Mediator of RNA polymerase II transcription subunit 4 OS=Homo sapiens OX=9606 GN=MED4 PE=1 SV=1	1.09175	0.0155586	0.126641	1.80803
E9PMA4	Isoform of Q2VYF4, LETM1 domain-containing protein LETM2, mitochondrial OS=Homo sapiens OX=9606 GN=LETM2 PE=1 SV=1	1.09173	0.00047744	0.126613	3.32108
Q9H6K4	Optic atrophy 3 protein OS=Homo sapiens OX=9606 GN=OPA3 PE=1 SV=1	1.09172	0.0277051	0.126598	1.55744
Q9UBS3	DnaJ homolog subfamily B member 9 OS=Homo sapiens OX=9606 GN=DNAJB9 PE=1 SV=1	1.09169	0.0185718	0.126563	1.73114
O15360	Fanconi anemia group A protein OS=Homo sapiens OX=9606 GN=FANCA PE=1 SV=2	1.09163	0.0144583	0.126481	1.83988
Q02978	Mitochondrial 2-oxoglutarate/malate carrier protein OS=Homo sapiens OX=9606 GN=SLC25A11 PE=1 SV=3	1.09161	0.174477	0.126458	0.758263
Q99675	Cell growth regulator with RING finger domain protein 1 OS=Homo sapiens OX=9606 GN=CGRRF1 PE=1 SV=1	1.09158	0.0355691	0.126423	1.44893
Q5JTH9	RRP12-like protein OS=Homo sapiens OX=9606 GN=RRP12 PE=1 SV=2	1.09153	0.00211512	0.126347	2.67467
Q13163	Dual specificity mitogen-activated protein kinase kinase 5 OS=Homo sapiens OX=9606 GN=MAP2K5 PE=1 SV=2	1.09152	0.0916927	0.126342	1.03767
Q86TC9	Myopalladin OS=Homo sapiens OX=9606 GN=MYPN PE=1 SV=2	1.09148	0.000827614	0.126282	3.08217
P43251	Biotinidase OS=Homo sapiens OX=9606 GN=BTD PE=1 SV=2	1.09147	0.0587282	0.12627	1.23115
P18440	Arylamine N-acetyltransferase 1 OS=Homo sapiens OX=9606 GN=NAT1 PE=1 SV=2	1.09145	0.00163916	0.126252	2.78538
C9JYA1	Isoform of O15504, Nucleoporin NUP42 (Fragment) OS=Homo sapiens OX=9606 GN=NUP42 PE=1 SV=1	1.09143	0.00101496	0.126225	2.99355
Q9ULI4	Kinesin-like protein KIF26A OS=Homo sapiens OX=9606 GN=KIF26A PE=1 SV=3	1.09138	0.00222839	0.126154	2.65201
Q96LA8	Protein arginine N-methyltransferase 6 OS=Homo sapiens OX=9606 GN=PRMT6 PE=1 SV=1	1.09138	0.00392707	0.126151	2.40593
Q5T5J6	Transcriptional protein SWT1 OS=Homo sapiens OX=9606 GN=SWT1 PE=2 SV=1	1.09136	0.0671317	0.126127	1.17307
Q9NQG5	Regulation of nuclear pre-mRNA domain-containing protein 1B OS=Homo sapiens OX=9606 GN=RPRD1B PE=1 SV=1	1.09134	0.0279068	0.126102	1.55429
Q9GZN2	Homeobox protein TGIF2 OS=Homo sapiens OX=9606 GN=TGIF2 PE=1 SV=1	1.09133	0.000110051	0.126087	3.95841
Q9NRX5	Serine incorporator 1 OS=Homo sapiens OX=9606 GN=SERINC1 PE=1 SV=1	1.0913	0.0877269	0.126041	1.05687
Q9NRG7	Epimerase family protein SDR39U1 OS=Homo sapiens OX=9606 GN=SDR39U1 PE=1 SV=3	1.09126	1.38668e-06	0.125992	5.85802
O76075	DNA fragmentation factor subunit beta OS=Homo sapiens OX=9606 GN=DFFB PE=1 SV=1	1.09124	0.00721204	0.125965	2.14194
Q9NRP0	Oligosaccharyltransferase complex subunit OSTC OS=Homo sapiens OX=9606 GN=OSTC PE=1 SV=1	1.09123	0.151653	0.125954	0.819149
Q9BSF4	Mitochondrial import inner membrane translocase subunit Tim29 OS=Homo sapiens OX=9606 GN=TIMM29 PE=1 SV=2	1.09118	0.00203188	0.125894	2.6921
Q14114	Low-density lipoprotein receptor-related protein 8 OS=Homo sapiens OX=9606 GN=LRP8 PE=1 SV=4	1.09114	0.0921823	0.12584	1.03535
Q9H9D4	Zinc finger protein 408 OS=Homo sapiens OX=9606 GN=ZNF408 PE=1 SV=1	1.09113	0.0230332	0.125825	1.63764
Q96G61	Diphosphoinositol polyphosphate phosphohydrolase 3-beta OS=Homo sapiens OX=9606 GN=NUDT11 PE=1 SV=1	1.09112	0.0778717	0.125815	1.10862
Q13825	Methylglutaconyl-CoA hydratase, mitochondrial OS=Homo sapiens OX=9606 GN=AUH PE=1 SV=1	1.09106	0.000444087	0.125734	3.35253
Q8TDW0	Volume-regulated anion channel subunit LRRC8C OS=Homo sapiens OX=9606 GN=LRRC8C PE=1 SV=2	1.09106	0.00794517	0.125725	2.0999
Q9H7Z7	Prostaglandin E synthase 2 OS=Homo sapiens OX=9606 GN=PTGES2 PE=1 SV=1	1.09105	7.63226e-05	0.125716	4.11735
P56817	Beta-secretase 1 OS=Homo sapiens OX=9606 GN=BACE1 PE=1 SV=3	1.09105	0.102838	0.125713	0.987846
Q6KCM7-3	Isoform of Q6KCM7, Isoform 3 of Calcium-binding mitochondrial carrier protein SCaMC-2 OS=Homo sapiens OX=9606 GN=SLC25A25	1.09098	0.0150717	0.125624	1.82184
Q96CP6	Protein Aster-A OS=Homo sapiens OX=9606 GN=GRAMD1A PE=1 SV=2	1.09096	0.00257437	0.125596	2.58933
Q9NS23	Ras association domain-containing protein 1 OS=Homo sapiens OX=9606 GN=RASSF1 PE=1 SV=1	1.09089	0.0432517	0.125509	1.364
Q6I9Y2	THO complex subunit 7 homolog OS=Homo sapiens OX=9606 GN=THOC7 PE=1 SV=3	1.09086	0.0101619	0.125471	1.99303
V9GYT7	Isoform of O75475, PC4 and SFRS1-interacting protein (Fragment) OS=Homo sapiens OX=9606 GN=PSIP1 PE=1 SV=1	1.09084	0.126451	0.125442	0.898078
Q8NCA9	Zinc finger protein 784 OS=Homo sapiens OX=9606 GN=ZNF784 PE=1 SV=1	1.09081	0.0956889	0.125394	1.01914
Q969V5	Mitochondrial ubiquitin ligase activator of NFKB 1 OS=Homo sapiens OX=9606 GN=MUL1 PE=1 SV=1	1.0908	0.0243519	0.125382	1.61347
A0A5F9ZHD1	Isoform of O60688, Protein yippee-like OS=Homo sapiens OX=9606 GN=YPEL1 PE=3 SV=2	1.09076	0.143205	0.125332	0.844042
Q9H3M7	Thioredoxin-interacting protein OS=Homo sapiens OX=9606 GN=TXNIP PE=1 SV=1	1.09072	0.0225397	0.125287	1.64705
Q969J3	BLOC-1-related complex subunit 5 OS=Homo sapiens OX=9606 GN=BORCS5 PE=1 SV=1	1.09072	0.00165267	0.125286	2.78181
Q9Y5F2	Protocadherin beta-11 OS=Homo sapiens OX=9606 GN=PCDHB11 PE=2 SV=1	1.09072	0.00585841	0.125283	2.23222
Q13585	Melatonin-related receptor OS=Homo sapiens OX=9606 GN=GPR50 PE=1 SV=3	1.0907	0.0284324	0.125254	1.54619
P10073	Zinc finger and SCAN domain-containing protein 22 OS=Homo sapiens OX=9606 GN=ZSCAN22 PE=1 SV=2	1.0906	0.139404	0.125127	0.855725
A0A1W2PRL5	Isoform of Q8NC96, Adaptin ear-binding coat-associated protein 1 OS=Homo sapiens OX=9606 GN=NECAP1 PE=1 SV=1	1.0906	0.0340444	0.125124	1.46795
Q9H3Z4	DnaJ homolog subfamily C member 5 OS=Homo sapiens OX=9606 GN=DNAJC5 PE=1 SV=1	1.09057	0.000962417	0.125088	3.01664
Q8NEN9	PDZ domain-containing protein 8 OS=Homo sapiens OX=9606 GN=PDZD8 PE=1 SV=1	1.09056	0.0039696	0.125074	2.40125
O14802	DNA-directed RNA polymerase III subunit RPC1 OS=Homo sapiens OX=9606 GN=POLR3A PE=1 SV=2	1.09054	0.000101718	0.125046	3.9926
A0A8I5KUL6	Isoform of Q96PY6, Serine/threonine-protein kinase Nek1 OS=Homo sapiens OX=9606 GN=NEK1 PE=1 SV=1	1.09052	0.210005	0.125019	0.67777
A6NFI3	Zinc finger protein 316 OS=Homo sapiens OX=9606 GN=ZNF316 PE=1 SV=1	1.09048	0.00978781	0.124957	2.00931
D6R9B6	Isoform of P61247, 40S ribosomal protein S3a OS=Homo sapiens OX=9606 GN=RPS3A PE=1 SV=1	1.09045	0.0309629	0.124923	1.50916
P40425	Pre-B-cell leukemia transcription factor 2 OS=Homo sapiens OX=9606 GN=PBX2 PE=1 SV=2	1.09045	0.00618463	0.12492	2.20869
J3QRL7	Isoform of Q9BTE0, Alpha/beta-tubulin-N-acetyltransferase 9 OS=Homo sapiens OX=9606 GN=NAT9 PE=1 SV=1	1.09044	0.010465	0.124915	1.98026
Q6ZPD9	Probable C-mannosyltransferase DPY19L3 OS=Homo sapiens OX=9606 GN=DPY19L3 PE=1 SV=1	1.09039	0.000854679	0.124843	3.0682
P17900	Ganglioside GM2 activator OS=Homo sapiens OX=9606 GN=GM2A PE=1 SV=4	1.09037	0.0001001	0.124818	3.99957
Q53GI3	Zinc finger protein 394 OS=Homo sapiens OX=9606 GN=ZNF394 PE=1 SV=2	1.09034	0.000322404	0.124783	3.4916
Q96HB5	Coiled-coil domain-containing protein 120 OS=Homo sapiens OX=9606 GN=CCDC120 PE=1 SV=1	1.09021	0.122751	0.124601	0.910976
Q6UWU4	Bombesin receptor-activated protein C6orf89 OS=Homo sapiens OX=9606 GN=C6orf89 PE=1 SV=1	1.0902	0.0126279	0.124597	1.89867
Q8NB50	Zinc finger protein 62 homolog OS=Homo sapiens OX=9606 GN=ZFP62 PE=1 SV=3	1.09014	0.0315177	0.124511	1.50145
Q5VYV7	Protein SLX4IP OS=Homo sapiens OX=9606 GN=SLX4IP PE=1 SV=1	1.09012	0.0781898	0.124488	1.10685
C9J5X1	Isoform of P08069, Tyrosine-protein kinase receptor OS=Homo sapiens OX=9606 GN=IGF1R PE=1 SV=1	1.0901	0.00474352	0.124456	2.3239
O95644	Nuclear factor of activated T-cells, cytoplasmic 1 OS=Homo sapiens OX=9606 GN=NFATC1 PE=1 SV=3	1.09002	0.150116	0.124349	0.823573
Q16587	Zinc finger protein 74 OS=Homo sapiens OX=9606 GN=ZNF74 PE=1 SV=3	1.09	0.196881	0.124328	0.705796
P52741	Zinc finger protein 134 OS=Homo sapiens OX=9606 GN=ZNF134 PE=1 SV=2	1.08998	0.141571	0.124296	0.849025
P58107	Epiplakin OS=Homo sapiens OX=9606 GN=EPPK1 PE=1 SV=3	1.08995	0.00621045	0.124265	2.20688
Q6QNY1	Biogenesis of lysosome-related organelles complex 1 subunit 2 OS=Homo sapiens OX=9606 GN=BLOC1S2 PE=1 SV=1	1.08994	0.0265056	0.124254	1.57666
P25311	Zinc-alpha-2-glycoprotein OS=Homo sapiens OX=9606 GN=AZGP1 PE=1 SV=2	1.08993	0.137399	0.124239	0.862016
Q5TI65	Isoform of Q9Y5U8, Mitochondrial pyruvate carrier OS=Homo sapiens OX=9606 GN=MPC1 PE=1 SV=1	1.08991	0.167528	0.124207	0.775913
O95696-2	Isoform of O95696, Isoform 2 of Bromodomain-containing protein 1 OS=Homo sapiens OX=9606 GN=BRD1	1.08989	0.000490544	0.124181	3.30932
Q9NUL5	Shiftless antiviral inhibitor of ribosomal frameshifting protein OS=Homo sapiens OX=9606 GN=SHFL PE=1 SV=2	1.08986	0.0167876	0.124143	1.77501
P50336	Protoporphyrinogen oxidase OS=Homo sapiens OX=9606 GN=PPOX PE=1 SV=1	1.08984	0.00611721	0.12412	2.21345
E7EQ45	Isoform of Q9H0R1, AP-5 complex subunit mu-1 OS=Homo sapiens OX=9606 GN=AP5M1 PE=1 SV=1	1.08984	0.0442613	0.124119	1.35398
Q969S2	Endonuclease 8-like 2 OS=Homo sapiens OX=9606 GN=NEIL2 PE=1 SV=3	1.08984	0.00120178	0.124113	2.92017
H0Y3Y9	Isoform of P55036, 26S proteasome non-ATPase regulatory subunit 4 (Fragment) OS=Homo sapiens OX=9606 GN=PSMD4 PE=1 SV=1	1.08984	0.104334	0.12411	0.981572
J3QLG8	Isoform of Q9Y2B2, N-acetylglucosaminylphosphatidylinositol deacetylase (Fragment) OS=Homo sapiens OX=9606 GN=PIGL PE=1 SV=1	1.08978	0.286241	0.124038	0.543268
Q9NPH0	Lysophosphatidic acid phosphatase type 6 OS=Homo sapiens OX=9606 GN=ACP6 PE=1 SV=3	1.08975	0.00626615	0.124	2.203
Q9BPW8	Protein NipSnap homolog 1 OS=Homo sapiens OX=9606 GN=NIPSNAP1 PE=1 SV=1	1.08975	0.023879	0.123998	1.62198
Q32NB8	CDP-diacylglycerol--glycerol-3-phosphate 3-phosphatidyltransferase, mitochondrial OS=Homo sapiens OX=9606 GN=PGS1 PE=2 SV=1	1.08974	0.00847611	0.123983	2.0718
Q8N8Z6	Discoidin, CUB and LCCL domain-containing protein 1 OS=Homo sapiens OX=9606 GN=DCBLD1 PE=1 SV=2	1.08973	0.15747	0.123968	0.802803
Q96IP4	Terminal nucleotidyltransferase 5A OS=Homo sapiens OX=9606 GN=TENT5A PE=1 SV=2	1.08972	0.0304328	0.123959	1.51666
Q05469	Hormone-sensitive lipase OS=Homo sapiens OX=9606 GN=LIPE PE=1 SV=4	1.08971	0.0018637	0.123949	2.72962
F6XZQ7	Isoform of P28161, Glutathione S-transferase OS=Homo sapiens OX=9606 GN=GSTM2 PE=1 SV=1	1.08968	0.000144445	0.123909	3.8403
A0A0C4DFZ6	Isoform of Q9H972, Uncharacterized protein C14orf93 OS=Homo sapiens OX=9606 GN=C14orf93 PE=1 SV=1	1.08967	0.000145328	0.123887	3.83765
K7EQB2	Isoform of Q49A26, Cytokine-like nuclear factor N-PAC (Fragment) OS=Homo sapiens OX=9606 GN=GLYR1 PE=1 SV=8	1.08966	0.113891	0.123878	0.94351
Q6ZU65	Ubinuclein-2 OS=Homo sapiens OX=9606 GN=UBN2 PE=1 SV=2	1.08959	0.00277015	0.123781	2.5575
Q9BSU1	Phagosome assembly factor 1 OS=Homo sapiens OX=9606 GN=PHAF1 PE=1 SV=1	1.08955	0.024021	0.123726	1.61941
Q56VL3	OCIA domain-containing protein 2 OS=Homo sapiens OX=9606 GN=OCIAD2 PE=1 SV=1	1.08953	0.150574	0.123712	0.82225
Q13901	Nuclear nucleic acid-binding protein C1D OS=Homo sapiens OX=9606 GN=C1D PE=1 SV=1	1.08953	0.00843019	0.123712	2.07416
Q7L099-3	Isoform of Q7L099, Isoform 3 of Protein RUFY3 OS=Homo sapiens OX=9606 GN=RUFY3	1.08952	0.00704592	0.123687	2.15206
Q7Z7H8	39S ribosomal protein L10, mitochondrial OS=Homo sapiens OX=9606 GN=MRPL10 PE=1 SV=3	1.08951	0.00101731	0.123684	2.99254
Q8N4T8	3-oxoacyl-[acyl-carrier-protein] reductase OS=Homo sapiens OX=9606 GN=CBR4 PE=1 SV=3	1.08949	0.00428362	0.123649	2.36819
Q9UI95	Mitotic spindle assembly checkpoint protein MAD2B OS=Homo sapiens OX=9606 GN=MAD2L2 PE=1 SV=2	1.08946	0.10455	0.123618	0.980676
Q9H3H1	tRNA dimethylallyltransferase OS=Homo sapiens OX=9606 GN=TRIT1 PE=1 SV=1	1.08943	0.000926263	0.123571	3.03327
Q92542	Nicastrin OS=Homo sapiens OX=9606 GN=NCSTN PE=1 SV=2	1.08942	0.0950563	0.123561	1.02202
H7BZ55	Ciliary rootlet coiled-coil protein 2 OS=Homo sapiens OX=9606 GN=CROCC2 PE=1 SV=4	1.0893	0.215271	0.123396	0.667014
O95757	Heat shock 70 kDa protein 4L OS=Homo sapiens OX=9606 GN=HSPA4L PE=1 SV=3	1.08925	0.00319084	0.123332	2.4961
H7C0T2	Isoform of Q6GPH6, Inositol 1,4,5-trisphosphate receptor-interacting protein-like 1 (Fragment) OS=Homo sapiens OX=9606 GN=ITPRIPL1 PE=1 SV=1	1.08924	0.00698963	0.123321	2.15555
O76080	AN1-type zinc finger protein 5 OS=Homo sapiens OX=9606 GN=ZFAND5 PE=1 SV=1	1.08922	0.0138782	0.123295	1.85767
Q8N4Q1	Mitochondrial intermembrane space import and assembly protein 40 OS=Homo sapiens OX=9606 GN=CHCHD4 PE=1 SV=1	1.08921	0.00298975	0.12328	2.52437
Q9BRR6	ADP-dependent glucokinase OS=Homo sapiens OX=9606 GN=ADPGK PE=1 SV=1	1.0892	0.00544273	0.123266	2.26418
O60683	Peroxisome biogenesis factor 10 OS=Homo sapiens OX=9606 GN=PEX10 PE=1 SV=1	1.08916	0.00358716	0.12322	2.44525
Q93075	Putative deoxyribonuclease TATDN2 OS=Homo sapiens OX=9606 GN=TATDN2 PE=1 SV=2	1.08916	0.00302273	0.123213	2.5196
Q8N142	Adenylosuccinate synthetase isozyme 1 OS=Homo sapiens OX=9606 GN=ADSS1 PE=1 SV=1	1.08915	0.00234279	0.123209	2.63027
Q86WV5	CST complex subunit TEN1 OS=Homo sapiens OX=9606 GN=TEN1 PE=1 SV=2	1.08915	0.0272305	0.123205	1.56494
C9JYE9	Isoform of Q15329, Transcription factor E2F5 (Fragment) OS=Homo sapiens OX=9606 GN=E2F5 PE=1 SV=2	1.08915	0.0423065	0.123198	1.37359
Q8IYB8	ATP-dependent RNA helicase SUPV3L1, mitochondrial OS=Homo sapiens OX=9606 GN=SUPV3L1 PE=1 SV=1	1.08915	0.000196029	0.123197	3.70768
Q9HBH5	Retinol dehydrogenase 14 OS=Homo sapiens OX=9606 GN=RDH14 PE=1 SV=1	1.08914	0.000722434	0.123188	3.1412
J3QLK0	Isoform of P60763, Ras-related C3 botulinum toxin substrate 3 (Fragment) OS=Homo sapiens OX=9606 GN=RAC3 PE=1 SV=1	1.08911	0.000433737	0.123153	3.36277
Q9NT99	Leucine-rich repeat-containing protein 4B OS=Homo sapiens OX=9606 GN=LRRC4B PE=2 SV=3	1.08907	0.0116588	0.123099	1.93335
Q9UHC7	E3 ubiquitin-protein ligase makorin-1 OS=Homo sapiens OX=9606 GN=MKRN1 PE=1 SV=3	1.08897	0.00258112	0.12297	2.58819
O75204	Transmembrane protein 127 OS=Homo sapiens OX=9606 GN=TMEM127 PE=1 SV=1	1.08895	0.0665893	0.122938	1.1766
Q8N488	RING1 and YY1-binding protein OS=Homo sapiens OX=9606 GN=RYBP PE=1 SV=2	1.08895	0.0347851	0.122933	1.45861
D6RGF1	Isoform of Q9UBU2, Dickkopf-related protein 2 OS=Homo sapiens OX=9606 GN=DKK2 PE=1 SV=1	1.08893	0.134596	0.122905	0.870967
Q53EQ6	Tigger transposable element-derived protein 5 OS=Homo sapiens OX=9606 GN=TIGD5 PE=1 SV=3	1.08892	0.00746656	0.122894	2.12688
Q8IXU6	Solute carrier family 35 member F2 OS=Homo sapiens OX=9606 GN=SLC35F2 PE=1 SV=1	1.08891	0.0241355	0.122887	1.61734
Q8TF40	Folliculin-interacting protein 1 OS=Homo sapiens OX=9606 GN=FNIP1 PE=1 SV=3	1.08887	0.00148324	0.122827	2.82879
Q01831	DNA repair protein complementing XP-C cells OS=Homo sapiens OX=9606 GN=XPC PE=1 SV=4	1.08886	0.000185302	0.122817	3.73212
H0Y9M2	Isoform of Q17R98, Zinc finger protein 827 OS=Homo sapiens OX=9606 GN=ZNF827 PE=1 SV=2	1.08884	0.000612388	0.122786	3.21297
Q96L73	Histone-lysine N-methyltransferase, H3 lysine-36 specific OS=Homo sapiens OX=9606 GN=NSD1 PE=1 SV=1	1.08879	0.00755552	0.122724	2.12174
Q9Y2S2	Lambda-crystallin homolog OS=Homo sapiens OX=9606 GN=CRYL1 PE=1 SV=3	1.08865	0.0437219	0.122545	1.3593
Q92636	Protein FAN OS=Homo sapiens OX=9606 GN=NSMAF PE=1 SV=2	1.08861	0.00274265	0.122484	2.56183
Q7Z5Y7	BTB/POZ domain-containing protein KCTD20 OS=Homo sapiens OX=9606 GN=KCTD20 PE=1 SV=1	1.08853	0.0160777	0.122377	1.79378
Q9UPQ8	Dolichol kinase OS=Homo sapiens OX=9606 GN=DOLK PE=1 SV=1	1.08853	0.120399	0.122375	0.919378
O14639-6	Isoform of O14639, Isoform 6 of Actin-binding LIM protein 1 OS=Homo sapiens OX=9606 GN=ABLIM1	1.08849	0.0013231	0.122331	2.87841
B9A054	Isoform of Q8TEB9, Rhomboid-related protein 4 OS=Homo sapiens OX=9606 GN=RHBDD1 PE=1 SV=1	1.08848	0.0114972	0.12231	1.93941
Q6UUV9	CREB-regulated transcription coactivator 1 OS=Homo sapiens OX=9606 GN=CRTC1 PE=1 SV=2	1.08847	0.076023	0.122304	1.11906
H3BPG6	Isoform of Q86UK7, RING-type E3 ubiquitin transferase OS=Homo sapiens OX=9606 GN=ZNF598 PE=1 SV=1	1.08846	0.00325388	0.122293	2.4876
Q9H0W8	Nonsense-mediated mRNA decay factor SMG9 OS=Homo sapiens OX=9606 GN=SMG9 PE=1 SV=1	1.08845	9.26953e-05	0.122275	4.03294
A0A096LP39	Isoform of Q9H633, Ribonuclease P protein subunit p21 OS=Homo sapiens OX=9606 GN=RPP21 PE=1 SV=1	1.08844	0.0134274	0.122267	1.87201
A0A8C8N694	Isoform of Q96AX9, RING-type E3 ubiquitin transferase OS=Homo sapiens OX=9606 GN=MIB2 PE=1 SV=1	1.08843	0.00270295	0.12225	2.56816
O60476	Mannosyl-oligosaccharide 1,2-alpha-mannosidase IB OS=Homo sapiens OX=9606 GN=MAN1A2 PE=1 SV=1	1.08842	0.0147193	0.122237	1.83211
Q9NUN5	Lysosomal cobalamin transport escort protein LMBD1 OS=Homo sapiens OX=9606 GN=LMBRD1 PE=1 SV=1	1.08838	0.141089	0.122179	0.850508
P49184	Deoxyribonuclease-1-like 1 OS=Homo sapiens OX=9606 GN=DNASE1L1 PE=1 SV=1	1.08836	0.0154471	0.122155	1.81115
Q8TEB1	DDB1- and CUL4-associated factor 11 OS=Homo sapiens OX=9606 GN=DCAF11 PE=1 SV=1	1.08835	0.0053378	0.122146	2.27264
Q19AV6	Zinc finger SWIM domain-containing protein 7 OS=Homo sapiens OX=9606 GN=ZSWIM7 PE=1 SV=1	1.08826	0.0453015	0.122023	1.34389
Q96NX9	Dachshund homolog 2 OS=Homo sapiens OX=9606 GN=DACH2 PE=2 SV=1	1.08826	0.0833859	0.122018	1.07891
O43913	Origin recognition complex subunit 5 OS=Homo sapiens OX=9606 GN=ORC5 PE=1 SV=1	1.08825	0.00308977	0.122007	2.51007
Q9NQT8	Kinesin-like protein KIF13B OS=Homo sapiens OX=9606 GN=KIF13B PE=1 SV=2	1.08822	0.00425112	0.121973	2.3715
O14939	Phospholipase D2 OS=Homo sapiens OX=9606 GN=PLD2 PE=1 SV=2	1.08821	0.00244603	0.121963	2.61154
Q9HC78	Zinc finger and BTB domain-containing protein 20 OS=Homo sapiens OX=9606 GN=ZBTB20 PE=1 SV=3	1.0882	0.11407	0.121937	0.942828
Q86VI4	Lysosomal-associated transmembrane protein 4B OS=Homo sapiens OX=9606 GN=LAPTM4B PE=1 SV=2	1.08817	0.0555999	0.121901	1.25493
A0A6Q8PF62	Isoform of Q92562, Polyphosphoinositide phosphatase OS=Homo sapiens OX=9606 GN=FIG4 PE=1 SV=1	1.08817	0.00545358	0.121898	2.26332
Q99933	BAG family molecular chaperone regulator 1 OS=Homo sapiens OX=9606 GN=BAG1 PE=1 SV=4	1.08803	0.00254004	0.121713	2.59516
Q16654	[Pyruvate dehydrogenase (acetyl-transferring)] kinase isozyme 4, mitochondrial OS=Homo sapiens OX=9606 GN=PDK4 PE=1 SV=1	1.08801	0.00448441	0.121691	2.34829
Q9NX00	Transmembrane protein 160 OS=Homo sapiens OX=9606 GN=TMEM160 PE=1 SV=1	1.08798	0.00208915	0.121648	2.68003
Q8TEA7	TBC domain-containing protein kinase-like protein OS=Homo sapiens OX=9606 GN=TBCK PE=1 SV=4	1.08796	0.00284883	0.121626	2.54533
O75940	Survival of motor neuron-related-splicing factor 30 OS=Homo sapiens OX=9606 GN=SMNDC1 PE=1 SV=1	1.08796	0.0317891	0.121625	1.49772
Q9NTJ4	Alpha-mannosidase 2C1 OS=Homo sapiens OX=9606 GN=MAN2C1 PE=1 SV=1	1.08789	0.0112078	0.121533	1.95048
Q9H8U3	AN1-type zinc finger protein 3 OS=Homo sapiens OX=9606 GN=ZFAND3 PE=1 SV=1	1.08785	0.0446761	0.121481	1.34992
O15265	Ataxin-7 OS=Homo sapiens OX=9606 GN=ATXN7 PE=1 SV=1	1.08785	0.0480051	0.121475	1.31871
Q2TAA5	GDP-Man:Man(3)GlcNAc(2)-PP-Dol alpha-1,2-mannosyltransferase OS=Homo sapiens OX=9606 GN=ALG11 PE=1 SV=2	1.08781	0.0119859	0.121432	1.92133
P22830	Ferrochelatase, mitochondrial OS=Homo sapiens OX=9606 GN=FECH PE=1 SV=2	1.08781	0.000333671	0.12143	3.47668
Q9H0F7	ADP-ribosylation factor-like protein 6 OS=Homo sapiens OX=9606 GN=ARL6 PE=1 SV=1	1.08781	0.000297975	0.121421	3.52582
Q96NJ6	Zinc finger protein 3 homolog OS=Homo sapiens OX=9606 GN=ZFP3 PE=1 SV=1	1.08778	0.00232344	0.121385	2.63387
O43677	NADH dehydrogenase [ubiquinone] 1 subunit C1, mitochondrial OS=Homo sapiens OX=9606 GN=NDUFC1 PE=1 SV=1	1.08778	0.415372	0.121384	0.381563
Q6IN84	rRNA methyltransferase 1, mitochondrial OS=Homo sapiens OX=9606 GN=MRM1 PE=1 SV=1	1.08776	0.00343774	0.121359	2.46373
Q9UK10	Zinc finger protein 225 OS=Homo sapiens OX=9606 GN=ZNF225 PE=1 SV=2	1.08774	0.0102735	0.121332	1.98828
B9EGE7	Isoform of Q8TCN5, ZNF507 protein OS=Homo sapiens OX=9606 GN=ZNF507 PE=1 SV=1	1.08772	0.000228788	0.121313	3.64057
Q9NX05	Constitutive coactivator of PPAR-gamma-like protein 2 OS=Homo sapiens OX=9606 GN=FAM120C PE=1 SV=3	1.08771	0.0158558	0.1213	1.79981
Q8IXL6	Extracellular serine/threonine protein kinase FAM20C OS=Homo sapiens OX=9606 GN=FAM20C PE=1 SV=2	1.08762	0.0194407	0.12117	1.71129
P11474	Steroid hormone receptor ERR1 OS=Homo sapiens OX=9606 GN=ESRRA PE=1 SV=3	1.08758	0.0289967	0.121117	1.53765
O95980	Reversion-inducing cysteine-rich protein with Kazal motifs OS=Homo sapiens OX=9606 GN=RECK PE=1 SV=1	1.08754	0.0341022	0.121075	1.46722
O75531	Barrier-to-autointegration factor OS=Homo sapiens OX=9606 GN=BANF1 PE=1 SV=1	1.08747	0.0448571	0.120978	1.34817
Q8WXB1	Protein N-lysine methyltransferase METTL21A OS=Homo sapiens OX=9606 GN=METTL21A PE=1 SV=2	1.08745	0.080465	0.120947	1.09439
Q4G0N4	NAD kinase 2, mitochondrial OS=Homo sapiens OX=9606 GN=NADK2 PE=1 SV=2	1.08744	0.000152131	0.120942	3.81778
Q9NXH9	tRNA (guanine(26)-N(2))-dimethyltransferase OS=Homo sapiens OX=9606 GN=TRMT1 PE=1 SV=1	1.08743	0.00120291	0.120917	2.91977
Q86V88	Magnesium-dependent phosphatase 1 OS=Homo sapiens OX=9606 GN=MDP1 PE=1 SV=1	1.0874	0.0130689	0.120876	1.88376
Q9NRR6	Phosphatidylinositol polyphosphate 5-phosphatase type IV OS=Homo sapiens OX=9606 GN=INPP5E PE=1 SV=2	1.08735	0.00917564	0.120813	2.03736
H0YJW3	Isoform of P12814, Alpha-actinin-1 (Fragment) OS=Homo sapiens OX=9606 GN=ACTN1 PE=1 SV=1	1.08734	0.17832	0.120805	0.7488
Q96CS4	Zinc finger protein 689 OS=Homo sapiens OX=9606 GN=ZNF689 PE=1 SV=1	1.08732	0.0883981	0.120772	1.05356
Q96JA3	Pleckstrin homology domain-containing family A member 8 OS=Homo sapiens OX=9606 GN=PLEKHA8 PE=1 SV=3	1.08729	0.00113919	0.120732	2.94341
P54922	ADP-ribosylhydrolase ARH1 OS=Homo sapiens OX=9606 GN=ADPRH PE=1 SV=1	1.08724	0.00670524	0.12067	2.17359
A6NK58	Putative lipoyltransferase 2, mitochondrial OS=Homo sapiens OX=9606 GN=LIPT2 PE=1 SV=1	1.08719	0.00236452	0.120609	2.62626
P47985	Cytochrome b-c1 complex subunit Rieske, mitochondrial OS=Homo sapiens OX=9606 GN=UQCRFS1 PE=1 SV=2	1.08719	9.1405e-05	0.120609	4.03903
Q5U5X0	Complex III assembly factor LYRM7 OS=Homo sapiens OX=9606 GN=LYRM7 PE=1 SV=1	1.08718	0.114767	0.120585	0.940184
Q5BJH7	Protein YIF1B OS=Homo sapiens OX=9606 GN=YIF1B PE=1 SV=1	1.08716	0.0455304	0.120562	1.3417
F8WC89	Isoform of A6NKF1, SAC3 domain-containing protein 1 OS=Homo sapiens OX=9606 GN=SAC3D1 PE=1 SV=1	1.08711	0.0179707	0.120495	1.74544
Q15973	Zinc finger protein 124 OS=Homo sapiens OX=9606 GN=ZNF124 PE=1 SV=2	1.08707	0.0606649	0.12044	1.21706
O15062	Zinc finger and BTB domain-containing protein 5 OS=Homo sapiens OX=9606 GN=ZBTB5 PE=1 SV=1	1.08703	0.0238408	0.120393	1.62268
Q9NX14	NADH dehydrogenase [ubiquinone] 1 beta subcomplex subunit 11, mitochondrial OS=Homo sapiens OX=9606 GN=NDUFB11 PE=1 SV=1	1.08703	0.00204015	0.120388	2.69034
Q8IZT6	Abnormal spindle-like microcephaly-associated protein OS=Homo sapiens OX=9606 GN=ASPM PE=1 SV=2	1.08699	0.000257246	0.120343	3.58965
Q96EL3	39S ribosomal protein L53, mitochondrial OS=Homo sapiens OX=9606 GN=MRPL53 PE=1 SV=1	1.08699	0.000108324	0.120333	3.96528
Q9H300	Presenilins-associated rhomboid-like protein, mitochondrial OS=Homo sapiens OX=9606 GN=PARL PE=1 SV=2	1.08698	0.000439433	0.120319	3.35711
Q9UPV9	Trafficking kinesin-binding protein 1 OS=Homo sapiens OX=9606 GN=TRAK1 PE=1 SV=1	1.08697	0.00190734	0.120317	2.71957
Q6P2C8	Mediator of RNA polymerase II transcription subunit 27 OS=Homo sapiens OX=9606 GN=MED27 PE=1 SV=1	1.08692	1.50675e-05	0.120241	4.82196
Q9BU19	Zinc finger protein 692 OS=Homo sapiens OX=9606 GN=ZNF692 PE=1 SV=1	1.08691	0.00247008	0.120231	2.60729
Q8NE00	Transmembrane protein 104 OS=Homo sapiens OX=9606 GN=TMEM104 PE=1 SV=2	1.08687	0.000631037	0.120179	3.19995
Q04941	Proteolipid protein 2 OS=Homo sapiens OX=9606 GN=PLP2 PE=1 SV=1	1.0868	0.0026181	0.120085	2.58201
Q16762	Thiosulfate sulfurtransferase OS=Homo sapiens OX=9606 GN=TST PE=1 SV=4	1.08674	0.0049801	0.120011	2.30276
P30414	NK-tumor recognition protein OS=Homo sapiens OX=9606 GN=NKTR PE=1 SV=2	1.08668	0.0853826	0.119931	1.06863
A0A0A0MS50	Isoform of Q96RE9, Zinc finger protein 300 OS=Homo sapiens OX=9606 GN=ZNF300 PE=1 SV=1	1.08663	0.00655135	0.119859	2.18367
Q9Y2Z4	Tyrosine--tRNA ligase, mitochondrial OS=Homo sapiens OX=9606 GN=YARS2 PE=1 SV=2	1.08652	0.000217681	0.119715	3.66218
Q9BS92	Protein NipSnap homolog 3B OS=Homo sapiens OX=9606 GN=NIPSNAP3B PE=2 SV=1	1.08646	0.0830721	0.11964	1.08054
Q6UWH4	Golgi-associated kinase 1B OS=Homo sapiens OX=9606 GN=GASK1B PE=2 SV=1	1.08644	0.00136907	0.119604	2.86357
Q9NQT4	Exosome complex component RRP46 OS=Homo sapiens OX=9606 GN=EXOSC5 PE=1 SV=1	1.08641	0.0365533	0.119563	1.43707
Q9H0A9	Speriolin-like protein OS=Homo sapiens OX=9606 GN=SPATC1L PE=1 SV=3	1.08637	0.00327905	0.119522	2.48425
Q14517	Protocadherin Fat 1 OS=Homo sapiens OX=9606 GN=FAT1 PE=1 SV=2	1.08634	0.003541	0.119476	2.45087
B1AVT0	Isoform of P49760, Dual-specificity protein kinase CLK2 OS=Homo sapiens OX=9606 GN=CLK2 PE=1 SV=1	1.08634	0.000663988	0.11947	3.17784
Q8NG27	E3 ubiquitin-protein ligase Praja-1 OS=Homo sapiens OX=9606 GN=PJA1 PE=1 SV=2	1.08633	0.0632328	0.119464	1.19906
Q6ICL3	Transport and Golgi organization protein 2 homolog OS=Homo sapiens OX=9606 GN=TANGO2 PE=1 SV=1	1.08627	0.00569276	0.119383	2.24468
Q9HAS0	Protein Njmu-R1 OS=Homo sapiens OX=9606 GN=C17orf75 PE=1 SV=2	1.08625	0.00164833	0.119359	2.78296
B4DKD1	Isoform of Q9BSA4, Protein tweety homolog OS=Homo sapiens OX=9606 GN=TTYH2 PE=1 SV=1	1.08625	0.000835325	0.119354	3.07814
Q8WVR3	Trafficking protein particle complex subunit 14 OS=Homo sapiens OX=9606 GN=TRAPPC14 PE=1 SV=2	1.08618	0.0100741	0.119262	1.9968
Q330K2	NADH dehydrogenase (ubiquinone) complex I, assembly factor 6 OS=Homo sapiens OX=9606 GN=NDUFAF6 PE=1 SV=2	1.08613	0.00195051	0.1192	2.70985
P0DPB6	DNA-directed RNA polymerases I and III subunit RPAC2 OS=Homo sapiens OX=9606 GN=POLR1D PE=1 SV=1	1.08611	0.0480641	0.119166	1.31818
Q9NSK0	Kinesin light chain 4 OS=Homo sapiens OX=9606 GN=KLC4 PE=1 SV=3	1.08609	0.000232438	0.119149	3.63369
Q9P1Z2	Calcium-binding and coiled-coil domain-containing protein 1 OS=Homo sapiens OX=9606 GN=CALCOCO1 PE=1 SV=2	1.086	0.00290644	0.119024	2.53664
Q4VC05	B-cell CLL/lymphoma 7 protein family member A OS=Homo sapiens OX=9606 GN=BCL7A PE=1 SV=1	1.08597	0.0197761	0.118986	1.70386
A0A804HI81	Isoform of Q8TE82, SH3 domain and tetratricopeptide repeat-containing protein 1 OS=Homo sapiens OX=9606 GN=SH3TC1 PE=1 SV=1	1.08596	0.0016472	0.118971	2.78325
Q641Q2	WASH complex subunit 2A OS=Homo sapiens OX=9606 GN=WASHC2A PE=1 SV=3	1.08593	0.0693134	0.118935	1.15918
O14562	Ubiquitin domain-containing protein UBFD1 OS=Homo sapiens OX=9606 GN=UBFD1 PE=1 SV=2	1.08587	0.0664749	0.118857	1.17734
Q9BUI4	DNA-directed RNA polymerase III subunit RPC3 OS=Homo sapiens OX=9606 GN=POLR3C PE=1 SV=1	1.08587	0.00112518	0.118845	2.94878
A0A804HIX3	Isoform of Q96MT8, Centrosomal protein of 63 kDa OS=Homo sapiens OX=9606 GN=CEP63 PE=1 SV=1	1.08586	0.0338823	0.118839	1.47003
Q9H840	Gem-associated protein 7 OS=Homo sapiens OX=9606 GN=GEMIN7 PE=1 SV=1	1.08575	0.0198005	0.118686	1.70332
Q8N5S9	Calcium/calmodulin-dependent protein kinase kinase 1 OS=Homo sapiens OX=9606 GN=CAMKK1 PE=1 SV=2	1.08566	0.0141327	0.118572	1.84978
Q96FX7	tRNA (adenine(58)-N(1))-methyltransferase catalytic subunit TRMT61A OS=Homo sapiens OX=9606 GN=TRMT61A PE=1 SV=1	1.08566	0.00307266	0.118569	2.51249
Q96DC7	Transmembrane and coiled-coil domain-containing protein 6 OS=Homo sapiens OX=9606 GN=TMCO6 PE=1 SV=2	1.08564	0.00397951	0.118543	2.40017
Q504Q3-2	Isoform of Q504Q3, Isoform 2 of PAN2-PAN3 deadenylation complex catalytic subunit PAN2 OS=Homo sapiens OX=9606 GN=PAN2	1.08563	0.00700304	0.118532	2.15471
Q8N350	Voltage-dependent calcium channel beta subunit-associated regulatory protein OS=Homo sapiens OX=9606 GN=CBARP PE=1 SV=3	1.08561	0.0677481	0.11851	1.1691
Q5BKU9	Oxidoreductase-like domain-containing protein 1 OS=Homo sapiens OX=9606 GN=OXLD1 PE=2 SV=1	1.08557	0.0879729	0.118455	1.05565
C9JNM7	Isoform of O15259, Nephrocystin-1 OS=Homo sapiens OX=9606 GN=NPHP1 PE=1 SV=1	1.08555	0.0698007	0.118431	1.15614
Q96T21	Selenocysteine insertion sequence-binding protein 2 OS=Homo sapiens OX=9606 GN=SECISBP2 PE=1 SV=2	1.08554	0.00485129	0.118416	2.31414
Q9Y2H9	Microtubule-associated serine/threonine-protein kinase 1 OS=Homo sapiens OX=9606 GN=MAST1 PE=1 SV=2	1.08548	0.00474875	0.118331	2.32342
P83876	Thioredoxin-like protein 4A OS=Homo sapiens OX=9606 GN=TXNL4A PE=1 SV=1	1.08547	0.00725964	0.118319	2.13908
Q8IYQ7	Threonine synthase-like 1 OS=Homo sapiens OX=9606 GN=THNSL1 PE=1 SV=2	1.08546	0.004042	0.118302	2.3934
Q8N141	Zinc finger protein 82 homolog OS=Homo sapiens OX=9606 GN=ZFP82 PE=1 SV=1	1.08544	0.00679783	0.118286	2.16763
Q96S21	Ras-related protein Rab-40C OS=Homo sapiens OX=9606 GN=RAB40C PE=1 SV=1	1.08541	0.0193837	0.118237	1.71256
Q9NRZ5	1-acyl-sn-glycerol-3-phosphate acyltransferase delta OS=Homo sapiens OX=9606 GN=AGPAT4 PE=1 SV=1	1.08538	0.0138662	0.118206	1.85804
Q9Y2G9	Protein strawberry notch homolog 2 OS=Homo sapiens OX=9606 GN=SBNO2 PE=2 SV=3	1.08538	0.00729089	0.118205	2.13722
A0A5F9ZH43	Isoform of A4UGR9, Xin actin-binding repeat-containing protein 2 OS=Homo sapiens OX=9606 GN=XIRP2 PE=1 SV=1	1.08536	0.114624	0.118167	0.940726
Q9H257	Caspase recruitment domain-containing protein 9 OS=Homo sapiens OX=9606 GN=CARD9 PE=1 SV=2	1.08533	0.0132003	0.118134	1.87942
Q9NZ42	Gamma-secretase subunit PEN-2 OS=Homo sapiens OX=9606 GN=PSENEN PE=1 SV=1	1.08533	0.0139385	0.118134	1.85578
O43474	Krueppel-like factor 4 OS=Homo sapiens OX=9606 GN=KLF4 PE=1 SV=3	1.0853	0.0307198	0.118097	1.51258
P42126	Enoyl-CoA delta isomerase 1, mitochondrial OS=Homo sapiens OX=9606 GN=ECI1 PE=1 SV=1	1.08529	0.00122511	0.118079	2.91183
Q99856	AT-rich interactive domain-containing protein 3A OS=Homo sapiens OX=9606 GN=ARID3A PE=1 SV=2	1.08525	0.000659229	0.118033	3.18096
Q8NHQ8	Ras association domain-containing protein 8 OS=Homo sapiens OX=9606 GN=RASSF8 PE=1 SV=2	1.08523	0.00226962	0.118007	2.64405
J3QQK6	Isoform of P02686, Myelin basic protein OS=Homo sapiens OX=9606 GN=MBP PE=1 SV=1	1.08522	0.0875791	0.117988	1.0576
P30411	B2 bradykinin receptor OS=Homo sapiens OX=9606 GN=BDKRB2 PE=1 SV=2	1.08521	0.0286867	0.117968	1.54232
Q15120	[Pyruvate dehydrogenase (acetyl-transferring)] kinase isozyme 3, mitochondrial OS=Homo sapiens OX=9606 GN=PDK3 PE=1 SV=1	1.08516	0.00273462	0.117914	2.5631
A0A0A0MRV4	Isoform of Q8TBF2, Prostamide/prostaglandin F synthase OS=Homo sapiens OX=9606 GN=PRXL2B PE=1 SV=1	1.08516	0.0682471	0.117906	1.16592
O00330	Pyruvate dehydrogenase protein X component, mitochondrial OS=Homo sapiens OX=9606 GN=PDHX PE=1 SV=3	1.08515	0.0045721	0.117891	2.33988
O00505	Importin subunit alpha-4 OS=Homo sapiens OX=9606 GN=KPNA3 PE=1 SV=2	1.08514	0.0169096	0.117879	1.77187
Q86WT1	Tetratricopeptide repeat protein 30A OS=Homo sapiens OX=9606 GN=TTC30A PE=2 SV=3	1.08513	0.0493378	0.117871	1.30682
Q9BY78	E3 ubiquitin-protein ligase RNF26 OS=Homo sapiens OX=9606 GN=RNF26 PE=1 SV=1	1.08512	0.00710363	0.11785	2.14852
Q15696	U2 small nuclear ribonucleoprotein auxiliary factor 35 kDa subunit-related protein 2 OS=Homo sapiens OX=9606 GN=ZRSR2 PE=1 SV=2	1.08508	0.0273963	0.117802	1.56231
H0YIA4	Isoform of Q9BVX2, Transmembrane protein 106C (Fragment) OS=Homo sapiens OX=9606 GN=TMEM106C PE=1 SV=1	1.08505	0.0996282	0.117758	1.00162
Q9H270	Vacuolar protein sorting-associated protein 11 homolog OS=Homo sapiens OX=9606 GN=VPS11 PE=1 SV=1	1.085	0.116288	0.117697	0.934464
Q9UH77	Kelch-like protein 3 OS=Homo sapiens OX=9606 GN=KLHL3 PE=1 SV=2	1.08497	0.0561899	0.117657	1.25034
Q96B49	Mitochondrial import receptor subunit TOM6 homolog OS=Homo sapiens OX=9606 GN=TOMM6 PE=1 SV=1	1.08496	0.0526357	0.117636	1.27872
O95125	Zinc finger protein 202 OS=Homo sapiens OX=9606 GN=ZNF202 PE=1 SV=4	1.08495	0.0277412	0.117631	1.55687
O60583	Cyclin-T2 OS=Homo sapiens OX=9606 GN=CCNT2 PE=1 SV=2	1.08493	0.0157069	0.117597	1.80391
O43593	Lysine-specific demethylase hairless OS=Homo sapiens OX=9606 GN=HR PE=1 SV=5	1.08491	0.0202678	0.117569	1.69319
Q14188	Transcription factor Dp-2 OS=Homo sapiens OX=9606 GN=TFDP2 PE=1 SV=2	1.0849	0.0489909	0.117562	1.30988
Q9H4K7	Mitochondrial ribosome-associated GTPase 2 OS=Homo sapiens OX=9606 GN=MTG2 PE=1 SV=1	1.08487	0.00671759	0.117518	2.17279
Q6ZNW5	GDP-D-glucose phosphorylase 1 OS=Homo sapiens OX=9606 GN=GDPGP1 PE=1 SV=2	1.08485	0.00343641	0.117499	2.4639
Q9BQ69	ADP-ribose glycohydrolase MACROD1 OS=Homo sapiens OX=9606 GN=MACROD1 PE=1 SV=2	1.08483	0.484303	0.117468	0.314883
P07711	Procathepsin L OS=Homo sapiens OX=9606 GN=CTSL PE=1 SV=2	1.08477	0.0221329	0.117395	1.65496
Q6V1X1-3	Isoform of Q6V1X1, Isoform 3 of Dipeptidyl peptidase 8 OS=Homo sapiens OX=9606 GN=DPP8	1.08476	0.00277525	0.117374	2.5567
Q9P0P8	Mitochondrial transcription rescue factor 1 OS=Homo sapiens OX=9606 GN=MTRES1 PE=1 SV=1	1.0847	0.00780483	0.117293	2.10764
B4DPR9	Isoform of Q99551, Transcription termination factor 1, mitochondrial OS=Homo sapiens OX=9606 GN=MTERF1 PE=1 SV=1	1.0847	0.0101306	0.117292	1.99436
A0A3B3IRX3	Isoform of Q71F56, Mediator of RNA polymerase II transcription subunit 13 OS=Homo sapiens OX=9606 GN=MED13L PE=1 SV=1	1.08469	0.00335905	0.117289	2.47378
Q6P4A7	Sideroflexin-4 OS=Homo sapiens OX=9606 GN=SFXN4 PE=1 SV=1	1.08469	0.00355087	0.11728	2.44967
Q9GZT4	Serine racemase OS=Homo sapiens OX=9606 GN=SRR PE=1 SV=1	1.08468	0.0122517	0.117266	1.9118
[truncated: 7,851 more rows]
