# Supplementary material for: Identification of a small molecule targeting EPLIN as a novel strategy for the treatment of pediatric neuroblastoma and medulloblastoma
Source: Cell Death Dis. 2025 Jul 23;16(1):554. doi: 10.1038/s41419-025-07876-7 (PMC12287531; doi:10.1038/s41419-025-07876-7)
Supplement: Supplementary file 6 — Supplementary Table 4 [file 41419_2025_7876_MOESM6_ESM.xlsx]

## Sheet: UP in EPLIN KO groups 
	ID	Description	GeneRatio	BgRatio	pvalue	p.adjust	qvalue	geneID	Count
HALLMARK_MYC_TARGETS_V2%MSIGDB_C2%HALLMARK_MYC_TARGETS_V2	MSIGDB_C2	HALLMARK_MYC_TARGETS_V2	37/961	57/4225	8.92599e-12	4.46299e-10	3.85227e-10	Ddx18/Ipo4/Ppan/Utp20/Mcm5/Srm/Cdk4/Nolc1/Pes1/Myc/Bysl/Rcl1/Pa2g4/Nop16/Hspd1/Imp4/Dusp2/Ndufaf4/Mrto4/Map3k6/Ung/Aimp2/Prmt3/Nip7/Noc4l/Rrp12/Tmem97/Nop2/Phb/Mybbp1a/Wdr43/Rrp9/Dctpp1/Grwd1/Pprc1/Npm1/Las1l	37
HALLMARK_EPITHELIAL_MESENCHYMAL_TRANSITION%MSIGDB_C2%HALLMARK_EPITHELIAL_MESENCHYMAL_TRANSITION	MSIGDB_C2	HALLMARK_EPITHELIAL_MESENCHYMAL_TRANSITION	76/961	190/4225	3.67157e-08	9.17893e-07	7.92287e-07	Fap/Mmp14/Col1a1/Cd44/Pmp22/Sparc/Lama2/Dcn/Timp3/Col6a2/Sgcd/Igfbp3/Sdc1/Itgb3/Vcan/Wnt5a/Bmp1/Mylk/Tnfrsf12a/Myl12a/Cdh2/Lama3/Dpysl3/Fbn2/Fas/Dkk1/Efemp2/Col7a1/Col5a2/Col3a1/Serpine2/Prrx1/Col5a1/Fbn1/Postn/Col11a1/Ecm1/Tnc/Sgcb/Tgfbr3/Cxcl5/Col1a2/Mfap5/Col4a1/Col4a2/Slit2/Cdh11/Mmp2/Col12a1/Ppib/Qsox1/Gpc1/Tgfbi/Serpine1/Pmepa1/Rgs4/Igfbp2/Cdh6/Thbs1/Inhba/Basp1/Foxc2/Col6a3/Msx1/Lrrc15/Jun…	76
HALLMARK_MYC_TARGETS_V1%MSIGDB_C2%HALLMARK_MYC_TARGETS_V1	MSIGDB_C2	HALLMARK_MYC_TARGETS_V1	70/961	185/4225	1.57853e-06	2.63089e-05	2.27087e-05	Nhp2/Cct3/Kpnb1/Ddx18/Pwp1/Sf3a1/Phb2/Hnrnpa2b1/Mcm5/Trim28/Eif4g2/Srm/Cdk4/Snrpb2/Prpf31/Odc1/Cad/Nolc1/Psmd3/Srsf1/C1qbp/G3bp1/Ddx21/Canx/Psma6/Eif2s1/Dek/Cct5/Myc/Ncbp2/Mrps18b/Prdx4/Pa2g4/Tyms/Nop16/Cops5/Hspd1/Orc2/Mrpl9/Ncbp1/Ctps/Dhx15/Aimp2/Cul1/Psmc4/Psma4/Syncrip/Sf3b3/Srsf2/Apex1/Nme1/Tfdp1/Phb/Hnrnpu/Eif4h/Rrp9/Eif3j2/Fbl/Uba2/Eif3b/Npm1/Txnl4a/Abce1/Nap1l1/Eif4a1/Hnrnpc/Slc25a3/Hnrnp…	70
HALLMARK_DNA_REPAIR%MSIGDB_C2%HALLMARK_DNA_REPAIR	MSIGDB_C2	HALLMARK_DNA_REPAIR	50/961	149/4225	0.00139997	0.0174996	0.0151049	Gtf2f1/Supt5/Ercc1/Polr2e/Polr2a/Aprt/Gtf2h1/Rala/Tsg101/Srsf6/Polr2i/Zwint/Guk1/Cmpk2/Nt5c/Smad5/Ercc8/Dad1/Rbx1/Ercc4/Mrpl40/Dgcr8/Ncbp2/Adcy6/Tarbp2/Polr2d/Sac3d1/Alyref/Tyms/Ak1/Clp1/Cstf3/Polr3c/Sf3a3/Gtf2h3/Polr1d/Pole4/Sec61a1/Taf1c/Snapc5/Rfc3/Nme1/Adrm1/Polr2j/Bola2/Taf13/Trp53/Polr1c/Itpa/Ak6	50
HALLMARK_UV_RESPONSE_DN%MSIGDB_C2%HALLMARK_UV_RESPONSE_DN	MSIGDB_C2	HALLMARK_UV_RESPONSE_DN	46/961	140/4225	0.00343344	0.0343344	0.029636	Col1a1/Kit/Sfmbt1/Cav1/Zmiz1/Pten/Rxra/Pmp22/Efemp1/Itgb3/Aggf1/Myc/Has2/Dyrk1a/Nr3c1/Nrp1/Smad7/Col5a2/Col3a1/Tfpi/Col11a1/Ptgfr/F3/Adgrl2/Mmp16/Tgfbr3/Col1a2/Tjp1/Tgfbr2/Atp2c1/Mgll/Serpine1/Inpp4b/Rgs4/Lpar1/Cited2/Plcb4/Id1/Prkce/Fzd2/Prkca/Map1b/Mapk14/Irs1/Spop/Prdm2	46
HALLMARK_P53_PATHWAY%MSIGDB_C2%HALLMARK_P53_PATHWAY	MSIGDB_C2	HALLMARK_P53_PATHWAY	60/961	195/4225	0.00499825	0.0381606	0.0329386	Jag2/Bax/Epha2/Rxra/Traf4/Perp/Mdm2/Mknk2/Prmt2/Hint1/Ccng1/Btg2/Ppm1d/Sdc1/Alox8/Nol8/Plk2/Pmm1/Vdr/Hbegf/Fas/Baiap2/Hras/Tnni1/Rgs16/Ak1/Bmp2/Procr/Tm4sf1/Fbxw7/Slc35d1/Sec61a1/Aen/Rrp8/Cdh13/Rrad/Ccp110/Lif/Cebpa/Rap2b/Inhbb/Mxd4/Tap1/Zfp365/Socs1/Dcxr/Dnttip2/Phlda3/Trafd1/Cdkn2a/F2r/Hexim1/Tchh/Jun/Tprkb/Ier5/Trp53/Sphk1/Cdkn2b/Ctsf	60
HALLMARK_TGF_BETA_SIGNALING%MSIGDB_C2%HALLMARK_TGF_BETA_SIGNALING	MSIGDB_C2	HALLMARK_TGF_BETA_SIGNALING	21/961	54/4225	0.00534249	0.0381606	0.0329386	Ltbp2/Ctnnb1/Tgfbr1/Id3/Sptbn1/Smad7/Eng/Bmp2/Hdac1/Ski/Ncor2/Tjp1/Fkbp1a/Serpine1/Pmepa1/Thbs1/Id1/Junb/Hipk2/Lefty2/Bmpr2	21

## Sheet: Down in EPLIN KO groups
	ID	Description	GeneRatio	BgRatio	pvalue	p.adjust	qvalue	geneID	Count
HALLMARK_ADIPOGENESIS%MSIGDB_C2%HALLMARK_ADIPOGENESIS	MSIGDB_C2	HALLMARK_ADIPOGENESIS	73/839	195/4225	4.10153e-09	2.05077e-07	1.64061e-07	Dbt/Araf/Ddt/Idh3g/Lipe/Slc25a1/Stat5a/Lpcat3/Cs/Sdhb/Lpl/Pfkl/Dhrs7/Tkt/Ephx2/Aco2/Bcl6/Dgat1/Itsn1/Riok3/Vegfb/Pdcd4/Esyt1/Echs1/Taldo1/Cd151/Idh1/Acadl/Mgst3/Gpd2/Cat/Mtch2/Mccc1/Hadh/Decr1/Plin2/Cpt2/Ak2/Pgm2/Ccng2/Aldh2/Acads/Adipor2/Fah/Aldoa/Cox7b/Slc27a1/Idh3a/Me1/Ndufb7/Reep6/Pim3/Cox8a/Scarb1/Rreb1/Baz2a/Ghitm/Elovl6/Hibch/Hspb8/Cox6a1/Gphn/Chchd10/Fzd4/Suclg1/Ech1/Lifr/Sdhc/Dhcr7/Uqcr1…	73
HALLMARK_G2M_CHECKPOINT%MSIGDB_C2%HALLMARK_G2M_CHECKPOINT	MSIGDB_C2	HALLMARK_G2M_CHECKPOINT	65/839	190/4225	1.43836e-06	3.26257e-05	2.61005e-05	Ube2c/Cdkn1b/Lbr/Kif11/E2f2/Cdk1/Hmmr/Hus1/Mnat1/Rps6ka5/Fancc/Sqle/Racgap1/Incenp/Kif20b/Prim2/Bard1/Mcm6/Uck2/Cenpf/Abl1/Nusap1/Bub1/Tpx2/E2f1/Aurka/Rbl1/Ccna2/Kif2c/Rad54l/Stil/Cenpa/Mtf2/Cdc7/Mad2l1/Kif22/Plk1/Mki67/Cul4a/Wrn/Sap30/Tnpo2/Orc6/Gins2/Chek1/Ilf3/Ccnb2/Smad3/Troap/Foxn3/Kif4/Smc4/Kif15/Ttk/Atf5/Prc1/Smc1a/Mcm3/Pura/Dmd/Arid4a/Bcl3/Espl1/Numa1/Ccnf	65
HALLMARK_OXIDATIVE_PHOSPHORYLATION%MSIGDB_C2%HALLMARK_OXIDATIVE_PHOSPHORYLATION	MSIGDB_C2	HALLMARK_OXIDATIVE_PHOSPHORYLATION	62/839	180/4225	1.95754e-06	3.26257e-05	2.61005e-05	Cox5a/Idh3g/Cs/Sdhb/Surf1/Cyb5r3/Pdk4/Ndufs7/Mdh1/Aldh6a1/Ndufs4/Glud1/Mtrf1/Ndufa6/Aco2/Tomm70a/Ndufb4/Atp5j/Ndufv2/Cox7a2l/Afg3l2/Cpt1a/Casp7/Hsd17b10/Atp5a1/Echs1/Idh1/Ndufb3/Atp1b1/Mgst3/Pmpca/Idh3b/Ndufb5/Decr1/Ndufa4/Ldhb/Idh2/Ndufc2/Acadsb/Uqcrc2/Cox7b/Pdha1/Cox4i1/Idh3a/Ndufb7/Cox8a/Gpi1/Cox6b1/Ndufv1/Opa1/Cox6a1/Ndufa7/Cox17/Nqo2/Pdp1/Suclg1/Ech1/Sdhc/Uqcr10/Ndufs8/Ldha/Gpx4	62
HALLMARK_MTORC1_SIGNALING%MSIGDB_C2%HALLMARK_MTORC1_SIGNALING	MSIGDB_C2	HALLMARK_MTORC1_SIGNALING	64/839	195/4225	8.49128e-06	0.000106141	8.49128e-05	Hk2/Cyp51/Pdk1/M6pr/Fads1/Lta4h/Fdxr/Ddit4/Pfkl/Nampt/Lgmn/Hmgcr/Sqle/Mcm4/Tpi1/Stard4/Psat1/Fads2/Tm7sf2/Vldlr/Add3/Got1/Shmt2/Ddit3/Hprt/Idh1/Actr3/Eprs/Bub1/Aurka/Cth/Pgm2/Psph/Asns/Slc6a6/Adipor2/Cd9/Ctsc/Aldoa/Nupr1/Plk1/G6pdx/Ifi30/Cyb5b/Sc5d/Slc37a4/Hmbs/Elovl5/Me1/Gpi1/Scd1/Nup205/Elovl6/Insig1/Mllt11/Phgdh/Nfil3/Dhcr7/Eno1b/Skap2/Ldha/Eno1/Rdh11/Ccnf	64
HALLMARK_CHOLESTEROL_HOMEOSTASIS%MSIGDB_C2%HALLMARK_CHOLESTEROL_HOMEOSTASIS	MSIGDB_C2	HALLMARK_CHOLESTEROL_HOMEOSTASIS	30/839	72/4225	1.61642e-05	0.000161642	0.000129314	Cyp51/Gstm7/Lpl/Aldoc/Lgmn/Hmgcr/Clu/Sqle/Srebf2/Acat2/Stard4/Fads2/Tm7sf2/Chka/Acss2/S100a11/Pmvk/Cd9/Nsdhl/Sc5d/Plscr1/Lss/Pdk3/Scd1/Atf5/Ech1/Fbxo6/Nfil3/Dhcr7/Fdps	30
HALLMARK_MITOTIC_SPINDLE%MSIGDB_C2%HALLMARK_MITOTIC_SPINDLE	MSIGDB_C2	HALLMARK_MITOTIC_SPINDLE	59/839	192/4225	0.000162324	0.0013527	0.00108216	Tiam1/Kif11/Cdk1/Kif3c/Cep72/Arhgef3/Itsn1/Racgap1/Sos1/Arap3/Incenp/Kif20b/Tubgcp2/Atg4b/Kifap3/Cenpf/Abl1/Nusap1/Bub1/Tpx2/Aurka/Ect2/Arhgef2/Kif2c/Rfc1/Kntc1/Mark4/Kif22/Plk1/Arhgap4/Pcm1/Cep57/Ccnb2/Myo1e/Ccdc88a/Kif4/Smc4/Arhgap5/Mid1/Kif15/Anln/Dlgap5/Ttk/Ranbp9/Prc1/Prex1/Ckap5/Pif1/Smc1a/Arhgef11/Cdc42ep2/Clip1/Espl1/Abi1/Arhgef12/Cd2ap/Kif1b/Numa1/Ywhaq	59
HALLMARK_FATTY_ACID_METABOLISM%MSIGDB_C2%HALLMARK_FATTY_ACID_METABOLISM	MSIGDB_C2	HALLMARK_FATTY_ACID_METABOLISM	49/839	156/4225	0.000328649	0.00234749	0.00187799	Blvra/Idh3g/Ncaph2/G0s2/Aldh3a2/Acot8/Acsl1/Mdh1/Gstz1/Acot2/Auh/Aco2/Cpox/Acat2/Hsd17b4/Cpt1a/Maoa/Hsd17b10/Echs1/Idh1/Acadl/Gpd2/Idh3b/Hadh/Cryz/Decr1/Cpt2/Urod/Hsd17b11/Acads/Gabarapl1/Adipor2/Aldoa/Pdha1/Nsdhl/Elovl5/Me1/Mif/Reep6/Grhpr/Hibch/Nthl1/S100a10/Suclg1/Ech1/Sdhc/Ldha/Rdh11/Mlycd	49
HALLMARK_HYPOXIA%MSIGDB_C2%HALLMARK_HYPOXIA	MSIGDB_C2	HALLMARK_HYPOXIA	59/839	198/4225	0.000405177	0.00253236	0.00202589	Pdgfb/Hk2/Cdkn1b/Slc25a1/Gys1/Hmox1/Ampd3/Pdk1/B4galnt2/Sdc4/Aldoc/Ddit4/Csrp2/Pfkl/Pfkp/Map3k1/Tpi1/Vegfa/Pim1/Nedd4l/Vldlr/Prdx5/Mxi1/Xpnpep1/Ddit3/Pgm1/Ankzf1/Plin2/Pgm2/Ccng2/Slc6a6/Aldoa/Sap30/Slc37a4/Pygm/Mif/Atp7a/Vhl/Pdk3/Grhpr/Gpi1/Siah2/Btg1/Hk1/Tgm2/Scarb1/Akap12/Rbpj/Maff/Zfp36/Foxo3/Kdm3a/Gpc3/Nfil3/Eno1b/Klhl24/Ldha/Eno1/Kif5a	59
HALLMARK_BILE_ACID_METABOLISM%MSIGDB_C2%HALLMARK_BILE_ACID_METABOLISM	MSIGDB_C2	HALLMARK_BILE_ACID_METABOLISM	34/839	111/4225	0.00412219	0.0229011	0.0183209	Slc22a18/Lipe/Pex19/Fads1/Pipox/Acsl1/Fdxr/Pex13/Hacl1/Ephx2/Cyp39a1/Nudt12/Hsd17b4/Fads2/Prdx5/Paox/Idh1/Cyp27a1/Pecr/Tfcp2l1/Optn/Cat/Bcar3/Gclm/Hsd17b11/Idh2/Gnpat/Pfkm/Pnpla8/Bmp6/Efhc1/Lonp2/Pex11g/Mlycd	34
HALLMARK_HEME_METABOLISM%MSIGDB_C2%HALLMARK_HEME_METABOLISM	MSIGDB_C2	HALLMARK_HEME_METABOLISM	51/839	185/4225	0.00602397	0.0276171	0.0220937	Kat2b/Ell2/Fbxo7/Blvra/Foxj2/Clcn3/Hdgf/Prdx2/Ezh1/Lamp2/E2f2/Atp6v0a1/Slc6a8/Mboat2/Sptb/Aldh6a1/Rnf19a/Cpox/Bsg/Hagh/Riok3/Mxi1/Bach1/Pigq/Nek7/Optn/Mgst3/Cat/Gclm/Urod/Pdzk1ip1/Add1/Asns/Hmbs/Tfdp2/Slc25a37/Daam1/Bmp2k/Mocos/Ypel5/Blvrb/Rap1gap/Igsf3/Kdm7a/Hebp1/Khnyn/Tnrc6b/Foxo3/Arhgef12/Ccdc28a/Ppox	51
HALLMARK_E2F_TARGETS%MSIGDB_C2%HALLMARK_E2F_TARGETS	MSIGDB_C2	HALLMARK_E2F_TARGETS	54/839	198/4225	0.00607577	0.0276171	0.0220937	Cdkn1b/Lbr/Spc25/Pan2/Rpa3/Anp32e/Cdk1/Hmmr/Hus1/Pold2/Atad2/Mcm4/Racgap1/Cdca3/Prim2/Bard1/Mcm6/Ube2t/Aurka/Kif2c/Ak2/Cdca8/Rfc1/Paics/Mcm7/Mad2l1/Rad51ap1/Kif22/Pold3/Plk1/Mki67/Orc6/Chek1/Ilf3/Ccnb2/Kif4/Smc4/Dlgap5/Ncapd2/Pold1/Nup205/Timeless/Bub1b/Smc1a/Ubr7/Mcm3/Mms22l/Tcf19/Rnaseh2a/Hmgb2/Lig1/Espl1/Cenpm/Wdr90	54
