# Supplementary material for: Identification of a small molecule targeting EPLIN as a novel strategy for the treatment of pediatric neuroblastoma and medulloblastoma
Source: Cell Death Dis. 2025 Jul 23;16(1):554. doi: 10.1038/s41419-025-07876-7 (PMC12287531; doi:10.1038/s41419-025-07876-7)
Supplement: Supplementary file 7 — Supplementary Table 5 [file 41419_2025_7876_MOESM7_ESM.xlsx]

## Sheet: gmtGO FLIX5 48hs
ID	Description	setSize	enrichmentScore	NES	pvalue	p.adjust	qvalues	rank	leading_edge	core_enrichment
GOBP_MEIOTIC_CHROMOSOME_CONDENSATION	GOBP_MEIOTIC_CHROMOSOME_CONDENSATION	6	-0.873928	-2.1158	0.00114972	0.385158	0.377807	1213	tags=100%, list=13%, signal=87%	NCAPH2/NCAPH/SMC2/NCAPD2/SMC4
GOBP_POSITIVE_REGULATION_OF_CHROMOSOME_CONDENSATION	GOBP_POSITIVE_REGULATION_OF_CHROMOSOME_CONDENSATION	8	-0.873431	-2.28481	6.78512e-05	0.0639405	0.0627202	1213	tags=88%, list=13%, signal=76%	NCAPD3/NCAPH2/NCAPH/SMC2/NCAPG/NCAPD2/SMC4
GOBP_REGULATION_OF_MICROVILLUS_ORGANIZATION	GOBP_REGULATION_OF_MICROVILLUS_ORGANIZATION	6	-0.871858	-2.11079	0.0012245	0.387419	0.380025	478	tags=83%, list=5%, signal=79%	PLS1/EZR/TWF2/FSCN1/PODXL
GOBP_MITOTIC_DNA_REPLICATION	GOBP_MITOTIC_DNA_REPLICATION	12	-0.776704	-2.42983	0.000101047	0.0639405	0.0627202	1099	tags=83%, list=11%, signal=74%	ZMPSTE24/POLA1/BRCA2/GINS3/GINS1/MCM2/RAD51/MCM6/LIG1/MCM3
GOBP_DNA_STRAND_ELONGATION_INVOLVED_IN_DNA_REPLICATION	GOBP_DNA_STRAND_ELONGATION_INVOLVED_IN_DNA_REPLICATION	14	-0.735596	-2.41768	0.000274805	0.130418	0.127929	1215	tags=79%, list=13%, signal=69%	POLE3/POLA1/RFC4/POLE/POLD2/GINS1/MCM7/POLD3/LIG1/MCM3/PCNA
GOBP_ACTIN_FILAMENT_DEPOLYMERIZATION	GOBP_ACTIN_FILAMENT_DEPOLYMERIZATION	42	-0.468339	-2.16024	0.000311563	0.136488	0.133884	866	tags=36%, list=9%, signal=33%	SWAP70/CAPZA2/MICAL2/TWF2/RDX/CAPZA1/EPS8/LIMA1/WDR1/SPTAN1/CFL2/SPTBN1/CFL1/DSTN/SPTA1
GOBP_MEIOTIC_CHROMOSOME_SEGREGATION	GOBP_MEIOTIC_CHROMOSOME_SEGREGATION	60	-0.425165	-2.07443	6.66571e-05	0.0639405	0.0627202	673	tags=32%, list=7%, signal=30%	ACTR2/PPP2R1A/FANCD2/P3H4/ACTR3/TOP2A/NCAPH/SMC2/BRIP1/FBXO5/TRIP13/CCNE2/SMC4/NUF2/CENPX/NDC80/PSMC3IP/TUBB8/MSH5
GOBP_NEGATIVE_REGULATION_OF_ACTIN_FILAMENT_POLYMERIZATION	GOBP_NEGATIVE_REGULATION_OF_ACTIN_FILAMENT_POLYMERIZATION	44	-0.416012	-1.96751	0.000995401	0.354301	0.347539	478	tags=25%, list=5%, signal=24%	TWF2/RDX/CAPZA1/SLIT2/EPS8/TMSB15B/SPTAN1/PFN1/SPTBN1/SPTA1/KANK4
GOBP_NEGATIVE_REGULATION_OF_PROTEIN_POLYMERIZATION	GOBP_NEGATIVE_REGULATION_OF_PROTEIN_POLYMERIZATION	57	-0.392214	-1.91685	0.000919225	0.349491	0.342821	800	tags=30%, list=8%, signal=27%	STMN1/SNCA/CAPZA2/INPP5J/TUBB4A/TWF2/RDX/CAPZA1/MAPRE1/SLIT2/EPS8/TMSB15B/SPTAN1/PFN1/SPTBN1/SPTA1/KANK4
GOBP_CHROMOSOME_SEPARATION	GOBP_CHROMOSOME_SEPARATION	68	-0.383976	-1.86681	0.000186834	0.102677	0.100717	1321	tags=44%, list=14%, signal=38%	SPDL1/BIRC5/CDC23/NCAPD3/TTK/CSNK2A2/BUB3/AURKB/NCAPH2/ZWILCH/ZW10/NSMCE2/HASPIN/KNTC1/PPP2R1A/NCAPH/MAD2L1/SMC2/SPC25/FBXO5/NCAPG/TRIP13/NCAPD2/SMC4/CDC20/NUF2/PSMG2/SPC24/ZWINT/NDC80
GOBP_MITOTIC_SISTER_CHROMATID_SEPARATION	GOBP_MITOTIC_SISTER_CHROMATID_SEPARATION	55	-0.383397	-1.8996	0.000920521	0.349491	0.342821	1321	tags=42%, list=14%, signal=36%	SPDL1/BIRC5/CDC23/TTK/BUB3/AURKB/NCAPH2/ZWILCH/ZW10/NSMCE2/HASPIN/KNTC1/PPP2R1A/MAD2L1/SPC25/FBXO5/TRIP13/CDC20/NUF2/PSMG2/SPC24/ZWINT/NDC80
GOBP_SKIN_DEVELOPMENT	GOBP_SKIN_DEVELOPMENT	128	0.53542	1.64974	9.22136e-05	0.0639405	0.0627202	1424	tags=26%, list=15%, signal=22%	KRT6B/KRT14/KRT2/KRT10/CSTA/KRT77/PPL/DSP/SFN/SLITRK5/BCL2/CASP14/SOX9/MACROH2A2/ETV4/GAL/ASAH1/ATP7A/ABCB6/KRT1/NOTCH1/ARRDC3/ZFP36/IFT74/ASH1L/INTU/SOX18/TMEM79/MYSM1/LATS2/ACVR1B/SNAI1/LAMA5
GOBP_EPIDERMIS_DEVELOPMENT	GOBP_EPIDERMIS_DEVELOPMENT	144	0.572558	1.77747	4.17685e-07	0.00118936	0.00116666	1424	tags=27%, list=15%, signal=23%	KRT6B/KRT14/KRT2/KRT10/MYO7A/CSTA/KRT77/PPL/DSP/SFN/BCL2/CASP14/JAG2/SOX9/TPRN/MACROH2A2/HES1/ETV4/GAL/ASAH1/ATP7A/KRT1/MYCN/PPARD/NOTCH1/ZFP36/IFT74/FGF2/INSR/MAFF/NAB2/INTU/SOX18/TMEM79/MYSM1/LATS2/ACVR1B/SNAI1/LAMA5
GOBP_EPIDERMAL_CELL_DIFFERENTIATION	GOBP_EPIDERMAL_CELL_DIFFERENTIATION	88	0.646936	1.93984	2.77676e-07	0.00118936	0.00116666	1342	tags=31%, list=14%, signal=27%	KRT6B/KRT14/KRT2/KRT10/MYO7A/CSTA/KRT77/PPL/DSP/SFN/CASP14/JAG2/TPRN/MACROH2A2/HES1/ETV4/ASAH1/KRT1/MYCN/NOTCH1/ZFP36/IFT74/FGF2/MAFF/INTU/TMEM79/LATS2
GOBP_KERATINOCYTE_DIFFERENTIATION	GOBP_KERATINOCYTE_DIFFERENTIATION	61	0.680467	1.98969	4.27627e-06	0.00608834	0.00597215	992	tags=28%, list=10%, signal=25%	KRT6B/KRT14/KRT2/KRT10/CSTA/KRT77/PPL/DSP/SFN/CASP14/MACROH2A2/ETV4/ASAH1/KRT1/NOTCH1/ZFP36/IFT74
GOBP_INTERMEDIATE_FILAMENT_BASED_PROCESS	GOBP_INTERMEDIATE_FILAMENT_BASED_PROCESS	38	0.760342	2.12031	3.09858e-06	0.00588215	0.00576989	100	tags=21%, list=1%, signal=21%	KRT6B/KRT14/KRT2/KRT10/FAM83H/KRT77/PPL/DSP
GOBP_INTERMEDIATE_FILAMENT_ORGANIZATION	GOBP_INTERMEDIATE_FILAMENT_ORGANIZATION	23	0.805383	2.08784	9.13044e-05	0.0639405	0.0627202	100	tags=26%, list=1%, signal=26%	KRT6B/KRT14/KRT2/KRT10/KRT77/DSP
GOBP_KERATINIZATION	GOBP_KERATINIZATION	14	0.867083	2.04231	0.000198322	0.102677	0.100717	269	tags=43%, list=3%, signal=42%	KRT6B/KRT2/KRT77/PPL/SFN/CASP14
