# Supplementary material for: Identification of a small molecule targeting EPLIN as a novel strategy for the treatment of pediatric neuroblastoma and medulloblastoma
Source: Cell Death Dis. 2025 Jul 23;16(1):554. doi: 10.1038/s41419-025-07876-7 (PMC12287531; doi:10.1038/s41419-025-07876-7)
Supplement: Supplementary file 8 — Supplementary Table 6 [file 41419_2025_7876_MOESM8_ESM.xlsx]

## Sheet: UP in EPLIN KO 
	ID	Description	GeneRatio	BgRatio	pvalue	p.adjust	qvalue	geneID	Count
ncRNA processing%GObp%GO:0034470	GO:0034470	ncRNA processing	128/3008	297/17344	1.2284e-25	7.20951e-22	5.69075e-22	Pih1d2/Ddx3x/Nsun5/Nhp2/Ddx18/Trmt1/Nob1/Trmt10a/Emg1/Utp20/Hnrnpa2b1/Bud23/Mettl1/Fbxw9/Mettl16/Thg1l/Trnt1/Utp25/Exosc10/Ddx27/Rrp7a/Ints2/Nol11/Pes1/Znhit3/Elac2/Ddx52/Mettl2/Ftsj3/Tsen54/Nol8/Nsun2/Mettl6/Dph3/Ints9/Elp3/Mettl3/Ngdn/Dcaf13/Utp23/Pop1/Bop1/Qtrt2/Dgcr8/Tarbp2/Rrp36/Bysl/Wdr4/Wdr46/Rcl1/Sbds/Wdr12/Imp4/Mrpl44/Trdmt1/Clp1/Nop10/Nat10/Ints3/Gar1/Rpf1/Trmo/Nol6/Rps6/Toe1/Ebna1bp2/M…	128
ribonucleoprotein complex biogenesis%GObp%GO:0022613	GO:0022613	ribonucleoprotein complex biogenesis	149/3008	375/17344	3.3147e-25	9.72699e-22	7.6779e-22	Pih1d2/Ddx3x/Nsun5/Nhp2/Mrpl10/Nom1/Ddx18/Crnkl1/Sf3a1/Ipo4/Prpf6/Bicd1/Nob1/Ppan/Emg1/Utp20/Bud23/Fbxw9/Prpf31/Mettl16/Prpf3/Utp25/Srsf6/Exosc10/Ddx27/Rrp7a/Srsf1/Nol11/C1qbp/G3bp1/Aatf/Pes1/Mrpl22/Znhit3/Ddx52/Nle1/Ftsj3/Eral1/Prpf8/Luc7l3/Eif2s1/Hsp90aa1/Eif5/Nol8/Mrpl36/Ngdn/Brix1/Dcaf13/Utp23/Bop1/Rrn3/Tarbp2/Noct/Denr/Prmt5/Rrp36/Bysl/Polr2d/Wdr46/Prpf19/Rcl1/Eif3a/Sbds/Nop16/Wdr12/Imp4/Cdc…	149
ncRNA metabolic process%GObp%GO:0034660	GO:0034660	ncRNA metabolic process	153/3008	402/17344	1.39755e-23	2.73407e-20	2.15811e-20	Pih1d2/Ddx3x/Nsun5/Nhp2/Ddx18/Trmt1/Nob1/Trmt10a/Emg1/Utp20/Hnrnpa2b1/Bud23/Mettl1/Fbxw9/Mettl16/Thg1l/Trnt1/Utp25/Exosc10/Ddx27/Rrp7a/Ints2/Nol11/Qrsl1/Pes1/Znhit3/Elac2/Ddx52/Mettl2/Ftsj3/Tsen54/Dtd2/Nol8/Nsun2/Mettl6/Dph3/Ints9/Elp3/Mettl3/Ngdn/Dcaf13/Utp23/Pop1/Bop1/Qtrt2/Dgcr8/Yars2/Tarbp2/Rrp36/Bysl/Wdr4/Wdr46/Rcl1/Sirt7/Sbds/Wdr12/Imp4/Mrpl44/Trdmt1/Clp1/Nop10/Nat10/Zc3h8/Polr1b/Ints3/Gar1…	153
vasculature development%GObp%GO:0001944	GO:0001944	vasculature development	176/3008	500/17344	1.59767e-22	2.34418e-19	1.85035e-19	Tbx2/Tbx4/Ngfr/Ccm2/B9d1/Pcnt/Col18a1/Col1a1/Brpf1/Akt1/Smo/Folr1/Bax/Aqp1/Mef2c/Gata6/Epor/Etv2/Tek/Epha2/Ctnnb1/Tgfbr1/Cav1/Zmiz1/Arid1a/Elk3/Tbx1/Mrtfb/Pten/Gata2/Notch4/Srf/Rxra/Wnt11/Stard13/Stk4/Tbx3/Lama4/Rspo3/Mdm2/Nprl3/Sgcd/Apob/Gli3/Gpld1/Edn1/Ppp3cb/Plau/Zfpm2/Angpt1/Has2/Myh9/Mylk/Cyp1b1/Epas1/Cdh2/Hbegf/Zfand5/Efemp2/Fosl1/Fgf8/Itgb8/Itga7/Nrp1/Smad7/Sox17/Tfap2b/Col3a1/Pdcl3/Cfc1/N…	176
ribosome biogenesis%GObp%GO:0042254	GO:0042254	ribosome biogenesis	107/3008	245/17344	3.51991e-22	4.13166e-19	3.26128e-19	Pih1d2/Ddx3x/Nsun5/Nhp2/Mrpl10/Nom1/Ddx18/Ipo4/Nob1/Ppan/Emg1/Utp20/Bud23/Fbxw9/Mettl16/Utp25/Exosc10/Ddx27/Rrp7a/Nol11/C1qbp/Aatf/Pes1/Mrpl22/Znhit3/Ddx52/Nle1/Ftsj3/Eral1/Nol8/Mrpl36/Ngdn/Brix1/Dcaf13/Utp23/Bop1/Rrn3/Rrp36/Bysl/Wdr46/Rcl1/Sbds/Nop16/Wdr12/Imp4/Glul/Nop10/Nat10/Nmd3/Eif2a/Gar1/Rpf1/Nol6/Rps6/Ebna1bp2/Mrto4/Nol9/Mrpl20/Zcchc4/Dhx37/Mrm2/Bms1/Mrps11/Mak16/Heatr3/Mphosph6/Nip7/Urb2…	107
blood vessel development%GObp%GO:0001568	GO:0001568	blood vessel development	164/3008	460/17344	1.03934e-21	1.01665e-18	8.02478e-19	Tbx2/Tbx4/Ngfr/Ccm2/Col18a1/Col1a1/Brpf1/Akt1/Smo/Folr1/Bax/Aqp1/Mef2c/Gata6/Epor/Etv2/Tek/Epha2/Ctnnb1/Tgfbr1/Cav1/Zmiz1/Arid1a/Elk3/Tbx1/Mrtfb/Pten/Gata2/Notch4/Srf/Rxra/Wnt11/Stard13/Stk4/Tbx3/Lama4/Rspo3/Mdm2/Nprl3/Sgcd/Apob/Gli3/Gpld1/Edn1/Plau/Zfpm2/Angpt1/Has2/Myh9/Mylk/Cyp1b1/Epas1/Cdh2/Hbegf/Efemp2/Fosl1/Fgf8/Itgb8/Itga7/Nrp1/Smad7/Sox17/Tfap2b/Col3a1/Pdcl3/Cfc1/Ncl/Prrx1/Eng/Col5a1/Pax6…	164
rRNA metabolic process%GObp%GO:0016072	GO:0016072	rRNA metabolic process	88/3008	188/17344	6.45392e-21	5.41115e-18	4.27123e-18	Pih1d2/Nsun5/Nhp2/Ddx18/Nob1/Emg1/Utp20/Bud23/Fbxw9/Mettl16/Utp25/Exosc10/Ddx27/Rrp7a/Nol11/Pes1/Znhit3/Ddx52/Ftsj3/Nol8/Ngdn/Dcaf13/Utp23/Bop1/Rrp36/Bysl/Wdr46/Rcl1/Sirt7/Sbds/Wdr12/Imp4/Nop10/Nat10/Polr1b/Gar1/Rpf1/Polr1e/Nol6/Rps6/Ebna1bp2/Mrto4/Nol9/Zcchc4/Dhx37/Mrm2/Bms1/Mrps11/Mak16/Mphosph6/Pwp2/Dis3/Wdr3/Exosc4/Kri1/Helq/Utp6/Wdr18/Abt1/Rpl10a/Mrm3/Nop2/Tsr1/Rpf2/Sart1/Exosc2/Urb1/Tbl3/Tr…	88
rRNA processing%GObp%GO:0006364	GO:0006364	rRNA processing	79/3008	163/17344	4.51213e-20	3.31021e-17	2.61288e-17	Pih1d2/Nsun5/Nhp2/Ddx18/Nob1/Emg1/Utp20/Bud23/Fbxw9/Mettl16/Utp25/Exosc10/Ddx27/Rrp7a/Nol11/Pes1/Znhit3/Ddx52/Ftsj3/Nol8/Ngdn/Dcaf13/Utp23/Bop1/Rrp36/Bysl/Wdr46/Rcl1/Sbds/Wdr12/Imp4/Nop10/Nat10/Gar1/Rpf1/Nol6/Rps6/Ebna1bp2/Mrto4/Nol9/Zcchc4/Dhx37/Mrm2/Bms1/Mrps11/Mak16/Mphosph6/Pwp2/Wdr3/Exosc4/Kri1/Helq/Utp6/Wdr18/Abt1/Rpl10a/Mrm3/Nop2/Tsr1/Rpf2/Sart1/Exosc2/Urb1/Tbl3/Rrp9/Utp15/Fbl/Heatr1/Ddx10…	79
blood vessel morphogenesis%GObp%GO:0048514	GO:0048514	blood vessel morphogenesis	130/3008	353/17344	8.52929e-19	5.56205e-16	4.39034e-16	Tbx2/Tbx4/Ccm2/Col18a1/Brpf1/Akt1/Smo/Folr1/Bax/Epor/Etv2/Tek/Epha2/Ctnnb1/Tgfbr1/Cav1/Zmiz1/Elk3/Tbx1/Mrtfb/Pten/Gata2/Notch4/Srf/Rxra/Wnt11/Stard13/Stk4/Rspo3/Nprl3/Sgcd/Apob/Gpld1/Edn1/Plau/Zfpm2/Angpt1/Has2/Myh9/Mylk/Cyp1b1/Epas1/Cdh2/Hbegf/Fgf8/Itgb8/Itga7/Nrp1/Smad7/Sox17/Tfap2b/Col3a1/Pdcl3/Ncl/Prrx1/Eng/Jag1/Lef1/Enpep/Fbxw7/Ccn1/Pdgfra/Glmn/Tgfbr3/Flt1/Wnt7a/Parva/Tead2/Fgfr2/Vegfd/Angpt…	130
heart morphogenesis%GObp%GO:0003007	GO:0003007	heart morphogenesis	98/3008	276/17344	2.32657e-13	1.36546e-10	1.07781e-10	Tbx2/Tbx21/Smo/Folr1/Mef2c/Gata6/Epor/Tek/Ctnnb1/Tgfbr1/Zmiz1/Fgfrl1/Tbx1/Mrtfb/Srf/Gata3/Rxra/Wnt11/Rarb/Kif3a/Tbx3/Mdm2/Sav1/Msx2/Ptcd2/Wnt5a/Zfpm2/Angpt1/Has2/Col2a1/Adamts1/Fgf8/Nrp1/Smad7/Sox17/Nrp2/Cfc1/Htr2b/Tnnt2/Tnni1/Eng/Col5a1/Jag1/Bmp2/Ccdc39/Shox2/Col11a1/Adam15/Ccn1/Sema3c/Tgfbr3/Tmed2/Ncor2/Parva/Tead2/Fgfr2/Myom2/Slit2/Tbx20/Tpm1/Tgfbr2/Fkbp1a/Nfatc1/Arid2/Dchs1/Myom3/Hand2/Lefty1…	98
cardiac chamber morphogenesis%GObp%GO:0003206	GO:0003206	cardiac chamber morphogenesis	63/3008	148/17344	5.16311e-13	2.75475e-10	2.17444e-10	Tbx2/Smo/Mef2c/Gata6/Epor/Tek/Ctnnb1/Tgfbr1/Fgfrl1/Tbx1/Srf/Gata3/Rxra/Wnt11/Rarb/Tbx3/Mdm2/Sav1/Msx2/Ptcd2/Wnt5a/Zfpm2/Adamts1/Fgf8/Nrp1/Smad7/Nrp2/Cfc1/Tnnt2/Tnni1/Eng/Jag1/Shox2/Col11a1/Ccn1/Sema3c/Tgfbr3/Parva/Fgfr2/Slit2/Tbx20/Tpm1/Tgfbr2/Fkbp1a/Nfatc1/Hand2/Tgfb2/Cited2/Hey1/Myh6/Isl1/Foxc2/Rbm15/Pou4f1/Zfpm1/Fzd2/Robo2/Myh7/Slit3/Trp53/Sox11/Bmpr2/Sox4	63
cardiac septum morphogenesis%GObp%GO:0060411	GO:0060411	cardiac septum morphogenesis	43/3008	85/17344	2.27143e-12	1.11092e-09	8.76891e-10	Tbx2/Smo/Gata6/Tgfbr1/Fgfrl1/Tbx1/Wnt11/Rarb/Tbx3/Mdm2/Sav1/Msx2/Wnt5a/Zfpm2/Fgf8/Nrp1/Smad7/Nrp2/Cfc1/Eng/Jag1/Ccn1/Sema3c/Tgfbr3/Parva/Fgfr2/Slit2/Tbx20/Tgfbr2/Nfatc1/Tgfb2/Cited2/Hey1/Isl1/Rbm15/Zfpm1/Fzd2/Robo2/Slit3/Trp53/Sox11/Bmpr2/Sox4	43
mesenchyme development%GObp%GO:0060485	GO:0060485	mesenchyme development	79/3008	214/17344	5.11836e-12	2.31074e-09	1.82396e-09	Tbx2/Sema4f/Loxl3/Smo/Folr1/Dll3/Coro1c/Trim28/Mef2c/Ctnnb1/Tgfbr1/Tbx1/Notch4/Rxra/Wnt11/Sema6a/Kitl/Mdm2/Hnrnpab/Ddx5/Rflnb/Gsc/Edn1/Msx2/Wnt5a/Ednrb/Has2/Six2/Smad2/Cyp26a1/Fgf8/Nrp1/Nrp2/Sema4c/Htr2b/Eng/Frzb/Itga4/Pax6/Sema6d/Jag1/Bmp2/Lef1/Adam15/Sema3c/Sema3a/Tgfbr3/Kbtbd8/Ret/Tead2/Fgfr2/Fgf15/Efnb1/Ednra/Tbx20/Tgfbr2/Nfatc1/Gbx2/Sema3f/Dchs1/Hand2/Cul7/Tgfb2/Cited2/Thbs1/Hey1/Isl1/Snai1/…	79
angiogenesis%GObp%GO:0001525	GO:0001525	angiogenesis	82/3008	227/17344	7.53125e-12	3.15721e-09	2.49211e-09	Tbx4/Col18a1/Akt1/Tek/Epha2/Ctnnb1/Tgfbr1/Cav1/Elk3/Tbx1/Pten/Gata2/Notch4/Srf/Rxra/Stard13/Stk4/Rspo3/Gpld1/Edn1/Plau/Angpt1/Myh9/Cyp1b1/Epas1/Hbegf/Fgf8/Nrp1/Sox17/Pdcl3/Ncl/Eng/Lef1/Enpep/Ccn1/Pdgfra/Flt1/Wnt7a/Parva/Fgfr2/Vegfd/Angpt2/Col4a1/Slit2/Ednra/Cx3cl1/Cdh13/Bmper/Tbx20/Robo4/Tgfbr2/Pik3cb/Ptgs2/Ephb1/Dysf/Gbx2/Ccn3/Thbs1/Ramp3/Mmrn2/Amot/Cxcr4/Otulin/E2f8/Foxc2/Rbm15/Ndnf/Jun/Mapk14/…	82
ameboidal-type cell migration%GObp%GO:0001667	GO:0001667	ameboidal-type cell migration	68/3008	175/17344	1.05153e-11	4.11427e-09	3.24756e-09	Itgb2/Fap/Sema4f/Itgb7/Akt1/Smo/Folr1/Coro1c/Kit/Tgfbr1/Tbx1/Pten/Srf/Wnt11/Stard13/Pmp22/Sema6a/Kitl/Gpld1/Wnt5a/Ednrb/Myh9/Cyp1b1/Zfand5/Fgf8/Nrp1/Sox17/Nrp2/Sema4c/Htr2b/Mixl1/Itga4/Pax6/Sema6d/Fermt1/Sema3c/Sema3a/Ret/Iqgap1/Tgfb1i1/Fgf15/Efnb1/Slit2/Cdh13/Apoa1/Gbx2/Sema3f/Ccn3/Hand2/Lefty1/Plekhg5/Ltb4r2/Mmrn2/Amot/Arsb/Isl1/Ptpn11/Cxcr4/Fat2/Mia3/Ptk2b/Ptp4a3/Cxcl12/T/Kdr/Sema3e/Gpx1/Grem1	68
mRNA metabolic process%GObp%GO:0016071	GO:0016071	mRNA metabolic process	126/3008	410/17344	1.31932e-11	4.83943e-09	3.81995e-09	Zmat2/Crnkl1/Supt6/Sf3a1/Prpf6/Ddx23/Cwc15/Dnajb11/Hnrnpa2b1/Ptbp1/Snrpb2/Prpf31/Mettl16/Srf/Prpf3/Srsf6/Exosc10/Srsf1/Cwc25/Cnot6/Smg8/Nbas/Ddx5/Prpf8/Luc7l3/Eftud2/Nova1/Srsf5/Ddx46/Nsun2/Samd4/Mettl3/Khdrbs3/Eif3e/Ncbp2/Son/Scaf4/Noct/Prmt5/Ppil1/Polr2d/Wdr33/Dhx16/Prpf19/Cwf19l1/Eif4a3/Sox17/Cdc73/Clp1/Rbm38/Helz2/Rprd1b/Mbnl1/Ddx20/Plrg1/Ncbp1/Magoh/Srsf10/Mrto4/Sfpq/Syf2/Sf3a3/Tfip11/Ereg/R…	126
epithelial tube morphogenesis%GObp%GO:0060562	GO:0060562	epithelial tube morphogenesis	117/3008	374/17344	2.03267e-11	7.01751e-09	5.5392e-09	Tbx2/Lhx2/Ccm2/Mmp14/Rarg/Tbx21/Irx2/Brpf1/Smo/Folr1/Phb2/Rab23/Cd44/Mef2c/Tek/Epha2/Ctnnb1/Arid1a/Fzd3/Rala/Tbx1/Csf1/Notch4/Srf/Gata3/Stard13/Etv4/Stk4/Pfn1/Kif3a/Tbx3/Lhx1/Sfrp5/Lgr5/Hnf1b/Ntn1/Kat2a/Gli3/Edn1/Msx2/Wnt5a/Spry2/Fzd6/Angpt1/Myc/Vdr/Brd2/Nr3c1/Slc12a2/Fgf8/Nrp1/Sox17/Sema4c/Cfc1/Kif26b/Eng/Bmp2/Sall4/Ccdc39/Lef1/Tnc/Ski/Glmn/Tmed2/Kdm2b/Flt1/Ret/Tead2/Fgfr2/Col4a1/Slit2/Ednra/Irx…	117
mRNA processing%GObp%GO:0006397	GO:0006397	mRNA processing	90/3008	264/17344	2.8467e-11	9.28184e-09	7.32652e-09	Zmat2/Crnkl1/Sf3a1/Prpf6/Ddx23/Cwc15/Hnrnpa2b1/Ptbp1/Snrpb2/Prpf31/Prpf3/Srsf6/Srsf1/Cwc25/Ddx5/Prpf8/Luc7l3/Eftud2/Nova1/Srsf5/Ddx46/Mettl3/Khdrbs3/Ncbp2/Son/Scaf4/Prmt5/Ppil1/Polr2d/Wdr33/Dhx16/Prpf19/Cwf19l1/Eif4a3/Cdc73/Clp1/Rbm38/Rprd1b/Mbnl1/Ddx20/Plrg1/Ncbp1/Srsf10/Sfpq/Syf2/Sf3a3/Tfip11/Rbm19/Isy1/Magohb/U2af2/Rbmx/Pqbp1/Bud13/Usp4/Sf3b3/Srsf2/Lsm3/Dhx8/Tent4b/Rbmxl1/Rbm17/Gemin5/Dhx38/Rb…	90
cardiac chamber development%GObp%GO:0003205	GO:0003205	cardiac chamber development	72/3008	194/17344	3.33396e-11	1.00498e-08	7.93269e-09	Tbx2/Smo/Mef2c/Gata6/Epor/Tek/Ctnnb1/Tgfbr1/Arid1a/Fgfrl1/Tbx1/Srf/Gata3/Rxra/Wnt11/Rarb/Tbx3/Mdm2/Nprl3/Sav1/Msx2/Ptcd2/Wnt5a/Zfpm2/Adamts1/Fgf8/Nrp1/Smad7/Nrp2/Cfc1/Tnnt2/Tnni1/Eng/Jag1/Sall4/Shox2/Col11a1/Ccn1/Sema3c/Tgfbr3/Parva/Fgfr2/Slit2/Tbx20/Stra6/Tpm1/Tgfbr2/Fkbp1a/Nfatc1/Hand2/Tgfb2/Cplane1/Cited2/Hey1/Myh6/Isl1/Greb1l/Zmpste24/Cxcr4/Foxc2/Rbm15/Pou4f1/Zfpm1/Zbtb14/Fzd2/Robo2/Myh7/Slit…	72
mesenchymal cell differentiation%GObp%GO:0048762	GO:0048762	mesenchymal cell differentiation	61/3008	153/17344	3.4247e-11	1.00498e-08	7.93269e-09	Sema4f/Loxl3/Smo/Folr1/Coro1c/Trim28/Mef2c/Tgfbr1/Tbx1/Notch4/Wnt11/Sema6a/Kitl/Hnrnpab/Ddx5/Rflnb/Gsc/Edn1/Msx2/Wnt5a/Ednrb/Has2/Six2/Cyp26a1/Fgf8/Nrp1/Nrp2/Sema4c/Htr2b/Eng/Frzb/Pax6/Sema6d/Jag1/Bmp2/Lef1/Adam15/Sema3c/Sema3a/Tgfbr3/Kbtbd8/Ret/Fgfr2/Fgf15/Efnb1/Ednra/Nfatc1/Gbx2/Sema3f/Hand2/Cul7/Tgfb2/Cited2/Hey1/Isl1/Snai1/Foxc2/Msx1/Sema3e/Sox11/Tmem100	61
regulation of mRNA metabolic process%GObp%GO:1903311	GO:1903311	regulation of mRNA metabolic process	88/3008	257/17344	3.62008e-11	1.01173e-08	7.98595e-09	Supt6/Supt5/Hnrnpa2b1/Ctr9/Ptbp1/Rbfox1/Mettl16/Dazl/Rbm25/Brf1/Igf2bp1/Hspa8/Srsf6/Srsf1/C1qbp/Fxr2/Btg2/Nbas/Ddx5/Nova1/Srsf5/Fastkd3/Hnrnpk/Ptcd2/Samd4/Mettl3/Khdrbs3/Ncbp2/Dyrk1a/Son/Noct/Pcbp4/Calcr/Iws1/Prpf19/Tnrc6c/Eif4a3/Ncl/Cdc73/Angel2/Prdx6/Myef2/Rbm38/Mbnl1/Ncbp1/Pum1/Magoh/Srsf10/Rbm19/U2af2/Fus/Rnf40/Rbmx/Sltm/Syncrip/Myd88/Srsf2/Tent4a/Apex1/Tent4b/Rbmxl1/Rbm17/Larp1/Nsrp1/Rbm8a/H…	88
stem cell differentiation%GObp%GO:0048863	GO:0048863	stem cell differentiation	66/3008	179/17344	3.00528e-10	8.01726e-08	6.32834e-08	Tbx2/Wnt3/Sema4f/Dnmt3l/Smo/Folr1/Coro1c/Mef2c/Kit/Tbx1/Srf/Psmd11/Etv4/Sema6a/Kitl/Vsir/Hnf1b/Gsc/Edn1/Msx2/Ednrb/L3mbtl2/Zscan10/Cyp26a1/Nrp1/Sox17/Nrp2/Sema4c/Htr2b/Frzb/Pax6/Sema6d/Jag1/Bche/Pum1/Sema3c/Sema3a/Kbtbd8/Wnt7a/Ret/Fgfr2/Fgf15/Efnb1/Ednra/Lif/Gbx2/Sema3f/Shc4/Foxa1/Hand2/Hoxa7/Runx2/Tgfb2/Cited2/Zfp281/Isl1/Epop/Foxc2/Msx1/Trp53/Phf5a/Sox21/T/Sema3e/Sox11/Grem1	66
maturation of SSU-rRNA%GObp%GO:0030490	GO:0030490	maturation of SSU-rRNA	27/3008	46/17344	3.45439e-10	8.62241e-08	6.806e-08	Nob1/Utp25/Nol11/Ddx52/Ngdn/Dcaf13/Utp23/Rrp36/Bysl/Wdr46/Rcl1/Nat10/Dhx37/Bms1/Mrps11/Pwp2/Wdr3/Kri1/Helq/Utp6/Abt1/Tsr1/Tbl3/Heatr1/Rrs1/Snu13/Utp3	27
roof of mouth development%GObp%GO:0060021	GO:0060021	roof of mouth development	43/3008	96/17344	3.52595e-10	8.62241e-08	6.806e-08	Tbx2/Loxl3/Jag2/Mef2c/Tgfbr1/Tbx1/Wnt8a/Wnt11/Tbx3/Nprl3/Gli3/Wnt5a/Osr2/Col2a1/Mmp25/Pkdcc/Smad2/Gdf11/Msc/Prrx1/Lef1/Ski/Pdgfra/Tgfbr3/Wnt7a/Tgfbr2/Csrnp1/Tiparp/Hand2/Foxf2/Pak1ip1/Tgfb2/Prdm16/Cplane1/Bcor/Inhba/Snai1/Wfikkn2/Tshz1/Msx1/Fzd2/Sox11/Foxe1	43
ribosomal small subunit biogenesis%GObp%GO:0042274	GO:0042274	ribosomal small subunit biogenesis	34/3008	68/17344	6.71845e-10	1.57722e-07	1.24497e-07	Nom1/Nob1/Utp25/Rrp7a/Nol11/Ddx52/Eral1/Ngdn/Dcaf13/Utp23/Rrp36/Bysl/Wdr46/Rcl1/Nat10/Rps6/Dhx37/Bms1/Mrps11/Pwp2/Wdr3/Kri1/Helq/Utp6/Surf6/Abt1/Tsr1/Tbl3/Mrps7/Heatr1/Npm1/Rrs1/Snu13/Utp3	34
RNA splicing%GObp%GO:0008380	GO:0008380	RNA splicing	75/3008	218/17344	7.82263e-10	1.76581e-07	1.39382e-07	Zmat2/Crnkl1/Sf3a1/Prpf6/Cdk12/Ddx23/Cwc15/Hnrnpa2b1/Snrpb2/Prpf31/Prpf3/Srsf6/Srsf1/Cwc25/Ddx5/Tsen54/Prpf8/Luc7l3/Eftud2/Nova1/Srsf5/Ddx46/Mettl3/Ncbp2/Prmt5/Ppil1/Dhx16/Prpf19/Cwf19l1/Eif4a3/Clp1/Mbnl1/Ddx20/Plrg1/Ncbp1/Magoh/Srsf10/Sfpq/Syf2/Sf3a3/Tfip11/Rbm19/Isy1/Magohb/U2af2/Fus/Rbmx/Pqbp1/Bud13/Usp4/Sf3b3/Srsf2/Lsm3/Dhx8/Rbmxl1/Ddx1/Rbm17/Gemin5/Dhx38/Rbm8a/Sart1/Dhx9/Gemin7/Txnl4a/Snrpg/…	75
mRNA splicing, via spliceosome%GObp%GO:0000398	GO:0000398	mRNA splicing, via spliceosome	69/3008	196/17344	1.21562e-09	2.46016e-07	1.9419e-07	Zmat2/Crnkl1/Sf3a1/Prpf6/Ddx23/Cwc15/Hnrnpa2b1/Snrpb2/Prpf31/Prpf3/Srsf6/Srsf1/Cwc25/Ddx5/Prpf8/Luc7l3/Eftud2/Nova1/Srsf5/Ddx46/Mettl3/Ncbp2/Prmt5/Ppil1/Dhx16/Prpf19/Cwf19l1/Eif4a3/Mbnl1/Ddx20/Plrg1/Ncbp1/Srsf10/Sfpq/Syf2/Sf3a3/Tfip11/Rbm19/Isy1/Magohb/U2af2/Rbmx/Pqbp1/Bud13/Usp4/Sf3b3/Srsf2/Lsm3/Dhx8/Rbmxl1/Rbm17/Gemin5/Dhx38/Rbm8a/Sart1/Dhx9/Gemin7/Txnl4a/Snrpg/Hnrnpm/Hnrnpc/Phf5a/Snu13/Prpf4/S…	69
RNA splicing, via transesterification reactions with bulged adenosine as nucleophile%GObp%GO:0000377	GO:0000377	RNA splicing, via transesterification reactions with bulged adenosine as nucleophile	69/3008	196/17344	1.21562e-09	2.46016e-07	1.9419e-07	Zmat2/Crnkl1/Sf3a1/Prpf6/Ddx23/Cwc15/Hnrnpa2b1/Snrpb2/Prpf31/Prpf3/Srsf6/Srsf1/Cwc25/Ddx5/Prpf8/Luc7l3/Eftud2/Nova1/Srsf5/Ddx46/Mettl3/Ncbp2/Prmt5/Ppil1/Dhx16/Prpf19/Cwf19l1/Eif4a3/Mbnl1/Ddx20/Plrg1/Ncbp1/Srsf10/Sfpq/Syf2/Sf3a3/Tfip11/Rbm19/Isy1/Magohb/U2af2/Rbmx/Pqbp1/Bud13/Usp4/Sf3b3/Srsf2/Lsm3/Dhx8/Rbmxl1/Rbm17/Gemin5/Dhx38/Rbm8a/Sart1/Dhx9/Gemin7/Txnl4a/Snrpg/Hnrnpm/Hnrnpc/Phf5a/Snu13/Prpf4/S…	69
RNA splicing, via transesterification reactions%GObp%GO:0000375	GO:0000375	RNA splicing, via transesterification reactions	69/3008	196/17344	1.21562e-09	2.46016e-07	1.9419e-07	Zmat2/Crnkl1/Sf3a1/Prpf6/Ddx23/Cwc15/Hnrnpa2b1/Snrpb2/Prpf31/Prpf3/Srsf6/Srsf1/Cwc25/Ddx5/Prpf8/Luc7l3/Eftud2/Nova1/Srsf5/Ddx46/Mettl3/Ncbp2/Prmt5/Ppil1/Dhx16/Prpf19/Cwf19l1/Eif4a3/Mbnl1/Ddx20/Plrg1/Ncbp1/Srsf10/Sfpq/Syf2/Sf3a3/Tfip11/Rbm19/Isy1/Magohb/U2af2/Rbmx/Pqbp1/Bud13/Usp4/Sf3b3/Srsf2/Lsm3/Dhx8/Rbmxl1/Rbm17/Gemin5/Dhx38/Rbm8a/Sart1/Dhx9/Gemin7/Txnl4a/Snrpg/Hnrnpm/Hnrnpc/Phf5a/Snu13/Prpf4/S…	69
extracellular matrix organization%GObp%GO:0030198	GO:0030198	extracellular matrix organization	79/3008	239/17344	2.33034e-09	4.55e-07	3.59149e-07	Cav2/Egfl6/Loxl3/Mmp14/Col18a1/Col1a1/Lamb1/Tgfbr1/Cav1/Gfod2/Sulf1/Pmp22/Ntn4/Pxdn/Vipas39/Smoc1/Lcp1/Has2/Adamts20/Col2a1/Ccdc80/Smoc2/Mmp25/Cyp1b1/Efemp2/Prdx4/Mmp19/Col5a2/Col3a1/Ddr2/Itga8/Eng/Col5a1/Creb3l1/Fermt1/Mmp24/Postn/Col11a1/Ccn1/Mmp16/Col15a1/Mmp23/Pdgfra/Tfip11/Col1a2/Gas2/Vps33b/Gpm6b/Col4a1/Col4a2/Mmp2/Mmp15/Crispld2/Has3/Thsd4/Qsox1/Scara3/Tgfbi/Csgalnact1/Adamts2/Foxf2/Tgfb2/…	79
developmental growth%GObp%GO:0048589	GO:0048589	developmental growth	132/3008	468/17344	2.4033e-09	4.55e-07	3.59149e-07	Tbx2/Lhx2/Ccm2/Pcnt/Rarg/Smo/Hoxd13/Crhr2/Ercc1/Bcan/Prlr/Trim28/Ctr9/Ctnnb1/Zmiz1/Pten/Csf1/Srf/Gata3/Rxra/Wnt11/H3f3b/Rarb/Pmp22/Sp2/Lhx1/Sfrp5/Llph/Prmt2/Col6a2/Jade2/Prkar1a/Hnf1b/Kat2a/Coch/Ttc8/Hsp90aa1/Gli3/Msx2/Plau/Wnt5a/Spry2/Tarbp2/Pkdcc/Hbegf/Smad2/Slc12a2/Anxa1/Prpf19/Slit1/Sbds/Col7a1/Nrp1/Nrp2/Kif26b/Ddr2/Tnn/Itga4/Cops2/Fgf7/Sall4/Postn/Fubp1/Thbs3/Ecm1/Xpa/Tnc/Dmbx1/Pax7/Sema3a/P…	132
muscle structure development%GObp%GO:0061061	GO:0061061	muscle structure development	135/3008	482/17344	2.58222e-09	4.73594e-07	3.73827e-07	Cav2/Tbx2/Akt1/Smo/Crhr2/Wdr1/Mef2c/Gata6/Epor/Ctnnb1/Tgfbr1/Cav1/Arid1a/Fgfrl1/Tbx1/Mrtfb/Cacybp/Srf/Rxra/H3f3b/Rarb/Pmp22/Tbx3/Utrn/Asf1a/Hmg20b/Sgcd/Btg2/Sdc1/Prkar1a/Ddx5/Psma6/Gsc/Ptcd2/Wnt5a/Ednrb/Zfpm2/Angpt1/Myc/Myh9/Hira/Mylk/Rcan1/Sik1/Epas1/Svil/Cdh2/Bin1/Megf10/Smad7/Msc/Col3a1/Sema4c/Speg/Des/Tnnt2/Tnni1/Capn2/Itga8/Eng/Smtnl1/Cops2/Bmp2/Mbnl1/Serp1/Shox2/Col11a1/Cntfr/Hivep3/Pax7/Sk…	135
cardiac septum development%GObp%GO:0003279	GO:0003279	cardiac septum development	50/3008	127/17344	3.27676e-09	5.82767e-07	4.60001e-07	Tbx2/Smo/Gata6/Tgfbr1/Fgfrl1/Tbx1/Gata3/Wnt11/Rarb/Tbx3/Mdm2/Nprl3/Sav1/Msx2/Wnt5a/Zfpm2/Fgf8/Nrp1/Smad7/Nrp2/Cfc1/Eng/Jag1/Sall4/Ccn1/Sema3c/Tgfbr3/Parva/Fgfr2/Slit2/Tbx20/Stra6/Tgfbr2/Nfatc1/Tgfb2/Cplane1/Cited2/Hey1/Isl1/Cxcr4/Rbm15/Zfpm1/Zbtb14/Fzd2/Robo2/Slit3/Trp53/Sox11/Bmpr2/Sox4	50
branching involved in blood vessel morphogenesis%GObp%GO:0001569	GO:0001569	branching involved in blood vessel morphogenesis	24/3008	41/17344	3.59116e-09	6.19898e-07	4.8931e-07	Tek/Ctnnb1/Tbx1/Notch4/Srf/Stk4/Edn1/Angpt1/Fgf8/Nrp1/Eng/Lef1/Flt1/Col4a1/Ednra/Tbx20/Tgfbr2/Gbx2/Cxcr4/Foxc2/Rbm15/Cxcl12/Kdr/Sema3e	24
regulation of mRNA processing%GObp%GO:0050684	GO:0050684	regulation of mRNA processing	56/3008	150/17344	3.86183e-09	6.47573e-07	5.11155e-07	Supt6/Supt5/Hnrnpa2b1/Ctr9/Ptbp1/Rbfox1/Mettl16/Rbm25/Hspa8/Srsf6/Srsf1/C1qbp/Fxr2/Ddx5/Nova1/Srsf5/Hnrnpk/Ptcd2/Khdrbs3/Ncbp2/Dyrk1a/Son/Pcbp4/Iws1/Prpf19/Eif4a3/Ncl/Cdc73/Prdx6/Mbnl1/Ncbp1/Magoh/Srsf10/Rbm19/U2af2/Rnf40/Rbmx/Sltm/Srsf2/Rbmxl1/Rbm17/Nsrp1/Rbm8a/Hnrnpu/Virma/Leo1/Safb2/Dhx9/Thrap3/Rbm15/Npm1/Wtap/Sf3b4/Safb/Srsf3/Rbm15b	56
growth%GObp%GO:0040007	GO:0040007	growth	133/3008	478/17344	5.31539e-09	8.66557e-07	6.84007e-07	Tbx2/Lhx2/Ccm2/Pcnt/Rarg/Smo/Hoxd13/Crhr2/Ercc1/Bcan/Prlr/Trim28/Ctr9/Ctnnb1/Zmiz1/Pten/Csf1/Srf/Gata3/Rxra/Wnt11/H3f3b/Rarb/Pmp22/Sp2/Lhx1/Sfrp5/Llph/Prmt2/Col6a2/Jade2/Prkar1a/Hnf1b/Kat2a/Coch/Ttc8/Hsp90aa1/Gli3/Msx2/Plau/Wnt5a/Spry2/Tarbp2/Pkdcc/Hbegf/Smad2/Slc12a2/Anxa1/Prpf19/Slit1/Sbds/Col7a1/Nrp1/Nrp2/Kif26b/Ddr2/Tnn/Itga4/Cops2/Fgf7/Sall4/Postn/Fubp1/Thbs3/Ecm1/Xpa/Tnc/Dmbx1/Pax7/Sema3a/P…	133
maturation of SSU-rRNA from tricistronic rRNA transcript (SSU-rRNA, 5.8S rRNA, LSU-rRNA)%GObp%GO:0000462	GO:0000462	maturation of SSU-rRNA from tricistronic rRNA transcript (SSU-rRNA, 5.8S rRNA, LSU-rRNA)	20/3008	31/17344	6.79653e-09	1.07808e-06	8.50969e-07	Utp25/Ngdn/Dcaf13/Utp23/Rrp36/Bysl/Wdr46/Rcl1/Dhx37/Bms1/Mrps11/Pwp2/Kri1/Utp6/Abt1/Tsr1/Tbl3/Heatr1/Rrs1/Utp3	20
artery morphogenesis%GObp%GO:0048844	GO:0048844	artery morphogenesis	33/3008	70/17344	8.03395e-09	1.22019e-06	9.63143e-07	Tbx2/Folr1/Ctnnb1/Tgfbr1/Zmiz1/Tbx1/Srf/Wnt11/Nprl3/Apob/Mylk/Fgf8/Nrp1/Smad7/Tfap2b/Col3a1/Prrx1/Eng/Jag1/Hpgd/Stra6/Arid2/Hand2/Tgfb2/Prrx2/Cited2/Ptger4/Hey1/Foxc2/Six1/Adgrf5/Bmpr2/Sox4	33
outflow tract morphogenesis%GObp%GO:0003151	GO:0003151	outflow tract morphogenesis	36/3008	80/17344	8.10826e-09	1.22019e-06	9.63143e-07	Tbx2/Folr1/Mef2c/Gata6/Tbx1/Wnt11/Rarb/Tbx3/Msx2/Wnt5a/Zfpm2/Fgf8/Nrp1/Sox17/Nrp2/Eng/Jag1/Sema3c/Tgfbr3/Parva/Fgfr2/Tbx20/Tgfbr2/Hand2/Tgfb2/Cited2/Thbs1/Hey1/Isl1/Zfpm1/Fzd2/Six1/Robo2/Jun/Sox11/Bmpr2	36
muscle organ morphogenesis%GObp%GO:0048644	GO:0048644	muscle organ morphogenesis	40/3008	95/17344	1.28075e-08	1.87918e-06	1.48331e-06	Epor/Ctnnb1/Tgfbr1/Tbx1/Rxra/Gsc/Ptcd2/Wnt5a/Zfpm2/Angpt1/Mylk/Smad7/Col3a1/Tnnt2/Tnni1/Eng/Smtnl1/Bmp2/Serp1/Shox2/Col11a1/Pax7/Tgfbr3/Fgfr2/Myom2/Tbx20/Tpm1/Fkbp1a/Lif/Myom3/Tgfb2/Hey1/Myh6/Isl1/Foxc2/Pou4f1/Zfpm1/Fzd2/Myh7/Tcf15	40
morphogenesis of a branching epithelium%GObp%GO:0061138	GO:0061138	morphogenesis of a branching epithelium	66/3008	195/17344	1.66671e-08	2.38584e-06	1.88323e-06	Mmp14/Hoxd13/Phb2/Cd44/Tek/Epha2/Ctnnb1/Tbx1/Csf1/Notch4/Srf/Etv4/Stk4/Tbx3/Lhx1/Rspo3/Hnf1b/Gli3/Edn1/Msx2/Wnt5a/Spry2/Angpt1/Myc/Vdr/Gcm1/Slc12a2/Fgf8/Nrp1/Eng/Fgf7/Bmp2/Lef1/Tnc/Sema3c/Sema3a/Flt1/Plxna1/Fgfr2/Col4a1/Slit2/Ednra/Tbx20/Ctsh/Tgfbr2/Nfatc1/Gbx2/Foxa1/Tmtc3/Dchs1/Foxa2/Mycn/Cited2/Npnt/Kdm5b/Greb1l/Cxcr4/Foxc2/Fat4/Rbm15/Six1/Grb2/Cxcl12/Kdr/Sema3e/Esrp2	66
cardiac ventricle development%GObp%GO:0003231	GO:0003231	cardiac ventricle development	54/3008	148/17344	1.83756e-08	2.56777e-06	2.02684e-06	Mef2c/Epor/Ctnnb1/Tgfbr1/Fgfrl1/Gata3/Rxra/Wnt11/Tbx3/Mdm2/Nprl3/Sav1/Ptcd2/Wnt5a/Zfpm2/Smad7/Tnnt2/Tnni1/Eng/Jag1/Sall4/Col11a1/Ccn1/Sema3c/Tgfbr3/Fgfr2/Slit2/Tbx20/Stra6/Tpm1/Tgfbr2/Fkbp1a/Nfatc1/Hand2/Tgfb2/Cplane1/Cited2/Hey1/Myh6/Isl1/Greb1l/Zmpste24/Cxcr4/Foxc2/Rbm15/Pou4f1/Zfpm1/Fzd2/Robo2/Myh7/Slit3/Sox11/Bmpr2/Sox4	54
branching morphogenesis of an epithelial tube%GObp%GO:0048754	GO:0048754	branching morphogenesis of an epithelial tube	58/3008	164/17344	2.05344e-08	2.80271e-06	2.21229e-06	Mmp14/Phb2/Cd44/Tek/Epha2/Ctnnb1/Tbx1/Csf1/Notch4/Srf/Etv4/Stk4/Tbx3/Lhx1/Hnf1b/Gli3/Edn1/Msx2/Wnt5a/Spry2/Angpt1/Myc/Vdr/Slc12a2/Fgf8/Nrp1/Eng/Bmp2/Lef1/Tnc/Flt1/Fgfr2/Col4a1/Slit2/Ednra/Tbx20/Ctsh/Tgfbr2/Nfatc1/Gbx2/Foxa1/Tmtc3/Dchs1/Foxa2/Mycn/Cited2/Npnt/Kdm5b/Greb1l/Cxcr4/Foxc2/Fat4/Rbm15/Six1/Cxcl12/Kdr/Sema3e/Esrp2	58
outflow tract septum morphogenesis%GObp%GO:0003148	GO:0003148	outflow tract septum morphogenesis	19/3008	30/17344	2.55511e-08	3.40817e-06	2.69021e-06	Tbx2/Gata6/Tbx1/Rarb/Msx2/Zfpm2/Fgf8/Nrp1/Nrp2/Eng/Sema3c/Parva/Fgfr2/Tbx20/Tgfbr2/Tgfb2/Isl1/Robo2/Bmpr2	19
urogenital system development%GObp%GO:0001655	GO:0001655	urogenital system development	97/3008	329/17344	3.04945e-08	3.94082e-06	3.11064e-06	Wdr77/Pcnt/Rarg/Irx2/Akr1b3/Smo/Hoxd13/Bax/Aqp1/Cd44/Prlr/Mef2c/Tek/Ctnnb1/Tgfbr1/Id3/Slc5a1/Odc1/Pten/Glis2/Gata2/Gata3/Rxra/Wnt11/Sulf1/Rarb/Kif3a/Lhx1/Lgr5/Hnf1b/Nle1/Nup85/Ttc8/Gli3/Smad5/Vcan/Ptcd2/Wnt5a/Angpt1/Osr2/Myc/Adamts1/Six2/Smad2/Anxa1/Fgf8/Gdf11/Nrp1/Smad7/Sox17/Tfap2b/Stat1/Kif26b/Itga8/Fbn1/Jag1/Bmp2/Mecom/Ampd2/Enpep/Invs/Tnc/Nfia/Pdgfra/Sec61a1/Ret/Fgfr2/Angpt2/Col4a1/Slit2/Irx…	97
cellular response to growth factor stimulus%GObp%GO:0071363	GO:0071363	cellular response to growth factor stimulus	117/3008	418/17344	3.08873e-08	3.94082e-06	3.11064e-06	Mapk7/Akt1/Dusp3/Cd44/Mef2c/Snx6/Gata6/Etv2/Ctnnb1/Tgfbr1/Cav1/Zmiz1/Tbx1/Hyal2/Git1/Gata3/Crk/Sparc/Map2k3/Sema6a/Vsir/Egfr/Usp15/Rps6kb1/Itgb3/Ddx5/Ripk1/Msx2/Smad5/Spry2/Has2/Col2a1/Crebbp/Runx1/Twf2/Twsg1/Nr3c1/Smad2/Anxa1/Ehd1/Grk2/Fgf8/Nrp1/Smad7/Col3a1/Vil1/Stk16/Ncl/Dtymk/Eng/Fgf7/Ehd4/Bmp2/Slc33a1/Lef1/Hgf/Pdgfra/Tgfbr3/Fgf5/Rab35/Flt1/Col1a2/Zyx/Pdcd5/Iqgap1/Cib1/Tgfb1i1/Fgfr2/Fgf15/Veg…	117
extracellular structure organization%GObp%GO:0043062	GO:0043062	extracellular structure organization	84/3008	273/17344	3.1656e-08	3.95296e-06	3.12022e-06	Cav2/Egfl6/Loxl3/Mmp14/Col18a1/Col1a1/Lamb1/Tgfbr1/Cav1/Gfod2/Cd34/Sulf1/Pmp22/Ntn4/Apob/Pxdn/Vipas39/Smoc1/Lcp1/Has2/Adamts20/Col2a1/Ccdc80/Smoc2/Mmp25/Cyp1b1/Efemp2/Prdx4/Mmp19/Col5a2/Col3a1/Ddr2/Itga8/Eng/Col5a1/Creb3l1/Fermt1/Mmp24/Postn/Col11a1/Ccn1/Mmp16/Col15a1/Mfsd2a/Mmp23/Pdgfra/Tfip11/Col1a2/Gas2/Vps33b/Gpm6b/Col4a1/Col4a2/Mmp2/Mmp15/Crispld2/Has3/Apoa1/Thsd4/Qsox1/Scara3/Tgfbi/Csgalnac…	84
ribonucleoprotein complex subunit organization%GObp%GO:0071826	GO:0071826	ribonucleoprotein complex subunit organization	70/3008	215/17344	3.72007e-08	4.54857e-06	3.59036e-06	Pih1d2/Ddx3x/Crnkl1/Sf3a1/Prpf6/Bicd1/Ppan/Prpf31/Prpf3/Srsf6/Rrp7a/Srsf1/C1qbp/G3bp1/Mrpl22/Znhit3/Nle1/Eral1/Prpf8/Luc7l3/Eif2s1/Hsp90aa1/Eif5/Brix1/Bop1/Tarbp2/Noct/Denr/Prmt5/Polr2d/Prpf19/Eif3a/Sbds/Cdc73/Eif2d/Clp1/Mbnl1/Eif2a/Ddx20/Ncbp1/Srsf10/Sf3a3/Mrpl20/Tfip11/Isy1/Mrps11/Rbmx/Pqbp1/Usp4/Pwp2/Lsm3/Dhx8/Surf6/Abt1/Rbmxl1/Gemin5/Nop2/Rpf2/Ramac/Rc3h1/Pelo/Dhx9/Mcts2/Pld6/Gemin7/Mrps7/Rrs…	70
regulation of ossification%GObp%GO:0030278	GO:0030278	regulation of ossification	74/3008	232/17344	4.02258e-08	4.81806e-06	3.80309e-06	Sost/Ccn4/Mef2c/Ctnnb1/Id3/Csf1/Rsad2/Ddx5/Rflnb/Smoc1/Gli3/Msx2/Smad5/Wnt5a/Osr2/Noct/Calcr/Twsg1/Six2/Pkdcc/Fbn2/Dkk1/Esrra/Alox5/Fam20c/Smad7/Ucma/Ddr2/Tnn/Creb3l1/Jag1/Gfra4/Rassf2/Bmp2/Ecm1/Ccn1/Ski/P2rx7/Tacr1/Gpm6b/Chsy1/Nfatc1/Cebpa/Zhx3/Cd276/Rflna/Hand2/Runx2/Ptger4/Tph1/Hey1/Bcor/Matn1/Dlk1/Npnt/Id1/Zmpste24/Adrb2/Riox1/Tob2/Fzd9/Sgms2/Bmpr1b/Mapk14/Cthrc1/Tmem119/Mia3/Ptk2b/Sox11/Ano6…	74
RNA methylation%GObp%GO:0001510	GO:0001510	RNA methylation	30/3008	64/17344	4.48622e-08	5.26593e-06	4.1566e-06	Nsun5/Trmt1/Trmt10a/Emg1/Bud23/Mettl1/Mettl16/Mettl2/Ftsj3/Nsun2/Mettl6/Mettl3/Trdmt1/Trmo/Zcchc4/Mrm2/Mepce/Trmt12/Trmt6/Mrm3/Nop2/Virma/Fbl/Tyw3/Rbm15/Wtap/Trmt61a/Rbm15b/Lcmt2/Tarbp1	30
regulation of cell growth%GObp%GO:0001558	GO:0001558	regulation of cell growth	119/3008	430/17344	4.69691e-08	5.40514e-06	4.26649e-06	Wnt3/Cdh4/Sema4f/Ddx3x/Mmp14/Akt1/Tchp/Ppan/Eif2b2/Cd44/Ccn4/Eif4g2/Atp5g1/D130043K22Rik/Tgfbr1/Clstn3/Sertad1/Hyal2/Tsg101/Srf/Wnt11/Crk/Hnf4a/Derl2/Trpv2/Sema6a/Egfr/Avpr1a/Igfbp3/Ntn1/Kif26a/Edn1/Hnrnpk/Extl3/Wnt5a/Twf2/Tnfrsf12a/Pot1b/Nr3c1/Hbegf/Slit1/Aatk/Rptor/Nrp1/Smad7/Myo5b/Sox17/Sema4c/Serpine2/Rgs2/Cdc73/Frzb/Sema6d/Ccn5/Lef1/Adam15/Ncbp1/Plaa/Mfsd2a/Ppt1/Ptch2/Sema3c/Sema3a/Draxin/Dn…	119
ribonucleoprotein complex assembly%GObp%GO:0022618	GO:0022618	ribonucleoprotein complex assembly	66/3008	202/17344	7.76565e-08	8.69199e-06	6.86093e-06	Pih1d2/Ddx3x/Crnkl1/Sf3a1/Prpf6/Bicd1/Ppan/Prpf31/Prpf3/Srsf6/Rrp7a/Srsf1/C1qbp/G3bp1/Mrpl22/Znhit3/Nle1/Eral1/Prpf8/Luc7l3/Eif2s1/Hsp90aa1/Eif5/Brix1/Bop1/Tarbp2/Noct/Denr/Prmt5/Polr2d/Prpf19/Eif3a/Sbds/Cdc73/Eif2d/Clp1/Mbnl1/Eif2a/Ddx20/Ncbp1/Srsf10/Sf3a3/Mrpl20/Isy1/Mrps11/Rbmx/Pqbp1/Usp4/Pwp2/Lsm3/Surf6/Abt1/Rbmxl1/Gemin5/Nop2/Rpf2/Ramac/Rc3h1/Dhx9/Mcts2/Gemin7/Mrps7/Rrs1/Snu13/Znhit6/Snrpe	66
pattern specification process%GObp%GO:0007389	GO:0007389	pattern specification process	123/3008	452/17344	7.8493e-08	8.69199e-06	6.86093e-06	Tbx2/Wnt3/Lhx2/Rarg/Tbx21/Irx2/Smo/Hoxd13/Folr1/Dll3/Rab23/Evx1/Mef2c/Ctnnb1/Tgfbr1/Tbx1/Wnt8a/Bicc1/Srf/Wnt11/Kif3a/Pcgf2/Tbx3/Lhx1/Rfx4/Apc2/Btg2/Hnf1b/Nle1/Kat2a/Ttc8/Gsc/Gli3/Edn1/Msx2/Wnt5a/Six2/Smad2/Cdx1/Dkk1/Cyp26a1/Fgf8/Ldb1/Gdf11/Nrp1/Sox17/Nrp2/Cfc1/Plxna2/Bmi1/Eng/Pax6/Bmp2/Ccdc39/Lef1/Invs/Ift74/Pax7/Sema3c/Sema3a/Ski/Tmed2/Kdm2b/Lfng/Cdx2/Wnt7a/Fgfr2/Efnb1/Irx3/Tbx20/Mns1/Tgfbr2/Chs…	123
skeletal system morphogenesis%GObp%GO:0048705	GO:0048705	skeletal system morphogenesis	80/3008	262/17344	9.61187e-08	1.04467e-05	8.24597e-06	Tbx4/Mmp14/Rarg/Col1a1/Nab1/Rab23/Mef2c/Ctnnb1/Tgfbr1/Tbx1/Hyal2/Rarb/Pcgf2/Lhx1/Col6a2/Nle1/Rflnb/Coch/Gsc/Gli3/Msx2/Osr2/Myc/Has2/Col2a1/Six2/Smad2/Fbn2/Cdx1/Zfand5/Fgf8/Eif4a3/Col7a1/Prrx1/Bmi1/Shox2/Col11a1/Thbs3/Mmp16/Ski/Pdgfra/P2rx7/Wnt7a/Fgfr2/Mmp2/Col12a1/Tgfbr2/Csrnp1/Chsy1/Chst11/Tiparp/Csgalnact1/Mycn/Rflna/Hoxa9/Hoxa7/Runx2/Tgfb2/Prrx2/Cited2/Thbs1/Matn1/Sh3pxd2b/Zmpste24/Col27a1/Fox…	80
regulation of RNA splicing%GObp%GO:0043484	GO:0043484	regulation of RNA splicing	52/3008	147/17344	1.07658e-07	1.14881e-05	9.06803e-06	Cdk12/Hnrnpa2b1/Polr2a/Ptbp1/Hnrnph1/Rbfox1/Mettl16/Rbm25/Hspa8/Srsf6/Srsf1/C1qbp/Fxr2/Ddx5/Srsf5/Hnrnpk/Smn1/Khdrbs3/Dyrk1a/Son/Pcbp4/Prpf19/Eif4a3/Ncl/Prdx6/Rbm38/Mbnl1/Ncbp1/Magoh/Srsf10/Zfp326/Rbm19/U2af2/Rbmx/Pqbp1/Aff2/Zpr1/Srsf2/Rbmxl1/Rbm17/Nsrp1/Rbm8a/Hnrnpu/Pik3r1/Thrap3/Rbm15/Npm1/Wtap/Sf3b4/Srsf3/Rbm15b/Esrp2	52
secondary palate development%GObp%GO:0062009	GO:0062009	secondary palate development	16/3008	24/17344	1.15779e-07	1.2134e-05	9.57786e-06	Jag2/Tbx1/Wnt8a/Wnt11/Wnt5a/Mmp25/Smad2/Lef1/Tgfbr3/Wnt7a/Tgfbr2/Tgfb2/Tshz1/Fzd2/Sox11/Foxe1	16
maturation of LSU-rRNA%GObp%GO:0000470	GO:0000470	maturation of LSU-rRNA	20/3008	35/17344	1.27732e-07	1.31519e-05	1.03813e-05	Nhp2/Ddx18/Fbxw9/Pes1/Znhit3/Ftsj3/Bop1/Wdr12/Rpf1/Nol9/Mak16/Rpl10a/Nop2/Rpf2/Urb1/Npm1/Las1l/Snu13/Rpl7l1/Znhit6	20
response to growth factor%GObp%GO:0070848	GO:0070848	response to growth factor	118/3008	433/17344	1.32198e-07	1.3377e-05	1.0559e-05	Mapk7/Akt1/Dusp3/Cd44/Mef2c/Snx6/Gata6/Etv2/Epha2/Ctnnb1/Tgfbr1/Cav1/Zmiz1/Tbx1/Hyal2/Git1/Gata3/Crk/Sparc/Map2k3/Sema6a/Vsir/Egfr/Usp15/Rps6kb1/Itgb3/Ddx5/Ripk1/Msx2/Smad5/Spry2/Has2/Col2a1/Crebbp/Runx1/Twf2/Twsg1/Nr3c1/Smad2/Anxa1/Ehd1/Grk2/Fgf8/Nrp1/Smad7/Col3a1/Vil1/Stk16/Ncl/Dtymk/Eng/Fgf7/Ehd4/Bmp2/Slc33a1/Lef1/Hgf/Pdgfra/Tgfbr3/Fgf5/Rab35/Flt1/Col1a2/Zyx/Pdcd5/Iqgap1/Cib1/Tgfb1i1/Fgfr2/Fgf…	118
RNA modification%GObp%GO:0009451	GO:0009451	RNA modification	46/3008	125/17344	1.51694e-07	1.50897e-05	1.19109e-05	Nsun5/Nhp2/Trmt1/Trmt10a/Emg1/Dnajb11/Bud23/Mettl1/Mettl16/Mettl2/Ftsj3/Nsun2/Mettl6/Dph3/Elp3/Mettl3/Qtrt2/Wdr4/Trdmt1/Nop10/Nat10/Gar1/Trmo/Zcchc4/Mrm2/Mepce/Thumpd1/Pus7l/Trmt12/Trmt6/Mrm3/Nop2/Ctu1/Virma/Fbl/Tyw3/Rbm15/Pusl1/Tprkb/Wtap/Trmt61a/Rbm47/Kti12/Rbm15b/Lcmt2/Tarbp1	46
regulation of cell-substrate adhesion%GObp%GO:0010810	GO:0010810	regulation of cell-substrate adhesion	68/3008	214/17344	1.65253e-07	1.61645e-05	1.27593e-05	Egfl6/Mmp14/Col1a1/Dusp3/Coro1c/Tek/Pten/Csf1/Crk/Rac3/Stk4/C1qbp/Utrn/Itgb3/Mink1/Smoc1/Nedd9/Plau/Has2/Ccdc80/St6gal1/Smoc2/Ldb1/Nrp1/Map4k4/Ppm1f/Rsu1/Jag1/Fermt1/Postn/Adam15/Ccn1/Iqgap1/Cib1/Gpm6b/Arhgap6/Angpt2/Cdh13/Bcar1/Apoa1/Pik3cb/Phldb2/Dbn1/Dapk3/Serpine1/Acer2/Hoxa7/Thbs1/Rcc2/Npnt/Pik3r1/Coro2b/Egflam/Cdkn2a/Camsap3/Prkce/Ndnf/Mmp12/Epha3/Ptk2b/Actg1/Kdr/Sema3e/Fbln2/Col8a1/Ptprz1/…	68
regulation of cellular response to growth factor stimulus%GObp%GO:0090287	GO:0090287	regulation of cellular response to growth factor stimulus	82/3008	274/17344	1.73937e-07	1.66424e-05	1.31365e-05	Cav2/Ngfr/Sost/Folr1/Snx6/Gata6/Tek/Ctnnb1/Cav1/Fgfrl1/Gata3/Sulf1/Sema6a/Dcn/Vsir/Ube2o/Msx2/Wnt5a/Spry2/Angpt1/Crebbp/Smoc2/Xdh/Twsg1/Cidea/Smad2/Fbn2/Dkk1/Fam20c/Smad7/Tfap2b/Itga8/Eng/Hspa5/Fbn1/Creb3l1/Fermt1/Ptpn1/Dok5/Ccn1/Ski/Htra3/Tgfbr3/Ulk1/Flt1/Tgfb1i1/Vegfd/Slit2/Bmper/Pin1/Gpc1/Chst11/Spg20/Pmepa1/Runx2/Prdm16/Vasn/Cited2/Thbs1/Npnt/Mmrn2/Pelo/Prdm14/Nrep/Wfikkn2/Shisa2/Zfp423/Eid2/…	82
axon development%GObp%GO:0061564	GO:0061564	axon development	107/3008	385/17344	1.7581e-07	1.66424e-05	1.31365e-05	Ngfr/Wnt3/Lhx2/Cdh4/Sema4f/Smo/Folr1/Efna2/Epha2/Cnp/Fzd3/Pten/Gata3/Etv4/Pitpna/Pmp22/Kif3a/Lhx1/Scn1b/Map1s/Sema6a/Lama2/Nefh/Adcy1/Llgl1/Ntn1/Ttc8/Hsp90aa1/Gli3/Smn1/Arhgef28/Emb/Atp8a2/Wnt5a/Nefl/Alcam/Mark2/Slit1/Fgf8/Nrp1/Nrp2/Tmeff2/Plxna2/Tnn/Kif5c/Nr4a2/Itga4/Pax6/Map1a/Efna4/Tnc/Sema3c/Sema3a/Draxin/Uchl1/Ulk1/Chl1/Plxna1/Atg7/Fgfr2/Efnb1/Slit2/Cdh11/Mmp2/Zpr1/Apoa1/Robo3/Ephb1/Ndn/Gbx2…	107
bone development%GObp%GO:0060348	GO:0060348	bone development	69/3008	219/17344	1.93389e-07	1.80159e-05	1.42206e-05	Mmp14/Rarg/Col1a1/Nab1/Ptpn6/Rab23/Ccn4/Mef2c/Kit/Lrrk1/Srf/Pls3/Sulf1/Rarb/Sparc/Col6a2/Prpsap2/Coch/Gli3/Msx2/Smad5/Tnfsf11/Osr2/Has2/Col2a1/Cdx1/Papss2/Fgf8/Sbds/Col7a1/Fam20c/Bmp2/Shox2/Thbs3/Mmp16/Ski/Vps33b/Fgfr2/Col12a1/Ppib/Tgfbr2/Chsy1/Csgalnact1/Dchs1/Snx10/Runx2/Lrrc17/Cited2/Ptger4/Thbs1/Matn1/Sh3pxd2b/Zmpste24/Ptpn11/Col27a1/Fat4/Col6a3/Msx1/Zfpm1/Tmem119/Fgf18/Frem1/Trp53/Slc38a10/T…	69
embryonic organ morphogenesis%GObp%GO:0048562	GO:0048562	embryonic organ morphogenesis	94/3008	328/17344	2.13965e-07	1.95681e-05	1.54458e-05	Tbx2/Mmp14/Rarg/Tbx21/Smo/Folr1/Mef2c/Epha2/Ctnnb1/Tgfbr1/Arid1a/Fzd3/Tbx1/Bcr/Eya4/Gata2/Srf/Gata3/Wnt11/Rarb/Kif3a/Pcgf2/Tbx3/Lhx1/Hnf1b/Slc9a3r1/Ntn1/Tshr/Gsc/Gli3/Edn1/Atp8a2/Wnt5a/Spry2/Fzd6/Osr2/Myc/Col2a1/Six2/Smad2/Fgf8/Eif4a3/Sox17/Cfc1/Prrx1/Bmi1/Itga8/Eng/Frzb/Pax6/Ccdc39/Shox2/Col11a1/Mmp16/Chrna9/Pdgfra/Tmed2/Kdm2b/Lrig1/Myo7a/Tead2/Fgfr2/Tbx20/Stra6/Tgfbr2/Gbx2/Chst11/Neurod1/Mycn/G…	94
morphogenesis of a branching structure%GObp%GO:0001763	GO:0001763	morphogenesis of a branching structure	66/3008	207/17344	2.16932e-07	1.95681e-05	1.54458e-05	Mmp14/Hoxd13/Phb2/Cd44/Tek/Epha2/Ctnnb1/Tbx1/Csf1/Notch4/Srf/Etv4/Stk4/Tbx3/Lhx1/Rspo3/Hnf1b/Gli3/Edn1/Msx2/Wnt5a/Spry2/Angpt1/Myc/Vdr/Gcm1/Slc12a2/Fgf8/Nrp1/Eng/Fgf7/Bmp2/Lef1/Tnc/Sema3c/Sema3a/Flt1/Plxna1/Fgfr2/Col4a1/Slit2/Ednra/Tbx20/Ctsh/Tgfbr2/Nfatc1/Gbx2/Foxa1/Tmtc3/Dchs1/Foxa2/Mycn/Cited2/Npnt/Kdm5b/Greb1l/Cxcr4/Foxc2/Fat4/Rbm15/Six1/Grb2/Cxcl12/Kdr/Sema3e/Esrp2	66
regionalization%GObp%GO:0003002	GO:0003002	regionalization	100/3008	355/17344	2.20053e-07	1.95681e-05	1.54458e-05	Wnt3/Lhx2/Rarg/Irx2/Smo/Hoxd13/Dll3/Rab23/Evx1/Mef2c/Ctnnb1/Tgfbr1/Tbx1/Wnt8a/Srf/Wnt11/Kif3a/Pcgf2/Tbx3/Lhx1/Rfx4/Btg2/Hnf1b/Nle1/Kat2a/Gsc/Gli3/Edn1/Msx2/Wnt5a/Six2/Smad2/Cdx1/Dkk1/Cyp26a1/Fgf8/Ldb1/Gdf11/Nrp1/Sox17/Nrp2/Cfc1/Plxna2/Bmi1/Pax6/Bmp2/Lef1/Invs/Pax7/Sema3c/Sema3a/Ski/Tmed2/Kdm2b/Lfng/Cdx2/Wnt7a/Fgfr2/Irx3/Tbx20/Mns1/Chsy1/Rpgrip1l/Foxj1/Traf3ip1/Gbx2/Sema3f/Neurod1/Foxa1/Foxa2/Dzip…	100
artery development%GObp%GO:0060840	GO:0060840	artery development	39/3008	100/17344	2.28184e-07	1.99883e-05	1.57775e-05	Tbx2/Ngfr/Folr1/Ctnnb1/Tgfbr1/Zmiz1/Tbx1/Srf/Wnt11/Nprl3/Apob/Gli3/Mylk/Efemp2/Fgf8/Nrp1/Smad7/Tfap2b/Col3a1/Prrx1/Eng/Jag1/Hpgd/Stra6/Arid2/Prickle1/Hand2/Tgfb2/Prrx2/Cited2/Ptger4/Hey1/Cxcr4/Foxc2/Six1/Robo2/Adgrf5/Bmpr2/Sox4	39
supramolecular fiber organization%GObp%GO:0097435	GO:0097435	supramolecular fiber organization	122/3008	456/17344	2.40914e-07	2.0793e-05	1.64127e-05	Loxl3/Tubgcp3/Kpnb1/Col1a1/Aif1l/Ltbp2/Crhr2/Coro1c/Wdr1/Tgfbr1/Cav1/Arpc5/Fsd1/Chp1/Srf/Pls3/Rac3/Mdm2/Nefh/Myo19/Prkar1a/Pxdn/Rflnb/Vipas39/Trim27/Nedd9/Ripk1/Smn1/Lcp1/Stmn4/Nefm/Nefl/Myh9/Col2a1/Msrb2/Twf2/Spast/Cyp1b1/Cript/Dpysl3/Efemp2/Csnk1d/Baiap2/Avil/Myo5b/Col5a2/Col3a1/Vil1/Des/Tnnt2/Ddr2/Arpc5l/Col5a1/Gsn/Camsap1/Mapre1/Tpm3/Col11a1/Pdgfra/Rhof/Fscn1/Col1a2/Zyx/Add2/Mfap5/Vps33b/Cib1…	122
muscle tissue development%GObp%GO:0060537	GO:0060537	muscle tissue development	99/3008	352/17344	2.73787e-07	2.32878e-05	1.83819e-05	Cav2/Tbx2/Smo/Crhr2/Mef2c/Gata6/Epor/Ctnnb1/Tgfbr1/Cav1/Arid1a/Mrtfb/Pten/Cacybp/Srf/Rxra/Rarb/Eya2/Pmp22/Tbx3/Hmg20b/Nprl3/Sgcd/Btg2/Prkar1a/Psma6/Ptcd2/Wnt5a/Zfpm2/Angpt1/Myc/Mylk/Rcan1/Sik1/Svil/Megf10/Zfand5/Smad7/Msc/Col3a1/Speg/Tnnt2/Tnni1/Itga8/Eng/Cops2/Bmp2/Mbnl1/Col11a1/Hivep3/Pax7/Sema3c/Ski/Sgcb/Pdgfra/Tgfbr3/Atg7/Fgfr2/Myom2/Sorbs2/Tbx20/Stra6/Tpm1/Fkbp1a/Arid2/Map2k4/Dysf/Gjc1/Tipar…	99
renal system development%GObp%GO:0072001	GO:0072001	renal system development	85/3008	290/17344	2.82795e-07	2.37103e-05	1.87155e-05	Pcnt/Irx2/Akr1b3/Smo/Bax/Aqp1/Cd44/Mef2c/Tek/Ctnnb1/Tgfbr1/Id3/Slc5a1/Odc1/Glis2/Gata3/Wnt11/Sulf1/Rarb/Kif3a/Lhx1/Lgr5/Hnf1b/Nle1/Nup85/Ttc8/Gli3/Smad5/Vcan/Ptcd2/Wnt5a/Angpt1/Osr2/Myc/Adamts1/Six2/Smad2/Fgf8/Gdf11/Nrp1/Smad7/Sox17/Tfap2b/Stat1/Kif26b/Itga8/Fbn1/Jag1/Bmp2/Mecom/Ampd2/Enpep/Invs/Nfia/Pdgfra/Sec61a1/Ret/Fgfr2/Angpt2/Col4a1/Slit2/Irx3/Bmper/Stra6/Rpgrip1l/Traf3ip1/Tiparp/Pygo1/Dchs…	85
transcription, DNA-templated%GObp%GO:0006351	GO:0006351	transcription, DNA-templated	85/3008	291/17344	3.32529e-07	2.74875e-05	2.1697e-05	Supt6/Med6/Supt5/Polr2e/Polr2a/Gata6/Gtf2h1/Brf1/Elof1/Med16/Gata2/Srf/Lhx1/Polr2i/Gtf3c6/Ddx21/Ddx5/Msx2/Gtf2h2/Med4/Myc/Polr3h/Rrn3/Gtf2e1/Prmt5/Gcm1/Taf11/Polr2d/Nr3c1/Fosl1/Sirt7/Ldb1/Sox17/Tfap2b/Stat1/Nr4a2/Fubp3/Pax6/Zc3h8/Polr1b/Lef1/Polr1e/Polr2b/Ereg/Gtf2h3/Rbmx/Col4a2/Taf1c/Med17/Snapc5/Rpap2/Cebpa/Aff3/Egr1/Tfdp1/Polr2l/Phrf1/Polr3k/Adrm1/Mrpl12/Polr2j/Uspl1/Thrap3/Cdkn2a/Scaf8/Tefm/C…	85
regulation of Wnt signaling pathway%GObp%GO:0030111	GO:0030111	regulation of Wnt signaling pathway	89/3008	309/17344	3.50799e-07	2.8595e-05	2.25712e-05	Wnt3/Ddx3x/Sost/Col1a1/Folr1/Ccn4/Cav1/Bicc1/Lrrk1/Wnt11/Sulf1/Stk4/Ctdnep1/G3bp1/Sfrp5/Rspo3/Egfr/Apc2/Lgr5/Wif1/Atp6v1c2/Hnf1b/Nle1/Slc9a3r1/Gsc/Gli3/Nkd2/Lats2/Wnt5a/Scel/Fzd6/Cdh2/Gnaq/Tle4/Sdhaf2/Dkk1/Csnk1d/Sox17/Cdc73/Tnn/Frzb/Fermt1/Bmp2/Gid8/Lef1/Dkk2/Invs/Hdac1/Cdk14/Draxin/Wnt5b/Vgll4/Dkkl1/Fgfr2/Fam53b/Pin1/Tle2/Dapk3/Prickle1/Ubr5/Wnk2/Egr1/Rapgef1/Tax1bp3/Ankrd6/Daam2/Isl1/Lgr6/Aida…	89
cardiac muscle tissue development%GObp%GO:0048738	GO:0048738	cardiac muscle tissue development	63/3008	197/17344	3.60103e-07	2.89513e-05	2.28524e-05	Tbx2/Mef2c/Gata6/Epor/Ctnnb1/Tgfbr1/Arid1a/Mrtfb/Pten/Cacybp/Srf/Rxra/Rarb/Tbx3/Nprl3/Sgcd/Prkar1a/Ptcd2/Wnt5a/Zfpm2/Angpt1/Sik1/Smad7/Speg/Tnnt2/Tnni1/Eng/Bmp2/Col11a1/Sgcb/Pdgfra/Tgfbr3/Atg7/Fgfr2/Myom2/Sorbs2/Tbx20/Tpm1/Fkbp1a/Arid2/Map2k4/Gjc1/Myom3/Hand2/Tgfb2/Hnrnpu/Hey1/Myh6/Isl1/Zmpste24/Dipk2a/Foxc2/Pou4f1/Zfpm1/Actn2/Prkg1/Myh7/Nebl/T/Acadm/Akap13/Bmpr2/Bves	63
muscle tissue morphogenesis%GObp%GO:0060415	GO:0060415	muscle tissue morphogenesis	35/3008	87/17344	3.89191e-07	2.97613e-05	2.34917e-05	Epor/Ctnnb1/Tgfbr1/Tbx1/Rxra/Ptcd2/Wnt5a/Zfpm2/Angpt1/Mylk/Smad7/Col3a1/Tnnt2/Tnni1/Eng/Bmp2/Shox2/Col11a1/Pax7/Tgfbr3/Fgfr2/Myom2/Tbx20/Tpm1/Fkbp1a/Myom3/Tgfb2/Hey1/Myh6/Isl1/Foxc2/Pou4f1/Zfpm1/Fzd2/Myh7	35
neural crest cell differentiation%GObp%GO:0014033	GO:0014033	neural crest cell differentiation	35/3008	87/17344	3.89191e-07	2.97613e-05	2.34917e-05	Sema4f/Smo/Folr1/Coro1c/Mef2c/Tbx1/Sema6a/Kitl/Gsc/Edn1/Ednrb/Cyp26a1/Nrp1/Nrp2/Sema4c/Htr2b/Frzb/Pax6/Sema6d/Jag1/Sema3c/Sema3a/Kbtbd8/Ret/Fgf15/Efnb1/Ednra/Gbx2/Sema3f/Hand2/Cited2/Isl1/Foxc2/Sema3e/Sox11	35
vasculogenesis%GObp%GO:0001570	GO:0001570	vasculogenesis	35/3008	87/17344	3.89191e-07	2.97613e-05	2.34917e-05	Ccm2/Brpf1/Smo/Epor/Tek/Epha2/Ctnnb1/Cav1/Zmiz1/Zfpm2/Angpt1/Has2/Itgb8/Nrp1/Sox17/Eng/Fbxw7/Glmn/Tgfbr3/Wnt7a/Tead2/Fgfr2/Tbx20/Tgfbr2/Gjc1/Tiparp/Cul7/Cited2/Hey1/Amot/Aplnr/Junb/T/Kdr/Tmem100	35
nucleic acid-templated transcription%GObp%GO:0097659	GO:0097659	nucleic acid-templated transcription	85/3008	292/17344	3.90462e-07	2.97613e-05	2.34917e-05	Supt6/Med6/Supt5/Polr2e/Polr2a/Gata6/Gtf2h1/Brf1/Elof1/Med16/Gata2/Srf/Lhx1/Polr2i/Gtf3c6/Ddx21/Ddx5/Msx2/Gtf2h2/Med4/Myc/Polr3h/Rrn3/Gtf2e1/Prmt5/Gcm1/Taf11/Polr2d/Nr3c1/Fosl1/Sirt7/Ldb1/Sox17/Tfap2b/Stat1/Nr4a2/Fubp3/Pax6/Zc3h8/Polr1b/Lef1/Polr1e/Polr2b/Ereg/Gtf2h3/Rbmx/Col4a2/Taf1c/Med17/Snapc5/Rpap2/Cebpa/Aff3/Egr1/Tfdp1/Polr2l/Phrf1/Polr3k/Adrm1/Mrpl12/Polr2j/Uspl1/Thrap3/Cdkn2a/Scaf8/Tefm/C…	85
maturation of 5.8S rRNA%GObp%GO:0000460	GO:0000460	maturation of 5.8S rRNA	19/3008	34/17344	4.26274e-07	3.20744e-05	2.53176e-05	Fbxw9/Exosc10/Pes1/Ftsj3/Bop1/Rcl1/Wdr12/Rpf1/Nol9/Mak16/Mphosph6/Exosc4/Kri1/Abt1/Exosc2/Urb1/Npm1/Las1l/Rrs1	19
cartilage development%GObp%GO:0051216	GO:0051216	cartilage development	55/3008	165/17344	4.4351e-07	3.29488e-05	2.60078e-05	Rarg/Col1a1/Mef2c/Srf/Sulf1/Rarb/Col6a2/Coch/Gpld1/Edn1/Msx2/Smad5/Slc39a14/Osr2/Col2a1/Runx1/Six2/Esrra/Itgb8/Col7a1/Prrx1/Mkks/Bmp2/Shox2/Col11a1/Thbs3/Ecm1/Ccn1/Pax7/Wnt7a/Col12a1/Tgfbr2/Chsy1/Chst11/Csgalnact1/Mycn/Ccn3/Hand2/Runx2/Tgfb2/Prrx2/Thbs1/Matn1/Sox5/Snai1/Zmpste24/Col27a1/Col6a3/Msx1/Prkca/Bmpr1b/Mapk14/Mia3/Fgf18/Bmpr2	55
ribosomal large subunit biogenesis%GObp%GO:0042273	GO:0042273	ribosomal large subunit biogenesis	34/3008	84/17344	4.7893e-07	3.51355e-05	2.77338e-05	Nhp2/Ddx18/Ppan/Fbxw9/Pes1/Znhit3/Nle1/Ftsj3/Brix1/Bop1/Nop16/Wdr12/Rpf1/Ebna1bp2/Mrto4/Nol9/Mrpl20/Mak16/Heatr3/Nip7/Surf6/Rpl10a/Nop2/Rpf2/Pak1ip1/Urb1/Zfp622/Npm1/Las1l/Rrs1/Snu13/Rpl7l1/Znhit6/Noc2l	34
muscle organ development%GObp%GO:0007517	GO:0007517	muscle organ development	78/3008	263/17344	5.14136e-07	3.64838e-05	2.87981e-05	Cav2/Smo/Crhr2/Mef2c/Epor/Ctnnb1/Tgfbr1/Cav1/Fgfrl1/Tbx1/Rxra/Pmp22/Hmg20b/Btg2/Psma6/Gsc/Ptcd2/Wnt5a/Zfpm2/Angpt1/Myc/Mylk/Rcan1/Svil/Megf10/Smad7/Msc/Col3a1/Des/Tnnt2/Tnni1/Eng/Smtnl1/Cops2/Bmp2/Mbnl1/Serp1/Shox2/Col11a1/Cntfr/Hivep3/Pax7/Ski/Tgfbr3/Fgfr2/Myom2/Tbx20/Cryab/Stra6/Tpm1/Fkbp1a/Dysf/Lif/Foxn2/Ky/Myom3/Zbtb42/Egr1/Tgfb2/Cited2/Hey1/Myh6/Isl1/Foxc2/Pou4f1/Msx1/Zfpm1/Fzd2/Selenon/Six1…	78
appendage morphogenesis%GObp%GO:0035107	GO:0035107	appendage morphogenesis	58/3008	178/17344	5.15958e-07	3.64838e-05	2.87981e-05	Tbx2/Tbx4/Wnt3/B9d1/Pcnt/Rarg/Hoxd13/Bax/Rab23/Ctnnb1/Rarb/Tbx3/Gli3/Msx2/Wnt5a/Fzd6/Osr2/Col2a1/Pkdcc/Fbn2/Gnaq/Dkk1/Fgf8/Tfap2b/Prrx1/Plxna2/Sall4/Mecom/Mbnl1/Shox2/Lef1/Sema3c/Hdac1/Ski/Wnt7a/Fgfr2/Rpgrip1l/Traf3ip1/Chst11/Aff3/Mycn/Hand2/Hoxa9/Runx2/Tgfb2/Prrx2/Cplane1/Dync2h1/Msx1/Bmpr1b/Ece1/En1/Cyp26b1/Sox11/Flvcr1/Sp9/Grem1/Sox4	58
limb morphogenesis%GObp%GO:0035108	GO:0035108	limb morphogenesis	58/3008	178/17344	5.15958e-07	3.64838e-05	2.87981e-05	Tbx2/Tbx4/Wnt3/B9d1/Pcnt/Rarg/Hoxd13/Bax/Rab23/Ctnnb1/Rarb/Tbx3/Gli3/Msx2/Wnt5a/Fzd6/Osr2/Col2a1/Pkdcc/Fbn2/Gnaq/Dkk1/Fgf8/Tfap2b/Prrx1/Plxna2/Sall4/Mecom/Mbnl1/Shox2/Lef1/Sema3c/Hdac1/Ski/Wnt7a/Fgfr2/Rpgrip1l/Traf3ip1/Chst11/Aff3/Mycn/Hand2/Hoxa9/Runx2/Tgfb2/Prrx2/Cplane1/Dync2h1/Msx1/Bmpr1b/Ece1/En1/Cyp26b1/Sox11/Flvcr1/Sp9/Grem1/Sox4	58
regulation of vasculature development%GObp%GO:1901342	GO:1901342	regulation of vasculature development	98/3008	352/17344	5.24242e-07	3.66283e-05	2.89121e-05	Ngfr/Itgb2/Mapk7/Crhr2/Aqp1/Hdac9/Kit/Gata6/Tek/Epha2/Ctnnb1/Gata2/Notch4/Stard13/Cd34/Sulf1/Cd40/Sparc/Sema6a/Dcn/Itgb3/Erap1/Aggf1/Plk2/Wnt5a/Spry2/Mtdh/Adamts1/Runx1/Smoc2/Tnfrsf12a/Xdh/Cyp1b1/Slc12a2/Anxa1/Itgb8/Alox5/Nrp1/Pdcl3/Stat1/Glul/Eng/Creb3l1/Fbxw7/Ecm1/F3/Hgf/Angptl7/Flt1/Tspan12/Tjp1/Cib1/Srpx2/Vegfd/Angpt2/Col4a2/Tlr3/Cx3cl1/Pik3r2/Bmper/Pdgfd/Ctsh/Tgfbr2/Ptgs2/Nfatc1/Lif/Tbxa2r/S…	98
ventricular septum morphogenesis%GObp%GO:0060412	GO:0060412	ventricular septum morphogenesis	24/3008	50/17344	5.72508e-07	3.953e-05	3.12026e-05	Tgfbr1/Fgfrl1/Wnt11/Tbx3/Sav1/Wnt5a/Zfpm2/Smad7/Tgfbr3/Fgfr2/Slit2/Tgfbr2/Nfatc1/Tgfb2/Cited2/Hey1/Rbm15/Zfpm1/Fzd2/Robo2/Slit3/Sox11/Bmpr2/Sox4	24
negative regulation of cell development%GObp%GO:0010721	GO:0010721	negative regulation of cell development	105/3008	385/17344	6.16463e-07	4.14895e-05	3.27493e-05	Ngfr/Wnt3/Lhx2/Sema4f/Sez6/Dll3/Dnajb11/Coro1c/Ptbp1/D130043K22Rik/Ctnnb1/Cav1/Pten/Pmp22/Sema6a/Mdm2/Trim11/Efemp1/Rflnb/Nr1d1/Ntn1/Gli3/Plk2/Wnt5a/Ednrb/Adcy6/Dpysl3/Mbd1/Prpf19/Fas/Tjp2/Dkk1/Slit1/Gdf11/Aatk/Nrp1/Col3a1/Map4k4/Sema4c/Rgs2/Tnn/Frzb/Pax6/Sema6d/Fbn1/Jag1/Postn/Fbxw7/Brinp1/Sema3c/Sema3a/Draxin/Trp73/Ski/Ulk1/Wnt7a/Cib1/Slit2/Irx3/Bcar1/Ptpn9/Gorasp1/Amigo3/Ctdp1/Sema3f/Prtg/Nepr…	105
RNA biosynthetic process%GObp%GO:0032774	GO:0032774	RNA biosynthetic process	85/3008	295/17344	6.26925e-07	4.14895e-05	3.27493e-05	Supt6/Med6/Supt5/Polr2e/Polr2a/Gata6/Gtf2h1/Brf1/Elof1/Med16/Gata2/Srf/Lhx1/Polr2i/Gtf3c6/Ddx21/Ddx5/Msx2/Gtf2h2/Med4/Myc/Polr3h/Rrn3/Gtf2e1/Prmt5/Gcm1/Taf11/Polr2d/Nr3c1/Fosl1/Sirt7/Ldb1/Sox17/Tfap2b/Stat1/Nr4a2/Fubp3/Pax6/Zc3h8/Polr1b/Lef1/Polr1e/Polr2b/Ereg/Gtf2h3/Rbmx/Col4a2/Taf1c/Med17/Snapc5/Rpap2/Cebpa/Aff3/Egr1/Tfdp1/Polr2l/Phrf1/Polr3k/Adrm1/Mrpl12/Polr2j/Uspl1/Thrap3/Cdkn2a/Scaf8/Tefm/C…	85
regulation of mRNA splicing, via spliceosome%GObp%GO:0048024	GO:0048024	regulation of mRNA splicing, via spliceosome	41/3008	111/17344	6.29165e-07	4.14895e-05	3.27493e-05	Hnrnpa2b1/Ptbp1/Rbfox1/Mettl16/Rbm25/Hspa8/Srsf6/Srsf1/C1qbp/Fxr2/Ddx5/Srsf5/Hnrnpk/Khdrbs3/Dyrk1a/Son/Pcbp4/Prpf19/Eif4a3/Ncl/Prdx6/Mbnl1/Ncbp1/Magoh/Srsf10/Rbm19/U2af2/Rbmx/Srsf2/Rbmxl1/Rbm17/Nsrp1/Rbm8a/Hnrnpu/Thrap3/Rbm15/Npm1/Wtap/Sf3b4/Srsf3/Rbm15b	41
regulation of RNA stability%GObp%GO:0043487	GO:0043487	regulation of RNA stability	41/3008	111/17344	6.29165e-07	4.14895e-05	3.27493e-05	Ptbp1/Mettl16/Dazl/Brf1/Igf2bp1/Fxr2/Fastkd3/Nsun2/Samd4/Mettl3/Noct/Pcbp4/Calcr/Angel2/Trdmt1/Myef2/Rbm38/Pum1/Fus/Syncrip/Myd88/Tent4a/Apex1/Tent4b/Larp1/Hnrnpu/Zc3h12d/Rc3h1/Dxo/Csdc2/Dhx9/Thrap3/Dnd1/Zfp36l2/Mex3d/Npm1/Ddx49/Hnrnpm/Hnrnpc/Hnrnpr/Cacng7	41
sensory organ morphogenesis%GObp%GO:0090596	GO:0090596	sensory organ morphogenesis	87/3008	306/17344	8.64994e-07	5.63505e-05	4.44797e-05	Tbx2/Rarg/Bax/Aqp1/Epha2/Ctnnb1/Arid1a/Fzd3/Tbx1/Gnat2/Bcr/Eya4/Gata2/Gata3/Rarb/Ikzf1/Lhx1/Slc9a3r1/Ntn1/Tshr/Ttc8/Gsc/Gli3/Edn1/Agtpbp1/Hcn1/Atp8a2/Wnt5a/Spry2/Fzd6/Osr2/Myc/Col2a1/Six2/Fgf8/Gdf11/Col5a2/Cnga3/Prrx1/Itga8/Col5a1/Frzb/Pax6/Jag1/Tbc1d20/Col11a1/Mfsd2a/Hdac1/Mfn2/Ski/Chrna9/Kdm2b/Flt1/Tspan12/Lrig1/Trpm1/Myo7a/Fgfr2/Irx5/Stra6/Ephb1/Gbx2/Gnat1/Tdrd7/Grhl3/Foxf2/Prrx2/Sdk1/Cited2/H…	87
striated muscle tissue development%GObp%GO:0014706	GO:0014706	striated muscle tissue development	93/3008	333/17344	8.73726e-07	5.63505e-05	4.44797e-05	Cav2/Tbx2/Smo/Crhr2/Mef2c/Gata6/Epor/Ctnnb1/Tgfbr1/Cav1/Arid1a/Mrtfb/Pten/Cacybp/Srf/Rxra/Rarb/Eya2/Pmp22/Tbx3/Hmg20b/Nprl3/Sgcd/Btg2/Prkar1a/Psma6/Ptcd2/Wnt5a/Zfpm2/Angpt1/Myc/Rcan1/Sik1/Svil/Megf10/Smad7/Msc/Speg/Tnnt2/Tnni1/Eng/Cops2/Bmp2/Mbnl1/Col11a1/Hivep3/Pax7/Sema3c/Ski/Sgcb/Pdgfra/Tgfbr3/Atg7/Fgfr2/Myom2/Sorbs2/Tbx20/Tpm1/Fkbp1a/Arid2/Map2k4/Dysf/Gjc1/Foxn2/Myom3/Hand2/Egr1/Tgfb2/Hnrnpu/…	93
regulation of canonical Wnt signaling pathway%GObp%GO:0060828	GO:0060828	regulation of canonical Wnt signaling pathway	71/3008	236/17344	9.16826e-07	5.84876e-05	4.61665e-05	Ddx3x/Sost/Col1a1/Folr1/Cav1/Bicc1/Lrrk1/Wnt11/Stk4/Ctdnep1/G3bp1/Sfrp5/Rspo3/Egfr/Apc2/Lgr5/Nle1/Slc9a3r1/Gli3/Nkd2/Lats2/Wnt5a/Scel/Fzd6/Cdh2/Gnaq/Tle4/Sdhaf2/Dkk1/Csnk1d/Sox17/Tnn/Frzb/Fermt1/Gid8/Dkk2/Invs/Hdac1/Cdk14/Draxin/Wnt5b/Dkkl1/Fgfr2/Fam53b/Pin1/Tle2/Dapk3/Prickle1/Ubr5/Wnk2/Egr1/Rapgef1/Ankrd6/Daam2/Isl1/Dact1/Gskip/Tmem88/Otulin/Jrk/Fzd9/Lypd6/Mapk14/Chd8/Cthrc1/Eda/Peg12/Csnk1g3/G…	71
regulation of transmembrane receptor protein serine/threonine kinase signaling pathway%GObp%GO:0090092	GO:0090092	regulation of transmembrane receptor protein serine/threonine kinase signaling pathway	71/3008	237/17344	1.08996e-06	6.78247e-05	5.35367e-05	Cav2/Lgals9/Sost/Folr1/Snx6/Gata6/D130043K22Rik/Tgfbr1/Cav1/Sulf1/Vsir/Sptbn1/Ube2o/Msx2/Wnt5a/Crebbp/Twsg1/Cidea/Smad2/Fbn2/Dkk1/Gdf11/Smad7/Tfap2b/Itga8/Eng/Hspa5/Fbn1/Fermt1/Bmp2/Ccn1/Ski/Htra3/Tgfbr3/Tgfb1i1/Bmper/Tbx20/Pin1/Nup93/Fkbp1a/Chst11/Spg20/Inhbb/Ccn3/Pmepa1/Lefty1/Tgfb2/Prdm16/Vasn/Cited2/Thbs1/Npnt/Inhba/Pelo/Nrep/Wfikkn2/Dact1/Zfp423/Eid2/Msx1/Trp53/Hipk2/Kdr/Bcl9l/Sox11/Lefty2/B…	71
regulation of epithelial cell proliferation%GObp%GO:0050678	GO:0050678	regulation of epithelial cell proliferation	101/3008	371/17344	1.09688e-06	6.78247e-05	5.35367e-05	Cav2/Ngfr/Wdr77/Akt1/Smo/Bax/Phb2/Mef2c/Tek/Ctnnb1/Tgfbr1/Cav1/Tbx1/Pten/Gata2/Gata3/Sulf1/Srsf6/Etv4/Kif3a/Sparc/Egfr/Stxbp4/Itgb3/Nr1d1/Sav1/Aggf1/Plau/Wnt5a/Ednrb/Osr2/Myc/Has2/Vdr/Xdh/Bad/Bnc1/Agap2/Hras/Rptor/Alox5/Pdcl3/Stat1/Htr2b/Cdc73/Glul/Eng/Itga4/Pax6/Fgf7/Bmp2/Ecm1/F3/Ift74/Errfi1/Tgfbr3/Flt1/Tacr1/Wnt7a/Fgfr2/Vegfd/Ednra/Cdh13/Dysf/Azin1/Vash2/Nme1/Atoh8/Ppp1r16b/Tlr4/Tgfb2/Dusp10/C…	101
chondrocyte differentiation%GObp%GO:0002062	GO:0002062	chondrocyte differentiation	33/3008	83/17344	1.13818e-06	6.78247e-05	5.35367e-05	Rarg/Mef2c/Sulf1/Col6a2/Coch/Gpld1/Msx2/Slc39a14/Osr2/Col2a1/Runx1/Six2/Col7a1/Bmp2/Shox2/Col11a1/Ecm1/Wnt7a/Col12a1/Tgfbr2/Chsy1/Chst11/Ccn3/Runx2/Matn1/Col27a1/Col6a3/Prkca/Bmpr1b/Mapk14/Mia3/Fgf18/Bmpr2	33
tissue migration%GObp%GO:0090130	GO:0090130	tissue migration	33/3008	83/17344	1.13818e-06	6.78247e-05	5.35367e-05	Itgb2/Fap/Akt1/Kit/Tgfbr1/Pten/Srf/Stard13/Gpld1/Myh9/Cyp1b1/Fgf8/Nrp1/Fermt1/Tgfb1i1/Slit2/Cdh13/Apoa1/Ccn3/Plekhg5/Ltb4r2/Mmrn2/Amot/Arsb/Ptpn11/Fat2/Mia3/Ptk2b/Ptp4a3/T/Kdr/Gpx1/Grem1	33
endonucleolytic cleavage involved in rRNA processing%GObp%GO:0000478	GO:0000478	endonucleolytic cleavage involved in rRNA processing	10/3008	12/17344	1.14023e-06	6.78247e-05	5.35367e-05	Utp23/Bop1/Rcl1/Nol9/Bms1/Kri1/Abt1/Tsr1/Npm1/Rrs1	10
endonucleolytic cleavage of tricistronic rRNA transcript (SSU-rRNA, 5.8S rRNA, LSU-rRNA)%GObp%GO:0000479	GO:0000479	endonucleolytic cleavage of tricistronic rRNA transcript (SSU-rRNA, 5.8S rRNA, LSU-rRNA)	10/3008	12/17344	1.14023e-06	6.78247e-05	5.35367e-05	Utp23/Bop1/Rcl1/Nol9/Bms1/Kri1/Abt1/Tsr1/Npm1/Rrs1	10
ossification%GObp%GO:0001503	GO:0001503	ossification	63/3008	203/17344	1.15564e-06	6.78247e-05	5.35367e-05	Wnt3/Mmp14/Sost/Col1a1/Akt1/Smo/Nab1/Ccn4/Mef2c/Epha2/Csf1/Wnt11/H3f3b/Asf1a/Igfbp3/Rsad2/Gpld1/Msx2/Smad5/Tnfsf11/Col2a1/Hira/Runx1/Twsg1/Pkdcc/Sirt7/Sbds/Tnn/Creb3l1/Rassf2/Bmp2/Shox2/Lef1/Thbs3/Ccn1/Mmp16/Tgfbr3/Col1a2/Fgfr2/Mmp2/Cbfb/Ptgs2/Slc26a2/Csgalnact1/Dchs1/Snx10/Trp53inp2/Runx2/Lrrc17/Hey1/Sh3pxd2b/Dlk1/Zmpste24/Foxc2/Fat4/Igf2/Fzd9/Junb/Cthrc1/Tmem119/Fgf18/Ano6/Dnm3os	63
regulation of protein ubiquitination%GObp%GO:0031396	GO:0031396	regulation of protein ubiquitination	63/3008	203/17344	1.15564e-06	6.78247e-05	5.35367e-05	Ddx3x/Akt1/Ctr9/Tgfbr1/Cav1/Pten/Chp1/Phf23/Ube2d1/Trib2/Hsp90aa1/Pinx1/Angpt1/Gps2/Sirt7/Smad7/Trip12/Rassf5/Hspa5/Dcun1d1/Fbxw7/Dnaja1/Plaa/Aimp2/Limk1/Atg7/U2af2/Prmt3/Rnf40/N4bp1/Dcun1d5/Pin1/Gclc/Bsn/Usp4/Fkbp1a/Dysf/Prr7/Prickle1/Topors/Ubr5/Foxf2/Dcun1d2/Nhlrc1/Cdkn2a/Prkce/Adrb2/Spsb4/Ticam1/Dtx3l/Bag5/Nlrc3/Dcun1d4/Ndfip2/Kdm2a/Per2/Fancm/Npm1/Arrb2/Sphk1/Parp10/Sox4/Gbp4	63
connective tissue development%GObp%GO:0061448	GO:0061448	connective tissue development	67/3008	221/17344	1.36165e-06	7.9124e-05	6.24556e-05	Rarg/Col1a1/Mef2c/Cdk4/Csf1/Srf/Sulf1/Rarb/Col6a2/Coch/Gpld1/Edn1/Msx2/Smad5/Slc39a14/Osr2/Col2a1/Runx1/Six2/Esrra/Itgb8/Col7a1/Prrx1/Col5a1/Mkks/Bmp2/Shox2/Col11a1/Thbs3/Ecm1/Ccn1/Pax7/Wnt7a/Dgat2/Col12a1/Tgfbr2/Chsy1/Chst11/Foxa1/Csgalnact1/Spg20/Foxa2/Mycn/Ccn3/Hand2/Egr1/Adrm1/Runx2/Tgfb2/Prrx2/Thbs1/Matn1/Sh3pxd2b/Sox5/Snai1/Zmpste24/Col27a1/Foxc2/Col6a3/Msx1/Prkca/Bmpr1b/Mapk14/Mia3/Fgf18/B…	67
epithelium migration%GObp%GO:0090132	GO:0090132	epithelium migration	32/3008	80/17344	1.40691e-06	8.01663e-05	6.32784e-05	Itgb2/Fap/Akt1/Kit/Tgfbr1/Pten/Srf/Stard13/Gpld1/Myh9/Cyp1b1/Fgf8/Nrp1/Fermt1/Tgfb1i1/Slit2/Cdh13/Apoa1/Ccn3/Plekhg5/Ltb4r2/Mmrn2/Amot/Arsb/Ptpn11/Fat2/Mia3/Ptk2b/Ptp4a3/Kdr/Gpx1/Grem1	32
neural crest cell development%GObp%GO:0014032	GO:0014032	neural crest cell development	32/3008	80/17344	1.40691e-06	8.01663e-05	6.32784e-05	Sema4f/Smo/Folr1/Coro1c/Tbx1/Sema6a/Kitl/Edn1/Ednrb/Cyp26a1/Nrp1/Nrp2/Sema4c/Htr2b/Pax6/Sema6d/Jag1/Sema3c/Sema3a/Kbtbd8/Ret/Fgf15/Efnb1/Ednra/Gbx2/Sema3f/Hand2/Cited2/Isl1/Foxc2/Sema3e/Sox11	32
regulation of mRNA stability%GObp%GO:0043488	GO:0043488	regulation of mRNA stability	37/3008	99/17344	1.57025e-06	8.86132e-05	6.99458e-05	Ptbp1/Mettl16/Dazl/Brf1/Igf2bp1/Fxr2/Fastkd3/Samd4/Mettl3/Noct/Pcbp4/Calcr/Angel2/Myef2/Rbm38/Pum1/Fus/Syncrip/Myd88/Tent4a/Apex1/Tent4b/Larp1/Hnrnpu/Zc3h12d/Rc3h1/Csdc2/Dhx9/Thrap3/Dnd1/Zfp36l2/Mex3d/Npm1/Hnrnpm/Hnrnpc/Hnrnpr/Cacng7	37
positive regulation of ossification%GObp%GO:0045778	GO:0045778	positive regulation of ossification	38/3008	103/17344	1.65241e-06	9.23621e-05	7.2905e-05	Ccn4/Mef2c/Ctnnb1/Gli3/Msx2/Smad5/Wnt5a/Osr2/Pkdcc/Fbn2/Alox5/Fam20c/Ddr2/Jag1/Bmp2/Ccn1/P2rx7/Tacr1/Gpm6b/Cebpa/Zhx3/Cd276/Runx2/Ptger4/Hey1/Npnt/Adrb2/Tob2/Fzd9/Bmpr1b/Cthrc1/Tmem119/Mia3/Sox11/Ano6/Bmpr2/Cebpd/Ifi204	38
reproductive system development%GObp%GO:0061458	GO:0061458	reproductive system development	115/3008	440/17344	1.85238e-06	0.000102562	8.09564e-05	Wdr77/Dnmt3l/Rarg/Klhl10/Akt1/Hoxd13/Rec8/Axl/Ercc1/Bax/Ptpn6/Eif2b2/Cd44/Prlr/Trim28/Kit/Epor/Etv2/Ctnnb1/Tgfbr1/Bcl2l1/Arid1a/Pten/Mertk/Gata2/Gata3/Rxra/H3f3b/Stk4/Tbx3/Lhx1/Lhx9/Rspo3/Kitl/Egfr/Nefh/Patz1/Hnf1b/Hnrnpk/Wnt5a/Angpt1/Adamts1/Gcm1/Epas1/Anxa1/Grk2/Fosl1/Sf1/Fgf8/Prdx4/Serpine2/Itga4/Fgf7/Tbc1d20/Lef1/Ccn1/Tnc/Rps6/Eif2b4/Pdgfra/Ereg/Tmed2/Lfng/Cdx2/Wnt7a/Gas2/Fgfr2/Mmp2/Stra6/Ptg…	115
maturation of LSU-rRNA from tricistronic rRNA transcript (SSU-rRNA, 5.8S rRNA, LSU-rRNA)%GObp%GO:0000463	GO:0000463	maturation of LSU-rRNA from tricistronic rRNA transcript (SSU-rRNA, 5.8S rRNA, LSU-rRNA)	12/3008	17/17344	1.89078e-06	0.00010371	8.18626e-05	Ddx18/Pes1/Znhit3/Ftsj3/Bop1/Wdr12/Nol9/Rpf2/Urb1/Npm1/Rpl7l1/Znhit6	12
regulation of protein modification by small protein conjugation or removal%GObp%GO:1903320	GO:1903320	regulation of protein modification by small protein conjugation or removal	70/3008	236/17344	1.92498e-06	0.000104311	8.23368e-05	Ddx3x/Akt1/Ctr9/Ctnnb1/Tgfbr1/Cav1/Zmiz1/Pten/Chp1/Phf23/Ube2d1/Hmg20b/Trib2/Hsp90aa1/Pinx1/Angpt1/Gps2/Sirt7/Smad7/Trip12/Rassf5/Hspa5/Dcun1d1/Fbxw7/Dnaja1/Plaa/Aimp2/Limk1/Atg7/U2af2/Prmt3/Rnf40/N4bp1/Dcun1d5/Pin1/Gclc/Bsn/Usp4/Fkbp1a/Dysf/Prr7/Prickle1/Topors/Otud4/Ubr5/Foxf2/Egr1/Dcun1d2/Mul1/Nhlrc1/Cdkn2a/Prkce/Adrb2/Spsb4/Ticam1/Dtx3l/Bag5/Nlrc3/Dcun1d4/Uba2/Ndfip2/Kdm2a/Per2/Fancm/Npm1/Arr…	70
regulation of angiogenesis%GObp%GO:0045765	GO:0045765	regulation of angiogenesis	88/3008	316/17344	1.93728e-06	0.000104311	8.23368e-05	Ngfr/Itgb2/Mapk7/Crhr2/Aqp1/Hdac9/Gata6/Tek/Epha2/Ctnnb1/Gata2/Notch4/Stard13/Cd34/Sulf1/Cd40/Sparc/Sema6a/Dcn/Itgb3/Erap1/Aggf1/Plk2/Wnt5a/Spry2/Mtdh/Adamts1/Runx1/Smoc2/Tnfrsf12a/Cyp1b1/Slc12a2/Anxa1/Itgb8/Alox5/Nrp1/Pdcl3/Stat1/Glul/Eng/Creb3l1/Fbxw7/Ecm1/F3/Hgf/Flt1/Tspan12/Tjp1/Cib1/Srpx2/Vegfd/Angpt2/Col4a2/Tlr3/Cx3cl1/Pik3r2/Bmper/Ctsh/Tgfbr2/Ptgs2/Lif/Tbxa2r/Serpine1/Vash2/Ppp1r16b/Tgfb2/…	88
reproductive structure development%GObp%GO:0048608	GO:0048608	reproductive structure development	114/3008	436/17344	2.00896e-06	0.000107187	8.46068e-05	Wdr77/Dnmt3l/Rarg/Klhl10/Akt1/Hoxd13/Rec8/Axl/Ercc1/Bax/Ptpn6/Eif2b2/Cd44/Prlr/Trim28/Kit/Epor/Etv2/Ctnnb1/Tgfbr1/Bcl2l1/Arid1a/Pten/Mertk/Gata2/Gata3/Rxra/H3f3b/Stk4/Tbx3/Lhx1/Lhx9/Rspo3/Kitl/Egfr/Nefh/Patz1/Hnf1b/Hnrnpk/Wnt5a/Angpt1/Adamts1/Gcm1/Epas1/Anxa1/Grk2/Fosl1/Sf1/Fgf8/Prdx4/Serpine2/Itga4/Fgf7/Tbc1d20/Lef1/Ccn1/Tnc/Rps6/Eif2b4/Pdgfra/Ereg/Tmed2/Lfng/Cdx2/Wnt7a/Gas2/Fgfr2/Mmp2/Stra6/Ptg…	114
regulation of developmental growth%GObp%GO:0048638	GO:0048638	regulation of developmental growth	107/3008	404/17344	2.17465e-06	0.000114982	9.07601e-05	Tbx2/Wnt3/Cdh4/Sema4f/Akt1/Smo/Eif2b2/Ccn4/Mef2c/Eif4g2/Gata6/Atp5g1/D130043K22Rik/Cdk4/Tgfbr1/Ankrd26/Pten/Csf1/Srf/Stk4/Trpv2/Ikzf1/Sfrp5/Sema6a/Socs2/Rps6kb1/Hnf1b/Ntn1/Tshr/Sav1/Edn1/Ripk1/Hnrnpk/Lats2/Atp8a2/Wnt5a/Zfpm2/Twf2/Tnfrsf12a/Nr3c1/Slit1/Fgf8/Aatk/Nrp1/Smad7/Myo5b/Sema4c/Vil1/Rgs2/Sema6d/Mkks/Serp1/Plaa/Mfsd2a/Sema3c/Sema3a/Draxin/Trp73/Tgfbr3/Ulk1/Limk1/Vgll4/Fgfr2/Slit2/Slc25a4/Tb…	107
embryonic appendage morphogenesis%GObp%GO:0035113	GO:0035113	embryonic appendage morphogenesis	48/3008	144/17344	2.33726e-06	0.000121393	9.582e-05	Tbx2/Tbx4/Wnt3/B9d1/Rarg/Hoxd13/Bax/Rab23/Ctnnb1/Rarb/Tbx3/Gli3/Msx2/Wnt5a/Fzd6/Osr2/Fbn2/Gnaq/Dkk1/Fgf8/Prrx1/Sall4/Mecom/Mbnl1/Shox2/Lef1/Hdac1/Ski/Wnt7a/Rpgrip1l/Traf3ip1/Chst11/Aff3/Mycn/Hand2/Hoxa9/Runx2/Tgfb2/Prrx2/Cplane1/Dync2h1/Msx1/Ece1/En1/Cyp26b1/Flvcr1/Sp9/Grem1	48
embryonic limb morphogenesis%GObp%GO:0030326	GO:0030326	embryonic limb morphogenesis	48/3008	144/17344	2.33726e-06	0.000121393	9.582e-05	Tbx2/Tbx4/Wnt3/B9d1/Rarg/Hoxd13/Bax/Rab23/Ctnnb1/Rarb/Tbx3/Gli3/Msx2/Wnt5a/Fzd6/Osr2/Fbn2/Gnaq/Dkk1/Fgf8/Prrx1/Sall4/Mecom/Mbnl1/Shox2/Lef1/Hdac1/Ski/Wnt7a/Rpgrip1l/Traf3ip1/Chst11/Aff3/Mycn/Hand2/Hoxa9/Runx2/Tgfb2/Prrx2/Cplane1/Dync2h1/Msx1/Ece1/En1/Cyp26b1/Flvcr1/Sp9/Grem1	48
epithelial cell migration%GObp%GO:0010631	GO:0010631	epithelial cell migration	31/3008	78/17344	2.40556e-06	0.000123844	9.77552e-05	Itgb2/Fap/Akt1/Kit/Tgfbr1/Pten/Srf/Stard13/Gpld1/Myh9/Cyp1b1/Nrp1/Fermt1/Tgfb1i1/Slit2/Cdh13/Apoa1/Ccn3/Plekhg5/Ltb4r2/Mmrn2/Amot/Arsb/Ptpn11/Fat2/Mia3/Ptk2b/Ptp4a3/Kdr/Gpx1/Grem1	31
negative regulation of protein phosphorylation%GObp%GO:0001933	GO:0001933	negative regulation of protein phosphorylation	110/3008	419/17344	2.46378e-06	0.000125738	9.92503e-05	Mapk7/Akt1/Pwp1/Ppp5c/Dusp3/Bax/Ptpn6/Coro1c/Cav1/Ankrd26/Hyal2/Akt1s1/Sh3bp5l/Pten/Chp1/Tsg101/Lrrk1/Cnksr3/Hnf4a/Sfrp5/Sema6a/Timp3/Ppp2ca/Hspa4/Igfbp3/Prkar1a/Slc9a3r1/Trim27/Gadd45g/Sh3bp5/Lats2/Dok2/Spry2/Angpt1/Gps2/Xdh/Mllt1/Spink1/Gnaq/Grk2/Dkk1/Eif3a/Rabgef1/Chmp6/Rps6ka6/Smad7/Ppm1f/Rgs2/Eng/Pax6/Rassf2/Dusp2/Pkia/Ptpn1/Zgpat/Mecom/Dnaja1/Hgf/Prkag2/Errfi1/Trp73/Chrna9/Uchl1/P2rx7/Hsph1…	110
negative regulation of cell adhesion%GObp%GO:0007162	GO:0007162	negative regulation of cell adhesion	82/3008	291/17344	2.59331e-06	0.000131208	0.000103568	Loxl3/Mmp14/Mapk7/Lgals9/Tbx21/Col1a1/Akt1/Lamb1/Dusp3/Ptpn6/Coro1c/Cd44/Pten/Notch4/C1qtnf1/Sema6a/Vsir/Prkar1a/Gli3/Angpt1/Runx1/Cyp1b1/Twsg1/Anxa1/Smad7/Ppm1f/Serpine2/Plxna2/Jag1/Bmp2/Zc3h8/Postn/Lef1/Adam15/Zbtb7b/Tnc/Pla2g2f/Glmn/Gpnmb/Plxna1/Il4ra/Arhgap6/Angpt2/Mmp2/Cdh13/Cbfb/Bcar1/Apoa1/Phldb2/Specc1l/Foxj1/Cd300a/Cd276/Serpine1/Acer2/Socs1/Hoxa7/Zc3h12d/Thbs1/Rc3h1/Rcc2/Pik3r1/Coro2b/P…	82
epithelial to mesenchymal transition%GObp%GO:0001837	GO:0001837	epithelial to mesenchymal transition	27/3008	64/17344	2.75058e-06	0.000137976	0.00010891	Loxl3/Trim28/Tgfbr1/Notch4/Wnt11/Hnrnpab/Ddx5/Rflnb/Gsc/Msx2/Wnt5a/Has2/Fgf8/Eng/Bmp2/Lef1/Adam15/Tgfbr3/Kbtbd8/Fgfr2/Nfatc1/Cul7/Tgfb2/Hey1/Snai1/Msx1/Tmem100	27
positive regulation of epithelial cell migration%GObp%GO:0010634	GO:0010634	positive regulation of epithelial cell migration	49/3008	149/17344	2.85182e-06	0.000139127	0.000109818	Akt1/Aqp1/Hdac9/Tek/Gata2/Gata3/Cd40/Pfn1/Sparc/Map2k3/Itgb3/Gpld1/Plk2/Wnt5a/Angpt1/Has2/Smoc2/Mapre2/Hbegf/Anxa1/Nrp1/Map4k4/Vil1/Ppm1f/Fgf7/Tacr1/Wnt7a/Cib1/Srpx2/Bcar1/Ctsh/Tgfbr2/Ptgs2/Serpine1/Atoh8/Tgfb2/Thbs1/Amot/Prkce/Foxc2/Rhoj/Igf2/Prkca/Jun/Rhob/Fgf18/Ptk2b/Kdr/Bmpr2	49
regulation of epithelial cell migration%GObp%GO:0010632	GO:0010632	regulation of epithelial cell migration	69/3008	234/17344	2.85559e-06	0.000139127	0.000109818	Akt1/Coro1c/Aqp1/Hdac9/Mef2c/Tek/Epha2/Pten/Gata2/Gata3/Stard13/Cd40/Pfn1/Sparc/Map2k3/Dcn/Patz1/Itgb3/Gpld1/Plk2/Wnt5a/Angpt1/Has2/Smoc2/Mapre2/Hbegf/Anxa1/Nrp1/Map4k4/Vil1/Ppm1f/Glul/Fgf7/Fbxw7/Sema3a/Tgfbr3/Tacr1/Wnt7a/Cib1/Srpx2/Angpt2/Slit2/Pik3r2/Bcar1/Bmper/Ctsh/Tgfbr2/Ptgs2/Tbxa2r/Serpine1/Atoh8/Tgfb2/Dusp10/Thbs1/Mmrn2/Amot/Arsb/Prkce/Foxc2/Rhoj/Igf2/Prkca/Jun/Rhob/Fgf18/Ptk2b/Prcp/Kdr/B…	69
positive regulation of vasculature development%GObp%GO:1904018	GO:1904018	positive regulation of vasculature development	63/3008	208/17344	2.8747e-06	0.000139127	0.000109818	Itgb2/Aqp1/Hdac9/Kit/Gata6/Tek/Gata2/Notch4/Cd34/Cd40/Itgb3/Erap1/Aggf1/Plk2/Wnt5a/Mtdh/Runx1/Smoc2/Cyp1b1/Anxa1/Itgb8/Nrp1/Pdcl3/Eng/Ecm1/F3/Hgf/Flt1/Tjp1/Cib1/Srpx2/Vegfd/Angpt2/Tlr3/Cx3cl1/Bmper/Pdgfd/Ctsh/Tgfbr2/Ptgs2/Tbxa2r/Serpine1/Vash2/Ppp1r16b/Egr1/Thbs1/Isl1/Asb4/Aplnr/Cxcr4/Foxc2/Rhoj/Igf2/Prkca/Rhob/Adam12/Fgf18/Ptk2b/Hipk2/Sphk1/Kdr/Tmem100/Grem1	63
mesenchymal cell development%GObp%GO:0014031	GO:0014031	mesenchymal cell development	33/3008	86/17344	2.89206e-06	0.000139127	0.000109818	Sema4f/Smo/Folr1/Coro1c/Tbx1/Sema6a/Kitl/Edn1/Ednrb/Cyp26a1/Nrp1/Nrp2/Sema4c/Htr2b/Pax6/Sema6d/Jag1/Sema3c/Sema3a/Kbtbd8/Ret/Fgf15/Efnb1/Ednra/Gbx2/Sema3f/Hand2/Cited2/Hey1/Isl1/Foxc2/Sema3e/Sox11	33
stem cell development%GObp%GO:0048864	GO:0048864	stem cell development	33/3008	86/17344	2.89206e-06	0.000139127	0.000109818	Sema4f/Smo/Folr1/Coro1c/Tbx1/Sema6a/Kitl/Edn1/Ednrb/Cyp26a1/Nrp1/Nrp2/Sema4c/Htr2b/Pax6/Sema6d/Jag1/Sema3c/Sema3a/Kbtbd8/Wnt7a/Ret/Fgf15/Efnb1/Ednra/Gbx2/Sema3f/Hand2/Cited2/Isl1/Foxc2/Sema3e/Sox11	33
kidney development%GObp%GO:0001822	GO:0001822	kidney development	78/3008	274/17344	2.96443e-06	0.000141449	0.000111651	Pcnt/Irx2/Akr1b3/Smo/Bax/Aqp1/Cd44/Mef2c/Tek/Ctnnb1/Tgfbr1/Id3/Slc5a1/Odc1/Glis2/Gata3/Wnt11/Sulf1/Rarb/Kif3a/Lhx1/Hnf1b/Nle1/Nup85/Gli3/Smad5/Vcan/Ptcd2/Angpt1/Osr2/Myc/Adamts1/Six2/Smad2/Fgf8/Gdf11/Nrp1/Smad7/Sox17/Tfap2b/Kif26b/Itga8/Fbn1/Jag1/Bmp2/Ampd2/Enpep/Invs/Pdgfra/Sec61a1/Ret/Fgfr2/Angpt2/Slit2/Irx3/Bmper/Stra6/Rpgrip1l/Traf3ip1/Tiparp/Pygo1/Dchs1/Egr1/Tgfb2/Cplane1/Cited2/Hey1/Npnt/Gr…	78
positive regulation of growth%GObp%GO:0045927	GO:0045927	positive regulation of growth	87/3008	315/17344	3.18408e-06	0.000150705	0.000118957	Tbx2/Wnt3/Cdh4/Ddx3x/Mmp14/Akt1/Smo/Eif2b2/Ccn4/Mef2c/Eif4g2/Gata6/Atp5g1/Tgfbr1/Csf1/Srf/Crk/Derl2/Trpv2/Ikzf1/Egfr/Avpr1a/Rps6kb1/Ntn1/Tshr/Edn1/Hnrnpk/Extl3/Atp8a2/Zfpm2/Twf2/Tnfrsf12a/Nr3c1/Hbegf/Fgf8/Rptor/Nrp1/Smad7/Myo5b/Vil1/Ppm1f/Mkks/Serp1/Lef1/Ncbp1/Plaa/Mfsd2a/Tgfbr3/Kdm2b/Limk1/Cib1/Fgfr2/Slc25a4/Tbx20/Zpr1/Pin1/Ppib/Ino80/Exosc4/Dbn1/Serpine1/Armc10/Tgfb2/Exosc2/Ptger4/Sh3pxd2b/Mul1…	87
neural crest cell migration%GObp%GO:0001755	GO:0001755	neural crest cell migration	24/3008	54/17344	3.22901e-06	0.000151608	0.00011967	Sema4f/Smo/Folr1/Coro1c/Tbx1/Sema6a/Kitl/Ednrb/Nrp1/Nrp2/Sema4c/Htr2b/Pax6/Sema6d/Sema3c/Sema3a/Ret/Fgf15/Efnb1/Gbx2/Sema3f/Hand2/Isl1/Sema3e	24
chondrocyte development%GObp%GO:0002063	GO:0002063	chondrocyte development	20/3008	41/17344	3.64077e-06	0.000169585	0.00013386	Rarg/Sulf1/Col6a2/Coch/Msx2/Col7a1/Shox2/Col11a1/Ecm1/Col12a1/Tgfbr2/Chsy1/Chst11/Runx2/Matn1/Col27a1/Col6a3/Mia3/Fgf18/Bmpr2	20
positive regulation of angiogenesis%GObp%GO:0045766	GO:0045766	positive regulation of angiogenesis	58/3008	188/17344	3.71533e-06	0.000171312	0.000135223	Itgb2/Aqp1/Hdac9/Gata6/Tek/Gata2/Notch4/Cd34/Cd40/Itgb3/Erap1/Aggf1/Plk2/Wnt5a/Mtdh/Runx1/Smoc2/Cyp1b1/Anxa1/Itgb8/Nrp1/Pdcl3/Eng/Ecm1/F3/Hgf/Flt1/Tjp1/Cib1/Srpx2/Vegfd/Angpt2/Tlr3/Cx3cl1/Bmper/Ctsh/Tgfbr2/Ptgs2/Tbxa2r/Serpine1/Vash2/Ppp1r16b/Thbs1/Isl1/Aplnr/Cxcr4/Foxc2/Rhoj/Igf2/Prkca/Rhob/Adam12/Fgf18/Ptk2b/Hipk2/Sphk1/Kdr/Grem1	58
negative regulation of locomotion%GObp%GO:0040013	GO:0040013	negative regulation of locomotion	92/3008	339/17344	3.74514e-06	0.000171312	0.000135223	Wnt3/Trim25/Sema4f/Akt1/Dusp3/Coro1c/Trim28/Mef2c/Bcr/Hyal2/Pten/Srf/Gata3/Wnt11/Stard13/Sulf1/Crk/Hnf4a/Sema6a/Dcn/Nav3/Igfbp3/Patz1/Trim11/Slc9a3r1/Cygb/Trim27/Wnt5a/Cd200/St6gal1/Cyp1b1/Dpysl3/Fas/Il33/Slit1/Arhgdia/Abhd6/Rabgef1/Rnf41/Nrp1/Col3a1/Tmeff2/Sema4c/Tnn/Eng/Sema6d/Jag1/Adam15/Trp53inp1/Podn/Sema3c/Sema3a/Tgfbr3/Srgap3/Stk26/Angpt2/Slit2/Cx3cl1/Pik3r2/Robo4/Pin1/Tpm1/Phldb2/Arid2/Cd…	92
negative regulation of phosphorylation%GObp%GO:0042326	GO:0042326	negative regulation of phosphorylation	119/3008	465/17344	3.76541e-06	0.000171312	0.000135223	Mapk7/Akt1/Pwp1/Ppp5c/Dusp3/Bax/Ptpn6/Coro1c/Cav1/Ankrd26/Hyal2/Akt1s1/Sh3bp5l/Pten/Chp1/Tsg101/Lrrk1/Cnksr3/Prpsap1/Hnf4a/Sfrp5/Sema6a/Timp3/Ppp2ca/Hspa4/Igfbp3/Prkar1a/Slc9a3r1/Trim27/Gadd45g/Ppif/Sh3bp5/Lats2/Dnajc15/Dok2/Spry2/Ajuba/Angpt1/Gps2/Xdh/Mllt1/Spink1/Gnaq/Grk2/Dkk1/Eif3a/Rabgef1/Chmp6/Rps6ka6/Smad7/Ppm1f/Rgs2/Eng/Pax6/Rassf2/Dusp2/Pkia/Ptpn1/Zgpat/Mecom/Dnaja1/Hgf/Prkag2/Errfi1/Trp…	119
negative regulation of establishment of protein localization%GObp%GO:1904950	GO:1904950	negative regulation of establishment of protein localization	64/3008	214/17344	3.85152e-06	0.000173881	0.000137251	Lgals9/Crhr2/Hdac9/Rab23/Chp1/Slamf1/Cd34/Hnf4a/Akap1/Derl2/Gopc/Ppp2ca/Rsad2/Trim27/Dph3/Angpt1/Eny2/Cd200/Pkdcc/Cidea/Anxa1/Il33/Rabgef1/Rptor/Lypla1/Map4k4/Ppm1f/Frmd4a/Fermt1/Pkia/Anxa5/Ufm1/Ube2j1/Dnaja1/Hdac1/Cptp/Erp29/Hsph1/Bag3/Sytl4/Gas6/Cx3cl1/Wwp2/Apoa1/Ssc5d/Midn/Ppp1r11/Inhbb/Ccn3/Ubr5/Nlrc4/Ptger4/Coro2b/Ptpn11/F2r/Serpinb1b/Ezr/Ndfip2/Irs1/Ptpmt1/Ndufaf2/Syt11/Nlrp12/Gbp4	64
negative regulation of neuron apoptotic process%GObp%GO:0043524	GO:0043524	negative regulation of neuron apoptotic process	57/3008	184/17344	3.89612e-06	0.000174552	0.000137781	Ngfr/Dnajc5/Smo/Axl/Bax/Mef2c/Snx6/Epor/Bcl2l1/Btg2/Nefl/Angpt1/Fgf8/Agap2/Hras/Nrp1/Tfap2b/Hspd1/Bok/Nr4a2/Cntfr/Ppt1/Hdac1/Draxin/Trp73/Kdm2b/Hsph1/Chl1/Star/Cx3cl1/Zpr1/Hyou1/Pin1/Gclc/Map2k4/Foxq1/Sct/En2/Isl1/Amigo2/Pou4f1/F2r/Ndnf/Ntf3/Fzd9/Lig4/Six1/Jun/Set/Npm1/En1/Ptk2b/Arrb2/Hipk2/Kdr/Syngap1/Ptprz1	57
sprouting angiogenesis%GObp%GO:0002040	GO:0002040	sprouting angiogenesis	25/3008	58/17344	4.00253e-06	0.000177961	0.000140471	Akt1/Tek/Epha2/Srf/Rspo3/Gpld1/Angpt1/Nrp1/Eng/Lef1/Flt1/Parva/Vegfd/Slit2/Cdh13/Bmper/Thbs1/Mmrn2/Otulin/E2f8/Mia3/Ptk2b/Kdr/Sema3e/Grem1	25
neuron projection morphogenesis%GObp%GO:0048812	GO:0048812	neuron projection morphogenesis	122/3008	480/17344	4.09543e-06	0.000180722	0.000142651	Ngfr/Wnt3/Lhx2/Cdh4/Sema4f/Smo/Efna2/Bcan/Epha2/Cnp/Ctnnb1/Fzd3/Pten/Gata3/Cntnap1/Etv4/Pitpna/Stk4/Pmp22/Kif3a/Lhx1/Scn1b/Map1s/Sema6a/Lama2/Egfr/Llph/Jade2/Nefh/Adcy1/Llgl1/Mink1/Ntn1/Ttc8/Hsp90aa1/Gli3/Smn1/Arhgef28/Emb/Atp8a2/Wnt5a/Nefl/Alcam/Epb41l3/Camk2a/Slit1/Fgf8/Nrp1/Myo5b/Nrp2/Map4k4/Tmeff2/Plxna2/Tnn/Kif5c/Nr4a2/Itga4/Pax6/Map1a/Postn/Efna4/Sema3c/Sema3a/Draxin/Uchl1/Ulk1/Chl1/Plxna1/…	122
negative regulation of nervous system development%GObp%GO:0051961	GO:0051961	negative regulation of nervous system development	97/3008	363/17344	4.25394e-06	0.000186316	0.000147067	Ngfr/Wnt3/Lhx2/Sema4f/Sez6/Dll3/Dnajb11/Ptbp1/D130043K22Rik/Ctnnb1/Cav1/Pten/Pmp22/Sema6a/Rfx4/Mdm2/Trim11/Efemp1/Nr1d1/Ntn1/Gli3/Hnrnpk/Plk2/Wnt5a/Ednrb/Adcy6/Dpysl3/Mbd1/Prpf19/Fas/Dkk1/Slit1/Gdf11/Aatk/Nrp1/Col3a1/Map4k4/Sema4c/Tnn/Pax6/Sema6d/Jag1/Brinp1/Sema3c/Sema3a/Draxin/Trp73/Ski/Ulk1/Wnt7a/Cib1/Slit2/Cbln1/Irx3/Ptpn9/Gorasp1/Amigo3/Traf3ip1/Sema3f/Prtg/Nepro/Fstl4/Spg20/Foxa2/Mycn/Zfp36…	97
regulation of cell-matrix adhesion%GObp%GO:0001952	GO:0001952	regulation of cell-matrix adhesion	41/3008	119/17344	4.92504e-06	0.000214111	0.000169006	Mmp14/Dusp3/Coro1c/Tek/Pten/Csf1/Utrn/Itgb3/Mink1/Plau/Ldb1/Nrp1/Map4k4/Ppm1f/Jag1/Fermt1/Postn/Adam15/Iqgap1/Cib1/Gpm6b/Arhgap6/Cdh13/Pik3cb/Phldb2/Dapk3/Serpine1/Acer2/Hoxa7/Thbs1/Rcc2/Pik3r1/Cdkn2a/Camsap3/Mmp12/Epha3/Ptk2b/Actg1/Kdr/Sema3e/Grem1	41
cardiac muscle tissue morphogenesis%GObp%GO:0055008	GO:0055008	cardiac muscle tissue morphogenesis	29/3008	73/17344	5.0912e-06	0.000219708	0.000173424	Epor/Ctnnb1/Tgfbr1/Rxra/Ptcd2/Wnt5a/Zfpm2/Angpt1/Smad7/Tnnt2/Tnni1/Eng/Bmp2/Col11a1/Tgfbr3/Fgfr2/Myom2/Tbx20/Tpm1/Fkbp1a/Myom3/Tgfb2/Hey1/Myh6/Isl1/Foxc2/Pou4f1/Zfpm1/Myh7	29
regulation of animal organ morphogenesis%GObp%GO:2000027	GO:2000027	regulation of animal organ morphogenesis	63/3008	212/17344	5.74186e-06	0.000245978	0.00019416	Tbx2/Ngfr/Smo/Hoxd13/Bax/Phb2/Ctnnb1/Tgfbr1/Fzd3/Tbx1/Etv5/Csf1/Gata3/Rxra/Wnt11/Cd34/Sulf1/Srsf6/Lhx1/Sfrp5/Ntn4/Hnf1b/Edn1/Plau/Wnt5a/Fzd6/Myc/Vdr/Six2/Dkk1/Fgf8/Eng/Fgf7/Jag1/Bmp2/Sema3c/Hgf/Pdgfra/Wnt7a/Fgfr2/Ednra/Tgfbr2/Lif/Grhl3/Hand2/Runx2/Tgfb2/Cited2/Ankrd6/Bcor/Isl1/Cdkn2a/Dact1/Foxc2/Msx1/Fzd2/Six1/Robo2/Cthrc1/Fgf18/Tnfrsf11b/Bmpr2/Grem1	63
cardiac ventricle morphogenesis%GObp%GO:0003208	GO:0003208	cardiac ventricle morphogenesis	31/3008	81/17344	6.09855e-06	0.000259365	0.000204727	Mef2c/Epor/Ctnnb1/Tgfbr1/Gata3/Rxra/Ptcd2/Zfpm2/Smad7/Tnnt2/Tnni1/Eng/Jag1/Col11a1/Sema3c/Tgfbr3/Fgfr2/Tbx20/Tpm1/Tgfbr2/Fkbp1a/Hand2/Tgfb2/Hey1/Myh6/Isl1/Foxc2/Pou4f1/Myh7/Sox11/Sox4	31
cellular response to transforming growth factor beta stimulus%GObp%GO:0071560	GO:0071560	cellular response to transforming growth factor beta stimulus	41/3008	120/17344	6.24022e-06	0.000262254	0.000207007	Mapk7/Mef2c/Tgfbr1/Cav1/Zmiz1/Hyal2/Crk/Usp15/Smad5/Runx1/Twsg1/Nr3c1/Smad2/Smad7/Col3a1/Stk16/Eng/Bmp2/Tgfbr3/Col1a2/Zyx/Pdcd5/Tgfb1i1/Col4a2/Hpgd/Pdgfd/Tgfbr2/Dbn1/Serpine1/Tgfb2/Cited2/Sox5/Dusp15/Wfikkn2/Zfp36l2/Eid2/Bmpr1b/Jun/Trp53/Arrb2/Hipk2	41
regulation of cartilage development%GObp%GO:0061035	GO:0061035	regulation of cartilage development	28/3008	70/17344	6.30199e-06	0.000262254	0.000207007	Rarg/Ccn4/Ctnnb1/Tgfbr1/Rarb/Efemp1/Rflnb/Kat2a/Gli3/Wnt5a/Bmp1/Six2/Pkdcc/Smad7/Frzb/Bmp2/Shox2/Ctsk/Ccn1/Adamts7/Rflna/Runx2/Tgfb2/Sox5/Adamts12/Maf/Fgf18/Grem1	28
cleavage involved in rRNA processing%GObp%GO:0000469	GO:0000469	cleavage involved in rRNA processing	13/3008	21/17344	6.34522e-06	0.000262254	0.000207007	Nhp2/Exosc10/Utp23/Bop1/Rcl1/Nol9/Bms1/Kri1/Abt1/Tsr1/Exosc2/Npm1/Rrs1	13
maturation of 5.8S rRNA from tricistronic rRNA transcript (SSU-rRNA, 5.8S rRNA, LSU-rRNA)%GObp%GO:0000466	GO:0000466	maturation of 5.8S rRNA from tricistronic rRNA transcript (SSU-rRNA, 5.8S rRNA, LSU-rRNA)	13/3008	21/17344	6.34522e-06	0.000262254	0.000207007	Exosc10/Pes1/Ftsj3/Bop1/Rcl1/Wdr12/Nol9/Kri1/Abt1/Exosc2/Urb1/Npm1/Rrs1	13
ventricular septum development%GObp%GO:0003281	GO:0003281	ventricular septum development	32/3008	85/17344	6.52515e-06	0.000267805	0.000211389	Tgfbr1/Fgfrl1/Gata3/Wnt11/Tbx3/Mdm2/Nprl3/Sav1/Wnt5a/Zfpm2/Smad7/Sall4/Ccn1/Tgfbr3/Fgfr2/Slit2/Stra6/Tgfbr2/Nfatc1/Tgfb2/Cplane1/Cited2/Hey1/Cxcr4/Rbm15/Zfpm1/Fzd2/Robo2/Slit3/Sox11/Bmpr2/Sox4	32
mesenchyme morphogenesis%GObp%GO:0072132	GO:0072132	mesenchyme morphogenesis	22/3008	49/17344	6.72799e-06	0.000274212	0.000216447	Tbx2/Ctnnb1/Wnt11/Mdm2/Msx2/Wnt5a/Smad2/Fgf8/Eng/Bmp2/Lef1/Tbx20/Tgfbr2/Dchs1/Tgfb2/Hey1/Isl1/Snai1/Foxc2/Msx1/Robo2/Tmem100	22
axonogenesis%GObp%GO:0007409	GO:0007409	axonogenesis	94/3008	353/17344	6.94759e-06	0.00028121	0.00022197	Ngfr/Wnt3/Lhx2/Cdh4/Sema4f/Smo/Efna2/Epha2/Cnp/Fzd3/Pten/Gata3/Etv4/Pitpna/Pmp22/Kif3a/Lhx1/Scn1b/Map1s/Sema6a/Lama2/Nefh/Adcy1/Llgl1/Ntn1/Ttc8/Hsp90aa1/Gli3/Smn1/Arhgef28/Emb/Atp8a2/Wnt5a/Alcam/Slit1/Fgf8/Nrp1/Nrp2/Tmeff2/Plxna2/Tnn/Kif5c/Nr4a2/Itga4/Pax6/Map1a/Efna4/Sema3c/Sema3a/Draxin/Uchl1/Ulk1/Chl1/Plxna1/Atg7/Fgfr2/Efnb1/Slit2/Cdh11/Robo3/Ephb1/Ndn/Gbx2/Sema3f/Prtg/Tgfb2/Shtn1/Isl1/Trim46/…	94
plasma membrane bounded cell projection morphogenesis%GObp%GO:0120039	GO:0120039	plasma membrane bounded cell projection morphogenesis	122/3008	485/17344	7.00959e-06	0.000281776	0.000222417	Ngfr/Wnt3/Lhx2/Cdh4/Sema4f/Smo/Efna2/Bcan/Epha2/Cnp/Ctnnb1/Fzd3/Pten/Gata3/Cntnap1/Etv4/Pitpna/Stk4/Pmp22/Kif3a/Lhx1/Scn1b/Map1s/Sema6a/Lama2/Egfr/Llph/Jade2/Nefh/Adcy1/Llgl1/Mink1/Ntn1/Ttc8/Hsp90aa1/Gli3/Smn1/Arhgef28/Emb/Atp8a2/Wnt5a/Nefl/Alcam/Epb41l3/Camk2a/Slit1/Fgf8/Nrp1/Myo5b/Nrp2/Map4k4/Tmeff2/Plxna2/Tnn/Kif5c/Nr4a2/Itga4/Pax6/Map1a/Postn/Efna4/Sema3c/Sema3a/Draxin/Uchl1/Ulk1/Chl1/Plxna1/…	122
positive regulation of DNA-templated transcription, initiation%GObp%GO:2000144	GO:2000144	positive regulation of DNA-templated transcription, initiation	18/3008	36/17344	7.16827e-06	0.000286194	0.000225904	Psmc3/Ercc1/Ctnnb1/Srf/Ikzf1/Hnf1b/Psmc5/Sub1/Myc/Fosl1/Xpa/Psmc2/Psmc4/Cebpa/Bclaf1/Jun/Trp53/Gtf2f2	18
endocardial cushion development%GObp%GO:0003197	GO:0003197	endocardial cushion development	21/3008	46/17344	7.87245e-06	0.000312185	0.00024642	Tbx2/Mdm2/Msx2/Fgf8/Eng/Jag1/Bmp2/Tbx20/Tgfbr2/Dchs1/Tgfb2/Cited2/Thbs1/Hey1/Isl1/Snai1/Msx1/Epha3/Robo2/Bmpr2/Tmem100	21
cell projection morphogenesis%GObp%GO:0048858	GO:0048858	cell projection morphogenesis	123/3008	491/17344	7.96199e-06	0.000313617	0.00024755	Ngfr/Wnt3/Lhx2/Cdh4/Sema4f/Smo/Efna2/Bcan/Epha2/Cnp/Ctnnb1/Fzd3/Pten/Gata3/Cntnap1/Etv4/Pitpna/Stk4/Pmp22/Kif3a/Lhx1/Scn1b/Map1s/Sema6a/Lama2/Egfr/Llph/Jade2/Nefh/Adcy1/Llgl1/Itgb3/Mink1/Ntn1/Ttc8/Hsp90aa1/Gli3/Smn1/Arhgef28/Emb/Atp8a2/Wnt5a/Nefl/Alcam/Epb41l3/Camk2a/Slit1/Fgf8/Nrp1/Myo5b/Nrp2/Map4k4/Tmeff2/Plxna2/Tnn/Kif5c/Nr4a2/Itga4/Pax6/Map1a/Postn/Efna4/Sema3c/Sema3a/Draxin/Uchl1/Ulk1/Chl1/P…	123
face development%GObp%GO:0060324	GO:0060324	face development	25/3008	60/17344	8.3248e-06	0.000325722	0.000257105	Rarg/Col1a1/Tbx1/Srf/Wnt5a/Crebbp/Zfand5/Dkk1/Crispld1/Itga4/Mkks/Lef1/Ski/Pdgfra/Cdk2ap1/Mmp2/Crispld2/Stra6/Csrnp1/Specc1l/Tiparp/Map2k2/Tgfb2/Ptpn11/Msx1	25
negative regulation of neurogenesis%GObp%GO:0050768	GO:0050768	negative regulation of neurogenesis	90/3008	336/17344	8.39966e-06	0.000326474	0.000257699	Ngfr/Wnt3/Lhx2/Sema4f/Sez6/Dll3/Dnajb11/Ptbp1/D130043K22Rik/Ctnnb1/Cav1/Pten/Pmp22/Sema6a/Mdm2/Trim11/Efemp1/Nr1d1/Ntn1/Gli3/Plk2/Wnt5a/Ednrb/Adcy6/Dpysl3/Mbd1/Prpf19/Fas/Dkk1/Slit1/Gdf11/Aatk/Nrp1/Col3a1/Map4k4/Sema4c/Tnn/Pax6/Sema6d/Jag1/Brinp1/Sema3c/Sema3a/Draxin/Trp73/Ski/Ulk1/Wnt7a/Cib1/Slit2/Irx3/Ptpn9/Gorasp1/Amigo3/Sema3f/Prtg/Nepro/Fstl4/Spg20/Foxa2/Mycn/Zfp365/Lpar1/Dusp10/Daam2/Dnm3/H…	90
gastrulation%GObp%GO:0007369	GO:0007369	gastrulation	47/3008	146/17344	8.61284e-06	0.000332558	0.000262501	Wnt3/Ctr9/Gata6/Etv2/Epha2/Ctnnb1/Arid1a/Srf/Wnt11/Lhx1/Pofut2/Prkar1a/Dld/Hnf1b/Wnt5a/Hira/Twsg1/Six2/Smad2/Dkk1/Fgf8/Ldb1/Tnrc6c/Sox17/Cdc73/Mixl1/Dusp2/Lef1/Rps6/Syf2/Dusp4/Col12a1/Tgfbr2/Foxa2/Atoh8/Arfrp1/Lefty1/Inhba/Amot/Leo1/Snai1/Dact1/Foxc2/Trp53/T/Bmpr2/Zfp568	47
negative regulation of immune system process%GObp%GO:0002683	GO:0002683	negative regulation of immune system process	121/3008	483/17344	9.39441e-06	0.000359169	0.000283506	Loxl3/Lgals9/Tbx21/Akt1/Axl/Irf3/Dusp3/Ptpn6/Cd44/Ufd1/Ctr9/Ctnnb1/Bcr/Mertk/Gata2/Hmgb3/Slamf1/Ttll12/Crk/C1qbp/Kitl/Enpp3/Vsir/Prkar1a/Nr1d1/Nfkbia/Gli3/Trim27/Ppp3cb/Mettl3/Angpt1/Myc/Cd200/Runx1/Tarbp2/Gps2/Twsg1/Thoc1/Tap2/Anxa1/Fas/Il33/Tjp2/Ldb1/Rabgef1/Smad7/Col3a1/Cdc73/Mixl1/Fbn1/Zc3h8/Zbtb7b/Fbxw7/Pla2g2f/Gpatch3/Smpdl3b/Glmn/Gpnmb/Cib1/Il4ra/Slit2/Cx3cl1/Cbfb/Apoa1/Foxj1/Traf3ip1/Cd30…	121
formation of primary germ layer%GObp%GO:0001704	GO:0001704	formation of primary germ layer	34/3008	94/17344	9.42443e-06	0.000359169	0.000283506	Wnt3/Ctr9/Gata6/Etv2/Epha2/Ctnnb1/Arid1a/Srf/Wnt11/Lhx1/Pofut2/Prkar1a/Hnf1b/Wnt5a/Twsg1/Six2/Smad2/Dkk1/Tnrc6c/Sox17/Cdc73/Mixl1/Dusp2/Lef1/Dusp4/Col12a1/Foxa2/Atoh8/Inhba/Leo1/Snai1/Foxc2/T/Bmpr2	34
tissue remodeling%GObp%GO:0048771	GO:0048771	tissue remodeling	39/3008	114/17344	1.00456e-05	0.000380371	0.000300242	Mmp14/Axl/Efna2/Bax/Mef2c/Epha2/Ctnnb1/Cav1/Tbx1/Mertk/Lrrk1/Rspo3/Mdm2/Tnfsf11/Epas1/Anxa1/Lipa/Fgf8/Itga4/Jag1/Rassf2/Efna4/Ctsk/Sema3c/Ncdn/Tgfbr3/Angpt2/Mmp2/Lif/Snx10/Tgfb2/Tph1/Adrb2/Foxc2/F2r/Htr1b/Cthrc1/Ptk2b/Bmpr2	39
negative regulation of mRNA metabolic process%GObp%GO:1903312	GO:1903312	negative regulation of mRNA metabolic process	31/3008	83/17344	1.09183e-05	0.000410767	0.000324235	Supt5/Hnrnpa2b1/Ctr9/Ptbp1/Dazl/Igf2bp1/Srsf6/C1qbp/Nbas/Hnrnpk/Dyrk1a/Noct/Pcbp4/Angel2/Rbm38/Srsf10/U2af2/Fus/Rnf40/Syncrip/Myd88/Tent4a/Tent4b/Rbmxl1/Larp1/Hnrnpu/Dhx9/Thrap3/Dnd1/Npm1/Hnrnpc	31
endothelial cell migration%GObp%GO:0043542	GO:0043542	endothelial cell migration	25/3008	61/17344	1.17964e-05	0.000440974	0.000348078	Itgb2/Fap/Akt1/Tgfbr1/Pten/Srf/Stard13/Gpld1/Myh9/Cyp1b1/Nrp1/Tgfb1i1/Slit2/Cdh13/Apoa1/Ccn3/Plekhg5/Mmrn2/Amot/Mia3/Ptk2b/Ptp4a3/Kdr/Gpx1/Grem1	25
heart valve morphogenesis%GObp%GO:0003179	GO:0003179	heart valve morphogenesis	21/3008	47/17344	1.19147e-05	0.000442579	0.000349345	Mef2c/Fgfrl1/Gata3/Mdm2/Zfpm2/Jag1/Bmp2/Ccn1/Slit2/Tbx20/Stra6/Tgfbr2/Nfatc1/Dchs1/Tgfb2/Hey1/Zfpm1/Robo2/Slit3/Bmpr2/Sox4	21
regulation of DNA-templated transcription, initiation%GObp%GO:2000142	GO:2000142	regulation of DNA-templated transcription, initiation	20/3008	44/17344	1.39933e-05	0.00051652	0.000407709	Psmc3/Ercc1/Ctnnb1/Srf/Ikzf1/Hnf1b/Psmc5/Sub1/Myc/Rrn3/Fosl1/Xpa/Psmc2/Dr1/Psmc4/Cebpa/Bclaf1/Jun/Trp53/Gtf2f2	20
neural tube development%GObp%GO:0021915	GO:0021915	neural tube development	59/3008	200/17344	1.43051e-05	0.00052473	0.00041419	Lhx2/Rarg/Brpf1/Smo/Folr1/Rab23/Epha2/Arid1a/Fzd3/Rala/Stk4/Pfn1/Kif3a/Sfrp5/Kat2a/Gsc/Gli3/Wnt5a/Fzd6/Brd2/Fgf8/Sox17/Sema4c/Plxna2/Bmi1/Pax6/Sall4/Pax7/Sema3c/Ski/Glmn/Tmed2/Kdm2b/Tead2/Rpgrip1l/Specc1l/Traf3ip1/Gbx2/Foxa1/Prickle1/Dchs1/Foxa2/Grhl3/Dzip1l/Tgfb2/Cited2/Dact1/Sall2/Fzd2/Cthrc1/Kdm2a/Arhgap35/En1/Ipmk/T/Sox11/Rgma/Cecr2/Sox4	59
regulation of type I interferon production%GObp%GO:0032479	GO:0032479	regulation of type I interferon production	31/3008	84/17344	1.44546e-05	0.00052692	0.000415919	Polr3d/Ddx3x/Irf3/Ufd1/Tbk1/Traf3/Crebbp/Ifnar1/Irf7/Hspd1/Stat1/Ifih1/Polr3f/Polr3c/Gpatch3/Pqbp1/Tlr3/Myd88/Traf3ip1/Cactin/Tlr4/Nploc4/Ddx58/Dhx33/Dhx9/Ptpn11/Ticam1/Mmp12/Nlrc3/Cd14/Gbp4	31
negative regulation of protein transport%GObp%GO:0051224	GO:0051224	negative regulation of protein transport	61/3008	209/17344	1.48565e-05	0.000538226	0.000424843	Lgals9/Crhr2/Hdac9/Rab23/Chp1/Slamf1/Cd34/Hnf4a/Akap1/Derl2/Gopc/Ppp2ca/Rsad2/Trim27/Dph3/Angpt1/Eny2/Cd200/Pkdcc/Cidea/Anxa1/Il33/Rabgef1/Rptor/Lypla1/Map4k4/Ppm1f/Frmd4a/Fermt1/Pkia/Anxa5/Ufm1/Ube2j1/Hdac1/Cptp/Erp29/Bag3/Sytl4/Gas6/Cx3cl1/Wwp2/Apoa1/Ssc5d/Midn/Ppp1r11/Inhbb/Ccn3/Ubr5/Nlrc4/Ptger4/Ptpn11/F2r/Serpinb1b/Ezr/Ndfip2/Irs1/Ptpmt1/Ndufaf2/Syt11/Nlrp12/Gbp4	61
bone morphogenesis%GObp%GO:0060349	GO:0060349	bone morphogenesis	39/3008	116/17344	1.59443e-05	0.000574092	0.000453154	Mmp14/Rarg/Col1a1/Nab1/Rab23/Mef2c/Rarb/Col6a2/Coch/Gli3/Msx2/Osr2/Has2/Col2a1/Cdx1/Col7a1/Shox2/Thbs3/Mmp16/Ski/Fgfr2/Col12a1/Tgfbr2/Chsy1/Csgalnact1/Runx2/Cited2/Thbs1/Matn1/Zmpste24/Col27a1/Col6a3/Msx1/Tmem119/Fgf18/Frem1/T/Cyp26b1/Sp5	39
regulation of muscle cell differentiation%GObp%GO:0051147	GO:0051147	regulation of muscle cell differentiation	50/3008	162/17344	1.66332e-05	0.000595245	0.00046985	Mmp14/Supt6/Hdac9/Ccn4/Mef2c/Kit/Ptbp1/Tbx1/Mdm2/Kat2a/Edn1/Tarbp2/Sik1/Epc1/Nr3c1/Megf10/Ehd1/Dkk1/Rgs2/Capn2/Eng/Bmp2/Rbm38/Shox2/Ereg/Dmpk/Il4ra/Fgfr2/Slc25a4/Pin1/Nfatc1/Ctdp1/Ccn3/Rgs4/Msx1/Igf2/Tmsb4x/Trim32/Mapk14/Tmem119/Ankrd17/Arrb2/Cxcl12/Akap6/Cyp26b1/Akap13/Prdm6/Ehd2/Grem1/Eif5a	50
negative regulation of cellular component movement%GObp%GO:0051271	GO:0051271	negative regulation of cellular component movement	86/3008	323/17344	1.68679e-05	0.000599985	0.000473592	Wnt3/Sema4f/Akt1/Dusp3/Coro1c/Mef2c/Bcr/Hyal2/Pten/Srf/Gata3/Wnt11/Stard13/Sulf1/Crk/Hnf4a/Sema6a/Dcn/Nav3/Igfbp3/Patz1/Slc9a3r1/Cygb/Wnt5a/Cd200/Cyp1b1/Bin1/Dpysl3/Fas/Il33/Cnih2/Slit1/Arhgdia/Abhd6/Rabgef1/Rnf41/Nrp1/Col3a1/Tmeff2/Sema4c/Tnn/Eng/Sema6d/Jag1/Adam15/Trp53inp1/Podn/Sema3c/Sema3a/Tgfbr3/Srgap3/Stk26/Angpt2/Slit2/Cx3cl1/Pik3r2/Robo4/Pin1/Tpm1/Phldb2/Arid2/Cd300a/Dbn1/Sema3f/Tbxa2r/A…	86
appendage development%GObp%GO:0048736	GO:0048736	appendage development	60/3008	206/17344	1.86209e-05	0.000654408	0.00051655	Tbx2/Tbx4/Wnt3/B9d1/Pcnt/Rarg/Hoxd13/Bax/Rab23/Ctnnb1/Rarb/Tbx3/Smoc1/Gli3/Msx2/Wnt5a/Fzd6/Osr2/Col2a1/Pkdcc/Fbn2/Gnaq/Dkk1/Fgf8/Tfap2b/Prrx1/Plxna2/Sall4/Mecom/Mbnl1/Shox2/Lef1/Sema3c/Hdac1/Ski/Wnt7a/Fgfr2/Rpgrip1l/Traf3ip1/Chst11/Aff3/Mycn/Hand2/Hoxa9/Runx2/Tgfb2/Prrx2/Cplane1/Dync2h1/Msx1/Bmpr1b/Ece1/En1/Cyp26b1/Sox11/Flvcr1/Bmpr2/Sp9/Grem1/Sox4	60
limb development%GObp%GO:0060173	GO:0060173	limb development	60/3008	206/17344	1.86209e-05	0.000654408	0.00051655	Tbx2/Tbx4/Wnt3/B9d1/Pcnt/Rarg/Hoxd13/Bax/Rab23/Ctnnb1/Rarb/Tbx3/Smoc1/Gli3/Msx2/Wnt5a/Fzd6/Osr2/Col2a1/Pkdcc/Fbn2/Gnaq/Dkk1/Fgf8/Tfap2b/Prrx1/Plxna2/Sall4/Mecom/Mbnl1/Shox2/Lef1/Sema3c/Hdac1/Ski/Wnt7a/Fgfr2/Rpgrip1l/Traf3ip1/Chst11/Aff3/Mycn/Hand2/Hoxa9/Runx2/Tgfb2/Prrx2/Cplane1/Dync2h1/Msx1/Bmpr1b/Ece1/En1/Cyp26b1/Sox11/Flvcr1/Bmpr2/Sp9/Grem1/Sox4	60
regulation of smooth muscle cell migration%GObp%GO:0014910	GO:0014910	regulation of smooth muscle cell migration	31/3008	85/17344	1.90067e-05	0.000663991	0.000524114	Smo/Ccn4/Mef2c/Crk/Mdm2/Igfbp3/Rps6kb1/Itgb3/Plau/Myc/Has2/Adamts1/Cyp1b1/Sema6d/Postn/F3/Tacr1/Plxna1/Iqgap1/Slit2/Pdgfd/Myo5a/Apex1/Ndrg4/Serpine1/Egr1/Lpar1/Ptger4/P2ry6/Tmsb4x/Prkg1	31
methylation%GObp%GO:0032259	GO:0032259	methylation	66/3008	233/17344	1.97129e-05	0.000684587	0.000540372	Dnmt3l/Nsun5/Pwp1/Trmt1/Fam98a/Trmt10a/Emg1/Bud23/Trim28/Ctr9/Ctcf/Mettl1/Mettl16/Prmt2/Wdr82/Btg2/Ppm1d/Dnmt3a/Mettl2/Ftsj3/Nsun2/Mettl6/Eef1akmt1/Mettl3/Crebbp/Prmt5/Cxxc1/Sirt7/Smyd2/Trdmt1/Bmi1/Hnmt/Fam98b/Trmo/Zcchc4/Mrm2/Mepce/Tdrd12/Prmt3/Eed/Tet3/Trmt12/Trmt6/Mrm3/Kdm1b/Bend3/Nop2/Ramac/Atpsckmt/Fkbp6/Virma/Prdm14/Pld6/N6amt1/Fbl/Tyw3/Rbm15/Prmt6/Vcpkmt/Wtap/Trmt61a/Mtap/Rbm15b/Lcmt2/Tarb…	66
negative regulation of cellular response to growth factor stimulus%GObp%GO:0090288	GO:0090288	negative regulation of cellular response to growth factor stimulus	46/3008	146/17344	1.9899e-05	0.000686985	0.000542264	Cav2/Ngfr/Sost/Snx6/Cav1/Fgfrl1/Gata3/Sulf1/Sema6a/Dcn/Wnt5a/Spry2/Xdh/Twsg1/Cidea/Fbn2/Dkk1/Smad7/Hspa5/Fbn1/Creb3l1/Ptpn1/Ski/Htra3/Tgfbr3/Tgfb1i1/Slit2/Bmper/Pin1/Gpc1/Chst11/Spg20/Pmepa1/Prdm16/Vasn/Thbs1/Mmrn2/Prdm14/Wfikkn2/Shisa2/Eid2/Adamts12/Trp53/Hipk2/Bcl9l/Grem1	46
cranial skeletal system development%GObp%GO:1904888	GO:1904888	cranial skeletal system development	27/3008	70/17344	2.0172e-05	0.000688309	0.00054331	Mmp14/Rab23/Mef2c/Ctnnb1/Tgfbr1/Tbx1/Lhx1/Gli3/Msx2/Six2/Smad2/Fgf8/Eif4a3/Prrx1/Mmp16/Pdgfra/Fgfr2/Tgfbr2/Chst11/Runx2/Tgfb2/Prrx2/Sh3pxd2b/Foxc2/Six1/Frem1/Foxe1	27
endoderm development%GObp%GO:0007492	GO:0007492	endoderm development	27/3008	70/17344	2.0172e-05	0.000688309	0.00054331	Ctr9/Gata6/Ctnnb1/Wnt8a/Lhx1/Hnf1b/Angpt1/Smad2/Dkk1/Fgf8/Ldb1/Tnrc6c/Sox17/Cfc1/Cdc73/Mixl1/Dusp2/Hdac1/Angpt2/Dusp4/Col12a1/Foxa2/Bptf/Inhba/Pelo/Leo1/Ankrd17	27
negative regulation of growth%GObp%GO:0045926	GO:0045926	negative regulation of growth	72/3008	261/17344	2.26323e-05	0.000767797	0.000606052	Wnt3/Sema4f/Ddx3x/Tchp/D130043K22Rik/Ankrd26/Sertad1/Hyal2/Pten/Wnt11/Hnf4a/Stk4/Sfrp5/Sema6a/Socs2/Alox8/Ntn1/Sav1/Ripk1/Wnt5a/Slit1/Aatk/Nrp1/Sox17/Sema4c/Serpine2/Ing5/Rgs2/Frzb/Sema6d/Adam15/Ppt1/Sema3c/Sema3a/Draxin/Dnajc2/Trp73/Cgref1/Ulk1/Vgll4/Slit2/Rrad/Cryab/Tgfbr2/Ctdp1/Sema3f/Prdm4/Fstl4/Spg20/Ccn3/Kcnk2/Rgs4/Phb/Tgfb2/Dusp10/Cited2/Zc3h12d/Mul1/Inhba/Trim46/Cdkn2a/Adrb2/Msx1/Slit3/Sp…	72
protein-containing complex localization%GObp%GO:0031503	GO:0031503	protein-containing complex localization	59/3008	203/17344	2.33329e-05	0.000787016	0.000621222	Mcm3ap/Nup214/Hnrnpa2b1/Ift22/Cilk1/Snap47/Nxf1/Git1/Ddx19a/Ap3d1/Sgcd/Cacng4/Nup85/Exoc3l4/Eny2/Washc5/Polr2d/Thoc1/Camk2a/Thoc3/Smad7/Myo5b/Kif5c/Nmd3/Ncbp1/Nol6/Ift74/Ndc1/Sfpq/Nsg1/Ift81/Tub/Nup93/Traf3ip1/Grip1/Ssx2ip/Zfp365/Hnrnpu/Dnm3/Rcc2/Stxbp6/Dync2h1/Haspin/Ezr/Nxf3/Npm1/Abce1/Anks1b/Rrs1/Akap6/Wdr35/Lgi1/Cacng7/Srsf3/Klhl21/Rbm15b/Ttc30a1/Ttc30b/Eif5a	59
response to transforming growth factor beta%GObp%GO:0071559	GO:0071559	response to transforming growth factor beta	41/3008	126/17344	2.36913e-05	0.000794538	0.00062716	Mapk7/Mef2c/Tgfbr1/Cav1/Zmiz1/Hyal2/Crk/Usp15/Smad5/Runx1/Twsg1/Nr3c1/Smad2/Smad7/Col3a1/Stk16/Eng/Bmp2/Tgfbr3/Col1a2/Zyx/Pdcd5/Tgfb1i1/Col4a2/Hpgd/Pdgfd/Tgfbr2/Dbn1/Serpine1/Tgfb2/Cited2/Sox5/Dusp15/Wfikkn2/Zfp36l2/Eid2/Bmpr1b/Jun/Trp53/Arrb2/Hipk2	41
negative regulation of Wnt signaling pathway%GObp%GO:0030178	GO:0030178	negative regulation of Wnt signaling pathway	50/3008	164/17344	2.39928e-05	0.00080008	0.000631534	Sost/Cav1/Bicc1/Wnt11/Stk4/G3bp1/Sfrp5/Apc2/Wif1/Slc9a3r1/Gsc/Gli3/Nkd2/Lats2/Wnt5a/Fzd6/Cdh2/Tle4/Sdhaf2/Dkk1/Sox17/Tnn/Frzb/Fermt1/Bmp2/Dkk2/Invs/Hdac1/Draxin/Wnt5b/Vgll4/Dkkl1/Tle2/Prickle1/Egr1/Rapgef1/Tax1bp3/Ankrd6/Isl1/Aida/Hic1/Cxxc4/Shisa2/Dact1/Tmem88/Mapk14/Chd8/Cthrc1/Trabd2b/Grem1	50
detection of temperature stimulus%GObp%GO:0016048	GO:0016048	detection of temperature stimulus	13/3008	23/17344	2.52265e-05	0.00082712	0.000652879	Ngfr/Nr2f6/Mmp24/Ano1/Ephb1/Htr2a/Tlr4/Adora1/Cxcr4/Lxn/Arrb2/Cxcl12/Ano3	13
RNA phosphodiester bond hydrolysis, endonucleolytic%GObp%GO:0090502	GO:0090502	RNA phosphodiester bond hydrolysis, endonucleolytic	13/3008	23/17344	2.52265e-05	0.00082712	0.000652879	Elac2/Utp23/Pop1/Bop1/Rcl1/Nol9/Pop7/Bms1/Kri1/Abt1/Tsr1/Npm1/Rrs1	13
signal transduction involved in regulation of gene expression%GObp%GO:0023019	GO:0023019	signal transduction involved in regulation of gene expression	13/3008	23/17344	2.52265e-05	0.00082712	0.000652879	Hnf4a/Gsc/Msx2/Smad2/Fgf8/Sox17/Pax6/Pdgfra/Fgf5/Neurod1/Foxa2/Msx1/T	13
nucleic acid phosphodiester bond hydrolysis%GObp%GO:0090305	GO:0090305	nucleic acid phosphodiester bond hydrolysis	35/3008	102/17344	2.6083e-05	0.000850451	0.000671294	Nhp2/Ercc1/Dnase1/Endog/Exosc10/Elac2/Rnase4/Utp23/Pop1/Ercc4/Bop1/Ncbp2/Rcl1/Xpa/Ncbp1/Toe1/Nol9/Dffb/Pop7/Bms1/Aen/Kri1/Edc4/Abt1/Dna2/Ddx1/Tsr1/Exosc2/Dxo/Trir/Exog/Cstf2t/Npm1/Rrs1/Tut1	35
wound healing%GObp%GO:0042060	GO:0042060	wound healing	71/3008	258/17344	2.80374e-05	0.000909125	0.000717608	Col1a1/Axl/Ptpn6/Aqp1/Cd44/Cav1/Elk3/Mertk/Gata2/Srf/Stard13/Hnf4a/Egfr/Itgb3/Msx2/Plau/Wnt5a/Ajuba/Fzd6/Myh9/Tarbp2/Hbegf/Anxa1/Syt7/Papss2/Bnc1/Col3a1/Tmeff2/Serpine2/F5/Eng/Col5a1/Fgf7/Pear1/F3/Ccn1/Pax7/Pdgfra/Wnt7a/Sytl4/Gas6/Cx3cl1/Tpm1/Pik3cb/Dysf/Evpl/Rap2b/Grhl3/Ccn3/Tgfb2/Mrtfa/Lgr6/Adrb2/Gap43/F2r/Jaml/Ndnf/Fzd9/Mmp12/Selenon/Mapk14/Mia3/Arhgap24/Dtnbp1/Arhgap35/Prcp/Kdr/Gpx1/Ano6/Syt1…	71
macromolecule methylation%GObp%GO:0043414	GO:0043414	macromolecule methylation	63/3008	222/17344	2.83039e-05	0.000912723	0.000720448	Dnmt3l/Nsun5/Pwp1/Trmt1/Fam98a/Trmt10a/Emg1/Bud23/Trim28/Ctr9/Ctcf/Mettl1/Mettl16/Prmt2/Wdr82/Btg2/Ppm1d/Dnmt3a/Mettl2/Ftsj3/Nsun2/Mettl6/Eef1akmt1/Mettl3/Crebbp/Prmt5/Cxxc1/Sirt7/Smyd2/Trdmt1/Bmi1/Fam98b/Trmo/Zcchc4/Mrm2/Mepce/Tdrd12/Prmt3/Eed/Tet3/Trmt12/Trmt6/Mrm3/Kdm1b/Bend3/Nop2/Atpsckmt/Fkbp6/Virma/Prdm14/Pld6/N6amt1/Fbl/Tyw3/Rbm15/Prmt6/Vcpkmt/Wtap/Trmt61a/Rbm15b/Lcmt2/Tarbp1/Prmt1	63
regulation of cell morphogenesis involved in differentiation%GObp%GO:0010769	GO:0010769	regulation of cell morphogenesis involved in differentiation	90/3008	346/17344	2.86426e-05	0.0009174	0.00072414	Wnt3/Cdh4/Sema4f/Coro1c/Eif2b2/Eif4g2/Atp5g1/D130043K22Rik/Pten/Srf/Crk/Rac3/C1qbp/Trpv2/Sema6a/Itgb3/Ntn1/Hecw1/Nedd9/Wnt5a/Nefm/Nefl/Has2/St6gal1/Twf2/Tiam2/Tnfrsf12a/Cdh2/Mark2/Slit1/Baiap2/Aatk/Nrp1/Myo5b/Sema4c/Plxna2/Caprin1/Sema6d/Itpka/Postn/Shox2/Sema3c/Sema3a/Draxin/Ulk1/Limk1/Plxna1/Wnt7a/Ret/Cib1/Pqbp1/Slit2/Bcar1/Apoa1/Gorasp1/Mgll/Adgrb3/Dbn1/Sema3f/Map2k2/Fstl4/Lzts1/Tbc1d24/Spg20/…	90
negative regulation of protein ubiquitination%GObp%GO:0031397	GO:0031397	negative regulation of protein ubiquitination	28/3008	75/17344	2.89179e-05	0.0009174	0.00072414	Akt1/Cav1/Chp1/Pinx1/Gps2/Sirt7/Smad7/Trip12/Dnaja1/Plaa/Limk1/U2af2/Prmt3/N4bp1/Gclc/Usp4/Dysf/Prr7/Ubr5/Cdkn2a/Prkce/Dtx3l/Bag5/Per2/Arrb2/Parp10/Sox4/Gbp4	28
regulation of bone mineralization%GObp%GO:0030500	GO:0030500	regulation of bone mineralization	28/3008	75/17344	2.89179e-05	0.0009174	0.00072414	Mef2c/Rflnb/Osr2/Pkdcc/Fbn2/Alox5/Fam20c/Ddr2/Bmp2/Ecm1/Ccn1/P2rx7/Gpm6b/Cd276/Rflna/Bcor/Matn1/Zmpste24/Adrb2/Fzd9/Sgms2/Bmpr1b/Tmem119/Mia3/Ptk2b/Ano6/Bmpr2/Grem1	28
cell morphogenesis involved in neuron differentiation%GObp%GO:0048667	GO:0048667	cell morphogenesis involved in neuron differentiation	111/3008	446/17344	2.92804e-05	0.000923906	0.000729276	Ngfr/Wnt3/Lhx2/Cdh4/Sema4f/Smo/Efna2/Mef2c/Epha2/Cnp/Fzd3/Pten/Gata3/Etv4/Pitpna/Pmp22/Kif3a/Lhx1/Scn1b/Map1s/Sema6a/Lama2/Nefh/Adcy1/Llgl1/Slc9a3r1/Mink1/Ntn1/Ttc8/Hsp90aa1/Gli3/Smn1/Arhgef28/Emb/Atp8a2/Wnt5a/Alcam/Camk2a/Slit1/Fgf8/Nrp1/Myo5b/Nrp2/Tmeff2/Plxna2/Tnn/Kif5c/Nr4a2/Itga4/Pax6/Map1a/Efna4/Mfsd2a/Sema3c/Sema3a/Draxin/Uchl1/Ulk1/Chl1/Plxna1/Wnt7a/Atg7/Prmt3/Myo7a/Fgfr2/Efnb1/Slit2/Cdh1…	111
regulation of mRNA catabolic process%GObp%GO:0061013	GO:0061013	regulation of mRNA catabolic process	40/3008	123/17344	3.00754e-05	0.000943916	0.00074507	Ptbp1/Mettl16/Dazl/Brf1/Igf2bp1/Fxr2/Btg2/Nbas/Fastkd3/Samd4/Mettl3/Noct/Pcbp4/Calcr/Tnrc6c/Angel2/Myef2/Rbm38/Pum1/Fus/Syncrip/Myd88/Tent4a/Apex1/Tent4b/Larp1/Hnrnpu/Zc3h12d/Rc3h1/Csdc2/Dhx9/Thrap3/Dnd1/Zfp36l2/Mex3d/Npm1/Hnrnpm/Hnrnpc/Hnrnpr/Cacng7	40
anterior/posterior pattern specification%GObp%GO:0009952	GO:0009952	anterior/posterior pattern specification	64/3008	227/17344	3.06024e-05	0.000954543	0.000753458	Wnt3/Rarg/Smo/Hoxd13/Dll3/Ctnnb1/Tgfbr1/Tbx1/Wnt8a/Srf/Kif3a/Pcgf2/Tbx3/Lhx1/Btg2/Hnf1b/Nle1/Kat2a/Gli3/Msx2/Wnt5a/Six2/Smad2/Cdx1/Dkk1/Cyp26a1/Fgf8/Ldb1/Gdf11/Sox17/Cfc1/Plxna2/Bmi1/Pax6/Bmp2/Lef1/Sema3c/Ski/Tmed2/Kdm2b/Lfng/Cdx2/Gbx2/Neurod1/Foxa2/Hoxa9/Hoxa7/Lefty1/Hey1/Bptf/Pld6/Grsf1/Foxc2/Tshz1/Msx1/En1/Trp53/Hipk2/T/Hes6/Bmpr2/Zic3/Tcf15/Pgap1	64
positive regulation of type I interferon production%GObp%GO:0032481	GO:0032481	positive regulation of type I interferon production	22/3008	53/17344	3.07392e-05	0.000954543	0.000753458	Polr3d/Ddx3x/Irf3/Tbk1/Ifnar1/Irf7/Hspd1/Stat1/Ifih1/Polr3f/Polr3c/Pqbp1/Tlr3/Myd88/Tlr4/Ddx58/Dhx33/Dhx9/Ptpn11/Ticam1/Mmp12/Cd14	22
collagen fibril organization%GObp%GO:0030199	GO:0030199	collagen fibril organization	20/3008	46/17344	3.12738e-05	0.000955967	0.000754583	Loxl3/Col1a1/Tgfbr1/Pxdn/Vipas39/Col2a1/Cyp1b1/Col5a2/Col3a1/Ddr2/Col5a1/Col11a1/Col1a2/Vps33b/Adamts2/Tgfb2/Foxc2/Mia3/Adamts14/Grem1	20
head morphogenesis%GObp%GO:0060323	GO:0060323	head morphogenesis	20/3008	46/17344	3.12738e-05	0.000955967	0.000754583	Wnt3/Col1a1/Tbx1/Crebbp/Dkk1/Crispld1/Lef1/Ski/Pdgfra/Cdk2ap1/Mmp2/Crispld2/Stra6/Csrnp1/Specc1l/Tiparp/Tgfb2/Ptpn11/Msx1/Flvcr1	20
snRNA metabolic process%GObp%GO:0016073	GO:0016073	snRNA metabolic process	20/3008	46/17344	3.12738e-05	0.000955967	0.000754583	Nhp2/Mettl16/Exosc10/Ints2/Ints9/Nop10/Zc3h8/Ints3/Toe1/Mepce/Snapc5/Rpap2/Exosc4/Ints14/Ints6/Ints7/Exosc2/Uspl1/Tut1/Ints5	20
regulation of alternative mRNA splicing, via spliceosome%GObp%GO:0000381	GO:0000381	regulation of alternative mRNA splicing, via spliceosome	25/3008	64/17344	3.1469e-05	0.00095695	0.000755358	Ptbp1/Rbfox1/Rbm25/Srsf6/Srsf1/Fxr2/Ddx5/Srsf5/Dyrk1a/Mbnl1/Magoh/Srsf10/Rbm19/Rbmx/Srsf2/Rbmxl1/Rbm17/Nsrp1/Rbm8a/Hnrnpu/Thrap3/Rbm15/Wtap/Srsf3/Rbm15b	25
muscle cell differentiation%GObp%GO:0042692	GO:0042692	muscle cell differentiation	76/3008	282/17344	3.26532e-05	0.000987844	0.000779744	Cav2/Tbx2/Akt1/Smo/Wdr1/Mef2c/Gata6/Ctnnb1/Arid1a/Tbx1/Mrtfb/Cacybp/Srf/Rxra/H3f3b/Rarb/Pmp22/Tbx3/Asf1a/Sgcd/Prkar1a/Ptcd2/Ednrb/Myh9/Hira/Rcan1/Sik1/Cdh2/Bin1/Megf10/Sema4c/Speg/Tnnt2/Capn2/Itga8/Eng/Bmp2/Ski/Sgcb/Uchl1/Pdgfra/Glmn/Atp2a2/Atg7/Myom2/Sorbs2/Tmod2/Map2k4/Adgrb3/Dysf/Tmtc3/Myom3/Hand2/Hnrnpu/Hey1/Myh6/Npnt/Mrtfa/Zmpste24/Wfikkn2/Igf2/Ntf3/Selenon/Six1/Actn2/Prkg1/Mapk14/Nebl/Tnnt3…	76
negative regulation of cell morphogenesis involved in differentiation%GObp%GO:0010771	GO:0010771	negative regulation of cell morphogenesis involved in differentiation	34/3008	99/17344	3.31252e-05	0.000996982	0.000786957	Wnt3/Sema4f/Coro1c/D130043K22Rik/Pten/Sema6a/Ntn1/Wnt5a/Slit1/Aatk/Nrp1/Sema4c/Sema6d/Postn/Sema3c/Sema3a/Draxin/Ulk1/Slit2/Bcar1/Gorasp1/Sema3f/Fstl4/Spg20/Dnm3/Ttc3/Rcc2/Id1/Trim46/Dtnbp1/Sema3e/Syngap1/Rgma/Ap1ar	34
heart valve development%GObp%GO:0003170	GO:0003170	heart valve development	23/3008	57/17344	3.51867e-05	0.00104828	0.000827448	Mef2c/Fgfrl1/Gata3/Mdm2/Zfpm2/Jag1/Bmp2/Shox2/Ccn1/Slit2/Tbx20/Stra6/Tgfbr2/Nfatc1/Dchs1/Tgfb2/Hey1/Zfpm1/Zbtb14/Robo2/Slit3/Bmpr2/Sox4	23
RNA phosphodiester bond hydrolysis%GObp%GO:0090501	GO:0090501	RNA phosphodiester bond hydrolysis	23/3008	57/17344	3.51867e-05	0.00104828	0.000827448	Nhp2/Exosc10/Elac2/Rnase4/Utp23/Pop1/Bop1/Ncbp2/Rcl1/Ncbp1/Toe1/Nol9/Pop7/Bms1/Kri1/Abt1/Tsr1/Exosc2/Trir/Cstf2t/Npm1/Rrs1/Tut1	23
positive regulation of translation%GObp%GO:0045727	GO:0045727	positive regulation of translation	40/3008	124/17344	3.70499e-05	0.00109821	0.000866862	Ddx3x/Eif4g2/Ptbp1/Cdk4/Dazl/Rxra/Coa3/C1qbp/Fxr2/Rps6kb1/Fastkd3/Samd4/Mettl3/Eif3e/Larp4/Tarbp2/Cyp1b1/Polr2d/Eif4a3/Usp16/Nat10/Serp1/Eif4g3/Zcchc4/Slc35a4/Larp6/Jmjd4/Larp1/Ythdf1/Trub2/Thbs1/Otud6b/Mrps27/Dhx9/Npm1/Ptk2b/Akap6/Prr16/Sox4/Eif5a	40
regulation of neuron death%GObp%GO:1901214	GO:1901214	regulation of neuron death	96/3008	377/17344	3.88712e-05	0.00114641	0.000904904	Ngfr/Dnajc5/Smo/Axl/Ppp5c/Bax/Mef2c/Snx6/Atp5g1/Epor/Ctnnb1/Bcl2l1/Akt1s1/Chp1/Csf1/Gata3/Cd34/Cdc34/Btg2/Eif2s1/Psmc1/Wnt5a/Nefl/Angpt1/Cd200/Nr3c1/Ppp2r2b/Fas/Bad/Fgf8/Agap2/Hras/Nrp1/Tfap2b/Hspd1/Bok/Capn2/Nr4a2/Fbxw7/Cntfr/Ppt1/Hdac1/Draxin/Trp73/Kdm2b/Aimp2/Hsph1/Gpnmb/Chl1/Atg7/Star/Cx3cl1/Zpr1/Hyou1/Pin1/Gclc/Ephb1/Map2k4/Sigmar1/Tbc1d24/Foxq1/Egr1/Sct/Tlr4/En2/Tgfb2/Pm20d1/Isl1/Itga1/Ador…	96
positive regulation of cell adhesion%GObp%GO:0045785	GO:0045785	positive regulation of cell adhesion	107/3008	430/17344	4.07483e-05	0.00119576	0.00094386	Itgb2/Egfl6/Lgals9/Ptpn6/Cd44/Tek/Cav1/Zmiz1/Adam19/Piezo1/Csf1/Slamf1/Gata3/Crk/Cyth3/Rac3/Stk4/C1qbp/Ikzf1/Utrn/Vsir/Ap3d1/Itgb3/Smoc1/Hsp90aa1/Gli3/Nedd9/Wnt5a/Tnfsf11/Angpt1/Has2/Ccdc80/Runx1/Smoc2/Megf10/Anxa1/Cd6/Bad/Ldb1/Alox5/Nrp1/Smad7/Hspd1/Cd28/Map4k4/Zap70/Ppm1f/Kif26b/Rsu1/Bmi1/Apbb1ip/Itga4/Fermt1/Lef1/Zbtb7b/Ccn1/Ift74/Hsph1/Ephb6/Ret/Tjp1/Iqgap1/Cib1/Il4ra/Efnb1/Cx3cl1/Pik3r2/Cdh1…	107
negative regulation of neuron death%GObp%GO:1901215	GO:1901215	negative regulation of neuron death	69/3008	252/17344	4.29629e-05	0.00125447	0.000990205	Ngfr/Dnajc5/Smo/Axl/Ppp5c/Bax/Mef2c/Snx6/Epor/Ctnnb1/Bcl2l1/Csf1/Cd34/Btg2/Psmc1/Nefl/Angpt1/Cd200/Fgf8/Agap2/Hras/Nrp1/Tfap2b/Hspd1/Bok/Nr4a2/Cntfr/Ppt1/Hdac1/Draxin/Trp73/Kdm2b/Hsph1/Gpnmb/Chl1/Atg7/Star/Cx3cl1/Zpr1/Hyou1/Pin1/Gclc/Map2k4/Tbc1d24/Foxq1/Sct/En2/Pm20d1/Isl1/Amigo2/Pou4f1/F2r/Ndnf/Ntf3/Fzd9/Lig4/Six1/Jun/Set/Ghr/Npm1/Dtnbp1/En1/Ptk2b/Arrb2/Hipk2/Kdr/Syngap1/Ptprz1	69
ventricular cardiac muscle tissue morphogenesis%GObp%GO:0055010	GO:0055010	ventricular cardiac muscle tissue morphogenesis	22/3008	54/17344	4.3432e-05	0.00126189	0.000996063	Epor/Ctnnb1/Tgfbr1/Rxra/Ptcd2/Zfpm2/Smad7/Tnnt2/Tnni1/Eng/Col11a1/Tgfbr3/Fgfr2/Tpm1/Fkbp1a/Tgfb2/Hey1/Myh6/Isl1/Foxc2/Pou4f1/Myh7	22
face morphogenesis%GObp%GO:0060325	GO:0060325	face morphogenesis	18/3008	40/17344	4.4248e-05	0.00127927	0.00100978	Col1a1/Tbx1/Crebbp/Dkk1/Crispld1/Lef1/Ski/Pdgfra/Cdk2ap1/Mmp2/Crispld2/Stra6/Csrnp1/Specc1l/Tiparp/Tgfb2/Ptpn11/Msx1	18
positive regulation of cell adhesion mediated by integrin%GObp%GO:0033630	GO:0033630	positive regulation of cell adhesion mediated by integrin	12/3008	21/17344	4.50642e-05	0.00129648	0.00102336	Ptpn6/Piezo1/Rac3/Itgb3/Fermt1/Ift74/Ret/Cib1/Lif/Tgfb2/Foxc2/Cd24a	12
regulation of heart morphogenesis%GObp%GO:2000826	GO:2000826	regulation of heart morphogenesis	20/3008	47/17344	4.56138e-05	0.00130589	0.00103079	Tbx2/Smo/Ctnnb1/Tgfbr1/Tbx1/Wnt11/Wnt5a/Dkk1/Eng/Jag1/Bmp2/Sema3c/Tgfbr2/Hand2/Tgfb2/Isl1/Foxc2/Six1/Robo2/Bmpr2	20
embryonic skeletal system development%GObp%GO:0048706	GO:0048706	embryonic skeletal system development	44/3008	142/17344	4.67958e-05	0.00133322	0.00105237	Mmp14/Col1a1/Mef2c/Ctnnb1/Tgfbr1/Tbx1/Sulf1/Pcgf2/Lhx1/Gsc/Gli3/Wnt5a/Osr2/Col2a1/Six2/Smad2/Fgf8/Eif4a3/Prrx1/Ucma/Hsd17b7/Bmi1/Shox2/Col11a1/Mmp16/Slc35d1/Pax7/Pdgfra/Fgfr2/Tgfbr2/Chst11/Mycn/Hoxa9/Hoxa7/Runx2/Tgfb2/Prrx2/Dlk1/Foxc2/Six1/Mbtd1/T/Sox11/Flvcr1	44
ear development%GObp%GO:0043583	GO:0043583	ear development	67/3008	244/17344	5.00277e-05	0.00141842	0.00111961	Ccm2/Jag2/Fzd3/Tbx1/Bcr/Eya4/Oc90/Gata2/Gata3/Kif3a/Lgr5/Slc9a3r1/Ntn1/Tshr/Ttc8/Gsc/Gli3/Edn1/Atp8a2/Wnt5a/Spry2/Fzd6/Osr2/Myc/Col2a1/Get1/Six2/Fgf8/Prrx1/Itga8/Frzb/Jag1/Bmp2/Col11a1/Chrna9/Lrig1/Myo7a/Fgfr2/Bmper/Stra6/Rpgrip1l/Gbx2/Neurod1/Cebpa/Ror1/Igfbp7/Dchs1/Grhl3/Tgfb2/Prrx2/Atp8b1/Hey1/Ptpn11/Fat4/Tshz1/Msx1/Tprn/Fzd2/Six1/Cthrc1/Maf/Ece1/Tcf15/Cecr2/Cebpd/Ifi204/Mafb	67
negative regulation of protein modification by small protein conjugation or removal%GObp%GO:1903321	GO:1903321	negative regulation of protein modification by small protein conjugation or removal	30/3008	85/17344	5.27457e-05	0.00148829	0.00117477	Akt1/Ctnnb1/Cav1/Chp1/Hmg20b/Pinx1/Gps2/Sirt7/Smad7/Trip12/Dnaja1/Plaa/Limk1/U2af2/Prmt3/N4bp1/Gclc/Usp4/Dysf/Prr7/Ubr5/Cdkn2a/Prkce/Dtx3l/Bag5/Per2/Arrb2/Parp10/Sox4/Gbp4	30
osteoblast differentiation%GObp%GO:0001649	GO:0001649	osteoblast differentiation	32/3008	93/17344	5.34624e-05	0.0015013	0.00118503	Wnt3/Col1a1/Akt1/Smo/Ccn4/Mef2c/Epha2/Wnt11/H3f3b/Asf1a/Igfbp3/Msx2/Smad5/Hira/Sirt7/Tnn/Creb3l1/Bmp2/Shox2/Lef1/Ccn1/Tgfbr3/Cbfb/Trp53inp2/Runx2/Lrrc17/Hey1/Sh3pxd2b/Dlk1/Igf2/Junb/Tmem119	32
regulation of cell adhesion mediated by integrin%GObp%GO:0033628	GO:0033628	regulation of cell adhesion mediated by integrin	19/3008	44/17344	5.5122e-05	0.00154053	0.001216	Ptpn6/Epha2/Piezo1/Crk/Rac3/Itgb3/Plau/Cyp1b1/Fermt1/Ift74/Ret/Cib1/Lif/Serpine1/Acer2/Tgfb2/Ptpn11/Foxc2/Cd24a	19
regulation of nucleocytoplasmic transport%GObp%GO:0046822	GO:0046822	regulation of nucleocytoplasmic transport	40/3008	126/17344	5.5601e-05	0.00154655	0.00122075	Smo/Nup214/Supt6/Rab23/Trim28/Tek/Hyal2/Chp1/Hnf4a/Akap1/Mdm2/Ppp2ca/Nrde2/Hsp90aa1/Gli3/Nsun2/Angpt1/Iws1/Rbm27/Sirt7/Fermt1/Pkia/Ufm1/Bag3/Gas6/Pik3r2/Zpr1/Ptgs2/Chchd4/Ubr5/Inpp4b/Camk4/Pik3r1/Dhx9/Ptpn11/Cdkn2a/Mapk14/Xpo5/Efcab7/Gbp4	40
positive regulation of neuron differentiation%GObp%GO:0045666	GO:0045666	positive regulation of neuron differentiation	115/3008	472/17344	5.65278e-05	0.00156491	0.00123525	Ngfr/Wnt3/Cdh4/Sez6/Crtc1/Ddx56/Eif2b2/Mef2c/Eif4g2/Atp5g1/Epor/Ptbp1/Etv5/Pten/Gata2/Srf/Timp2/Rarb/Trpv2/Scn1b/Socs2/Llph/Hmg20b/Ntn1/Rgs6/Hnrnpk/Atp8a2/Wnt5a/Nefl/Washc5/Rrn3/Adamts1/Twf2/Tiam2/Tnfrsf12a/Nr3c1/Dpysl3/Prpf19/Ehd1/Dkk1/Mark2/Csnk1d/Baiap2/Avil/Nrp1/Myo5b/Serpine2/Rgs2/Plxna2/Hspa5/Pax6/Caprin1/Itpka/Bmp2/Shox2/Serpini1/Brinp1/Plaa/Hgf/Cxcl5/Limk1/Plxna1/Ret/Iqgap1/Sh3gl3/Irx3/Cx…	115
positive regulation of cell growth%GObp%GO:0030307	GO:0030307	positive regulation of cell growth	57/3008	200/17344	5.83437e-05	0.0016076	0.00126894	Wnt3/Cdh4/Ddx3x/Mmp14/Akt1/Eif2b2/Ccn4/Eif4g2/Atp5g1/Tgfbr1/Srf/Crk/Derl2/Trpv2/Egfr/Avpr1a/Ntn1/Edn1/Hnrnpk/Extl3/Twf2/Tnfrsf12a/Nr3c1/Hbegf/Rptor/Nrp1/Smad7/Myo5b/Lef1/Ncbp1/Plaa/Mfsd2a/Kdm2b/Limk1/Cib1/Slc25a4/Pin1/Ino80/Exosc4/Dbn1/Tgfb2/Exosc2/Mul1/Shtn1/Rims1/N6amt1/Cxcr4/Trim32/Map1b/Ddx49/Ptk2b/Cxcl12/Akap6/Sphk1/Lgi1/Bmpr2/Cacng7	57
endocardial cushion morphogenesis%GObp%GO:0003203	GO:0003203	endocardial cushion morphogenesis	16/3008	34/17344	5.99095e-05	0.00163539	0.00129088	Tbx2/Mdm2/Msx2/Fgf8/Eng/Bmp2/Tbx20/Tgfbr2/Dchs1/Tgfb2/Hey1/Isl1/Snai1/Msx1/Robo2/Tmem100	16
endoderm formation%GObp%GO:0001706	GO:0001706	endoderm formation	16/3008	34/17344	5.99095e-05	0.00163539	0.00129088	Ctr9/Gata6/Ctnnb1/Lhx1/Hnf1b/Smad2/Dkk1/Tnrc6c/Sox17/Cdc73/Mixl1/Dusp2/Dusp4/Col12a1/Inhba/Leo1	16
positive regulation of osteoblast differentiation%GObp%GO:0045669	GO:0045669	positive regulation of osteoblast differentiation	26/3008	70/17344	6.09665e-05	0.00165654	0.00130757	Ccn4/Mef2c/Ctnnb1/Gli3/Msx2/Smad5/Fbn2/Fam20c/Ddr2/Jag1/Bmp2/Ccn1/Cebpa/Zhx3/Cd276/Runx2/Ptger4/Hey1/Npnt/Bmpr1b/Cthrc1/Tmem119/Sox11/Bmpr2/Cebpd/Ifi204	26
negative regulation of cell growth%GObp%GO:0030308	GO:0030308	negative regulation of cell growth	56/3008	196/17344	6.25432e-05	0.00169155	0.00133521	Wnt3/Sema4f/Ddx3x/Tchp/D130043K22Rik/Sertad1/Hyal2/Wnt11/Hnf4a/Sema6a/Ntn1/Wnt5a/Slit1/Aatk/Nrp1/Sox17/Sema4c/Serpine2/Rgs2/Frzb/Sema6d/Adam15/Ppt1/Sema3c/Sema3a/Draxin/Dnajc2/Cgref1/Ulk1/Vgll4/Slit2/Rrad/Cryab/Ctdp1/Sema3f/Prdm4/Fstl4/Spg20/Ccn3/Rgs4/Phb/Tgfb2/Zc3h12d/Mul1/Inhba/Trim46/Cdkn2a/Msx1/Slit3/Sphk2/Trp53/Sema3e/Bmpr2/Rgma/Grem1/Mndal	56
regulation of axonogenesis%GObp%GO:0050770	GO:0050770	regulation of axonogenesis	58/3008	205/17344	6.32348e-05	0.00170241	0.00134378	Wnt3/Cdh4/Sema4f/Eif2b2/Eif4g2/Atp5g1/D130043K22Rik/Pten/Srf/Trpv2/Sema6a/Ntn1/Wnt5a/Nefm/Nefl/Twf2/Tiam2/Tnfrsf12a/Cdh2/Mark2/Slit1/Aatk/Nrp1/Myo5b/Sema4c/Plxna2/Sema6d/Shox2/Sema3c/Sema3a/Draxin/Ulk1/Limk1/Plxna1/Wnt7a/Ret/Slit2/Mgll/Dbn1/Sema3f/Map2k2/Fstl4/Spg20/Ythdf1/Shtn1/Trim46/Tubb2b/Ust/Robo2/Map1b/Map6/Arhgap35/Cxcl12/Sema3e/Bmpr2/Syngap1/Rgma/Plxnc1	58
transcription by RNA polymerase II%GObp%GO:0006366	GO:0006366	transcription by RNA polymerase II	53/3008	183/17344	6.55842e-05	0.0017576	0.00138734	Supt6/Med6/Supt5/Polr2e/Polr2a/Gata6/Gtf2h1/Elof1/Med16/Srf/Lhx1/Polr2i/Ddx21/Ddx5/Msx2/Gtf2h2/Med4/Myc/Gtf2e1/Gcm1/Taf11/Polr2d/Fosl1/Ldb1/Sox17/Tfap2b/Pax6/Zc3h8/Lef1/Polr2b/Gtf2h3/Rbmx/Med17/Snapc5/Egr1/Tfdp1/Polr2l/Phrf1/Adrm1/Polr2j/Thrap3/Scaf8/Jun/Junb/Glis3/Taf4b/Nkx2-9/Trp53/Arrb2/Polr1c/Bmpr2/Gtf2f2/Tbpl1	53
metanephros development%GObp%GO:0001656	GO:0001656	metanephros development	29/3008	82/17344	6.69359e-05	0.00178567	0.0014095	Irx2/Akr1b3/Smo/Aqp1/Ctnnb1/Id3/Slc5a1/Gata3/Lhx1/Gli3/Osr2/Six2/Gdf11/Sox17/Tfap2b/Kif26b/Itga8/Fbn1/Pdgfra/Ret/Slit2/Irx3/Egr1/Greb1l/Foxc2/Six1/Robo2/Irx1/Grem1	29
tRNA processing%GObp%GO:0008033	GO:0008033	tRNA processing	32/3008	94/17344	6.77231e-05	0.00179849	0.00141962	Trmt1/Trmt10a/Mettl1/Thg1l/Trnt1/Elac2/Mettl2/Tsen54/Nsun2/Mettl6/Dph3/Elp3/Pop1/Qtrt2/Wdr4/Trdmt1/Clp1/Trmo/Pop7/Thumpd1/Adat1/Trmt12/Ddx1/Ctu1/Tyw3/Pusl1/Tprkb/Pop5/Trmt61a/Kti12/Lcmt2/Tarbp1	32
negative regulation of protein import into nucleus%GObp%GO:0042308	GO:0042308	negative regulation of protein import into nucleus	10/3008	16/17344	7.00766e-05	0.0018443	0.00145578	Rab23/Chp1/Hnf4a/Akap1/Ppp2ca/Angpt1/Fermt1/Pkia/Ufm1/Gbp4	10
negative regulation of protein import%GObp%GO:1904590	GO:1904590	negative regulation of protein import	10/3008	16/17344	7.00766e-05	0.0018443	0.00145578	Rab23/Chp1/Hnf4a/Akap1/Ppp2ca/Angpt1/Fermt1/Pkia/Ufm1/Gbp4	10
ventricular cardiac muscle tissue development%GObp%GO:0003229	GO:0003229	ventricular cardiac muscle tissue development	24/3008	63/17344	7.24063e-05	0.00189711	0.00149746	Epor/Ctnnb1/Tgfbr1/Rxra/Tbx3/Ptcd2/Zfpm2/Smad7/Tnnt2/Tnni1/Eng/Col11a1/Tgfbr3/Fgfr2/Tpm1/Fkbp1a/Tgfb2/Hey1/Myh6/Isl1/Zmpste24/Foxc2/Pou4f1/Myh7	24
cell fate commitment%GObp%GO:0045165	GO:0045165	cell fate commitment	72/3008	270/17344	7.48865e-05	0.00194292	0.00153363	Tbx2/Tbx4/Wnt3/Tbx21/Smo/Tead3/Jag2/Dll3/Evx1/Mef2c/Ctr9/Gata6/Etv2/Ctnnb1/Tgfbr1/Tbx1/Wnt8a/Gata2/Gata3/Wnt11/Tbx3/Apc2/Hnf1b/Gsc/Gli3/Smad5/Lats2/Wnt5a/Spry2/Runx1/Gcm1/Six2/Epas1/Smad2/Fgf8/Sox17/Cdc73/Prrx1/Lhx6/Pax6/Bmp2/Zbtb7b/Ptch2/Pax7/Wnt7a/Wnt5b/Tgfb1i1/Fgfr2/Tbx20/Neurod1/Foxa1/Foxa2/Runx2/Tgfb2/Sh3pxd2b/Sox5/Isl1/Prdm14/Leo1/Epop/Foxc2/Gap43/Pou4f1/Ntf3/Six1/Spn/Trp53/T/Kdr/Cyp26b1/So…	72
embryonic cranial skeleton morphogenesis%GObp%GO:0048701	GO:0048701	embryonic cranial skeleton morphogenesis	21/3008	52/17344	7.51018e-05	0.00194292	0.00153363	Mmp14/Mef2c/Tgfbr1/Tbx1/Lhx1/Gli3/Six2/Smad2/Fgf8/Eif4a3/Prrx1/Mmp16/Pdgfra/Fgfr2/Tgfbr2/Chst11/Runx2/Tgfb2/Prrx2/Foxc2/Six1	21
establishment of tissue polarity%GObp%GO:0007164	GO:0007164	establishment of tissue polarity	14/3008	28/17344	7.5479e-05	0.00194292	0.00153363	Wdr1/Fzd3/Hnf4a/Ttc8/Wnt5a/Fzd6/Rpgrip1l/Dchs1/Grhl3/Foxf2/Cplane1/Fat4/Cthrc1/Exoc5	14
rRNA modification%GObp%GO:0000154	GO:0000154	rRNA modification	14/3008	28/17344	7.5479e-05	0.00194292	0.00153363	Nsun5/Nhp2/Emg1/Bud23/Mettl16/Ftsj3/Nop10/Nat10/Gar1/Zcchc4/Mrm2/Mrm3/Nop2/Fbl	14
organ growth%GObp%GO:0035265	GO:0035265	organ growth	37/3008	115/17344	7.58282e-05	0.00194339	0.00153399	Rarg/Prlr/Ctnnb1/Pten/Rxra/Rarb/Col6a2/Prkar1a/Coch/Msx2/Spry2/Smad2/Col7a1/Ddr2/Fgf7/Thbs3/Ecm1/Pdgfra/Tgfbr3/Fgfr2/Sorbs2/Col12a1/Tgfbr2/Arid2/Map2k4/Tgfb2/Thbs1/Matn1/Zmpste24/Ptpn11/Dipk2a/Col27a1/Foxc2/Col6a3/Prkg1/Kdr/Akap13	37
regulation of hemopoiesis%GObp%GO:1903706	GO:1903706	regulation of hemopoiesis	104/3008	422/17344	7.81282e-05	0.00199363	0.00157365	Loxl3/Mmp14/Lgals9/Rarg/Tbx21/Axl/Clptm1/Ptpn6/Cd44/Mef2c/Ctr9/P4htm/Ctnnb1/Zmiz1/Csf1/Gata2/Hmgb3/Gata3/Ikzf1/Kitl/Vsir/Ap3d1/Itgb3/Kat2a/Nfkbia/Hsp90aa1/Gli3/Ripk1/Tnfsf11/Mettl3/Myc/Runx1/Anxa1/Fas/Tjp2/Esrra/Bad/Ldb1/Rnf41/Smad7/Cd28/Stat1/Zap70/Cdc73/Mixl1/Bmi1/Fbn1/Jag1/Rassf2/Zc3h8/Lef1/Zbtb7b/Fbxw7/Cxcl1/Flt1/Atg7/Cib1/Il4ra/Gas6/Il34/Cbfb/Tgfbr2/Foxj1/Lif/Nfkbiz/Nme1/Inpp4b/Socs1/Hoxa9/H…	104
negative regulation of cell-matrix adhesion%GObp%GO:0001953	GO:0001953	negative regulation of cell-matrix adhesion	17/3008	38/17344	7.87172e-05	0.00199996	0.00157865	Mmp14/Coro1c/Pten/Jag1/Postn/Adam15/Arhgap6/Phldb2/Serpine1/Acer2/Hoxa7/Thbs1/Rcc2/Pik3r1/Cdkn2a/Mmp12/Sema3e	17
negative regulation of fibroblast growth factor receptor signaling pathway%GObp%GO:0040037	GO:0040037	negative regulation of fibroblast growth factor receptor signaling pathway	11/3008	19/17344	8.04909e-05	0.00203302	0.00160474	Ngfr/Fgfrl1/Gata3/Sulf1/Wnt5a/Spry2/Creb3l1/Gpc1/Thbs1/Prdm14/Shisa2	11
cellular response to interferon-alpha%GObp%GO:0035457	GO:0035457	cellular response to interferon-alpha	8/3008	11/17344	8.12986e-05	0.00203302	0.00160474	Axl/Myc/Ifnar1/Gas6/Star/Ifit1/Ifit2/Ifi204	8
protein modification by small protein conjugation%GObp%GO:0032446	GO:0032446	protein modification by small protein conjugation	114/3008	471/17344	8.14595e-05	0.00203302	0.00160474	Scml2/Trim25/Fbxo9/Akt1/Med6/Trim28/Ctr9/Ctnnb1/Stx1a/Zmiz1/Ubc/Nedd8/Tsg101/Traf4/Pcgf2/Pex12/Med11/Ube2d1/Med23/Anapc16/Mdm2/Cdc34/Jade2/Med7/Rnf185/Rnf187/Rnf144a/Cdc27/Ube2g1/Ube2o/Traf3/Hecw1/Trim27/Ercc8/Rbx1/Ube2j2/Wac/Cdc23/Prpf19/Syvn1/Rnf41/Cbx8/Trip12/Cdc73/Bmi1/Ifih1/Ube2e3/Dcun1d1/Ufm1/Fbxw7/Brap/Kdm2b/Cul1/Herc6/Kbtbd8/Atg7/Cand2/Det1/Rbbp6/Rnf40/Cbfb/Wwp2/Med17/Dcun1d5/Uba5/Znrf1/R…	114
negative regulation of response to external stimulus%GObp%GO:0032102	GO:0032102	negative regulation of response to external stimulus	87/3008	341/17344	8.14696e-05	0.00203302	0.00160474	Wnt3/Sema4f/Lgals9/Irf3/Cacnb3/Dusp3/Cd44/Ufd1/D130043K22Rik/Bcr/Pten/Gata3/Cd34/C1qtnf1/Crk/C1qbp/Sema6a/Fabp7/Enpp3/Nr1d1/Aoah/Plau/Wnt5a/Cd200/St6gal1/Tarbp2/Gps2/Slc12a2/Slit1/Rabgef1/Alox5/Nrp1/Sema4c/Serpine2/Tfpi/Sema6d/Mkks/Anxa5/Sema3c/Gpatch3/Hgf/Sema3a/Smpdl3b/Pdgfra/Angpt2/Slit2/Adcy7/Cx3cl1/Apoa1/Phldb2/Traf3ip1/Dbn1/Sema3f/Cactin/Cd276/Ccn3/Serpine1/Dusp10/Nploc4/Ptger4/Thbs1/Mul1/I…	87
negative regulation of canonical Wnt signaling pathway%GObp%GO:0090090	GO:0090090	negative regulation of canonical Wnt signaling pathway	40/3008	128/17344	8.22457e-05	0.00203302	0.00160474	Sost/Cav1/Bicc1/Wnt11/Stk4/G3bp1/Sfrp5/Apc2/Slc9a3r1/Gli3/Nkd2/Lats2/Wnt5a/Fzd6/Cdh2/Tle4/Sdhaf2/Dkk1/Sox17/Tnn/Frzb/Fermt1/Dkk2/Invs/Hdac1/Draxin/Wnt5b/Dkkl1/Tle2/Prickle1/Egr1/Rapgef1/Ankrd6/Isl1/Dact1/Tmem88/Mapk14/Chd8/Cthrc1/Grem1	40
negative regulation of developmental growth%GObp%GO:0048640	GO:0048640	negative regulation of developmental growth	40/3008	128/17344	8.22457e-05	0.00203302	0.00160474	Wnt3/Sema4f/D130043K22Rik/Ankrd26/Pten/Stk4/Sfrp5/Sema6a/Socs2/Ntn1/Sav1/Ripk1/Wnt5a/Slit1/Aatk/Nrp1/Sema4c/Rgs2/Sema6d/Sema3c/Sema3a/Draxin/Trp73/Ulk1/Vgll4/Slit2/Tgfbr2/Ctdp1/Sema3f/Fstl4/Spg20/Kcnk2/Rgs4/Dusp10/Cited2/Trim46/Adrb2/Rai1/Sema3e/Rgma	40
regulation of transforming growth factor beta receptor signaling pathway%GObp%GO:0017015	GO:0017015	regulation of transforming growth factor beta receptor signaling pathway	34/3008	103/17344	8.24431e-05	0.00203302	0.00160474	Cav2/Folr1/Snx6/Cav1/Crebbp/Cidea/Smad2/Fbn2/Smad7/Itga8/Eng/Hspa5/Fbn1/Fermt1/Ski/Htra3/Tgfbr3/Tgfb1i1/Pin1/Chst11/Pmepa1/Prdm16/Vasn/Cited2/Thbs1/Npnt/Nrep/Wfikkn2/Eid2/Trp53/Hipk2/Bcl9l/Cdkn2b/Zfp703	34
regulation of sprouting angiogenesis%GObp%GO:1903670	GO:1903670	regulation of sprouting angiogenesis	27/3008	75/17344	8.31329e-05	0.00204145	0.0016114	Ngfr/Hdac9/Gata2/Stard13/Sema6a/Plk2/Anxa1/Alox5/Nrp1/Glul/Creb3l1/Fbxw7/Tjp1/Cib1/Srpx2/Pik3r2/Bmper/Ptgs2/Tbxa2r/Ppp1r16b/Thbs1/Mmrn2/Aplnr/Foxc2/Rhoj/Klf2/Kdr	27
developmental growth involved in morphogenesis%GObp%GO:0060560	GO:0060560	developmental growth involved in morphogenesis	41/3008	133/17344	9.48134e-05	0.00230896	0.00182255	Tbx2/Lhx2/Rarg/Smo/Hoxd13/Bcan/Trim28/Ctnnb1/Csf1/Wnt11/Lhx1/Sfrp5/Llph/Jade2/Hnf1b/Hsp90aa1/Wnt5a/Spry2/Slc12a2/Slit1/Nrp1/Nrp2/Kif26b/Tnn/Itga4/Postn/Tnc/Sema3a/Ulk1/Plxna1/Iqgap1/Fgfr2/Slit2/Tgfbr2/Ndn/Sema3f/Tmtc3/Kdm5b/Map1b/Slit3/Zfp568	41
kidney epithelium development%GObp%GO:0072073	GO:0072073	kidney epithelium development	41/3008	133/17344	9.48134e-05	0.00230896	0.00182255	Irx2/Smo/Aqp1/Cd44/Mef2c/Ctnnb1/Gata3/Rarb/Lhx1/Hnf1b/Gli3/Smad5/Vcan/Myc/Six2/Smad2/Fgf8/Gdf11/Smad7/Tfap2b/Kif26b/Jag1/Bmp2/Ampd2/Ret/Fgfr2/Slit2/Irx3/Bmper/Dchs1/Cited2/Hey1/Npnt/Greb1l/Basp1/Foxc2/Fat4/Six1/Robo2/Irx1/Grem1	41
regulation of neuron apoptotic process%GObp%GO:0043523	GO:0043523	regulation of neuron apoptotic process	72/3008	272/17344	9.62591e-05	0.00233448	0.0018427	Ngfr/Dnajc5/Smo/Axl/Bax/Mef2c/Snx6/Epor/Ctnnb1/Bcl2l1/Akt1s1/Gata3/Cdc34/Btg2/Nefl/Angpt1/Nr3c1/Ppp2r2b/Fas/Fgf8/Agap2/Hras/Nrp1/Tfap2b/Hspd1/Bok/Nr4a2/Fbxw7/Cntfr/Ppt1/Hdac1/Draxin/Trp73/Kdm2b/Hsph1/Chl1/Star/Cx3cl1/Zpr1/Hyou1/Pin1/Gclc/Map2k4/Sigmar1/Foxq1/Egr1/Sct/En2/Tgfb2/Isl1/Itga1/Amigo2/Pou4f1/F2r/Ndnf/Ntf3/Fzd9/Lig4/Six1/Jun/Set/Npm1/En1/Egln2/Ptk2b/Trp53/Arrb2/Hipk2/Kdr/Syngap1/Ptprz1/G…	72
neural tube patterning%GObp%GO:0021532	GO:0021532	neural tube patterning	18/3008	42/17344	9.7109e-05	0.00233579	0.00184373	Smo/Rab23/Kif3a/Gsc/Gli3/Fgf8/Sox17/Bmi1/Pax6/Pax7/Kdm2b/Rpgrip1l/Traf3ip1/Gbx2/Foxa1/Foxa2/Dzip1l/En1	18
positive regulation of bone mineralization%GObp%GO:0030501	GO:0030501	positive regulation of bone mineralization	18/3008	42/17344	9.7109e-05	0.00233579	0.00184373	Mef2c/Osr2/Pkdcc/Fbn2/Alox5/Fam20c/Bmp2/Ccn1/P2rx7/Gpm6b/Cd276/Adrb2/Fzd9/Bmpr1b/Tmem119/Mia3/Ano6/Bmpr2	18
camera-type eye development%GObp%GO:0043010	GO:0043010	camera-type eye development	88/3008	348/17344	0.000104209	0.00248643	0.00196264	Tbx2/Lhx2/B9d1/Pcnt/Rarg/Bax/Aqp1/Rcn1/Epha2/Ctnnb1/Tgfbr1/Arid1a/Gnat2/Mertk/Srf/Gata3/Rxra/Rarb/Rab11fip4/Ikzf1/Lhx1/Egfr/Ttc8/Gli3/Agtpbp1/Lpcat1/Hcn1/Atp8a2/Osr2/Cyp1b1/Twsg1/Gdf11/Nrp1/Cnga3/Pax6/Jag1/Tbc1d20/Mfsd2a/Hdac1/Angptl7/Mfn2/Ski/Pdgfra/Kdm2b/Flt1/Tspan12/Fgfr2/Tub/Col4a1/Irx5/Cryab/Stra6/Tgfbr2/Ephb1/Rpgrip1l/Pds5b/Traf3ip1/Lif/Neurod1/Gnat1/Tdrd7/Grhl3/Foxf2/Tgfb2/Sdk1/Cited2/Hmgn…	88
chemotaxis%GObp%GO:0006935	GO:0006935	chemotaxis	111/3008	459/17344	0.000104219	0.00248643	0.00196264	Ngfr/Wnt3/Lhx2/Itgb2/Cdh4/Sema4f/Smo/Il17ra/Efna2/Kit/Epha2/Fzd3/Slamf1/Gata3/Etv4/Crk/Kif3a/Lhx1/Scn1b/Sema6a/Lama2/Itgb3/Nup85/Ntn1/Ttc8/Gli3/Emb/Wnt5a/Tnfsf11/Ednrb/Angpt1/Alcam/Hbegf/Slc12a2/Anxa1/Slit1/Fgf8/Sbds/Alox5/Nrp1/Nrp2/Tmeff2/Sema4c/Plxna2/Kif5c/Eng/Pax6/Sema6d/Fgf7/Lef1/Efna4/Ccn1/Sema3c/Maco1/Hgf/Sema3a/Draxin/Pdgfra/Cxcl5/Cxcl1/Flt1/Chl1/Plxna1/Parva/Efnb1/Gas6/Slit2/Cx3cl1/Bcar1…	111
plasma membrane organization%GObp%GO:0007009	GO:0007009	plasma membrane organization	32/3008	96/17344	0.000106956	0.0025414	0.00200603	Cav2/Akt1/Cav1/Pten/Tlcd1/Plscr3/Sptbn1/Slc9a3r1/Myh9/Epb41l3/Bin1/Syt7/Col5a1/Atp2a2/P2rx7/Sytl4/Snx33/Dysf/Ano7/Xkr6/Ano4/Myrf/Degs1/Pacsin1/Cxcr4/Fat4/Xkr4/Abcd2/Ano6/Syt11/Ehd2/Ano3	32
regulation of fibroblast growth factor receptor signaling pathway%GObp%GO:0040036	GO:0040036	regulation of fibroblast growth factor receptor signaling pathway	15/3008	32/17344	0.000107596	0.00254629	0.00200989	Ngfr/Ctnnb1/Fgfrl1/Gata3/Sulf1/Wnt5a/Spry2/Smoc2/Fam20c/Creb3l1/Gpc1/Runx2/Thbs1/Prdm14/Shisa2	15
regulation of epithelial to mesenchymal transition%GObp%GO:0010717	GO:0010717	regulation of epithelial to mesenchymal transition	30/3008	88/17344	0.000109546	0.00257839	0.00203522	Col1a1/Ctnnb1/Tgfbr1/Pten/Pofut2/Ppp2ca/Smad2/Sdhaf2/Smad7/Eng/Jag1/Bmp2/Lef1/Tgfbr3/Tgfb1i1/Tbx20/Tgfbr2/Phldb2/Foxa1/Foxa2/Tgfb2/Vasn/Isl1/Snai1/Phldb1/Epha3/Mcrip1/Bcl9l/Grem1/Zfp703	30
nuclear-transcribed mRNA catabolic process%GObp%GO:0000956	GO:0000956	nuclear-transcribed mRNA catabolic process	29/3008	84/17344	0.000109831	0.00257839	0.00203522	Ptbp1/Exosc10/Cnot6/Smg8/Nbas/Ddx5/Samd4/Eif3e/Ncbp2/Noct/Polr2d/Eif4a3/Helz2/Ncbp1/Magoh/Mrto4/Magohb/Exosc4/Tent4a/Edc4/Tent4b/Rbm8a/Exosc2/Rc3h1/Dxo/Pelo/Thrap3/Zfp36l2/Zfp36l3	29
axon guidance%GObp%GO:0007411	GO:0007411	axon guidance	62/3008	227/17344	0.000110506	0.0025839	0.00203958	Ngfr/Wnt3/Lhx2/Cdh4/Sema4f/Smo/Efna2/Epha2/Fzd3/Gata3/Etv4/Kif3a/Lhx1/Scn1b/Sema6a/Lama2/Ntn1/Ttc8/Gli3/Emb/Wnt5a/Alcam/Slit1/Fgf8/Nrp1/Nrp2/Tmeff2/Plxna2/Kif5c/Pax6/Efna4/Sema3c/Sema3a/Draxin/Chl1/Plxna1/Efnb1/Slit2/Robo3/Ephb1/Gbx2/Sema3f/Prtg/Tgfb2/Isl1/Egflam/Crppa/Rtn4rl1/Cxcr4/Gap43/Flrt2/Ntf3/Bmpr1b/Epha3/Robo2/Slit3/Arhgap35/Cxcl12/Tubb3/Lgi1/Rhog/Plxnc1	62
regulation of leukocyte differentiation%GObp%GO:1902105	GO:1902105	regulation of leukocyte differentiation	79/3008	306/17344	0.00011185	0.00260494	0.00205618	Loxl3/Mmp14/Lgals9/Tbx21/Axl/Clptm1/Ptpn6/Cd44/Ctnnb1/Zmiz1/Csf1/Gata2/Hmgb3/Gata3/Ikzf1/Kitl/Vsir/Ap3d1/Itgb3/Kat2a/Hsp90aa1/Gli3/Ripk1/Tnfsf11/Mettl3/Myc/Runx1/Anxa1/Fas/Tjp2/Esrra/Bad/Rnf41/Smad7/Cd28/Zap70/Bmi1/Fbn1/Rassf2/Zc3h8/Lef1/Zbtb7b/Fbxw7/Il4ra/Gas6/Il34/Cbfb/Tgfbr2/Foxj1/Lif/Nfkbiz/Nme1/Inpp4b/Socs1/Hoxa7/Adrm1/Sart1/Dusp10/Prdm16/Lrrc17/Rc3h1/Dlk1/Pik3r1/Cdkn2a/Zfp36l2/Rbp1/Cd24a/Po…	79
regulation of cell migration involved in sprouting angiogenesis%GObp%GO:0090049	GO:0090049	regulation of cell migration involved in sprouting angiogenesis	17/3008	39/17344	0.000117119	0.00270618	0.00213609	Hdac9/Gata2/Stard13/Plk2/Anxa1/Nrp1/Fbxw7/Cib1/Srpx2/Pik3r2/Ptgs2/Tbxa2r/Thbs1/Mmrn2/Foxc2/Rhoj/Kdr	17
translational initiation%GObp%GO:0006413	GO:0006413	translational initiation	17/3008	39/17344	0.000117119	0.00270618	0.00213609	Ddx3x/Eif2b2/Eif5/Eif3e/Denr/Eif3a/Eif2d/Eif2b4/Eif2b1/Eif3l/Larp1/Dhx33/Mcts2/Eif3b/Abce1/Eif4a1/Eif3g	17
negative regulation of cell-substrate adhesion%GObp%GO:0010812	GO:0010812	negative regulation of cell-substrate adhesion	23/3008	61/17344	0.000122206	0.00281264	0.00222013	Mmp14/Col1a1/Coro1c/Pten/Jag1/Postn/Adam15/Arhgap6/Angpt2/Bcar1/Phldb2/Serpine1/Acer2/Hoxa7/Thbs1/Rcc2/Pik3r1/Coro2b/Cdkn2a/Mmp12/Sema3e/Ptprz1/Ap1ar	23
regulation of interferon-alpha production%GObp%GO:0032647	GO:0032647	regulation of interferon-alpha production	14/3008	29/17344	0.000122704	0.00281309	0.00222048	Ddx3x/Irf3/Tbk1/Irf7/Hspd1/Stat1/Ifih1/Tlr3/Tlr4/Ddx58/Dhx9/Mmp12/Nlrc3/Gbp4	14
regulation of cellular response to transforming growth factor beta stimulus%GObp%GO:1903844	GO:1903844	regulation of cellular response to transforming growth factor beta stimulus	34/3008	105/17344	0.000126414	0.00287771	0.00227149	Cav2/Folr1/Snx6/Cav1/Crebbp/Cidea/Smad2/Fbn2/Smad7/Itga8/Eng/Hspa5/Fbn1/Fermt1/Ski/Htra3/Tgfbr3/Tgfb1i1/Pin1/Chst11/Pmepa1/Prdm16/Vasn/Cited2/Thbs1/Npnt/Nrep/Wfikkn2/Eid2/Trp53/Hipk2/Bcl9l/Cdkn2b/Zfp703	34
neuron projection guidance%GObp%GO:0097485	GO:0097485	neuron projection guidance	62/3008	228/17344	0.000126504	0.00287771	0.00227149	Ngfr/Wnt3/Lhx2/Cdh4/Sema4f/Smo/Efna2/Epha2/Fzd3/Gata3/Etv4/Kif3a/Lhx1/Scn1b/Sema6a/Lama2/Ntn1/Ttc8/Gli3/Emb/Wnt5a/Alcam/Slit1/Fgf8/Nrp1/Nrp2/Tmeff2/Plxna2/Kif5c/Pax6/Efna4/Sema3c/Sema3a/Draxin/Chl1/Plxna1/Efnb1/Slit2/Robo3/Ephb1/Gbx2/Sema3f/Prtg/Tgfb2/Isl1/Egflam/Crppa/Rtn4rl1/Cxcr4/Gap43/Flrt2/Ntf3/Bmpr1b/Epha3/Robo2/Slit3/Arhgap35/Cxcl12/Tubb3/Lgi1/Rhog/Plxnc1	62
negative regulation of neuron projection development%GObp%GO:0010977	GO:0010977	negative regulation of neuron projection development	50/3008	174/17344	0.000128805	0.00291495	0.00230088	Ngfr/Wnt3/Sema4f/Sez6/D130043K22Rik/Pten/Pmp22/Sema6a/Mdm2/Efemp1/Ntn1/Plk2/Wnt5a/Adcy6/Dpysl3/Dkk1/Slit1/Aatk/Nrp1/Map4k4/Sema4c/Sema6d/Sema3c/Sema3a/Draxin/Ulk1/Cib1/Slit2/Ptpn9/Gorasp1/Amigo3/Sema3f/Fstl4/Spg20/Zfp365/Lpar1/Dnm3/Inpp5f/Id1/Trim46/Rtn4rl1/Bag5/Prag1/Epha3/Dtnbp1/Ntm/Sema3e/Syngap1/Ptprz1/Rgma	50
positive regulation of RNA splicing%GObp%GO:0033120	GO:0033120	positive regulation of RNA splicing	20/3008	50/17344	0.00012963	0.00291495	0.00230088	Polr2a/Hspa8/Srsf1/Srsf5/Hnrnpk/Smn1/Khdrbs3/Dyrk1a/Prpf19/Eif4a3/Ncl/Prdx6/Ncbp1/U2af2/Rbmx/Zpr1/Rbmxl1/Pik3r1/Thrap3/Sf3b4	20
regulation of chondrocyte differentiation%GObp%GO:0032330	GO:0032330	regulation of chondrocyte differentiation	20/3008	50/17344	0.00012963	0.00291495	0.00230088	Rarg/Ccn4/Ctnnb1/Tgfbr1/Rarb/Efemp1/Rflnb/Gli3/Six2/Pkdcc/Smad7/Shox2/Adamts7/Rflna/Runx2/Sox5/Adamts12/Maf/Fgf18/Grem1	20
protein import%GObp%GO:0017038	GO:0017038	protein import	44/3008	148/17344	0.000137068	0.00305917	0.00241473	Kpnb1/Akt1/Nup214/Ipo4/Cse1l/Tomm40/Phb2/Hspa8/E2f3/Pex12/Pex3/Timm13/Hspa4/Ddx5/Nup85/Timm22/Nfkbia/Hsp90aa1/Kpna3/Dnajc15/Tomm22/Six2/Hspd1/Cubn/Nup35/Timm10/Grpel1/Fam53b/Heatr3/Snx33/Nup93/Ipo13/Chchd4/Fam53c/Prickle1/Pex2/Pik3r1/Mmp12/Gckr/Trp53/Timm17a/Ipo7/Dnlz/AU015836	44
taxis%GObp%GO:0042330	GO:0042330	taxis	111/3008	462/17344	0.00013738	0.00305917	0.00241473	Ngfr/Wnt3/Lhx2/Itgb2/Cdh4/Sema4f/Smo/Il17ra/Efna2/Kit/Epha2/Fzd3/Slamf1/Gata3/Etv4/Crk/Kif3a/Lhx1/Scn1b/Sema6a/Lama2/Itgb3/Nup85/Ntn1/Ttc8/Gli3/Emb/Wnt5a/Tnfsf11/Ednrb/Angpt1/Alcam/Hbegf/Slc12a2/Anxa1/Slit1/Fgf8/Sbds/Alox5/Nrp1/Nrp2/Tmeff2/Sema4c/Plxna2/Kif5c/Eng/Pax6/Sema6d/Fgf7/Lef1/Efna4/Ccn1/Sema3c/Maco1/Hgf/Sema3a/Draxin/Pdgfra/Cxcl5/Cxcl1/Flt1/Chl1/Plxna1/Parva/Efnb1/Gas6/Slit2/Cx3cl1/Bcar1…	111
endomembrane system organization%GObp%GO:0010256	GO:0010256	endomembrane system organization	91/3008	365/17344	0.000137916	0.00305917	0.00241473	Cav2/Akt1/Coro1c/Aqp1/Sgta/Smpd4/Cav1/Pten/Surf4/Vmp1/Ctdnep1/Rab5c/Tlcd1/Plscr3/Reep3/Ap3d1/Sptbn1/Slc9a3r1/Anxa8/Myh9/Prmt5/Get1/Epb41l3/Spast/Bin1/Syt7/Csnk1d/Get4/Serpine2/Tor1aip1/Blzf1/Sec16b/Col5a1/Tor1b/Nsfl1c/Tbc1d20/Atp8b5/Stx18/Tmed2/Uso1/Atp2a2/P2rx7/Sec61a1/Dmpk/Vps33b/Sytl4/Arhgef7/Dctn1/Zw10/Tmed3/Gorasp1/Dnajc13/Snx33/Nup93/Dysf/Ano7/Chmp7/Tmem127/Xkr6/Ano4/Sec31a/Myrf/Snx10/Cul7/…	91
regulation of response to cytokine stimulus%GObp%GO:0060759	GO:0060759	regulation of response to cytokine stimulus	37/3008	118/17344	0.000138129	0.00305917	0.00241473	Mapk7/Axl/Irf3/Cav1/Csf1/Ttll12/Tbk1/Ripk1/Wnt5a/Mettl3/Angpt1/Gps2/Rabgef1/Irf7/Il1r1/Ifih1/Ecm1/Gas6/Slit2/Apoa1/Casp4/Cactin/Otud4/Tlr4/Ddx58/Mul1/Ikbke/Dhx9/Cxcr4/Otulin/Irgm1/Cd24a/Mmp12/Trim32/Slit3/Sphk1/Nlrc5	37
RNA 3'-end processing%GObp%GO:0031123	GO:0031123	RNA 3'-end processing	29/3008	85/17344	0.000139393	0.00307555	0.00242765	Trnt1/Exosc10/Ints2/Elac2/Ncbp2/Polr2d/Wdr33/Cdc73/Clp1/Cstf3/Rprd1b/Ncbp1/Toe1/Exosc4/Ints14/Tent4a/Ints6/Tent4b/Ints7/Exosc2/Cpsf2/Leo1/Lsm11/Scaf8/Fbl/Cstf2t/Tut1/Ints5/Papolb	29
negative chemotaxis%GObp%GO:0050919	GO:0050919	negative chemotaxis	18/3008	43/17344	0.000140127	0.00308017	0.0024313	Sema4f/Sema6a/Itgb3/Ntn1/Wnt5a/Slit1/Nrp2/Sema4c/Sema6d/Sema3c/Sema3a/Slit2/Apoa1/Robo3/Sema3f/Rtn4rl1/Slit3/Sema3e	18
positive regulation of transmembrane receptor protein serine/threonine kinase signaling pathway%GObp%GO:0090100	GO:0090100	positive regulation of transmembrane receptor protein serine/threonine kinase signaling pathway	36/3008	114/17344	0.000144096	0.0031556	0.00249084	Lgals9/Gata6/D130043K22Rik/Tgfbr1/Sulf1/Vsir/Ube2o/Msx2/Crebbp/Twsg1/Smad2/Gdf11/Itga8/Eng/Fermt1/Bmp2/Ccn1/Tgfbr3/Tgfb1i1/Nup93/Inhbb/Lefty1/Tgfb2/Cited2/Thbs1/Npnt/Inhba/Pelo/Zfp423/Msx1/Hipk2/Kdr/Sox11/Lefty2/Bmpr2/Cdkn2b	36
atrial septum development%GObp%GO:0003283	GO:0003283	atrial septum development	12/3008	23/17344	0.000147053	0.00320837	0.00253249	Smo/Wnt11/Mdm2/Wnt5a/Cfc1/Ccn1/Tbx20/Tgfb2/Isl1/Zfpm1/Bmpr2/Sox4	12
transmembrane receptor protein serine/threonine kinase signaling pathway%GObp%GO:0007178	GO:0007178	transmembrane receptor protein serine/threonine kinase signaling pathway	58/3008	211/17344	0.000150042	0.00325454	0.00256893	Etv2/Tgfbr1/Zmiz1/Hnf4a/Btbd11/Vsir/Usp15/Sptbn1/Jade2/Ddx5/Msx2/Smad5/Sub1/Twsg1/Smad2/Gdf11/Smad7/Col3a1/Cfc1/Eng/Bmp2/Slc33a1/Lef1/Ski/Tgfbr3/Col1a2/Zyx/Tgfb1i1/Hpgd/Tgfbr2/Myd88/Nup93/Fkbp1a/Inhbb/Atoh8/Egr1/Lefty1/Runx2/Tgfb2/Cited2/Inhba/Fam83g/Dusp15/Id1/Wfikkn2/Eid2/Msx1/Bmpr1b/Jun/Mapk14/Trp53/Arrb2/Hipk2/T/Lefty2/Bmpr2/Tmem100/Rgma	58
detection of temperature stimulus involved in sensory perception of pain%GObp%GO:0050965	GO:0050965	detection of temperature stimulus involved in sensory perception of pain	11/3008	20/17344	0.000150832	0.00325454	0.00256893	Nr2f6/Mmp24/Ano1/Ephb1/Htr2a/Tlr4/Adora1/Cxcr4/Lxn/Arrb2/Cxcl12	11
detection of temperature stimulus involved in sensory perception%GObp%GO:0050961	GO:0050961	detection of temperature stimulus involved in sensory perception	11/3008	20/17344	0.000150832	0.00325454	0.00256893	Nr2f6/Mmp24/Ano1/Ephb1/Htr2a/Tlr4/Adora1/Cxcr4/Lxn/Arrb2/Cxcl12	11
positive regulation of cell projection organization%GObp%GO:0031346	GO:0031346	positive regulation of cell projection organization	114/3008	478/17344	0.000154047	0.00331173	0.00261407	Ngfr/Wnt3/Cdh4/Sez6/Fam98a/Crtc1/Ddx56/Coro1c/Aqp1/Eif2b2/Eif4g2/Kit/Atp5g1/Epor/Ptbp1/Tgfbr1/Rala/Srf/Pfn1/Trpv2/Scn1b/Nav3/Llph/Efemp1/Ntn1/Kat2a/Hsp90aa1/Hnrnpk/Atp8a2/Wnt5a/Nefl/Washc5/Rrn3/Adamts1/Twf2/Tiam2/Tnfrsf12a/Nr3c1/Dpysl3/Ehd1/Mark2/Baiap2/Avil/Hras/Nrp1/Myo5b/Vil1/Serpine2/Rgs2/Plxna2/Hspa5/Entr1/Caprin1/Itpka/Shox2/Serpini1/Plaa/Hgf/Cxcl5/P2rx7/Fscn1/Limk1/Plxna1/Ret/Iqgap1/Pqbp1/…	114
positive regulation of animal organ morphogenesis%GObp%GO:0110110	GO:0110110	positive regulation of animal organ morphogenesis	34/3008	106/17344	0.000155489	0.00333052	0.00262891	Ngfr/Smo/Bax/Ctnnb1/Tgfbr1/Csf1/Gata3/Wnt11/Cd34/Srsf6/Lhx1/Edn1/Wnt5a/Myc/Vdr/Dkk1/Fgf8/Eng/Fgf7/Jag1/Bmp2/Sema3c/Pdgfra/Fgfr2/Ednra/Tgfbr2/Lif/Hand2/Tgfb2/Cdkn2a/Six1/Robo2/Fgf18/Grem1	34
sensory system development%GObp%GO:0048880	GO:0048880	sensory system development	98/3008	400/17344	0.00015607	0.00333082	0.00262915	Tbx2/Lhx2/B9d1/Pcnt/Rarg/Bax/Aqp1/Rcn1/Epha2/Ctnnb1/Tgfbr1/Arid1a/Gnat2/Mertk/Srf/Gata3/Rxra/Rarb/Rab11fip4/Ikzf1/Lhx1/Egfr/Ttc8/Smoc1/Gli3/Agtpbp1/Lpcat1/Hcn1/Atp8a2/Osr2/Cyp1b1/Twsg1/Zdhhc16/Gdf11/Nrp1/Col5a2/Cnga3/Col5a1/Pax6/Jag1/Tbc1d20/Mfsd2a/Hdac1/Angptl7/Mfn2/Ski/Pdgfra/Kdm2b/Flt1/Tspan12/Trpm1/Fgfr2/Tub/Col4a1/Irx5/Cryab/Stra6/Tgfbr2/Ephb1/Rpgrip1l/Pds5b/Traf3ip1/Lif/Neurod1/Gnat1/Tdrd7/…	98
positive regulation of endothelial cell migration%GObp%GO:0010595	GO:0010595	positive regulation of endothelial cell migration	33/3008	102/17344	0.000160731	0.0033957	0.00268036	Akt1/Hdac9/Tek/Gata2/Gata3/Cd40/Sparc/Map2k3/Itgb3/Gpld1/Plk2/Wnt5a/Angpt1/Smoc2/Anxa1/Nrp1/Wnt7a/Cib1/Srpx2/Bcar1/Ptgs2/Atoh8/Thbs1/Amot/Foxc2/Rhoj/Igf2/Prkca/Rhob/Fgf18/Ptk2b/Kdr/Bmpr2	33
regulation of cardiac muscle tissue development%GObp%GO:0055024	GO:0055024	regulation of cardiac muscle tissue development	33/3008	102/17344	0.000160731	0.0033957	0.00268036	Tbx2/Ccn4/Mef2c/Gata6/Tgfbr1/Pten/Jph2/Kat2a/Sav1/Edn1/Ripk1/Zfpm2/Nr3c1/Dkk1/Fgf8/Rgs2/Bmp2/Trp73/Tgfbr3/Vgll4/Fgfr2/Slc25a4/Tbx20/Pin1/Tgfbr2/Ctdp1/Kcnk2/Rgs4/Cited2/Mapk14/Arrb2/Akap6/Grem1	33
negative regulation of axon extension%GObp%GO:0030517	GO:0030517	negative regulation of axon extension	19/3008	47/17344	0.000160846	0.0033957	0.00268036	Wnt3/Sema4f/D130043K22Rik/Sema6a/Ntn1/Wnt5a/Slit1/Aatk/Nrp1/Sema4c/Sema6d/Sema3c/Sema3a/Draxin/Slit2/Sema3f/Fstl4/Trim46/Sema3e	19
positive regulation of epithelial cell proliferation%GObp%GO:0050679	GO:0050679	positive regulation of epithelial cell proliferation	57/3008	207/17344	0.000161883	0.00340535	0.00268798	Cav2/Akt1/Smo/Ctnnb1/Cav1/Tbx1/Gata2/Srsf6/Kif3a/Egfr/Stxbp4/Itgb3/Aggf1/Wnt5a/Osr2/Myc/Has2/Bad/Bnc1/Agap2/Hras/Rptor/Pdcl3/Htr2b/Glul/Itga4/Fgf7/Bmp2/Ecm1/F3/Tacr1/Wnt7a/Fgfr2/Vegfd/Cdh13/Dysf/Azin1/Vash2/Nme1/Ppp1r16b/Tlr4/Cyp7b1/Kdm5b/Id1/Aplnr/Jaml/Igf2/Mmp12/Prkca/Jun/Fgf18/Cxcl12/Kdr/Sox11/Bmpr2/Esrp2/Zfp703	57
positive regulation of interferon-beta production%GObp%GO:0032728	GO:0032728	positive regulation of interferon-beta production	15/3008	33/17344	0.000165776	0.00347479	0.00274278	Polr3d/Ddx3x/Irf3/Tbk1/Ifnar1/Irf7/Ifih1/Polr3f/Polr3c/Tlr3/Tlr4/Ddx58/Dhx9/Ptpn11/Ticam1	15
endochondral bone growth%GObp%GO:0003416	GO:0003416	endochondral bone growth	17/3008	40/17344	0.00017098	0.0035711	0.00281881	Rarg/Rarb/Col6a2/Coch/Msx2/Col7a1/Ddr2/Thbs3/Ecm1/Col12a1/Tgfbr2/Thbs1/Matn1/Zmpste24/Col27a1/Col6a3/Kdr	17
embryonic heart tube development%GObp%GO:0035050	GO:0035050	embryonic heart tube development	29/3008	86/17344	0.000175867	0.00366016	0.00288911	Tbx2/Pcnt/Tbx21/Smo/Folr1/Mef2c/Ctnnb1/Tbx1/Srf/Kif3a/Tbx3/Wnt5a/Fgf8/Sox17/Cfc1/Eng/Ccdc39/Invs/Tmed2/Tead2/Tbx20/Tgfbr2/Traf3ip1/Hand2/Cited2/Ccdc40/Foxc2/Kdm2a/Zic3	29
positive regulation of response to cytokine stimulus%GObp%GO:0060760	GO:0060760	positive regulation of response to cytokine stimulus	20/3008	51/17344	0.000178782	0.00370768	0.00292662	Axl/Irf3/Csf1/Tbk1/Ripk1/Wnt5a/Irf7/Il1r1/Ifih1/Gas6/Casp4/Tlr4/Ddx58/Ikbke/Dhx9/Cxcr4/Irgm1/Mmp12/Trim32/Nlrc5	20
regulation of cellular component size%GObp%GO:0032535	GO:0032535	regulation of cellular component size	97/3008	397/17344	0.000186765	0.00385958	0.00304652	Wnt3/Cdh4/Sema4f/Akt1/Aqp1/Eif2b2/Wdr1/Eif4g2/Atp5g1/Snf8/D130043K22Rik/Cdk4/Arpc5/Akt1s1/Pten/Srf/Pfn1/Trpv2/Sema6a/Slc9a3r1/Ntn1/Hsp90aa1/Trim27/Edn1/Wnt5a/Nefm/Nefl/Washc5/Myh9/Twf2/Tnfrsf12a/Bin1/Slc12a2/Slit1/Baiap2/Aatk/Rptor/Nrp1/Myo5b/Sema4c/Vil1/Arpc5l/Gsn/Sema6d/Mkks/Sema3c/Sema3a/Draxin/Trp73/P2rx7/Ulk1/Limk1/Add2/Wnt7a/Ret/Slit2/Cotl1/Pik3r2/Tpm1/Mgll/Specc1l/Brk1/Dbn1/Sema3f/Fstl4/Sp…	97
regulation of wound healing%GObp%GO:0061041	GO:0061041	regulation of wound healing	44/3008	150/17344	0.00019169	0.00394322	0.00311254	Ccn4/Cav1/Pten/Cd34/Srsf6/C1qtnf1/Crk/Plau/Myh9/Mylk/Smoc2/Tnfrsf12a/Enpp4/Hbegf/Slc12a2/Anxa1/Hras/Alox5/Vil1/Serpine2/Tfpi/Anxa5/Pdgfra/Vps33b/Sytl4/Phldb2/Tbxa2r/Acta2/Foxa2/Serpine1/Tlr4/Dusp10/Ptger4/Thbs1/Prkce/Cxcr4/Adrb2/Foxc2/F2r/Prkca/Prkg1/Kng2/Actg1/Ano6	44
histone monoubiquitination%GObp%GO:0010390	GO:0010390	histone monoubiquitination	14/3008	30/17344	0.000193499	0.00394322	0.00311254	Scml2/Ctr9/Pcgf2/Wac/Cdc73/Bmi1/Kdm2b/Rnf40/Pcgf3/Bcor/Leo1/Dtx3l/Atxn7l3/Rybp	14
negative regulation of cartilage development%GObp%GO:0061037	GO:0061037	negative regulation of cartilage development	14/3008	30/17344	0.000193499	0.00394322	0.00311254	Rarg/Ccn4/Ctnnb1/Tgfbr1/Rarb/Efemp1/Rflnb/Frzb/Ctsk/Adamts7/Rflna/Tgfb2/Adamts12/Grem1	14
pyrimidine nucleotide metabolic process%GObp%GO:0006220	GO:0006220	pyrimidine nucleotide metabolic process	14/3008	30/17344	0.000193499	0.00394322	0.00311254	Cad/Enpp3/Shmt1/Cmpk2/Nt5c/Tyms/Dtymk/Ctps/Dck/Cdipt/Nt5m/Nme1/Dctpp1/Tbpl1	14
regulation of protein complex assembly%GObp%GO:0043254	GO:0043254	regulation of protein complex assembly	111/3008	466/17344	0.000196701	0.0039946	0.00315309	Ddx3x/Sost/Psmc3/Ercc1/Bax/Napa/Ctnnb1/Stx1a/Cav1/Arpc5/Clip3/Piezo1/Ttbk1/Srf/H3f3b/Pfn1/G3bp1/Ikzf1/Sar1a/Nav3/Ncln/Cnot6/Sar1b/Hnf1b/Psmc5/Hsp90aa1/Trim27/Lcp1/Dnajc15/Ajuba/Sub1/Myc/Washc5/Myh9/Rrn3/Dyrk1a/Twf2/Bin1/Fas/Dkk1/Fosl1/Baiap2/Vil1/Arpc5l/Gsn/Camsap1/Mkks/Mapre1/Xpa/Psmc2/Cptp/Dr1/Tfip11/Ulk1/Fscn1/Add2/Psmc4/Slit2/Cotl1/Pik3r2/Dctn1/Tbx20/Cryab/Tpm1/Brk1/Traf3ip1/Dbn1/Cebpa/Bclaf1…	111
gland morphogenesis%GObp%GO:0022612	GO:0022612	gland morphogenesis	37/3008	120/17344	0.000202149	0.00409056	0.00322884	Tbx2/Rarg/Hoxd13/Phb2/Cd44/Epha2/Cav1/Csf1/Etv4/Tbx3/Egfr/Slc9a3r1/Ntn1/Gli3/Msx2/Wnt5a/Vdr/Twsg1/Nr3c1/Slc12a2/Fgf8/Nrp1/Pax6/Fgf7/Tnc/Sema3c/Sema3a/Plxna1/Fgfr2/Slit2/Mmp2/Tgfbr2/Foxa1/Cyp7b1/Kdm5b/Eda/Esrp2	37
eye development%GObp%GO:0001654	GO:0001654	eye development	96/3008	393/17344	0.00020282	0.00409056	0.00322884	Tbx2/Lhx2/B9d1/Pcnt/Rarg/Bax/Aqp1/Rcn1/Epha2/Ctnnb1/Tgfbr1/Arid1a/Gnat2/Mertk/Srf/Gata3/Rxra/Rarb/Rab11fip4/Ikzf1/Lhx1/Egfr/Ttc8/Smoc1/Gli3/Agtpbp1/Lpcat1/Hcn1/Atp8a2/Osr2/Cyp1b1/Twsg1/Zdhhc16/Gdf11/Nrp1/Col5a2/Cnga3/Col5a1/Pax6/Jag1/Tbc1d20/Mfsd2a/Hdac1/Angptl7/Mfn2/Ski/Pdgfra/Kdm2b/Flt1/Tspan12/Trpm1/Fgfr2/Tub/Col4a1/Irx5/Cryab/Stra6/Tgfbr2/Ephb1/Rpgrip1l/Pds5b/Traf3ip1/Lif/Neurod1/Gnat1/Tdrd7/…	96
morphogenesis of embryonic epithelium%GObp%GO:0016331	GO:0016331	morphogenesis of embryonic epithelium	52/3008	186/17344	0.000204112	0.00410252	0.00323828	Lhx2/Rarg/Irx2/Brpf1/Folr1/Jag2/Rab23/Ctnnb1/Arid1a/Fzd3/Rala/Gata3/Stk4/Pfn1/Sfrp5/Hnf1b/Kat2a/Wnt5a/Fzd6/Brd2/Fgf8/Sema4c/Sall4/Ski/Glmn/Tmed2/Kdm2b/Ret/Tgfb1i1/Tead2/Fgfr2/Irx3/Specc1l/Prickle1/Grhl3/Tgfb2/Cited2/Grsf1/Fzd2/Six1/Cthrc1/Kdm2a/Arhgap35/Ipmk/Irx1/T/Sox11/Rgma/Cecr2/Zfp568/Grem1/Sox4	52
pyrimidine deoxyribonucleotide metabolic process%GObp%GO:0009219	GO:0009219	pyrimidine deoxyribonucleotide metabolic process	8/3008	12/17344	0.000206637	0.00413847	0.00326666	Shmt1/Cmpk2/Nt5c/Tyms/Dtymk/Nt5m/Dctpp1/Tbpl1	8
response to ischemia%GObp%GO:0002931	GO:0002931	response to ischemia	16/3008	37/17344	0.000207311	0.00413847	0.00326666	Cav1/Bcl2l1/Csf1/Ppif/Rcan1/Camk2a/Uchl1/Cib1/Cx3cl1/Panx1/Hyou1/Egr1/Ndnf/Per2/Trp53/Bves	16
positive regulation of developmental growth%GObp%GO:0048639	GO:0048639	positive regulation of developmental growth	59/3008	218/17344	0.000208697	0.00415201	0.00327735	Tbx2/Wnt3/Cdh4/Akt1/Smo/Eif2b2/Ccn4/Mef2c/Eif4g2/Gata6/Atp5g1/Csf1/Srf/Trpv2/Ikzf1/Rps6kb1/Ntn1/Tshr/Edn1/Hnrnpk/Atp8a2/Zfpm2/Twf2/Tnfrsf12a/Nr3c1/Fgf8/Nrp1/Smad7/Myo5b/Vil1/Mkks/Serp1/Plaa/Tgfbr3/Limk1/Fgfr2/Slc25a4/Tbx20/Pin1/Ppib/Dbn1/Serpine1/Ptger4/Sh3pxd2b/Mul1/Shtn1/Rims1/Cxcr4/Adrb2/Igf2/Pls1/Ezr/Map1b/Mapk14/Ghr/Cxcl12/Akap6/Bmpr2/Cacng7	59
response to temperature stimulus%GObp%GO:0009266	GO:0009266	response to temperature stimulus	45/3008	155/17344	0.000211362	0.00419082	0.00330798	Ngfr/Nr2f6/Eif2b2/Pmp22/Trpv2/Hspa4/Eif2s1/Hsp90aa1/Polr2d/Cidea/Il1r1/Pdcl3/Htr2b/Mmp24/Trp53inp1/Eif2b4/Eif2b1/Tacr1/Tgfb1i1/Bag3/Ano1/Gclc/Stac/Arpp21/Ephb1/Trpa1/Htr2a/Vgf/Tlr4/Pcsk1n/Adora1/Dhx9/Trpv3/Cxcr4/Adrb2/Lxn/Pirt/Htr1b/Tcim/Ier5/Arrb2/Cxcl12/Acadm/Ano3/Hspa1b	45
heart looping%GObp%GO:0001947	GO:0001947	heart looping	23/3008	63/17344	0.000214605	0.00423539	0.00334316	Tbx2/Tbx21/Smo/Folr1/Mef2c/Tbx1/Srf/Kif3a/Tbx3/Wnt5a/Fgf8/Sox17/Cfc1/Eng/Ccdc39/Tmed2/Tbx20/Tgfbr2/Hand2/Cited2/Ccdc40/Kdm2a/Zic3	23
nuclear transport%GObp%GO:0051169	GO:0051169	nuclear transport	55/3008	200/17344	0.000216597	0.00423539	0.00334316	Mcm3ap/Kpnb1/Akt1/Nup214/Ipo4/Ranbp3/Cse1l/Phb2/Hnrnpa2b1/Phax/Nxf1/Chp1/Ddx19a/Hspa8/E2f3/Mlx/Ddx5/Nup85/Nfkbia/Kpna3/Xpo7/Eny2/Desi1/Six2/Polr2d/Thoc1/Thoc3/Nup35/Nmd3/Ncbp1/Nol6/Fam53b/Heatr3/Nup93/Ipo13/Fam53c/Neurod1/Prickle1/Camk4/Zfp384/Pik3r1/Mmp12/Nxf3/Npm1/Abce1/Gckr/Trp53/Rrs1/Ipo7/Akap13/Xpo5/Strada/Srsf3/Rbm15b/Eif5a	55
nucleocytoplasmic transport%GObp%GO:0006913	GO:0006913	nucleocytoplasmic transport	55/3008	200/17344	0.000216597	0.00423539	0.00334316	Mcm3ap/Kpnb1/Akt1/Nup214/Ipo4/Ranbp3/Cse1l/Phb2/Hnrnpa2b1/Phax/Nxf1/Chp1/Ddx19a/Hspa8/E2f3/Mlx/Ddx5/Nup85/Nfkbia/Kpna3/Xpo7/Eny2/Desi1/Six2/Polr2d/Thoc1/Thoc3/Nup35/Nmd3/Ncbp1/Nol6/Fam53b/Heatr3/Nup93/Ipo13/Fam53c/Neurod1/Prickle1/Camk4/Zfp384/Pik3r1/Mmp12/Nxf3/Npm1/Abce1/Gckr/Trp53/Rrs1/Ipo7/Akap13/Xpo5/Strada/Srsf3/Rbm15b/Eif5a	55
transmembrane receptor protein tyrosine kinase signaling pathway%GObp%GO:0007169	GO:0007169	transmembrane receptor protein tyrosine kinase signaling pathway	88/3008	355/17344	0.000216919	0.00423539	0.00334316	Cav2/Col1a1/Akt1/Axl/Lcp2/Efna2/Prlr/Kit/Tek/Epha2/Bcr/Git1/Pten/Mertk/Csf1/Sulf1/Crk/Socs2/Egfr/Efemp1/Stxbp4/Itgb3/Gpld1/Nedd9/Slc39a14/Dok2/Angpt1/Hbegf/Zfand5/Gfra1/Fgf8/Nrp1/Vil1/Ddr2/Fgf7/Gfra4/Rassf2/Ptpn1/Dok5/Efna4/Svep1/Hgf/Pdgfra/Fgf5/Ereg/Flt1/Ephb6/Ret/Iqgap1/Fgfr2/Fgf15/Efnb1/Vegfd/Angpt2/Col4a1/Col4a2/Plat/Pik3r2/Bcar1/Pdgfd/Csrnp1/Ephb1/Ndn/Tiparp/Shc4/Ror1/Rapgef1/Dok4/Pik3r1/Ptp…	88
negative regulation of MAPK cascade%GObp%GO:0043409	GO:0043409	negative regulation of MAPK cascade	49/3008	173/17344	0.000218856	0.00423539	0.00334316	Mapk7/Akt1/Dusp3/Ptpn6/Cav1/Ankrd26/Hyal2/Pten/Cnksr3/Sfrp5/Sema6a/Timp3/Slc9a3r1/Dok2/Spry2/Gps2/Eif3a/Rps6ka6/Rgs2/Dusp2/Ptpn1/Mecom/Dnaja1/Errfi1/Trp73/Chrna9/Uchl1/P2rx7/Hsph1/Dusp9/Dusp4/Pik3r2/Pin1/Lif/Cd300a/Spred3/Dusp8/Wnk2/Phb/Tlr4/Dusp10/Dusp26/Rapgef1/Aida/Dact1/Rnf149/Prkca/Ezr/Nlrp12	49
negative regulation of axonogenesis%GObp%GO:0050771	GO:0050771	negative regulation of axonogenesis	24/3008	67/17344	0.000220873	0.00423539	0.00334316	Wnt3/Sema4f/D130043K22Rik/Pten/Sema6a/Ntn1/Wnt5a/Slit1/Aatk/Nrp1/Sema4c/Sema6d/Sema3c/Sema3a/Draxin/Ulk1/Slit2/Sema3f/Fstl4/Spg20/Trim46/Sema3e/Syngap1/Rgma	24
protein monoubiquitination%GObp%GO:0006513	GO:0006513	protein monoubiquitination	24/3008	67/17344	0.000220873	0.00423539	0.00334316	Scml2/Trim25/Ctr9/Tsg101/Pcgf2/Pex12/Ube2o/Rbx1/Wac/Cdc73/Bmi1/Kdm2b/Cul1/Kbtbd8/Rnf40/Pcgf3/Rnf126/Topors/Bcor/Leo1/Dtx3l/Atxn7l3/Rybp/Klhl21	24
atrioventricular valve development%GObp%GO:0003171	GO:0003171	atrioventricular valve development	13/3008	27/17344	0.00022175	0.00423539	0.00334316	Mdm2/Zfpm2/Bmp2/Ccn1/Tbx20/Tgfbr2/Dchs1/Tgfb2/Hey1/Zfpm1/Slit3/Bmpr2/Sox4	13
establishment of planar polarity%GObp%GO:0001736	GO:0001736	establishment of planar polarity	13/3008	27/17344	0.00022175	0.00423539	0.00334316	Wdr1/Fzd3/Ttc8/Wnt5a/Fzd6/Rpgrip1l/Dchs1/Grhl3/Foxf2/Cplane1/Fat4/Cthrc1/Exoc5	13
negative regulation of axon guidance%GObp%GO:1902668	GO:1902668	negative regulation of axon guidance	13/3008	27/17344	0.00022175	0.00423539	0.00334316	Wnt3/Sema4f/Sema6a/Wnt5a/Slit1/Nrp1/Sema4c/Sema6d/Sema3c/Sema3a/Slit2/Sema3f/Sema3e	13
negative regulation of embryonic development%GObp%GO:0045992	GO:0045992	negative regulation of embryonic development	13/3008	27/17344	0.00022175	0.00423539	0.00334316	Tbx2/Ctnnb1/Fzd3/Gata3/Sulf1/Wnt5a/Dkk1/Rps6ka6/Col5a2/Col5a1/Lfng/Traf3ip1/Snai1	13
mesoderm development%GObp%GO:0007498	GO:0007498	mesoderm development	35/3008	112/17344	0.00022227	0.00423539	0.00334316	Wnt3/Lhx2/Smo/Dll3/Etv2/Epha2/Tbx1/Srf/Wnt11/Ctdnep1/Tbx3/Lhx1/Pofut2/Ppp2ca/Prkar1a/Wnt5a/Twsg1/Six2/Smad2/Dkk1/Fgf8/Ldb1/Lef1/Tead2/Irx3/Foxa2/Mesd/Cited2/Inhba/Snai1/Foxc2/Pou4f1/T/Bmpr2/Tcf15	35
regulation of signal transduction by p53 class mediator%GObp%GO:1901796	GO:1901796	regulation of signal transduction by p53 class mediator	25/3008	71/17344	0.00022467	0.00426728	0.00336833	Cd44/Mdm2/Ddx5/Hnrnpk/Bop1/Rrn3/Dyrk1a/Pcbp4/Smyd2/Trp73/Spred3/Nop2/Rpf2/Armc10/Pak1ip1/Snai1/Hic1/Zmpste24/Cdkn2a/Msx1/Hexim1/Prmt6/Npm1/Trp53/Rrs1	25
skin development%GObp%GO:0043588	GO:0043588	skin development	61/3008	228/17344	0.000231521	0.00438232	0.00345914	Ngfr/Lhx2/Col1a1/Nom1/Akt1/Smo/Epha2/Ctnnb1/Fzd3/Bcr/Tsg101/Srf/Stk4/Egfr/Lgr5/Sav1/Msx2/Nsun2/Lats2/Atp8a2/Scel/Fzd6/Runx1/Anxa1/Dkk1/Ldb1/Tfap2b/Col5a2/Col3a1/Col5a1/Pax6/Fgf7/Gpr89/Ift74/Ptch2/Hdac1/Errfi1/Col1a2/Wnt7a/Fgfr2/Ptgs2/Evpl/Myo5a/Dhcr24/Adamts2/Grhl3/Foxq1/Tgfb2/Mreg/Inhba/Snai1/Zmpste24/Ptgs1/Slc27a4/Eda/Tnfrsf19/Sox21/Cyp26b1/Tcf15/Foxe1/Pou3f1	61
regulation of fibroblast proliferation%GObp%GO:0048145	GO:0048145	regulation of fibroblast proliferation	34/3008	108/17344	0.000232221	0.00438232	0.00345914	Ngfr/Brpf1/Bax/Aqp1/Cdk4/Zmiz1/Cdc6/Egfr/Itgb3/Wnt5a/Myc/Grk2/Cdc73/Ddr2/Trp53inp1/Ski/Pdgfra/Ereg/Pla2g1b/Gas6/Pdgfd/Cd300a/Serpine1/Pex2/Dhx9/Zmpste24/Lig4/Nlrc3/Trim32/Jun/Trp53/Sphk1/Parp10/Ptprz1	34
epithelial tube formation%GObp%GO:0072175	GO:0072175	epithelial tube formation	48/3008	169/17344	0.000234999	0.00441849	0.00348769	Lhx2/Rarg/Irx2/Brpf1/Folr1/Rab23/Ctnnb1/Arid1a/Fzd3/Rala/Gata3/Stk4/Pfn1/Sfrp5/Hnf1b/Kat2a/Wnt5a/Fzd6/Brd2/Fgf8/Sema4c/Sall4/Ski/Glmn/Tmed2/Kdm2b/Ret/Tead2/Fgfr2/Irx3/Specc1l/Prickle1/Grhl3/Tgfb2/Cited2/Fzd2/Six1/Cthrc1/Kdm2a/Arhgap35/Ipmk/Irx1/T/Sox11/Rgma/Cecr2/Grem1/Sox4	48
covalent chromatin modification%GObp%GO:0016569	GO:0016569	covalent chromatin modification	82/3008	327/17344	0.000235643	0.00441849	0.00348769	Scml2/Brpf1/Pwp1/Baz1b/Ppp5c/Hdac9/Ctr9/Naa60/Eya4/Eya2/Kansl1/Pcgf2/Tada2a/Usp15/Yeats4/Prmt2/Wdr82/Jade2/Dnmt3a/Kat2a/Hr/Eny2/Crebbp/Prmt5/Chd1/Epc1/Wac/Cxxc1/Mbd1/Naa40/Sirt7/Ldb1/Cbx8/Usp16/Ppm1f/Ing5/Cdc73/Tada1/Smyd2/Bmi1/Actl6a/Crtc2/Lef1/Mier1/Hdac1/Sfpq/Meaf6/Dr1/Kdm2b/Smarcad1/Eed/Rnf40/Pcgf3/Usp36/Tet3/Kdm1b/Bend3/Taf5l/Phb/Bcor/Kdm5b/Prdm14/Leo1/Usp22/Zmpste24/Epop/Riox1/Fbl/Msl3l2/Pr…	82
protein ubiquitination%GObp%GO:0016567	GO:0016567	protein ubiquitination	102/3008	424/17344	0.000239182	0.00447056	0.00352879	Scml2/Trim25/Fbxo9/Akt1/Med6/Ctr9/Ctnnb1/Ubc/Nedd8/Tsg101/Traf4/Pcgf2/Pex12/Med11/Ube2d1/Med23/Anapc16/Mdm2/Cdc34/Jade2/Med7/Rnf185/Rnf187/Rnf144a/Cdc27/Ube2g1/Ube2o/Traf3/Hecw1/Trim27/Ercc8/Rbx1/Ube2j2/Wac/Cdc23/Prpf19/Syvn1/Rnf41/Cbx8/Trip12/Cdc73/Bmi1/Ube2e3/Fbxw7/Brap/Kdm2b/Cul1/Herc6/Kbtbd8/Cand2/Det1/Rbbp6/Rnf40/Cbfb/Wwp2/Med17/Znrf1/Rfwd3/Pcgf3/Trim13/Rnf126/Eipr1/Topors/Anapc10/Uvssa/Ubr5…	102
gland development%GObp%GO:0048732	GO:0048732	gland development	104/3008	434/17344	0.000243592	0.00452237	0.00356969	Tbx2/Wdr77/Rarg/Smo/Hoxd13/Phb2/Cd44/Prlr/Gata6/Epha2/Aprt/Ctnnb1/Tgfbr1/Cav1/Tbx1/Mrtfb/Pten/Csf1/Gata2/Notch4/Srf/Gata3/Rxra/Rarb/Etv4/Tbx3/Ikzf1/Sec63/Socs2/Egfr/Hnf1b/Slc9a3r1/Ntn1/Gli3/Msx2/Ptcd2/Wnt5a/Tnfsf11/Vdr/Runx1/Lbh/Xdh/Twsg1/Nr3c1/Smad2/Slc12a2/Anxa1/Fasn/Fgf8/Agap2/Nrp1/Cfc1/Serpine2/Pax6/Fgf7/Bmp2/Ccdc39/Lef1/Zbtb7b/Tnc/Sema3c/Hgf/Sema3a/Pdgfra/Tgfbr3/Plxna1/Atg7/Fgfr2/Slit2/Mmp2/…	104
regulation of ERK1 and ERK2 cascade%GObp%GO:0070372	GO:0070372	regulation of ERK1 and ERK2 cascade	79/3008	313/17344	0.000244041	0.00452237	0.00356969	Crhr2/Dusp3/Phb2/Ptpn6/Cd44/Epor/Tek/Epha2/Cav1/Ankrd26/Pten/Cnksr3/Slamf1/Sema6a/Timp3/Egfr/Itgb3/Slc9a3r1/Tnfsf11/Spry2/Angpt1/Prmt5/Calcr/Eif3a/Fgf8/Hras/Rps6ka6/Nrp1/Htr2b/Bmp2/Ptpn1/Fbxw7/Ccn1/Errfi1/Chrna9/Pdgfra/Tgfbr3/Gpnmb/Cib1/Fgfr2/Fgf15/Gas6/Dusp4/Ednra/Cx3cl1/Necab2/Bmper/Pdgfd/Pin1/Ephb1/Lif/Htr2a/Ror1/Acta2/Ndrg4/Wnk2/Hand2/Phb/Tlr4/Dusp10/Dusp26/Rapgef1/Npnt/Ramp3/Dusp15/Ptpn11/Ac…	79
negative regulation of cytokine production%GObp%GO:0001818	GO:0001818	negative regulation of cytokine production	68/3008	261/17344	0.000244265	0.00452237	0.00356969	Lgals9/Tbx21/Axl/Irf3/Homer3/Ptpn6/Hdac9/Ufd1/Gata6/Epha2/Mertk/Slamf1/Gata3/Wnt11/Cd34/C1qbp/Vsir/Nav3/Trib2/Trim27/Angpt1/Crebbp/Cd200/Akap8/Twsg1/Cidea/Anxa1/Il33/Rabgef1/Smad7/Lef1/Gpatch3/Hgf/Errfi1/Cptp/Gpnmb/Gas6/Adcy7/Cx3cl1/Apoa1/Foxj1/Traf3ip1/Cactin/Ssc5d/Cd276/Ppp1r11/Inhbb/Ubr5/Tlr4/Nlrc4/Tgfb2/Nploc4/Ptger4/Thbs1/Mul1/Il20rb/Cd24a/Zfpm1/Nlrc3/Serpinb1b/Ezr/Klf2/Abcd2/Arrb2/Syt11/Sel…	68
atrioventricular valve morphogenesis%GObp%GO:0003181	GO:0003181	atrioventricular valve morphogenesis	12/3008	24/17344	0.000247807	0.00454493	0.00358749	Mdm2/Zfpm2/Bmp2/Ccn1/Tgfbr2/Dchs1/Tgfb2/Hey1/Zfpm1/Slit3/Bmpr2/Sox4	12
middle ear morphogenesis%GObp%GO:0042474	GO:0042474	middle ear morphogenesis	12/3008	24/17344	0.000247807	0.00454493	0.00358749	Tbx1/Eya4/Gsc/Edn1/Osr2/Myc/Six2/Prrx1/Prrx2/Tshz1/Msx1/Six1	12
positive regulation of interferon-alpha production%GObp%GO:0032727	GO:0032727	positive regulation of interferon-alpha production	12/3008	24/17344	0.000247807	0.00454493	0.00358749	Ddx3x/Irf3/Tbk1/Irf7/Hspd1/Stat1/Ifih1/Tlr3/Tlr4/Ddx58/Dhx9/Mmp12	12
regulation of endothelial cell migration%GObp%GO:0010594	GO:0010594	regulation of endothelial cell migration	47/3008	165/17344	0.000252206	0.0046112	0.0036398	Akt1/Hdac9/Mef2c/Tek/Epha2/Gata2/Gata3/Stard13/Cd40/Sparc/Map2k3/Dcn/Patz1/Itgb3/Gpld1/Plk2/Wnt5a/Angpt1/Smoc2/Anxa1/Nrp1/Glul/Fbxw7/Wnt7a/Cib1/Srpx2/Angpt2/Slit2/Pik3r2/Bcar1/Bmper/Ptgs2/Tbxa2r/Atoh8/Thbs1/Mmrn2/Amot/Foxc2/Rhoj/Igf2/Prkca/Rhob/Fgf18/Ptk2b/Prcp/Kdr/Bmpr2	47
eyelid development in camera-type eye%GObp%GO:0061029	GO:0061029	eyelid development in camera-type eye	9/3008	15/17344	0.000256148	0.00466873	0.00368521	Srf/Egfr/Osr2/Hdac1/Stra6/Grhl3/Inhba/Jun/Sox11	9
positive regulation of cell migration involved in sprouting angiogenesis%GObp%GO:0090050	GO:0090050	positive regulation of cell migration involved in sprouting angiogenesis	11/3008	21/17344	0.000267177	0.00485468	0.00383199	Hdac9/Gata2/Plk2/Anxa1/Nrp1/Cib1/Srpx2/Ptgs2/Foxc2/Rhoj/Kdr	11
regulation of biomineral tissue development%GObp%GO:0070167	GO:0070167	regulation of biomineral tissue development	30/3008	92/17344	0.000268131	0.00485697	0.0038338	Mef2c/Rflnb/Osr2/Pkdcc/Fbn2/Alox5/Fam20c/Ddr2/Bmp2/Ecm1/Ccn1/P2rx7/Gpm6b/Gas6/Cd276/Rflna/Hey1/Bcor/Matn1/Zmpste24/Adrb2/Fzd9/Sgms2/Bmpr1b/Tmem119/Mia3/Ptk2b/Ano6/Bmpr2/Grem1	30
regulation of axon extension%GObp%GO:0030516	GO:0030516	regulation of axon extension	35/3008	113/17344	0.000269038	0.00485841	0.00383493	Wnt3/Cdh4/Sema4f/Eif2b2/Eif4g2/Atp5g1/D130043K22Rik/Srf/Trpv2/Sema6a/Ntn1/Wnt5a/Twf2/Tnfrsf12a/Slit1/Aatk/Nrp1/Myo5b/Sema4c/Sema6d/Sema3c/Sema3a/Draxin/Limk1/Slit2/Mgll/Dbn1/Sema3f/Fstl4/Shtn1/Trim46/Map1b/Cxcl12/Sema3e/Bmpr2	35
visual system development%GObp%GO:0150063	GO:0150063	visual system development	96/3008	396/17344	0.00027001	0.00486101	0.00383698	Tbx2/Lhx2/B9d1/Pcnt/Rarg/Bax/Aqp1/Rcn1/Epha2/Ctnnb1/Tgfbr1/Arid1a/Gnat2/Mertk/Srf/Gata3/Rxra/Rarb/Rab11fip4/Ikzf1/Lhx1/Egfr/Ttc8/Smoc1/Gli3/Agtpbp1/Lpcat1/Hcn1/Atp8a2/Osr2/Cyp1b1/Twsg1/Zdhhc16/Gdf11/Nrp1/Col5a2/Cnga3/Col5a1/Pax6/Jag1/Tbc1d20/Mfsd2a/Hdac1/Angptl7/Mfn2/Ski/Pdgfra/Kdm2b/Flt1/Tspan12/Trpm1/Fgfr2/Tub/Col4a1/Irx5/Cryab/Stra6/Tgfbr2/Ephb1/Rpgrip1l/Pds5b/Traf3ip1/Lif/Neurod1/Gnat1/Tdrd7/…	96
alternative mRNA splicing, via spliceosome%GObp%GO:0000380	GO:0000380	alternative mRNA splicing, via spliceosome	10/3008	18/17344	0.00027304	0.00489745	0.00386575	Srsf6/Srsf1/Ddx5/Mbnl1/Sfpq/Pqbp1/Rbm17/Dhx9/Hnrnpm/Esrp2	10
cardiocyte differentiation%GObp%GO:0035051	GO:0035051	cardiocyte differentiation	41/3008	139/17344	0.000273703	0.00489745	0.00386575	Tbx2/Folr1/Mef2c/Gata6/Ctnnb1/Arid1a/Cacybp/Srf/Rxra/Rarb/Tbx3/Sgcd/Sik1/Nrp1/Sox17/Speg/Jag1/Bmp2/Sgcb/Pdgfra/Tgfbr3/Atg7/Myom2/Sorbs2/Map2k4/Myom3/Hand2/Tgfb2/Hnrnpu/Cited2/Myh6/Isl1/Zmpste24/Actn2/Prkg1/Nebl/T/Acadm/Akap13/Bves/Grem1	41
regulation of translation%GObp%GO:0006417	GO:0006417	regulation of translation	80/3008	319/17344	0.00027806	0.00496029	0.00391535	Ddx3x/Taco1/Eif2b2/Eif4g2/Ptbp1/Cdk4/Mettl16/Dazl/Igf2bp1/Rxra/Coa3/C1qbp/Fxr2/Btg2/Rps6kb1/Shmt1/Mif4gd/Eif2s1/Eif5/Fastkd3/Samd4/Dph3/Mettl3/Eif3e/Ncbp2/Larp4/Tarbp2/Cyp1b1/Lrpprc/Polr2d/Eif4a3/Usp16/Tyms/Ncl/Eif4e2/Rgs2/Caprin1/Nat10/Serp1/Eif2a/Ncbp1/Dph2/Pum1/Eif4g3/Zcchc4/Eif2b1/Eif2ak1/Syncrip/Slc35a4/Larp6/Dapk3/Jmjd4/Gemin5/Larp1/Ythdf1/Trub2/Zc3h12d/Thbs1/Rc3h1/Tsfm/Otud6b/Pum3/Mrps27/E…	80
establishment of protein localization to organelle%GObp%GO:0072594	GO:0072594	establishment of protein localization to organelle	72/3008	281/17344	0.000279777	0.00497579	0.00392758	Kpnb1/Akt1/Folr1/Nup214/Ipo4/Cse1l/Tomm40/Bax/Phb2/Sgta/Snf8/Hspa8/E2f3/Pex12/Sec63/Pex3/Ap3d1/Timm13/Hspa4/Ddx5/Cacng4/Nup85/Timm22/Gosr2/Nfkbia/Hsp90aa1/Zfyve16/Kpna3/Dnajc15/Tomm22/Pmm1/Pmm2/Get1/Six2/Ppp2r2b/Maip1/Hspd1/Cubn/Hspa5/Nup35/Timm10/Mfn2/Grpel1/Sec61a1/Fam53b/Lamp1/Vps36/Heatr3/Srpr/Nup93/Ipo13/Chchd4/Fam53c/Spcs2/Vps13c/Gnptab/Prickle1/Pex2/Pik3r1/Arxes2/Arxes1/Vps37c/Mmp12/Get3/N…	72
embryonic skeletal system morphogenesis%GObp%GO:0048704	GO:0048704	embryonic skeletal system morphogenesis	34/3008	109/17344	0.000282024	0.00498965	0.00393852	Mmp14/Mef2c/Ctnnb1/Tgfbr1/Tbx1/Pcgf2/Lhx1/Gsc/Gli3/Osr2/Col2a1/Six2/Smad2/Fgf8/Eif4a3/Prrx1/Bmi1/Shox2/Col11a1/Mmp16/Pdgfra/Fgfr2/Tgfbr2/Chst11/Mycn/Hoxa9/Hoxa7/Runx2/Tgfb2/Prrx2/Foxc2/Six1/Sox11/Flvcr1	34
posttranscriptional regulation of gene expression%GObp%GO:0010608	GO:0010608	posttranscriptional regulation of gene expression	114/3008	485/17344	0.000282256	0.00498965	0.00393852	Ddx3x/Taco1/Eif2b2/Hnrnpa2b1/Eif4g2/Ptbp1/Cdk4/Cav1/Mettl16/Dazl/Brf1/Igf2bp1/Rxra/Coa3/C1qbp/Fxr2/Btg2/Rps6kb1/Shmt1/Mif4gd/Eif2s1/Nrde2/Eif5/Fastkd3/Nsun2/Samd4/Dph3/Mettl3/Ajuba/Eif3e/Dgcr8/Ncbp2/Larp4/Tarbp2/Noct/Pcbp4/Calcr/Cyp1b1/Lrpprc/Polr2d/Tnrc6c/Eif4a3/Usp16/Tyms/Ncl/Mrpl44/Eif4e2/Rgs2/Angel2/Trdmt1/Clp1/Caprin1/Nat10/Myef2/Rbm38/Serp1/Eif2a/Ncbp1/Dph2/Pum1/Eif4g3/Zcchc4/Eif2b1/Eif2ak1…	114
negative regulation of immune effector process%GObp%GO:0002698	GO:0002698	negative regulation of immune effector process	40/3008	135/17344	0.000291257	0.00511792	0.00403978	Loxl3/Lgals9/Tbx21/Irf3/Ptpn6/Ufd1/Bcr/Slamf1/Crk/C1qbp/Enpp3/Vsir/Ppp3cb/Angpt1/Tarbp2/Thoc1/Tap2/Anxa1/Il33/Rabgef1/Smad7/Zbtb7b/Gpatch3/Il4ra/Apoa1/Foxj1/Traf3ip1/Cd300a/Tap1/Susd4/Tgfb2/Dusp10/Nploc4/Rc3h1/Mul1/Il20rb/Igf2/Spn/Arrb2/Tspan6	40
regulation of endothelial cell proliferation%GObp%GO:0001936	GO:0001936	regulation of endothelial cell proliferation	40/3008	135/17344	0.000291257	0.00511792	0.00403978	Cav2/Ngfr/Akt1/Mef2c/Tek/Tgfbr1/Cav1/Gata2/Sulf1/Sparc/Itgb3/Aggf1/Wnt5a/Xdh/Rptor/Alox5/Pdcl3/Stat1/Htr2b/Eng/Itga4/Bmp2/Ecm1/F3/Flt1/Vegfd/Cdh13/Dysf/Vash2/Atoh8/Ppp1r16b/Thbs1/Dlk1/Aplnr/Igf2/Prkca/Jun/Cxcl12/Kdr/Bmpr2	40
aorta morphogenesis%GObp%GO:0035909	GO:0035909	aorta morphogenesis	14/3008	31/17344	0.000296828	0.00518477	0.00409254	Tbx2/Tbx1/Srf/Nprl3/Mylk/Fgf8/Tfap2b/Col3a1/Eng/Jag1/Tgfb2/Hey1/Six1/Sox4	14
blood vessel endothelial cell migration%GObp%GO:0043534	GO:0043534	blood vessel endothelial cell migration	14/3008	31/17344	0.000296828	0.00518477	0.00409254	Akt1/Srf/Gpld1/Myh9/Nrp1/Slit2/Apoa1/Mmrn2/Amot/Mia3/Ptk2b/Kdr/Gpx1/Grem1	14
negative regulation of neuron differentiation%GObp%GO:0045665	GO:0045665	negative regulation of neuron differentiation	67/3008	258/17344	0.00029834	0.00519572	0.00410118	Ngfr/Wnt3/Sema4f/Sez6/Ptbp1/D130043K22Rik/Cav1/Pten/Pmp22/Sema6a/Mdm2/Efemp1/Ntn1/Gli3/Plk2/Wnt5a/Ednrb/Adcy6/Dpysl3/Prpf19/Dkk1/Slit1/Gdf11/Aatk/Nrp1/Map4k4/Sema4c/Pax6/Sema6d/Jag1/Sema3c/Sema3a/Draxin/Trp73/Ulk1/Cib1/Slit2/Irx3/Ptpn9/Gorasp1/Amigo3/Sema3f/Nepro/Fstl4/Spg20/Foxa2/Zfp365/Lpar1/Dnm3/Hey1/Ttc3/Inpp5f/Isl1/Id1/Trim46/Rtn4rl1/Cd24a/Bag5/Prag1/Epha3/Dtnbp1/Ntm/Sox21/Sema3e/Syngap1/Ptp…	67
cardiac atrium development%GObp%GO:0003230	GO:0003230	cardiac atrium development	16/3008	38/17344	0.000300835	0.00522366	0.00412324	Smo/Wnt11/Mdm2/Wnt5a/Cfc1/Tnnt2/Eng/Shox2/Ccn1/Tbx20/Tgfb2/Myh6/Isl1/Zfpm1/Bmpr2/Sox4	16
regulation of GTPase activity%GObp%GO:0043087	GO:0043087	regulation of GTPase activity	71/3008	277/17344	0.000303786	0.00525934	0.00415141	Cav2/Coro1c/Chn2/Epha2/Bcr/Wnt11/Cd40/Crk/Apc2/Ttc8/Rgs6/Eif5/Nedd9/Wnt5a/Spry2/Ajuba/Tiam2/Tbc1d5/Pot1b/Mapre2/Bin1/Hras/Map4k4/Rgs16/Plxna2/Rsu1/Gpsm1/Pkp4/Mkks/Tbc1d20/Tmed2/Plxna1/Rgs10/Arhgap6/Arhgef7/Tbc1d9/Cx3cl1/Pin1/Vav3/Mtss2/Foxj1/Rundc1/Grhl3/Tbc1d2b/Rapgef6/Sgsm2/Rgs4/Dgki/Tbc1d25/Tbc1d13/Tbc1d2/Rapgef1/Tbc1d16/Tax1bp3/Rcc2/Amot/F2r/Ntf3/Epha3/Prkg1/Adap1/Arhgap24/Mex3b/Arhgap35/Ptk2…	71
morphogenesis of a polarized epithelium%GObp%GO:0001738	GO:0001738	morphogenesis of a polarized epithelium	19/3008	49/17344	0.00030595	0.00528124	0.00416869	Wdr1/Fzd3/Slc9a3r1/Ttc8/Wnt5a/Fzd6/Lama3/Rpgrip1l/Traf3ip1/Dchs1/Grhl3/Foxf2/Cplane1/Camsap3/Fat4/Cthrc1/Exoc5/Actg1/Tcf15	19
nephron development%GObp%GO:0072006	GO:0072006	nephron development	39/3008	131/17344	0.000309578	0.00532819	0.00420575	Irx2/Smo/Aqp1/Cd44/Mef2c/Tek/Ctnnb1/Gata3/Sulf1/Lhx1/Hnf1b/Nup85/Gli3/Angpt1/Myc/Six2/Fgf8/Tfap2b/Kif26b/Jag1/Bmp2/Ampd2/Enpep/Pdgfra/Sec61a1/Angpt2/Irx3/Dchs1/Egr1/Cited2/Hey1/Npnt/Greb1l/Basp1/Foxc2/Fat4/Six1/Irx1/Grem1	39
embryonic epithelial tube formation%GObp%GO:0001838	GO:0001838	embryonic epithelial tube formation	46/3008	162/17344	0.000315288	0.00540707	0.00426801	Lhx2/Rarg/Irx2/Brpf1/Folr1/Rab23/Ctnnb1/Arid1a/Fzd3/Rala/Gata3/Stk4/Pfn1/Sfrp5/Hnf1b/Kat2a/Wnt5a/Fzd6/Brd2/Sema4c/Sall4/Ski/Glmn/Tmed2/Kdm2b/Ret/Tead2/Irx3/Specc1l/Prickle1/Grhl3/Tgfb2/Cited2/Fzd2/Six1/Cthrc1/Kdm2a/Arhgap35/Ipmk/Irx1/T/Sox11/Rgma/Cecr2/Grem1/Sox4	46
regulation of muscle organ development%GObp%GO:0048634	GO:0048634	regulation of muscle organ development	50/3008	180/17344	0.000316003	0.00540707	0.00426801	Tbx2/Hdac9/Ccn4/Mef2c/Gata6/Sfmbt1/Usp19/Ctnnb1/Tgfbr1/Rbfox1/Tbx1/Mrtfb/Pten/Jph2/Rps6kb1/Ddx5/Kat2a/Sav1/Edn1/Ripk1/Zfpm2/Nr3c1/Megf10/Dkk1/Fgf8/Rgs2/Bmp2/Shox2/Lef1/Trp73/Tgfbr3/Vgll4/Fgfr2/Slc25a4/Tbx20/Pin1/Tgfbr2/Ephb1/Ctdp1/Gpc1/Kcnk2/Rgs4/Cited2/Adrb2/Six1/Mapk14/Arrb2/Akap6/Cyp26b1/Grem1	50
regulation of supramolecular fiber organization%GObp%GO:1902903	GO:1902903	regulation of supramolecular fiber organization	87/3008	354/17344	0.00031819	0.005421	0.004279	Wdr1/Mef2c/Tgfbr1/Cav1/Arpc5/Clip3/Hspa8/Wnt11/Taok1/Pfn1/Map1s/Apc2/Nav3/Aebp1/Ttc8/Trim27/Edn1/Washc5/Myh9/Dyrk1a/Twf2/Bin1/Baiap2/Nrp1/Tmeff2/Vil1/Ppm1f/Arpc5l/Gsn/Camsap1/Map1a/Mkks/Mapre1/Limk1/Add2/Tacr1/Tjp1/Cib1/Arhgap6/Slit2/Cx3cl1/Cotl1/Pik3r2/Dctn1/Cryab/Apoa1/Cgnl1/Tpm1/Phldb2/Specc1l/Dysf/Brk1/Dbn1/Ssh2/Rgs4/Lpar1/Abitram/Tbcd/Ptger4/Sh3pxd2b/Pik3r1/Camsap2/Coro2b/Kirrel/Id1/Bmerb1/C…	87
mesonephros development%GObp%GO:0001823	GO:0001823	mesonephros development	31/3008	97/17344	0.000319588	0.005421	0.004279	Cd44/Ctnnb1/Gata3/Rarb/Lhx1/Hnf1b/Gli3/Smad5/Vcan/Osr2/Myc/Smad2/Fgf8/Gdf11/Smad7/Kif26b/Bmp2/Ret/Fgfr2/Slit2/Bmper/Dchs1/Cited2/Hey1/Npnt/Greb1l/Foxc2/Fat4/Six1/Robo2/Grem1	31
Notch signaling pathway%GObp%GO:0007219	GO:0007219	Notch signaling pathway	31/3008	97/17344	0.000319588	0.005421	0.004279	Tbx2/Dll3/Etv2/Akt1s1/Notch4/Perp/Hnf1b/Nle1/Wdr12/Jag1/Bmp2/Fbxw7/Ift74/Timp4/Sorbs2/Tgfbr2/Cebpa/Foxa1/Foxa2/Cdh6/Rcan2/Hey1/Snai1/Zfp423/Foxc2/Fat4/Rbm15/Dtx3l/Ptp4a3/Maml3/Tmem100	31
regulation of binding%GObp%GO:0051098	GO:0051098	regulation of binding	96/3008	398/17344	0.000325465	0.00550476	0.00434512	Lhx2/Lgals9/Akt1/Smo/Gtf2f1/Bax/Trim28/Ctnnb1/Tgfbr1/Cav1/Ttbk1/Gata3/Crk/Stk4/Ppp2ca/Hspa4/Eif2s1/Msx2/Hnrnpk/Plk2/Dph3/Pinx1/Wnt5a/Tnfsf11/Angpt1/Eif3e/Myc/Ercc4/Smad2/Dkk1/Mark2/Rfng/Eif4a3/Mitd1/Gpsm1/Itga4/Pax6/Bmp2/Mapre1/Nmd3/Larp7/Lef1/Adam15/Fbxw7/Ncbp1/Pax7/Ski/Eif2b4/Tgfbr3/Tfip11/Eif2b1/Atp2a2/Lfng/Mepce/Ephb6/Add2/Arhgef7/Psme3ip1/Pin1/Fkbp1a/Dysf/Traf3ip1/Lif/Neurod1/Larp6/Nme1/Spon…	96
regulation of interferon-beta production%GObp%GO:0032648	GO:0032648	regulation of interferon-beta production	20/3008	53/17344	0.000328048	0.00552652	0.0043623	Polr3d/Ddx3x/Irf3/Tbk1/Traf3/Crebbp/Ifnar1/Irf7/Ifih1/Polr3f/Polr3c/Tlr3/Traf3ip1/Cactin/Tlr4/Ddx58/Dhx9/Ptpn11/Ticam1/Nlrc3	20
regulation of extent of cell growth%GObp%GO:0061387	GO:0061387	regulation of extent of cell growth	38/3008	127/17344	0.000328635	0.00552652	0.0043623	Wnt3/Cdh4/Sema4f/Eif2b2/Eif4g2/Atp5g1/D130043K22Rik/Srf/Trpv2/Sema6a/Ntn1/Wnt5a/Twf2/Tnfrsf12a/Slit1/Aatk/Nrp1/Myo5b/Sema4c/Sema6d/Sema3c/Sema3a/Draxin/Ulk1/Limk1/Slit2/Mgll/Dbn1/Sema3f/Fstl4/Spg20/Shtn1/Trim46/Map1b/Cxcl12/Sema3e/Bmpr2/Rgma	38
ureteric bud development%GObp%GO:0001657	GO:0001657	ureteric bud development	30/3008	93/17344	0.000331003	0.00555044	0.00438118	Cd44/Ctnnb1/Gata3/Rarb/Lhx1/Hnf1b/Gli3/Smad5/Vcan/Myc/Smad2/Fgf8/Gdf11/Smad7/Kif26b/Bmp2/Ret/Fgfr2/Slit2/Bmper/Dchs1/Cited2/Hey1/Npnt/Greb1l/Foxc2/Fat4/Six1/Robo2/Grem1	30
regulation of cytokine secretion%GObp%GO:0050707	GO:0050707	regulation of cytokine secretion	58/3008	217/17344	0.000334209	0.00558823	0.00441101	Lgals9/Il17ra/Irf3/Hdac9/Ccn4/Tek/Hyal2/Slamf1/Gata3/Cd34/Sptbn1/Alox8/Trim27/Wnt5a/Angpt1/Cd200/Ifnar1/Cidea/Anxa1/Il33/Frmd8/Rabgef1/Hspd1/Htr2b/Ncl/Ifih1/Fermt1/Postn/Cd2/Cptp/Glmn/P2rx7/Il4ra/Gas6/Cx3cl1/Panx1/Apoa1/Crlf2/Casp4/Ssc5d/Cd276/Ppp1r11/Ubr5/Socs1/Tlr4/Nlrc4/Ptger4/Ddx58/Dhx9/F2r/Nlrp10/Mmp12/Serpinb1b/Cd14/Ezr/Mapk14/Syt11/Nlrp12	58
regulation of striated muscle tissue development%GObp%GO:0016202	GO:0016202	regulation of striated muscle tissue development	49/3008	176/17344	0.000340518	0.00567756	0.00448152	Tbx2/Hdac9/Ccn4/Mef2c/Gata6/Usp19/Ctnnb1/Tgfbr1/Rbfox1/Tbx1/Mrtfb/Pten/Jph2/Rps6kb1/Ddx5/Kat2a/Sav1/Edn1/Ripk1/Zfpm2/Nr3c1/Megf10/Dkk1/Fgf8/Rgs2/Bmp2/Shox2/Lef1/Trp73/Tgfbr3/Vgll4/Fgfr2/Slc25a4/Tbx20/Pin1/Tgfbr2/Ephb1/Ctdp1/Gpc1/Kcnk2/Rgs4/Cited2/Adrb2/Six1/Mapk14/Arrb2/Akap6/Cyp26b1/Grem1	49
regulation of endocytic recycling%GObp%GO:2001135	GO:2001135	regulation of endocytic recycling	7/3008	10/17344	0.000344542	0.00568741	0.0044893	Ehd1/Ndrg4/Eipr1/Inpp5f/Actn2/Bves/Ehd2	7
body morphogenesis%GObp%GO:0010171	GO:0010171	body morphogenesis	21/3008	57/17344	0.000344785	0.00568741	0.0044893	Wnt3/Col1a1/Tbx1/Crebbp/Dkk1/Crispld1/Lef1/Ski/Pdgfra/Cdk2ap1/Mmp2/Crispld2/Stra6/Csrnp1/Specc1l/Tiparp/Tgfb2/Zfp281/Ptpn11/Msx1/Flvcr1	21
blood vessel remodeling%GObp%GO:0001974	GO:0001974	blood vessel remodeling	17/3008	42/17344	0.000345954	0.00568741	0.0044893	Axl/Bax/Mef2c/Tbx1/Rspo3/Mdm2/Epas1/Fgf8/Itga4/Jag1/Sema3c/Tgfbr3/Angpt2/Lif/Tgfb2/Foxc2/Bmpr2	17
negative regulation of alpha-beta T cell activation%GObp%GO:0046636	GO:0046636	negative regulation of alpha-beta T cell activation	17/3008	42/17344	0.000345954	0.00568741	0.0044893	Loxl3/Lgals9/Tbx21/Cd44/Vsir/Gli3/Runx1/Twsg1/Anxa1/Smad7/Zbtb7b/Il4ra/Cbfb/Cd300a/Socs1/Rc3h1/Btla	17
negative regulation of blood vessel diameter%GObp%GO:0097756	GO:0097756	negative regulation of blood vessel diameter	17/3008	42/17344	0.000345954	0.00568741	0.0044893	Cav1/Cacna1g/Edn1/Ednrb/Grk2/Htr2b/Smtnl1/Mkks/Ednra/Ptgs2/Manf/Mgll/Htr2a/Acta2/Adora1/Ptgs1/Wdr35	17
positive regulation of transcription initiation from RNA polymerase II promoter%GObp%GO:0060261	GO:0060261	positive regulation of transcription initiation from RNA polymerase II promoter	13/3008	28/17344	0.000348518	0.00571355	0.00450993	Psmc3/Ercc1/Srf/Ikzf1/Hnf1b/Psmc5/Sub1/Myc/Xpa/Psmc2/Psmc4/Trp53/Gtf2f2	13
regulation of osteoblast differentiation%GObp%GO:0045667	GO:0045667	regulation of osteoblast differentiation	42/3008	145/17344	0.000355903	0.00581837	0.00459267	Ccn4/Mef2c/Ctnnb1/Id3/Ddx5/Smoc1/Gli3/Msx2/Smad5/Noct/Twsg1/Fbn2/Esrra/Fam20c/Ucma/Ddr2/Tnn/Jag1/Rassf2/Bmp2/Ccn1/Ski/Nfatc1/Cebpa/Zhx3/Cd276/Hand2/Runx2/Ptger4/Hey1/Dlk1/Npnt/Id1/Riox1/Bmpr1b/Cthrc1/Tmem119/Sox11/Bmpr2/Cebpd/Ifi204/Grem1	42
positive regulation of smooth muscle cell proliferation%GObp%GO:0048661	GO:0048661	positive regulation of smooth muscle cell proliferation	33/3008	106/17344	0.000357908	0.00583489	0.00460571	Gnai3/Akr1b3/Akt1/Ccn4/Egfr/Mdm2/Rps6kb1/Itgb3/Edn1/Myc/Adamts1/Hbegf/Gnaq/Grk2/Stat1/Mfn2/Ereg/Fgfr2/Hpgd/Mmp2/Cx3cl1/Cdh13/Pdgfd/Tgfbr2/Ptgs2/Myd88/Egr1/Thbs1/P2ry6/Htr1b/Prkca/Jun/Map3k5	33
regulation of smooth muscle cell proliferation%GObp%GO:0048660	GO:0048660	regulation of smooth muscle cell proliferation	46/3008	163/17344	0.000366579	0.00594562	0.00469311	Gnai3/Akr1b3/Akt1/Ccn4/Mef2c/Ctnnb1/Cav1/Pten/Egfr/Mdm2/Igfbp3/Rps6kb1/Itgb3/Edn1/Myc/Adamts1/Hbegf/Gnaq/Grk2/Sf1/Stat1/Rgs5/Mfn2/Ereg/Tacr1/Fgfr2/Hpgd/Mmp2/Cx3cl1/Cdh13/Pdgfd/Tgfbr2/Ptgs2/Myd88/Ndrg4/Egr1/Thbs1/Pik3r1/P2ry6/Htr1b/Prkca/Jun/Prkg1/Pde1a/Trp53/Map3k5	46
determination of heart left/right asymmetry%GObp%GO:0061371	GO:0061371	determination of heart left/right asymmetry	24/3008	69/17344	0.000367051	0.00594562	0.00469311	Tbx2/Tbx21/Smo/Folr1/Mef2c/Tbx1/Srf/Kif3a/Tbx3/Wnt5a/Fgf8/Sox17/Cfc1/Eng/Ccdc39/Tmed2/Tbx20/Tgfbr2/Hand2/Cited2/Ccdc40/Kdm2a/T/Zic3	24
digestive tract development%GObp%GO:0048565	GO:0048565	digestive tract development	36/3008	119/17344	0.000368752	0.00594562	0.00469311	Tbx2/Smo/Hoxd13/Kit/Gata6/Ctnnb1/Rarb/Sfrp5/Egfr/Hnf1b/Sav1/Gli3/Wnt5a/Ednrb/Six2/Pkdcc/Smad2/Sox17/Col3a1/Cfc1/Mixl1/Ccdc39/Shox2/Trp73/Pdgfra/Cdx2/Fgfr2/Stra6/Dchs1/Foxf2/Ccdc40/Dact1/Fat4/Chd8/Sox11/Zic3	36
regulation of organ growth%GObp%GO:0046620	GO:0046620	regulation of organ growth	36/3008	119/17344	0.000368752	0.00594562	0.00469311	Tbx2/Akt1/Smo/Ccn4/Mef2c/Gata6/Tgfbr1/Ankrd26/Pten/Stk4/Sav1/Edn1/Ripk1/Lats2/Zfpm2/Nr3c1/Fgf8/Rgs2/Serp1/Trp73/Tgfbr3/Vgll4/Fgfr2/Slc25a4/Tbx20/Pin1/Tgfbr2/Ctdp1/Kcnk2/Rgs4/Cited2/Myh6/Foxc2/Mapk14/Akap6/Flvcr1	36
positive regulation of catabolic process%GObp%GO:0009896	GO:0009896	positive regulation of catabolic process	103/3008	434/17344	0.00037718	0.00606484	0.00478722	Gnai3/Akt1/Supt5/Bax/Sgta/Snf8/Cav1/Mettl16/Git1/Pten/Endog/Pip4k2b/Dcn/Vsir/Tbk1/Apc2/Mdm2/Btg2/Igfbp3/Rnf185/Trib2/Rnf144a/Gga3/Hsp90aa1/Hecw1/Gpld1/Agtpbp1/Nkd2/Lpcat1/Plk2/Wnt5a/Mettl3/Mtdh/Myc/Wac/Il33/Csnk1d/Rnf41/Pip4k2c/Tnrc6c/Smad7/Sox17/Gpsm1/Ptpn1/Fbxw7/Trp53inp1/Pum1/Mfn2/P2rx7/Ulk1/Atg7/Vgll4/Det1/Rnf40/Bag3/Wwp2/Apoa1/Gclc/Abhd5/Snx33/Nsf/Tiparp/Htr2a/Trim13/Prickle1/Tmtc3/Trim67/La…	103
negative regulation of hemopoiesis%GObp%GO:1903707	GO:1903707	negative regulation of hemopoiesis	45/3008	159/17344	0.000393989	0.00631781	0.0049869	Loxl3/Tbx21/Cd44/Ctr9/Ctnnb1/Gata2/Hmgb3/Nfkbia/Gli3/Myc/Runx1/Anxa1/Tjp2/Ldb1/Smad7/Cdc73/Mixl1/Fbn1/Zc3h8/Zbtb7b/Fbxw7/Cib1/Il4ra/Cbfb/Foxj1/Nme1/Inpp4b/Socs1/Hoxa9/Hoxa7/Prdm16/Lrrc17/Rc3h1/Pik3r1/Leo1/Cdkn2a/Rbm15/Tob2/Zfpm1/Il17d/Zfp608/Ptk2b/H4c9/Mafb/Prmt1	45
negative regulation of cell motility%GObp%GO:2000146	GO:2000146	negative regulation of cell motility	73/3008	289/17344	0.000400925	0.00637086	0.00502877	Akt1/Dusp3/Coro1c/Mef2c/Bcr/Hyal2/Pten/Srf/Gata3/Wnt11/Stard13/Sulf1/Crk/Hnf4a/Dcn/Nav3/Igfbp3/Patz1/Slc9a3r1/Cygb/Cd200/Cyp1b1/Dpysl3/Fas/Il33/Arhgdia/Abhd6/Rabgef1/Rnf41/Col3a1/Tmeff2/Tnn/Eng/Sema6d/Jag1/Adam15/Trp53inp1/Podn/Sema3a/Tgfbr3/Srgap3/Stk26/Angpt2/Slit2/Cx3cl1/Pik3r2/Robo4/Pin1/Tpm1/Phldb2/Arid2/Cd300a/Tbxa2r/Apex1/Ndrg4/Rap2b/Ccn3/Serpine1/Hoxa7/Dusp10/Cited2/Ptger4/Thbs1/Mmrn2/Ado…	73
epiboly involved in wound healing%GObp%GO:0090505	GO:0090505	epiboly involved in wound healing	12/3008	25/17344	0.000401639	0.00637086	0.00502877	Cd44/Msx2/Ajuba/Hbegf/Tmeff2/Col5a1/Ccn1/Wnt7a/Mrtfa/Mmp12/Arhgap24/Arhgap35	12
muscle cell proliferation%GObp%GO:0033002	GO:0033002	muscle cell proliferation	12/3008	25/17344	0.000401639	0.00637086	0.00502877	Ctnnb1/Rxra/Prkar1a/Naa35/Megf10/Tgfbr3/Ednra/Arid2/Ccn3/Tgfb2/Dipk2a/Foxc2	12
wound healing, spreading of cells%GObp%GO:0044319	GO:0044319	wound healing, spreading of cells	12/3008	25/17344	0.000401639	0.00637086	0.00502877	Cd44/Msx2/Ajuba/Hbegf/Tmeff2/Col5a1/Ccn1/Wnt7a/Mrtfa/Mmp12/Arhgap24/Arhgap35	12
mesonephric epithelium development%GObp%GO:0072163	GO:0072163	mesonephric epithelium development	30/3008	94/17344	0.000406592	0.00641475	0.00506342	Cd44/Ctnnb1/Gata3/Rarb/Lhx1/Hnf1b/Gli3/Smad5/Vcan/Myc/Smad2/Fgf8/Gdf11/Smad7/Kif26b/Bmp2/Ret/Fgfr2/Slit2/Bmper/Dchs1/Cited2/Hey1/Npnt/Greb1l/Foxc2/Fat4/Six1/Robo2/Grem1	30
mesonephric tubule development%GObp%GO:0072164	GO:0072164	mesonephric tubule development	30/3008	94/17344	0.000406592	0.00641475	0.00506342	Cd44/Ctnnb1/Gata3/Rarb/Lhx1/Hnf1b/Gli3/Smad5/Vcan/Myc/Smad2/Fgf8/Gdf11/Smad7/Kif26b/Bmp2/Ret/Fgfr2/Slit2/Bmper/Dchs1/Cited2/Hey1/Npnt/Greb1l/Foxc2/Fat4/Six1/Robo2/Grem1	30
regulation of DNA-binding transcription factor activity%GObp%GO:0051090	GO:0051090	regulation of DNA-binding transcription factor activity	96/3008	401/17344	0.000428203	0.00672639	0.0053094	Trim25/Itgb2/Akt1/Smo/Crhr2/Crtc1/Phb2/Kit/Ctnnb1/Cav1/Id3/Pten/Chp1/Glis2/Srf/Cd40/Hnf4a/Sfrp5/Rwdd1/Prmt2/Adcy1/Trib2/Psma6/Nfkbia/Sav1/Prkch/Traf3/Trim27/Edn1/Ripk1/Msx2/Wnt5a/Tnfsf11/Hr/Mtdh/Fzd6/Adcy8/Crebbp/Cd200/Sik1/Cyp1b1/Camk2a/Fosl1/Rnf41/Slco3a1/Smad7/Cops5/Il18rap/Ddr2/Crtc2/Tgfbr3/Cib1/Gas6/Tlr3/Cx3cl1/Wwp2/Myd88/Foxj1/Neurod1/Cactin/Trim13/Ror1/Foxa1/Foxa2/Hand2/Tfdp1/Tlr4/Dap/Nlrc…	96
positive regulation of BMP signaling pathway%GObp%GO:0030513	GO:0030513	positive regulation of BMP signaling pathway	16/3008	39/17344	0.000428637	0.00672639	0.0053094	Gata6/Sulf1/Vsir/Ube2o/Msx2/Twsg1/Smad2/Eng/Ccn1/Tgfbr3/Pelo/Zfp423/Msx1/Kdr/Sox11/Bmpr2	16
actin filament organization%GObp%GO:0007015	GO:0007015	actin filament organization	61/3008	233/17344	0.000432008	0.00676121	0.00533689	Aif1l/Crhr2/Coro1c/Wdr1/Arpc5/Srf/Pls3/Rac3/Myo19/Rflnb/Trim27/Nedd9/Lcp1/Myh9/Msrb2/Twf2/Dpysl3/Baiap2/Avil/Myo5b/Vil1/Tnnt2/Arpc5l/Gsn/Tpm3/Rhof/Fscn1/Zyx/Add2/Myo7a/Arhgap6/Myom2/Bcar1/Tmod2/Cgnl1/Tpm1/Casp4/Myo5a/Pof1b/Dbn1/Myom3/Rflna/Mical2/Hip1/Shtn1/Fhdc1/Rhoj/Samd14/Arf1/Pls1/Fam171a1/Ezr/Nebl/Rhob/Rnd1/Magel2/Tpm3-rs7/Ptk2b/Fat1/Rhog/Arpc4	61
regulation of peptidyl-tyrosine phosphorylation%GObp%GO:0050730	GO:0050730	regulation of peptidyl-tyrosine phosphorylation	68/3008	266/17344	0.000435502	0.00679777	0.00536575	Cav2/Itgb2/Ptpn6/Il11/Cd44/Kit/Cav1/Hyal2/Sh3bp5l/Tsg101/Lrrk1/Cd40/Hnf4a/Kitl/Egfr/Prmt2/Itgb3/Nedd9/Sh3bp5/Angpt1/Ifnar1/Hbegf/Spink1/Gfra1/Fgf8/Chmp6/Nrp1/Pdcl3/Fgf7/Ehd4/Ptpn1/Zgpat/Fbxw7/Hdac1/Hgf/Errfi1/Pdgfra/Ereg/Hsph1/Iqgap1/Gas6/Arl2bp/Pdgfd/Traf3ip1/Lif/Cd300a/Htr2a/Rap2b/Zfyve28/Socs1/Tlr4/Ptger4/Inpp5f/Isl1/Adora1/Ptpn11/Prkce/Cd24a/Igf2/Ntf3/Prkca/Ghr/Ptk2b/Trp53/Arrb2/Tex101/Ptprz1…	68
negative regulation of chemotaxis%GObp%GO:0050922	GO:0050922	negative regulation of chemotaxis	20/3008	54/17344	0.000436962	0.00680246	0.00536945	Wnt3/Sema4f/Dusp3/Sema6a/Wnt5a/St6gal1/Slit1/Nrp1/Sema4c/Sema6d/Sema3c/Sema3a/Angpt2/Slit2/Sema3f/Ccn3/Thbs1/Robo2/Sema3e/Grem1	20
negative regulation of mRNA processing%GObp%GO:0050686	GO:0050686	negative regulation of mRNA processing	14/3008	32/17344	0.000444008	0.00687568	0.00542724	Supt5/Hnrnpa2b1/Ctr9/Ptbp1/Srsf6/C1qbp/Hnrnpk/Dyrk1a/Pcbp4/Srsf10/U2af2/Rnf40/Rbmxl1/Npm1	14
regulation of axon extension involved in axon guidance%GObp%GO:0048841	GO:0048841	regulation of axon extension involved in axon guidance	14/3008	32/17344	0.000444008	0.00687568	0.00542724	Wnt3/Sema4f/Sema6a/Wnt5a/Slit1/Nrp1/Sema4c/Sema6d/Sema3c/Sema3a/Sema3f/Cxcl12/Sema3e/Bmpr2	14
negative regulation of chondrocyte differentiation%GObp%GO:0032331	GO:0032331	negative regulation of chondrocyte differentiation	11/3008	22/17344	0.000450863	0.00696345	0.00549653	Rarg/Ccn4/Ctnnb1/Tgfbr1/Rarb/Efemp1/Rflnb/Adamts7/Rflna/Adamts12/Grem1	11
negative regulation of leukocyte differentiation%GObp%GO:1902106	GO:1902106	negative regulation of leukocyte differentiation	32/3008	103/17344	0.000454298	0.00696759	0.00549979	Loxl3/Tbx21/Cd44/Ctnnb1/Gata2/Hmgb3/Gli3/Myc/Runx1/Anxa1/Tjp2/Smad7/Fbn1/Zc3h8/Zbtb7b/Fbxw7/Il4ra/Cbfb/Foxj1/Nme1/Inpp4b/Socs1/Hoxa7/Prdm16/Lrrc17/Rc3h1/Pik3r1/Cdkn2a/Tob2/Zfpm1/Zfp608/Mafb	32
angiogenesis involved in wound healing%GObp%GO:0060055	GO:0060055	angiogenesis involved in wound healing	8/3008	13/17344	0.00045538	0.00696759	0.00549979	Gata2/Stard13/Cx3cl1/Pik3cb/Ndnf/Prcp/Kdr/Gpx1	8
protein localization to nucleus%GObp%GO:0034504	GO:0034504	protein localization to nucleus	47/3008	169/17344	0.000456655	0.00696759	0.00549979	Kpnb1/Col1a1/Akt1/Smo/Nup214/Ipo4/Cse1l/Phb2/Hspa8/E2f3/Ctdnep1/Mdm2/Ddx5/Nup85/Nfkbia/Nol8/Kpna3/Pinx1/Six2/Grk2/Tor1aip1/Tor1b/Nup35/Plrg1/Xpa/Fam53b/Heatr3/Arl2bp/Nup93/Ipo13/Fam53c/Pygo1/Prickle1/Topors/Rpf2/Hnrnpu/Ints13/Wrap53/Pik3r1/Msx1/Mmp12/Six1/Irs1/Gckr/Trp53/Rrs1/Ipo7	47
regulation of cardiac muscle tissue growth%GObp%GO:0055021	GO:0055021	regulation of cardiac muscle tissue growth	26/3008	78/17344	0.000456767	0.00696759	0.00549979	Tbx2/Ccn4/Mef2c/Gata6/Tgfbr1/Pten/Sav1/Edn1/Ripk1/Zfpm2/Nr3c1/Rgs2/Trp73/Tgfbr3/Vgll4/Fgfr2/Slc25a4/Tbx20/Pin1/Tgfbr2/Ctdp1/Kcnk2/Rgs4/Cited2/Mapk14/Akap6	26
histone modification%GObp%GO:0016570	GO:0016570	histone modification	79/3008	319/17344	0.000457066	0.00696759	0.00549979	Scml2/Brpf1/Pwp1/Baz1b/Ppp5c/Hdac9/Ctr9/Naa60/Eya4/Eya2/Kansl1/Pcgf2/Tada2a/Usp15/Yeats4/Prmt2/Wdr82/Jade2/Kat2a/Hr/Eny2/Crebbp/Prmt5/Epc1/Wac/Cxxc1/Naa40/Sirt7/Ldb1/Cbx8/Usp16/Ppm1f/Ing5/Cdc73/Tada1/Smyd2/Bmi1/Actl6a/Crtc2/Lef1/Mier1/Hdac1/Sfpq/Meaf6/Dr1/Kdm2b/Smarcad1/Eed/Rnf40/Pcgf3/Usp36/Tet3/Kdm1b/Bend3/Taf5l/Phb/Bcor/Kdm5b/Prdm14/Leo1/Usp22/Zmpste24/Epop/Riox1/Fbl/Msl3l2/Prmt6/Dtx3l/Haspin/…	79
positive regulation of smooth muscle cell migration%GObp%GO:0014911	GO:0014911	positive regulation of smooth muscle cell migration	22/3008	62/17344	0.000463151	0.00699946	0.00552495	Smo/Ccn4/Crk/Mdm2/Rps6kb1/Itgb3/Plau/Myc/Has2/Adamts1/Cyp1b1/Sema6d/Postn/F3/Iqgap1/Pdgfd/Myo5a/Egr1/Lpar1/Ptger4/P2ry6/Tmsb4x	22
regulation of cardiocyte differentiation%GObp%GO:1905207	GO:1905207	regulation of cardiocyte differentiation	22/3008	62/17344	0.000463151	0.00699946	0.00552495	Ccn4/Mef2c/Gata6/Egfr/Kat2a/Edn1/Nr3c1/Dkk1/Sox17/Rgs2/Eng/Bmp2/Sema3c/Slc25a4/Pin1/Ctdp1/Prickle1/Rgs4/Tgfb2/Arrb2/Akap6/Grem1	22
ribonucleoprotein complex localization%GObp%GO:0071166	GO:0071166	ribonucleoprotein complex localization	22/3008	62/17344	0.000463151	0.00699946	0.00552495	Mcm3ap/Nup214/Hnrnpa2b1/Prpf31/Nxf1/Ddx19a/Nup85/Eny2/Polr2d/Thoc1/Thoc3/Nmd3/Ncbp1/Nol6/Nup93/Nxf3/Npm1/Abce1/Rrs1/Srsf3/Rbm15b/Eif5a	22
negative regulation of ERK1 and ERK2 cascade%GObp%GO:0070373	GO:0070373	negative regulation of ERK1 and ERK2 cascade	25/3008	74/17344	0.000463927	0.00699946	0.00552495	Dusp3/Cav1/Ankrd26/Pten/Cnksr3/Sema6a/Timp3/Slc9a3r1/Spry2/Eif3a/Rps6ka6/Ptpn1/Errfi1/Chrna9/Dusp4/Pin1/Lif/Wnk2/Phb/Tlr4/Dusp10/Dusp26/Rapgef1/Ezr/Nlrp12	25
embryonic heart tube morphogenesis%GObp%GO:0003143	GO:0003143	embryonic heart tube morphogenesis	24/3008	70/17344	0.000467828	0.00704021	0.00555712	Tbx2/Tbx21/Smo/Folr1/Mef2c/Tbx1/Srf/Kif3a/Tbx3/Wnt5a/Fgf8/Sox17/Cfc1/Eng/Ccdc39/Tmed2/Tead2/Tbx20/Tgfbr2/Hand2/Cited2/Ccdc40/Kdm2a/Zic3	24
platelet formation%GObp%GO:0030220	GO:0030220	platelet formation	10/3008	19/17344	0.000486982	0.00730972	0.00576985	Ptpn6/Wdr1/Mef2c/Srf/Myh9/Vps33a/Cib1/Ptpn11/Zfpm1/Mfap2	10
mesenchymal cell proliferation%GObp%GO:0010463	GO:0010463	mesenchymal cell proliferation	9/3008	16/17344	0.000495382	0.00739796	0.0058395	Ctnnb1/Six2/Fgf7/Bmp2/Fgfr2/Dchs1/Hand2/Fat4/Msx1	9
regulation of ribosome biogenesis%GObp%GO:0090069	GO:0090069	regulation of ribosome biogenesis	9/3008	16/17344	0.000495382	0.00739796	0.0058395	Bud23/Pten/Sirt7/Wdr75/Ncl/Usp36/Wdr43/Utp15/Heatr1	9
renal tubule development%GObp%GO:0061326	GO:0061326	renal tubule development	29/3008	91/17344	0.000517463	0.00770284	0.00608015	Irx2/Aqp1/Cd44/Mef2c/Ctnnb1/Gata3/Lhx1/Lgr5/Hnf1b/Ttc8/Gli3/Myc/Fgf8/Tfap2b/Stat1/Kif26b/Jag1/Bmp2/Col4a1/Irx3/Dchs1/Cited2/Hey1/Npnt/Greb1l/Fat4/Six1/Irx1/Grem1	29
regulation of apoptotic signaling pathway%GObp%GO:2001233	GO:2001233	regulation of apoptotic signaling pathway	98/3008	413/17344	0.000519023	0.00770284	0.00608015	Gnai3/Ngfr/Ddx3x/Mapk7/Akt1/Bax/Cd44/Ctnnb1/Tgfbr1/Cav1/Bcl2l1/Hyal2/Eya4/Pten/Pea15a/Slc25a5/Eya2/Stk4/Pmp22/Pcgf2/Aatf/Timp3/Mdm2/Rps6kb1/Nle1/Slc9a3r1/Ripk1/Hnrnpk/Ppif/Myc/Col2a1/Rrn3/Tnfrsf12a/Fas/Syvn1/Asah2/Bad/Agap2/Nrp1/Bok/Ing5/Bmi1/Nr4a2/Gsn/Creb3l1/Pdia3/Ptpn1/Fbxw7/Trp53inp1/Dnaja1/Caap1/Hdac1/Sfpq/Hgf/Trp73/Erp29/Hsph1/Ret/Ltbr/Pdcd5/Ddias/Cx3cl1/Ppp2r1b/Hyou1/Gclc/Ctsh/Dapk2/Ptgs2/…	98
regulation of muscle tissue development%GObp%GO:1901861	GO:1901861	regulation of muscle tissue development	49/3008	179/17344	0.000519735	0.00770284	0.00608015	Tbx2/Hdac9/Ccn4/Mef2c/Gata6/Usp19/Ctnnb1/Tgfbr1/Rbfox1/Tbx1/Mrtfb/Pten/Jph2/Rps6kb1/Ddx5/Kat2a/Sav1/Edn1/Ripk1/Zfpm2/Nr3c1/Megf10/Dkk1/Fgf8/Rgs2/Bmp2/Shox2/Lef1/Trp73/Tgfbr3/Vgll4/Fgfr2/Slc25a4/Tbx20/Pin1/Tgfbr2/Ephb1/Ctdp1/Gpc1/Kcnk2/Rgs4/Cited2/Adrb2/Six1/Mapk14/Arrb2/Akap6/Cyp26b1/Grem1	49
autonomic nervous system development%GObp%GO:0048483	GO:0048483	autonomic nervous system development	18/3008	47/17344	0.00052212	0.00771139	0.0060869	Ctnnb1/Fzd3/Tbx1/Gata3/Kif26a/Ednrb/Nrp1/Tfap2b/Nrp2/Sema3a/Ret/Gbx2/Sema3f/Hand2/Ntf3/Six1/Sox11/Sox4	18
neuron migration%GObp%GO:0001764	GO:0001764	neuron migration	41/3008	143/17344	0.00052294	0.00771139	0.0060869	Pcnt/Axl/Bax/Mef2c/D130043K22Rik/Ctnnb1/Fzd3/Mrtfb/Gata2/Srf/Gata3/Crk/Lhx1/Sema6a/Ntn1/Hsp90aa1/Elp3/Mark2/Nrp1/Nrp2/Tnn/Nr4a2/Lhx6/Pax6/Sema3a/Acap3/Chl1/Gas6/Tbx20/Robo3/Ndn/Adgrl3/Pex2/Mrtfa/Trim46/Mdga1/Tubb2b/Cxcr4/Ndnf/Prkg1/Cxcl12	41
endothelium development%GObp%GO:0003158	GO:0003158	endothelium development	28/3008	87/17344	0.000536759	0.00789534	0.0062321	Ccm2/Col18a1/Ctnnb1/Notch4/Stard13/Tjp2/Fasn/Sox17/Eng/Mfsd2a/Wnt7a/Tjp1/Robo4/Myd88/Arhgef26/Ppp1r16b/Rapgef1/Hey1/Id1/Cxcr4/Foxc2/Ezr/Rap1b/Rhob/Kdr/Gpx1/Bmpr2/Tmem100	28
hair cycle process%GObp%GO:0022405	GO:0022405	hair cycle process	32/3008	104/17344	0.000548679	0.00803042	0.00633873	Ngfr/Lhx2/Nom1/Akt1/Smo/Ctnnb1/Fzd3/Egfr/Lgr5/Sav1/Msx2/Nsun2/Fzd6/Runx1/Dkk1/Ldb1/Fgf7/Hdac1/Lrig1/Fgfr2/Ptgs2/Myo5a/Foxq1/Tgfb2/Mreg/Inhba/Snai1/Zmpste24/Eda/Tnfrsf19/Sox21/Foxe1	32
molting cycle process%GObp%GO:0022404	GO:0022404	molting cycle process	32/3008	104/17344	0.000548679	0.00803042	0.00633873	Ngfr/Lhx2/Nom1/Akt1/Smo/Ctnnb1/Fzd3/Egfr/Lgr5/Sav1/Msx2/Nsun2/Fzd6/Runx1/Dkk1/Ldb1/Fgf7/Hdac1/Lrig1/Fgfr2/Ptgs2/Myo5a/Foxq1/Tgfb2/Mreg/Inhba/Snai1/Zmpste24/Eda/Tnfrsf19/Sox21/Foxe1	32
activation of GTPase activity%GObp%GO:0090630	GO:0090630	activation of GTPase activity	27/3008	83/17344	0.000554454	0.00809476	0.00638951	Coro1c/Epha2/Bcr/Crk/Apc2/Eif5/Nedd9/Wnt5a/Tiam2/Tbc1d5/Tbc1d9/Mtss2/Foxj1/Rundc1/Tbc1d2b/Sgsm2/Tbc1d25/Tbc1d13/Tbc1d2/Rapgef1/Tbc1d16/Tax1bp3/Rcc2/Ntf3/Arhgap24/Ptk2b/Rhog	27
transforming growth factor beta receptor signaling pathway%GObp%GO:0007179	GO:0007179	transforming growth factor beta receptor signaling pathway	26/3008	79/17344	0.000569999	0.00830105	0.00655235	Tgfbr1/Zmiz1/Usp15/Smad5/Twsg1/Smad2/Smad7/Col3a1/Eng/Bmp2/Tgfbr3/Col1a2/Zyx/Tgfb1i1/Hpgd/Tgfbr2/Tgfb2/Cited2/Dusp15/Wfikkn2/Eid2/Bmpr1b/Jun/Trp53/Arrb2/Hipk2	26
regulation of cell size%GObp%GO:0008361	GO:0008361	regulation of cell size	56/3008	212/17344	0.000573508	0.00833149	0.00657637	Wnt3/Cdh4/Sema4f/Akt1/Aqp1/Eif2b2/Eif4g2/Atp5g1/D130043K22Rik/Cdk4/Akt1s1/Pten/Srf/Trpv2/Sema6a/Slc9a3r1/Ntn1/Hsp90aa1/Edn1/Wnt5a/Twf2/Tnfrsf12a/Slc12a2/Slit1/Aatk/Rptor/Nrp1/Myo5b/Sema4c/Sema6d/Sema3c/Sema3a/Draxin/Trp73/P2rx7/Ulk1/Limk1/Ret/Slit2/Mgll/Dbn1/Sema3f/Fstl4/Spg20/Slc12a9/Sct/Shtn1/Trim46/Map1b/Npm1/Cxcl12/Sema3e/Ano6/Bmpr2/Rgma/Prr16	56
hair follicle development%GObp%GO:0001942	GO:0001942	hair follicle development	31/3008	100/17344	0.000576769	0.00835817	0.00659743	Ngfr/Lhx2/Nom1/Akt1/Smo/Ctnnb1/Fzd3/Egfr/Lgr5/Sav1/Msx2/Nsun2/Fzd6/Runx1/Dkk1/Ldb1/Fgf7/Hdac1/Fgfr2/Ptgs2/Myo5a/Foxq1/Tgfb2/Mreg/Inhba/Snai1/Zmpste24/Eda/Tnfrsf19/Sox21/Foxe1	31
regulation of embryonic development%GObp%GO:0045995	GO:0045995	regulation of embryonic development	37/3008	126/17344	0.000582302	0.00841756	0.00664431	Tbx2/Mapk7/Ctnnb1/Fzd3/Gata2/Gata3/Utp25/Sulf1/Hnf4a/Stk4/Lhx1/Sfrp5/Wnt5a/Osr2/Noct/Gcm1/Cdx1/Dkk1/Rps6ka6/Sox17/Col5a2/Trip12/Col5a1/Hspa5/Lfng/Rbm19/Cdx2/Apoa1/Phldb2/Traf3ip1/Foxa2/Grhl3/Amot/Snai1/Phldb1/Fzd2/Six1	37
hair cycle%GObp%GO:0042633	GO:0042633	hair cycle	34/3008	113/17344	0.000589751	0.00848345	0.00669632	Ngfr/Lhx2/Nom1/Akt1/Smo/Ctnnb1/Fzd3/Egfr/Lgr5/Sav1/Msx2/Nsun2/Fzd6/Runx1/Dkk1/Ldb1/Fgf7/Ptch2/Hdac1/Lrig1/Fgfr2/Ptgs2/Myo5a/Foxq1/Tgfb2/Mreg/Inhba/Snai1/Zmpste24/Krt14/Eda/Tnfrsf19/Sox21/Foxe1	34
molting cycle%GObp%GO:0042303	GO:0042303	molting cycle	34/3008	113/17344	0.000589751	0.00848345	0.00669632	Ngfr/Lhx2/Nom1/Akt1/Smo/Ctnnb1/Fzd3/Egfr/Lgr5/Sav1/Msx2/Nsun2/Fzd6/Runx1/Dkk1/Ldb1/Fgf7/Ptch2/Hdac1/Lrig1/Fgfr2/Ptgs2/Myo5a/Foxq1/Tgfb2/Mreg/Inhba/Snai1/Zmpste24/Krt14/Eda/Tnfrsf19/Sox21/Foxe1	34
negative regulation of RNA catabolic process%GObp%GO:1902369	GO:1902369	negative regulation of RNA catabolic process	22/3008	63/17344	0.000596517	0.00853893	0.00674011	Ptbp1/Dazl/Igf2bp1/Nbas/Nrde2/Nsun2/Noct/Lrpprc/Angel2/Trdmt1/Rbm38/Fus/Syncrip/Myd88/Tent4a/Tent4b/Larp1/Hnrnpu/Dhx9/Thrap3/Dnd1/Hnrnpc	22
ovarian follicle development%GObp%GO:0001541	GO:0001541	ovarian follicle development	22/3008	63/17344	0.000596517	0.00853893	0.00674011	Bax/Eif2b2/Kit/Bcl2l1/Kitl/Hnrnpk/Angpt1/Grk2/Fgf7/Eif2b4/Ereg/Lfng/Gas2/Mmp2/Vgf/Adrm1/Inhba/Bmpr1b/Arrb2/Kdr/Zfx/Fancf	22
regulation of protein complex disassembly%GObp%GO:0043244	GO:0043244	regulation of protein complex disassembly	33/3008	109/17344	0.000624425	0.00891434	0.00703644	Wdr1/Taok1/Phf23/Map1s/Apc2/Nav3/Myh9/Scaf4/Twf2/Oga/Vil1/Gsn/Camsap1/Map1a/Add2/Cib1/Tpm1/Specc1l/Dysf/Jmjd4/Tbc1d25/Camsap2/Zmpste24/Bmerb1/Camsap3/Adrb2/Scaf8/Irgm1/Smcr8/Actn2/Map1b/Per2/Clec16a	33
cardiac epithelial to mesenchymal transition%GObp%GO:0060317	GO:0060317	cardiac epithelial to mesenchymal transition	12/3008	26/17344	0.000628819	0.00891434	0.00703644	Msx2/Has2/Fgf8/Eng/Bmp2/Adam15/Tgfbr3/Tgfb2/Hey1/Snai1/Msx1/Tmem100	12
epiboly%GObp%GO:0090504	GO:0090504	epiboly	12/3008	26/17344	0.000628819	0.00891434	0.00703644	Cd44/Msx2/Ajuba/Hbegf/Tmeff2/Col5a1/Ccn1/Wnt7a/Mrtfa/Mmp12/Arhgap24/Arhgap35	12
negative regulation of axon extension involved in axon guidance%GObp%GO:0048843	GO:0048843	negative regulation of axon extension involved in axon guidance	12/3008	26/17344	0.000628819	0.00891434	0.00703644	Wnt3/Sema4f/Sema6a/Wnt5a/Slit1/Nrp1/Sema4c/Sema6d/Sema3c/Sema3a/Sema3f/Sema3e	12
cell-cell adhesion%GObp%GO:0098609	GO:0098609	cell-cell adhesion	90/3008	376/17344	0.000639424	0.00904284	0.00713787	Itgb2/Cdh4/Lgals9/Itgb7/Lamb1/Ptpn6/Cd44/Kit/Tek/Nectin4/Ctnnb1/Fgfrl1/Srf/Cd34/Vmp1/Perp/Egfr/Itgb3/Ntn1/Emb/Ajuba/Myh9/Alcam/Cd200/Cyp1b1/Cdh2/Dsc2/Lama3/Megf10/Cd6/Tjp2/Itga7/Cdh7/Pkp4/Itga4/Mmp24/Cd2/Lef1/Pear1/Ccn1/Svep1/Pdgfra/Add2/Chl1/Ret/Parva/Srpx2/Slit2/Cbln1/Cdh11/Cx3cl1/Cdh13/Tgfbr2/Pik3cb/Atp2c1/Amigo3/Prtg/Dchs1/Rap2b/Ccn3/Adgrl3/Pcdh18/Tgfb2/Cdh6/Sdk1/Rapgef1/Thbs1/Erf/Npnt/Sdk2/K…	90
eye morphogenesis%GObp%GO:0048592	GO:0048592	eye morphogenesis	48/3008	176/17344	0.000644235	0.00908898	0.00717429	Tbx2/Rarg/Bax/Aqp1/Epha2/Ctnnb1/Arid1a/Gnat2/Rarb/Ikzf1/Lhx1/Ttc8/Gli3/Agtpbp1/Hcn1/Atp8a2/Gdf11/Col5a2/Cnga3/Col5a1/Pax6/Jag1/Tbc1d20/Mfsd2a/Mfn2/Ski/Kdm2b/Flt1/Tspan12/Trpm1/Irx5/Stra6/Ephb1/Gnat1/Tdrd7/Foxf2/Sdk1/Cited2/Hmgn1/Sdk2/Aqp5/Hipk2/Kdr/Sox11/Col8a1/Fat1/Fjx1/Miat	48
inner ear development%GObp%GO:0048839	GO:0048839	inner ear development	56/3008	213/17344	0.000648985	0.00911269	0.007193	Ccm2/Jag2/Fzd3/Tbx1/Bcr/Oc90/Gata2/Gata3/Kif3a/Lgr5/Slc9a3r1/Ntn1/Tshr/Ttc8/Gli3/Atp8a2/Wnt5a/Spry2/Fzd6/Col2a1/Get1/Fgf8/Prrx1/Itga8/Frzb/Jag1/Bmp2/Col11a1/Chrna9/Lrig1/Myo7a/Fgfr2/Bmper/Rpgrip1l/Gbx2/Neurod1/Cebpa/Ror1/Igfbp7/Dchs1/Grhl3/Tgfb2/Prrx2/Atp8b1/Hey1/Ptpn11/Fat4/Tprn/Fzd2/Six1/Cthrc1/Maf/Cecr2/Cebpd/Ifi204/Mafb	56
cardiac atrium morphogenesis%GObp%GO:0003209	GO:0003209	cardiac atrium morphogenesis	14/3008	33/17344	0.000649021	0.00911269	0.007193	Smo/Wnt5a/Cfc1/Tnnt2/Eng/Shox2/Ccn1/Tbx20/Tgfb2/Myh6/Isl1/Zfpm1/Bmpr2/Sox4	14
camera-type eye morphogenesis%GObp%GO:0048593	GO:0048593	camera-type eye morphogenesis	40/3008	140/17344	0.000655332	0.00915749	0.00722836	Tbx2/Bax/Aqp1/Epha2/Ctnnb1/Arid1a/Gnat2/Ikzf1/Lhx1/Ttc8/Gli3/Hcn1/Atp8a2/Gdf11/Cnga3/Pax6/Jag1/Tbc1d20/Mfsd2a/Mfn2/Ski/Kdm2b/Flt1/Tspan12/Irx5/Stra6/Ephb1/Tdrd7/Foxf2/Sdk1/Cited2/Hmgn1/Sdk2/Aqp5/Hipk2/Kdr/Sox11/Col8a1/Fat1/Fjx1	40
tRNA metabolic process%GObp%GO:0006399	GO:0006399	tRNA metabolic process	40/3008	140/17344	0.000655332	0.00915749	0.00722836	Trmt1/Trmt10a/Mettl1/Thg1l/Trnt1/Exosc10/Qrsl1/Elac2/Mettl2/Tsen54/Dtd2/Nsun2/Mettl6/Dph3/Elp3/Pop1/Qtrt2/Yars2/Wdr4/Trdmt1/Clp1/Trmo/Pop7/Ears2/Thumpd1/Adat1/Trmt12/Ddx1/Polr2l/Ctu1/Exosc2/Tyw3/Pusl1/Tprkb/Cars2/Pop5/Trmt61a/Kti12/Lcmt2/Tarbp1	40
regulation of stress-activated protein kinase signaling cascade%GObp%GO:0070302	GO:0070302	regulation of stress-activated protein kinase signaling cascade	61/3008	237/17344	0.00069277	0.00965227	0.00761892	Akt1/Crhr2/Dusp3/Slamf1/Taok1/Traf4/Sfrp5/Egfr/Mink1/Traf3/Edn1/Ripk1/Gadd45g/Wnt5a/Tnfsf11/Gps2/Xdh/Fas/Dkk1/Hras/Cops5/Map4k4/Sema4c/Rassf2/Bmp2/Ptpn1/Mecom/Dnaja1/Hgf/Trp73/Tgfbr3/Hsph1/Wnt7a/Ltbr/Fgf15/Tlr3/Myd88/Ephb1/Map2k4/Map2k2/Hand2/Tlr4/Tgfb2/Dusp10/Rapgef1/Ankrd6/Mul1/Dusp15/Aida/Zmpste24/Dact1/Zfp622/Ezr/Dtnbp1/Ptk2b/Tnfrsf19/Hipk2/Sphk1/Map3k5/Grem1/Prmt1	61
positive regulation of neuron projection development%GObp%GO:0010976	GO:0010976	positive regulation of neuron projection development	89/3008	372/17344	0.00069403	0.00965227	0.00761892	Ngfr/Wnt3/Cdh4/Sez6/Crtc1/Ddx56/Eif2b2/Eif4g2/Atp5g1/Epor/Ptbp1/Srf/Trpv2/Scn1b/Llph/Ntn1/Hnrnpk/Atp8a2/Wnt5a/Nefl/Washc5/Rrn3/Adamts1/Twf2/Tiam2/Tnfrsf12a/Nr3c1/Dpysl3/Ehd1/Mark2/Baiap2/Avil/Nrp1/Myo5b/Serpine2/Rgs2/Plxna2/Hspa5/Caprin1/Itpka/Shox2/Serpini1/Plaa/Hgf/Cxcl5/Limk1/Plxna1/Ret/Iqgap1/Cx3cl1/Fez1/Lif/Dbn1/Grip1/Map2k2/Ror1/Plk5/Tbc1d24/Ndrg4/Trim67/Nme1/Cul7/Lpar1/Rapgef1/Pacsin1/Mul1…	89
negative regulation of transferase activity%GObp%GO:0051348	GO:0051348	negative regulation of transferase activity	65/3008	256/17344	0.000697617	0.00967923	0.0076402	Mapk7/Akt1/Dusp3/Ptpn6/Coro1c/Cav1/Hyal2/Akt1s1/Sh3bp5l/Pten/Chp1/Tsg101/Prpsap1/Sfrp5/Prkar1a/Trim27/Gadd45g/Sh3bp5/Pinx1/Lats2/Spry2/Ajuba/Pot1b/Mllt1/Gnaq/Chmp6/Smad7/Ppm1f/Rgs2/Dusp2/Pkia/Ptpn1/Zgpat/Dnaja1/Prkag2/Errfi1/Trp73/Uchl1/Limk1/Dusp9/Dusp4/Prkar2a/Cd300a/Midn/Foxa2/Zfyve28/Spred3/Dusp8/Dusp10/Hnrnpu/Dusp26/Aida/Cdkn2a/Gskip/Hexim1/Smcr8/Dtx3l/Bag5/Prkca/Ptprt/Npm1/Dtnbp1/Gckr/Trp53…	65
mucopolysaccharide metabolic process%GObp%GO:1903510	GO:1903510	mucopolysaccharide metabolic process	18/3008	48/17344	0.000701414	0.00968433	0.00764422	Cd44/Hyal2/Dcn/Xylt2/Angpt1/Has2/Cemip2/Slc35d1/Has3/Chsy1/Chpf/Mamdc2/Chst11/Csgalnact1/Chst7/Egflam/Ndnf/Spock3	18
negative regulation of kinase activity%GObp%GO:0033673	GO:0033673	negative regulation of kinase activity	58/3008	223/17344	0.000701798	0.00968433	0.00764422	Mapk7/Akt1/Dusp3/Ptpn6/Coro1c/Cav1/Hyal2/Akt1s1/Sh3bp5l/Pten/Chp1/Tsg101/Prpsap1/Sfrp5/Prkar1a/Trim27/Gadd45g/Sh3bp5/Lats2/Spry2/Ajuba/Mllt1/Gnaq/Chmp6/Ppm1f/Rgs2/Dusp2/Pkia/Ptpn1/Zgpat/Dnaja1/Prkag2/Errfi1/Trp73/Uchl1/Dusp9/Dusp4/Prkar2a/Cd300a/Midn/Foxa2/Zfyve28/Spred3/Dusp8/Dusp10/Hnrnpu/Dusp26/Aida/Cdkn2a/Gskip/Hexim1/Smcr8/Prkca/Ptprt/Npm1/Dtnbp1/Gckr/Fabp4	58
regulation of protein localization to nucleus%GObp%GO:1900180	GO:1900180	regulation of protein localization to nucleus	39/3008	136/17344	0.000702935	0.00968433	0.00764422	Cav2/Ngfr/Akt1/Smo/Rab23/Trim28/Tek/Hyal2/Chp1/Glis2/Hnf4a/Akap1/Ppp2ca/Hsp90aa1/Gli3/Pinx1/Angpt1/Rassf5/Glul/Fermt1/Pkia/Ufm1/Nmd3/Bag3/Pik3r2/Zpr1/Pin1/Ptgs2/Lif/Ubr5/Tgfb2/Pik3r1/Cdkn2a/Dtx3l/Mapk14/Npm1/Hnrnpm/Efcab7/Gbp4	39
negative regulation of protein secretion%GObp%GO:0050709	GO:0050709	negative regulation of protein secretion	43/3008	154/17344	0.000711803	0.00978354	0.00772253	Lgals9/Crhr2/Hdac9/Slamf1/Cd34/Rsad2/Trim27/Dph3/Angpt1/Eny2/Cd200/Cidea/Anxa1/Il33/Rabgef1/Rptor/Map4k4/Frmd4a/Anxa5/Hdac1/Cptp/Erp29/Sytl4/Gas6/Cx3cl1/Apoa1/Ssc5d/Midn/Ppp1r11/Inhbb/Ccn3/Ubr5/Nlrc4/Ptger4/Ptpn11/F2r/Serpinb1b/Ezr/Irs1/Ptpmt1/Ndufaf2/Syt11/Nlrp12	43
tube formation%GObp%GO:0035148	GO:0035148	tube formation	50/3008	186/17344	0.000719294	0.00986341	0.00778557	Lhx2/Rarg/Irx2/Brpf1/Folr1/Rab23/Ctnnb1/Arid1a/Fzd3/Rala/Gata3/Stk4/Pfn1/Sfrp5/Hnf1b/Kat2a/Wnt5a/Fzd6/Brd2/Fgf8/Sema4c/Sall4/Ski/Glmn/Tmed2/Kdm2b/Ret/Tead2/Fgfr2/Irx3/Specc1l/Prickle1/Grhl3/Atoh8/Tgfb2/Cited2/Fzd2/Six1/Cthrc1/Kdm2a/Arhgap35/Eda/Ipmk/Irx1/T/Sox11/Rgma/Cecr2/Grem1/Sox4	50
regulation of actin cytoskeleton organization%GObp%GO:0032956	GO:0032956	regulation of actin cytoskeleton organization	84/3008	348/17344	0.000725202	0.00990876	0.00782137	Wdr1/Mef2c/Tek/Tgfbr1/Arpc5/Wnt11/Taok1/Crk/Rac3/Pfn1/Itgb3/Ttc8/Trim27/Edn1/Washc5/Myh9/Twf2/Bin1/Arhgdia/Baiap2/Hras/Nrp1/Tmeff2/Vil1/Ppm1f/Arpc5l/Gsn/Mkks/Rhof/Fscn1/Limk1/Add2/Tacr1/Tjp1/Gpm6b/Arhgap6/Slit2/Cx3cl1/Cotl1/Pik3r2/Apoa1/Cgnl1/Tpm1/Phldb2/Specc1l/Brk1/Dbn1/Dapk3/Grhl3/Ssh2/Rgs4/Lpar1/Abitram/Tgfb2/Ptger4/Sh3pxd2b/Pik3r1/Coro2b/Kirrel/Id1/Prkce/Rhoj/Arf1/Ntf3/Cdc42ep1/Tmsb4x/Synpo2…	84
chondroitin sulfate metabolic process%GObp%GO:0030204	GO:0030204	chondroitin sulfate metabolic process	11/3008	23/17344	0.000729355	0.00990876	0.00782137	Dcn/Slc35d1/Chsy1/Chpf/Mamdc2/Chst11/Csgalnact1/Chst7/Egflam/Ndnf/Spock3	11
regulation of protein polyubiquitination%GObp%GO:1902914	GO:1902914	regulation of protein polyubiquitination	11/3008	23/17344	0.000729355	0.00990876	0.00782137	Ddx3x/Ube2d1/Gps2/Trip12/Plaa/Rnf40/Dysf/Ubr5/Foxf2/Spsb4/Parp10	11
sympathetic nervous system development%GObp%GO:0048485	GO:0048485	sympathetic nervous system development	11/3008	23/17344	0.000729355	0.00990876	0.00782137	Ctnnb1/Fzd3/Gata3/Nrp1/Tfap2b/Nrp2/Sema3a/Sema3f/Hand2/Sox11/Sox4	11
regulation of BMP signaling pathway%GObp%GO:0030510	GO:0030510	regulation of BMP signaling pathway	30/3008	97/17344	0.00073242	0.00992742	0.0078361	Sost/Gata6/Cav1/Sulf1/Vsir/Ube2o/Msx2/Wnt5a/Twsg1/Smad2/Dkk1/Smad7/Tfap2b/Eng/Fbn1/Ccn1/Ski/Htra3/Tgfbr3/Bmper/Spg20/Pelo/Zfp423/Msx1/Hipk2/Kdr/Sox11/Bmpr2/Rgma/Grem1	30
negative regulation of leukocyte mediated immunity%GObp%GO:0002704	GO:0002704	negative regulation of leukocyte mediated immunity	20/3008	56/17344	0.000751617	0.0101642	0.00802297	Lgals9/Tbx21/Ptpn6/Bcr/Slamf1/Crk/Vsir/Ppp3cb/Thoc1/Tap2/Rabgef1/Smad7/Foxj1/Cd300a/Tap1/Susd4/Il20rb/Igf2/Spn/Arrb2	20
negative regulation of cytokine secretion%GObp%GO:0050710	GO:0050710	negative regulation of cytokine secretion	23/3008	68/17344	0.000755867	0.0101747	0.00803132	Lgals9/Hdac9/Slamf1/Cd34/Trim27/Angpt1/Cd200/Cidea/Anxa1/Rabgef1/Cptp/Gas6/Cx3cl1/Apoa1/Ssc5d/Ppp1r11/Ubr5/Nlrc4/Ptger4/Serpinb1b/Ezr/Syt11/Nlrp12	23
proteoglycan metabolic process%GObp%GO:0006029	GO:0006029	proteoglycan metabolic process	23/3008	68/17344	0.000755867	0.0101747	0.00803132	Sgsh/Sulf1/Dcn/Xylt2/Extl3/Col2a1/Chst10/Bmp2/Col11a1/Slc35d1/Chsy1/Chpf/Mamdc2/Gpc1/Chst11/Csgalnact1/Chst7/Csgalnact2/Egflam/Adamts12/Ndnf/Spock3/Hs6st2	23
tRNA modification%GObp%GO:0006400	GO:0006400	tRNA modification	22/3008	64/17344	0.000762	0.0102092	0.00805852	Trmt1/Trmt10a/Mettl1/Mettl2/Nsun2/Mettl6/Dph3/Elp3/Qtrt2/Wdr4/Trdmt1/Trmo/Thumpd1/Trmt12/Ctu1/Tyw3/Pusl1/Tprkb/Trmt61a/Kti12/Lcmt2/Tarbp1	22
negative regulation of immune response%GObp%GO:0050777	GO:0050777	negative regulation of immune response	44/3008	159/17344	0.000762494	0.0102092	0.00805852	Loxl3/Lgals9/Tbx21/Ptpn6/Bcr/Slamf1/Ttll12/Crk/Enpp3/Vsir/Trim27/Ppp3cb/Mettl3/Angpt1/Thoc1/Tap2/Anxa1/Il33/Rabgef1/Smad7/Col3a1/Zbtb7b/Smpdl3b/Il4ra/Apoa1/Foxj1/Cd300a/Cactin/Tap1/Susd4/Tgfb2/Dusp10/Rc3h1/Mul1/Trafd1/Il20rb/Igf2/Mmp12/Nlrc3/Spn/Arrb2/Gpx1/Nlrc5/Selenos	44
negative regulation of cell projection organization%GObp%GO:0031345	GO:0031345	negative regulation of cell projection organization	54/3008	205/17344	0.000763646	0.0102092	0.00805852	Ngfr/Wnt3/Sema4f/Sez6/Tchp/D130043K22Rik/Pten/Pmp22/Sema6a/Mdm2/Efemp1/Ntn1/Plk2/Wnt5a/Spry2/Adcy6/Dpysl3/Dkk1/Slit1/Aatk/Nrp1/Map4k4/Sema4c/Sema6d/Sema3c/Sema3a/Draxin/Ulk1/Cib1/Slit2/Ptpn9/Gorasp1/Amigo3/Ccp110/Sema3f/Fstl4/Spg20/Zfp365/Lpar1/Dnm3/Inpp5f/Id1/Trim46/Rtn4rl1/Bag5/Prag1/Epha3/Arhgap24/Dtnbp1/Ntm/Sema3e/Syngap1/Ptprz1/Rgma	54
negative regulation of cell migration%GObp%GO:0030336	GO:0030336	negative regulation of cell migration	69/3008	276/17344	0.000769547	0.0102647	0.00810233	Akt1/Dusp3/Coro1c/Mef2c/Bcr/Hyal2/Pten/Srf/Wnt11/Stard13/Sulf1/Hnf4a/Dcn/Nav3/Igfbp3/Patz1/Slc9a3r1/Cygb/Cd200/Cyp1b1/Dpysl3/Fas/Il33/Arhgdia/Abhd6/Rabgef1/Rnf41/Col3a1/Tmeff2/Tnn/Eng/Sema6d/Jag1/Adam15/Trp53inp1/Podn/Sema3a/Tgfbr3/Srgap3/Stk26/Angpt2/Slit2/Cx3cl1/Pik3r2/Robo4/Tpm1/Phldb2/Arid2/Cd300a/Tbxa2r/Apex1/Ndrg4/Rap2b/Ccn3/Serpine1/Hoxa7/Dusp10/Cited2/Ptger4/Thbs1/Mmrn2/Adora1/Bmerb1/Prkg…	69
regulation of protein stability%GObp%GO:0031647	GO:0031647	regulation of protein stability	70/3008	281/17344	0.000786075	0.0104614	0.00825759	Cct3/Smo/Phb2/Usp19/Pten/Chp1/Zswim7/Hspa8/Utp25/Zfp207/Stk4/Pfn1/Tada2a/Qrsl1/Mdm2/Ncln/Stxbp4/Gga3/Nr1d1/Kat2a/Sav1/Hsp90aa1/Pinx1/Dad1/Cct5/Crebbp/Gnaq/Syvn1/Get4/Smad7/Sox17/Hspd1/Pdcl3/Cdc73/Gsn/Rassf2/Bmp2/Fbxw7/Cct6a/Bag3/Lamp1/Cryab/Apoa1/Pin1/Ctsh/Ppib/Crtap/Usp4/Usp36/Mtmr9/Ubr5/Phb/Hip1/Pex2/Asgr2/Otud3/Mul1/Pik3r1/Id1/Cdkn2a/Dact1/Tmem88/Rnf149/Msx1/Bag5/Npm1/Trp53/Dnlz/Sox4/Ddi2	70
protein targeting to ER%GObp%GO:0045047	GO:0045047	protein targeting to ER	13/3008	30/17344	0.000790838	0.0104773	0.00827012	Folr1/Sgta/Sec63/Pmm1/Pmm2/Get1/Hspa5/Sec61a1/Srpr/Spcs2/Arxes2/Arxes1/Get3	13
tRNA methylation%GObp%GO:0030488	GO:0030488	tRNA methylation	13/3008	30/17344	0.000790838	0.0104773	0.00827012	Trmt1/Trmt10a/Mettl1/Mettl2/Nsun2/Mettl6/Trdmt1/Trmo/Trmt12/Tyw3/Trmt61a/Lcmt2/Tarbp1	13
placenta development%GObp%GO:0001890	GO:0001890	placenta development	47/3008	173/17344	0.000798036	0.0104785	0.00827113	Dnmt3l/Akt1/Trim28/Epor/Etv2/Arid1a/Gata2/Rxra/Stk4/Rspo3/Egfr/Gcm1/Epas1/Fosl1/Itga4/Lef1/Ccn1/Rps6/Tmed2/Cdx2/Fgfr2/Ptgs2/Lif/Cebpa/Serpine1/Vash2/Cul7/Tex19.1/Tex19.2/Cited2/Hey1/Bptf/Erf/Gjb5/Snai1/E2f8/Rbm15/Igf2/Junb/Mapk14/Grb2/Plac1/Bmpr2/Ccdc134/Ttpa/Zfp568/Xist	47
positive regulation of muscle cell differentiation%GObp%GO:0051149	GO:0051149	positive regulation of muscle cell differentiation	28/3008	89/17344	0.000804491	0.0104785	0.00827113	Mmp14/Ccn4/Mef2c/Kit/Tbx1/Mdm2/Kat2a/Edn1/Tarbp2/Epc1/Nr3c1/Ehd1/Capn2/Eng/Shox2/Il4ra/Slc25a4/Pin1/Tmsb4x/Trim32/Mapk14/Arrb2/Cxcl12/Akap6/Cyp26b1/Ehd2/Grem1/Eif5a	28
protein export from nucleus%GObp%GO:0006611	GO:0006611	protein export from nucleus	28/3008	89/17344	0.000804491	0.0104785	0.00827113	Mcm3ap/Nup214/Ranbp3/Cse1l/Hnrnpa2b1/Nxf1/Chp1/Ddx19a/Nup85/Xpo7/Eny2/Desi1/Polr2d/Thoc1/Thoc3/Nmd3/Ncbp1/Nol6/Nup93/Nxf3/Npm1/Abce1/Rrs1/Xpo5/Strada/Srsf3/Rbm15b/Eif5a	28
2'-deoxyribonucleotide biosynthetic process%GObp%GO:0009265	GO:0009265	2'-deoxyribonucleotide biosynthetic process	7/3008	11/17344	0.000805218	0.0104785	0.00827113	Guk1/Shmt1/Cmpk2/Tyms/Dtymk/Adk/Tbpl1	7
deoxyribose phosphate biosynthetic process%GObp%GO:0046385	GO:0046385	deoxyribose phosphate biosynthetic process	7/3008	11/17344	0.000805218	0.0104785	0.00827113	Guk1/Shmt1/Cmpk2/Tyms/Dtymk/Adk/Tbpl1	7
limb bud formation%GObp%GO:0060174	GO:0060174	limb bud formation	7/3008	11/17344	0.000805218	0.0104785	0.00827113	Wnt3/Col2a1/Plxna2/Sema3c/Fgfr2/Sox11/Sox4	7
proteasome assembly%GObp%GO:0043248	GO:0043248	proteasome assembly	7/3008	11/17344	0.000805218	0.0104785	0.00827113	Psmd4/Psmd11/Psmg1/Psmd13/Pomp/Adrm1/Otud6b	7
wound healing, spreading of epidermal cells%GObp%GO:0035313	GO:0035313	wound healing, spreading of epidermal cells	7/3008	11/17344	0.000805218	0.0104785	0.00827113	Msx2/Ajuba/Hbegf/Col5a1/Wnt7a/Mmp12/Arhgap24	7
endocardial cushion formation%GObp%GO:0003272	GO:0003272	endocardial cushion formation	10/3008	20/17344	0.000823133	0.01063	0.00839066	Msx2/Fgf8/Eng/Tbx20/Dchs1/Hey1/Snai1/Msx1/Robo2/Tmem100	10
platelet morphogenesis%GObp%GO:0036344	GO:0036344	platelet morphogenesis	10/3008	20/17344	0.000823133	0.01063	0.00839066	Ptpn6/Wdr1/Mef2c/Srf/Myh9/Vps33a/Cib1/Ptpn11/Zfpm1/Mfap2	10
rRNA methylation%GObp%GO:0031167	GO:0031167	rRNA methylation	10/3008	20/17344	0.000823133	0.01063	0.00839066	Nsun5/Emg1/Bud23/Mettl16/Ftsj3/Zcchc4/Mrm2/Mrm3/Nop2/Fbl	10
cell fate determination%GObp%GO:0001709	GO:0001709	cell fate determination	16/3008	41/17344	0.000827722	0.01063	0.00839066	Tbx2/Jag2/Dll3/Mef2c/Gata6/Ctnnb1/Gata2/Gata3/Sox17/Prrx1/Pax6/Ptch2/Wnt7a/Isl1/Ntf3/Cyp26b1	16
cofactor transport%GObp%GO:0051181	GO:0051181	cofactor transport	16/3008	41/17344	0.000827722	0.01063	0.00839066	Folr1/Slc5a6/Slc9a3r1/Slc46a1/Amn/Slc25a32/Slc23a1/Cubn/Slc23a2/Ppt1/P2rx7/Abcg2/Flvcr2/Slc25a26/Slc25a47/Flvcr1	16
histone ubiquitination%GObp%GO:0016574	GO:0016574	histone ubiquitination	16/3008	41/17344	0.000827722	0.01063	0.00839066	Scml2/Ctr9/Pcgf2/Wac/Cbx8/Cdc73/Bmi1/Kdm2b/Rnf40/Pcgf3/Bcor/Leo1/Usp22/Dtx3l/Atxn7l3/Rybp	16
regulation of heart growth%GObp%GO:0060420	GO:0060420	regulation of heart growth	27/3008	85/17344	0.000839128	0.0107529	0.00848771	Tbx2/Ccn4/Mef2c/Gata6/Tgfbr1/Pten/Sav1/Edn1/Ripk1/Zfpm2/Nr3c1/Rgs2/Trp73/Tgfbr3/Vgll4/Fgfr2/Slc25a4/Tbx20/Pin1/Tgfbr2/Ctdp1/Kcnk2/Rgs4/Cited2/Myh6/Mapk14/Akap6	27
regulation of stress-activated MAPK cascade%GObp%GO:0032872	GO:0032872	regulation of stress-activated MAPK cascade	60/3008	234/17344	0.000843849	0.0107899	0.00851686	Akt1/Crhr2/Dusp3/Slamf1/Taok1/Traf4/Sfrp5/Egfr/Mink1/Traf3/Edn1/Ripk1/Gadd45g/Wnt5a/Tnfsf11/Gps2/Xdh/Fas/Dkk1/Hras/Cops5/Map4k4/Sema4c/Rassf2/Bmp2/Ptpn1/Mecom/Dnaja1/Hgf/Trp73/Tgfbr3/Hsph1/Wnt7a/Ltbr/Fgf15/Tlr3/Myd88/Ephb1/Map2k4/Map2k2/Hand2/Tlr4/Tgfb2/Dusp10/Rapgef1/Ankrd6/Mul1/Dusp15/Aida/Dact1/Zfp622/Ezr/Dtnbp1/Ptk2b/Tnfrsf19/Hipk2/Sphk1/Map3k5/Grem1/Prmt1	60
regulation of protein import%GObp%GO:1904589	GO:1904589	regulation of protein import	26/3008	81/17344	0.000871945	0.0111249	0.0087813	Smo/Rab23/Trim28/Tek/Hyal2/Chp1/Hnf4a/Akap1/Ppp2ca/Hsp90aa1/Gli3/Angpt1/Fermt1/Pkia/Ufm1/Pdcd5/Bag3/Pik3r2/Zpr1/Ptgs2/Ubr5/Pik3r1/Mapk14/Hnrnpm/Efcab7/Gbp4	26
nephron epithelium development%GObp%GO:0072009	GO:0072009	nephron epithelium development	30/3008	98/17344	0.000883103	0.0112428	0.00887439	Irx2/Smo/Aqp1/Cd44/Mef2c/Ctnnb1/Gata3/Lhx1/Hnf1b/Gli3/Myc/Six2/Fgf8/Tfap2b/Kif26b/Jag1/Bmp2/Ampd2/Irx3/Dchs1/Cited2/Hey1/Npnt/Greb1l/Basp1/Foxc2/Fat4/Six1/Irx1/Grem1	30
bone growth%GObp%GO:0098868	GO:0098868	bone growth	17/3008	45/17344	0.000888225	0.0112463	0.00887713	Rarg/Rarb/Col6a2/Coch/Msx2/Col7a1/Ddr2/Thbs3/Ecm1/Col12a1/Tgfbr2/Thbs1/Matn1/Zmpste24/Col27a1/Col6a3/Kdr	17
regulation of axon guidance%GObp%GO:1902667	GO:1902667	regulation of axon guidance	17/3008	45/17344	0.000888225	0.0112463	0.00887713	Wnt3/Sema4f/Sema6a/Wnt5a/Slit1/Nrp1/Sema4c/Sema6d/Sema3c/Sema3a/Slit2/Sema3f/Ythdf1/Tubb2b/Cxcl12/Sema3e/Bmpr2	17
atrial septum morphogenesis%GObp%GO:0060413	GO:0060413	atrial septum morphogenesis	9/3008	17/17344	0.000891041	0.0112463	0.00887713	Smo/Cfc1/Ccn1/Tbx20/Tgfb2/Isl1/Zfpm1/Bmpr2/Sox4	9
inactivation of MAPK activity%GObp%GO:0000188	GO:0000188	inactivation of MAPK activity	9/3008	17/17344	0.000891041	0.0112463	0.00887713	Dusp3/Cav1/Dusp2/Dusp9/Dusp4/Spred3/Dusp8/Dusp10/Prkca	9
cargo loading into COPII-coated vesicle%GObp%GO:0090110	GO:0090110	cargo loading into COPII-coated vesicle	8/3008	14/17344	0.000901033	0.0113237	0.00893823	Sar1a/Sec23b/Tbc1d20/Sec13/Sec31a/Sec24a/Sec24d/Mia3	8
regulation of rRNA processing%GObp%GO:2000232	GO:2000232	regulation of rRNA processing	8/3008	14/17344	0.000901033	0.0113237	0.00893823	Bud23/Sirt7/Wdr75/Ncl/Usp36/Wdr43/Utp15/Heatr1	8
regulation of transcription initiation from RNA polymerase II promoter%GObp%GO:0060260	GO:0060260	regulation of transcription initiation from RNA polymerase II promoter	14/3008	34/17344	0.000928787	0.0116416	0.0091892	Psmc3/Ercc1/Srf/Ikzf1/Hnf1b/Psmc5/Sub1/Myc/Xpa/Psmc2/Dr1/Psmc4/Trp53/Gtf2f2	14
regulation of blood vessel endothelial cell migration%GObp%GO:0043535	GO:0043535	regulation of blood vessel endothelial cell migration	29/3008	94/17344	0.0009303	0.0116416	0.0091892	Akt1/Hdac9/Mef2c/Epha2/Gata2/Stard13/Cd40/Map2k3/Plk2/Angpt1/Anxa1/Nrp1/Fbxw7/Cib1/Srpx2/Angpt2/Pik3r2/Ptgs2/Tbxa2r/Thbs1/Mmrn2/Amot/Foxc2/Rhoj/Igf2/Prkca/Fgf18/Prcp/Kdr	29
regulation of intracellular transport%GObp%GO:0032386	GO:0032386	regulation of intracellular transport	106/3008	460/17344	0.000946462	0.0118187	0.00932896	Smo/Nup214/Supt6/Cacnb3/Rab23/Trim28/Napa/Tek/Stx1a/Bcl2l1/Hyal2/Git1/Chp1/Gata2/Hnf4a/Kif3a/Akap1/Derl2/Sar1a/Mdm2/Ppp2ca/Sar1b/Nefh/Adcy1/Scfd1/Nrde2/Hsp90aa1/Gli3/Nsun2/Lcp1/Angpt1/Iws1/Rbm27/Camk2a/Syt7/Ehd1/Cnih2/Sirt7/Rabgef1/Hras/Tnnt2/Sec16b/Fermt1/Tbc1d20/Pkia/Ptpn1/Ufm1/Fbxw7/Ube2j1/Rint1/Stx18/Atp2a2/Wnt7a/Pdcd5/Apba2/Cib1/Il4ra/Bag3/Lamp1/Gas6/Pik3r2/Cryab/Zpr1/Fez1/Ptgs2/Dnajc13/Chch…	106
2'-deoxyribonucleotide metabolic process%GObp%GO:0009394	GO:0009394	2'-deoxyribonucleotide metabolic process	12/3008	27/17344	0.000954474	0.0118431	0.00934825	Guk1/Shmt1/Cmpk2/Nt5c/Oga/Tyms/Dtymk/Nt5m/Nudt1/Adk/Dctpp1/Tbpl1	12
deoxyribose phosphate metabolic process%GObp%GO:0019692	GO:0019692	deoxyribose phosphate metabolic process	12/3008	27/17344	0.000954474	0.0118431	0.00934825	Guk1/Shmt1/Cmpk2/Nt5c/Oga/Tyms/Dtymk/Nt5m/Nudt1/Adk/Dctpp1/Tbpl1	12
sensory perception of temperature stimulus%GObp%GO:0050951	GO:0050951	sensory perception of temperature stimulus	12/3008	27/17344	0.000954474	0.0118431	0.00934825	Nr2f6/Mmp24/Ano1/Ephb1/Trpa1/Htr2a/Tlr4/Adora1/Cxcr4/Lxn/Arrb2/Cxcl12	12
positive regulation of blood vessel endothelial cell migration%GObp%GO:0043536	GO:0043536	positive regulation of blood vessel endothelial cell migration	20/3008	57/17344	0.000971527	0.0120273	0.00949365	Akt1/Hdac9/Gata2/Cd40/Map2k3/Plk2/Angpt1/Anxa1/Nrp1/Cib1/Srpx2/Ptgs2/Thbs1/Amot/Foxc2/Rhoj/Igf2/Prkca/Fgf18/Kdr	20
ribonucleoprotein complex export from nucleus%GObp%GO:0071426	GO:0071426	ribonucleoprotein complex export from nucleus	21/3008	61/17344	0.000973417	0.0120273	0.00949365	Mcm3ap/Nup214/Hnrnpa2b1/Nxf1/Ddx19a/Nup85/Eny2/Polr2d/Thoc1/Thoc3/Nmd3/Ncbp1/Nol6/Nup93/Nxf3/Npm1/Abce1/Rrs1/Srsf3/Rbm15b/Eif5a	21
skin epidermis development%GObp%GO:0098773	GO:0098773	skin epidermis development	31/3008	103/17344	0.0010009	0.0123409	0.00974115	Ngfr/Lhx2/Nom1/Akt1/Smo/Ctnnb1/Fzd3/Egfr/Lgr5/Sav1/Msx2/Nsun2/Fzd6/Runx1/Dkk1/Ldb1/Fgf7/Hdac1/Fgfr2/Ptgs2/Myo5a/Foxq1/Tgfb2/Mreg/Inhba/Snai1/Zmpste24/Eda/Tnfrsf19/Sox21/Foxe1	31
regulation of actin filament-based process%GObp%GO:0032970	GO:0032970	regulation of actin filament-based process	93/3008	396/17344	0.00100807	0.0124032	0.00979036	Wdr1/Mef2c/Tek/Tgfbr1/Cav1/Arpc5/Wnt11/Taok1/Crk/Rac3/Pfn1/Itgb3/Ttc8/Trim27/Edn1/Washc5/Myh9/Twf2/Dsc2/Bin1/Arhgdia/Baiap2/Hras/Nrp1/Tmeff2/Vil1/Ppm1f/Tnnt2/Arpc5l/Gsn/Mkks/Rhof/Atp2a2/Fscn1/Limk1/Add2/Tacr1/Tjp1/Gpm6b/Arhgap6/Slit2/Cx3cl1/Cotl1/Pik3r2/Apoa1/Cgnl1/Tpm1/Phldb2/Atp1a1/Specc1l/Brk1/Dbn1/Dapk3/Acta2/Grhl3/Ssh2/Rgs4/Lpar1/Abitram/Tgfb2/Ptger4/Sh3pxd2b/Pik3r1/Coro2b/Kirrel/Adora1/Id1/…	93
RNA localization%GObp%GO:0006403	GO:0006403	RNA localization	36/3008	125/17344	0.00101385	0.0124483	0.00982592	Mcm3ap/Nup214/Prpf6/Hnrnpa2b1/Phax/Nxf1/Igf2bp1/Ddx19a/Exosc10/Znhit3/Nup85/Eny2/Polr2d/Thoc1/Thoc3/Nop58/Kif5c/Nmd3/Ncbp1/Nol6/Sfpq/Tgfbr2/Nup93/Exosc2/Hnrnpu/Wrap53/Fbl/Nxf3/Npm1/Abce1/Rrs1/Xpo5/Srsf3/Rbm15b/Znhit6/Eif5a	36
positive regulation of cellular amide metabolic process%GObp%GO:0034250	GO:0034250	positive regulation of cellular amide metabolic process	42/3008	152/17344	0.00102386	0.0125322	0.00989216	Ddx3x/Eif4g2/Ptbp1/Cdk4/Dazl/Rxra/Coa3/C1qbp/Fxr2/Rps6kb1/Fastkd3/Samd4/Mettl3/Eif3e/Larp4/Tarbp2/Cyp1b1/Polr2d/Eif4a3/Usp16/Nat10/Serp1/Ccn1/Eif4g3/Zcchc4/Slc35a4/Larp6/Jmjd4/Larp1/Ythdf1/Trub2/Thbs1/Otud6b/Mrps27/Dhx9/Npm1/Sphk2/Ptk2b/Akap6/Prr16/Sox4/Eif5a	42
respiratory system development%GObp%GO:0060541	GO:0060541	respiratory system development	63/3008	250/17344	0.00102495	0.0125322	0.00989216	Tbx4/Loxl3/Mmp14/Rarg/Gata6/Ctnnb1/Fgfrl1/Man1a2/Srf/Sparc/Tns3/Sav1/Gli3/Wnt5a/Spry2/Zfpm2/Epas1/Pkdcc/Slc23a1/Smad2/Lipa/Fgf8/Msc/Cfc1/Speg/Fgf7/Ccdc39/Lef1/Fbxw7/Tnc/Errfi1/Ski/Pdgfra/Ncor2/Aimp2/Fgfr2/Ano1/Stra6/Ctsh/Tgfbr2/Rpgrip1l/Lif/Cebpa/Map2k2/Foxa1/Adamts2/Tmtc3/Foxa2/Mycn/Ccdc40/Id1/Selenon/Six1/Klf2/Fgf18/Nkx2-9/Eda/Kdr/Sox11/Bmpr2/Zic3/Dppa2/Esrp2	63
ncRNA 3'-end processing%GObp%GO:0043628	GO:0043628	ncRNA 3'-end processing	15/3008	38/17344	0.00103981	0.0126611	0.00999387	Trnt1/Exosc10/Ints2/Elac2/Toe1/Exosc4/Ints14/Tent4a/Ints6/Tent4b/Ints7/Exosc2/Fbl/Tut1/Ints5	15
positive regulation of muscle cell apoptotic process%GObp%GO:0010661	GO:0010661	positive regulation of muscle cell apoptotic process	15/3008	38/17344	0.00103981	0.0126611	0.00999387	Gata6/Pten/E2f3/Stk4/Igfbp3/Camk2a/Grk2/Casp12/Capn2/Mfn2/Map2k4/Cdkn2a/Trp53/Map3k5/Eif5a	15
regulation of muscle cell apoptotic process%GObp%GO:0010660	GO:0010660	regulation of muscle cell apoptotic process	30/3008	99/17344	0.00106016	0.0128822	0.0101684	Gata6/Cav1/Pten/Hspa8/E2f3/Stk4/Igfbp3/Edn1/Camk2a/Grk2/Casp12/Capn2/Eng/Mfn2/Bag3/Slc25a4/Map2k4/Hand2/Ppp1r10/Rgl2/Pik3r1/Cdkn2a/Dipk2a/Npm1/Pde1a/Ptk2b/Trp53/Arrb2/Map3k5/Eif5a	30
RNA catabolic process%GObp%GO:0006401	GO:0006401	RNA catabolic process	39/3008	139/17344	0.00111039	0.0134584	0.0106232	Ptbp1/Mettl16/Exosc10/Cnot6/Smg8/Nbas/Ddx5/Samd4/Mettl3/Pop1/Eif3e/Ncbp2/Noct/Polr2d/Eif4a3/Helz2/Ncbp1/Magoh/Mrto4/Magohb/Aen/Zpr1/Dis3/Exosc4/Tent4a/Edc4/Tent4b/Dna2/Rbm8a/Exosc2/Zc3h12d/Rc3h1/Dxo/Trir/Pelo/Thrap3/Zfp36l2/Mex3d/Zfp36l3	39
endothelial cell differentiation%GObp%GO:0045446	GO:0045446	endothelial cell differentiation	25/3008	78/17344	0.00111217	0.0134584	0.0106232	Ccm2/Col18a1/Ctnnb1/Notch4/Tjp2/Fasn/Sox17/Eng/Mfsd2a/Wnt7a/Tjp1/Robo4/Myd88/Arhgef26/Ppp1r16b/Rapgef1/Hey1/Id1/Cxcr4/Ezr/Rap1b/Kdr/Gpx1/Bmpr2/Tmem100	25
regulation of cytokine-mediated signaling pathway%GObp%GO:0001959	GO:0001959	regulation of cytokine-mediated signaling pathway	32/3008	108/17344	0.00112114	0.0135391	0.0106869	Axl/Irf3/Cav1/Csf1/Ttll12/Tbk1/Ripk1/Wnt5a/Mettl3/Angpt1/Gps2/Rabgef1/Irf7/Il1r1/Ecm1/Gas6/Slit2/Apoa1/Casp4/Cactin/Otud4/Mul1/Ikbke/Cxcr4/Otulin/Irgm1/Cd24a/Mmp12/Trim32/Slit3/Sphk1/Nlrc5	32
negative regulation of adaptive immune response based on somatic recombination of immune receptors built from immunoglobulin superfamily domains%GObp%GO:0002823	GO:0002823	negative regulation of adaptive immune response based on somatic recombination of immune receptors built from immunoglobulin superfamily domains	16/3008	42/17344	0.00112419	0.013548	0.010694	Loxl3/Tbx21/Ptpn6/Slamf1/Vsir/Ppp3cb/Thoc1/Il33/Smad7/Zbtb7b/Il4ra/Foxj1/Susd4/Rc3h1/Il20rb/Spn	16
negative regulation of mRNA splicing, via spliceosome%GObp%GO:0048025	GO:0048025	negative regulation of mRNA splicing, via spliceosome	11/3008	24/17344	0.00113682	0.0136721	0.0107919	Hnrnpa2b1/Ptbp1/Srsf6/C1qbp/Hnrnpk/Dyrk1a/Pcbp4/Srsf10/U2af2/Rbmxl1/Npm1	11
chondroitin sulfate proteoglycan metabolic process%GObp%GO:0050654	GO:0050654	chondroitin sulfate proteoglycan metabolic process	13/3008	31/17344	0.00114762	0.0137457	0.01085	Dcn/Xylt2/Slc35d1/Chsy1/Chpf/Mamdc2/Chst11/Csgalnact1/Chst7/Csgalnact2/Egflam/Ndnf/Spock3	13
negative regulation of CD4-positive, alpha-beta T cell activation%GObp%GO:2000515	GO:2000515	negative regulation of CD4-positive, alpha-beta T cell activation	13/3008	31/17344	0.00114762	0.0137457	0.01085	Loxl3/Lgals9/Tbx21/Cd44/Vsir/Runx1/Twsg1/Anxa1/Smad7/Zbtb7b/Il4ra/Cbfb/Rc3h1	13
protein maturation%GObp%GO:0051604	GO:0051604	protein maturation	56/3008	218/17344	0.00117565	0.0140528	0.0110924	Tmprss2/Mmp14/Tspan33/Ciao1/Dnajb11/Naa60/Tmem208/H13/Perp/Dcbld1/Vsir/Aebp1/Glrx5/Gli3/Naa35/Plau/Myc/Crebbp/Ece2/Naa40/Bad/Prdx4/Atp23/Casp12/Capn2/Cpxm1/Pcsk2/Prss12/F3/Mmp16/P2rx7/Nfu1/Glrx3/Plat/Ctsh/Chchd4/Gcsh/Dhcr24/Spcs2/Myrf/Metap2/Adamts2/Cpz/Sde2/Nlrc4/Pcsk1n/Zmpste24/Dync2h1/Arxes2/Arxes1/C1ra/Ece1/Klk1b22/Dohh/Ddi2/AU015836	56
motor neuron axon guidance%GObp%GO:0008045	GO:0008045	motor neuron axon guidance	17/3008	46/17344	0.00118395	0.0140945	0.0111253	Etv4/Lhx1/Ntn1/Alcam/Slit1/Fgf8/Nrp1/Tmeff2/Kif5c/Sema3a/Slit2/Sema3f/Egflam/Cxcr4/Epha3/Cxcl12/Rhog	17
negative regulation of lymphocyte mediated immunity%GObp%GO:0002707	GO:0002707	negative regulation of lymphocyte mediated immunity	17/3008	46/17344	0.00118395	0.0140945	0.0111253	Lgals9/Tbx21/Ptpn6/Slamf1/Crk/Vsir/Ppp3cb/Thoc1/Tap2/Smad7/Foxj1/Tap1/Susd4/Il20rb/Igf2/Spn/Arrb2	17
actin cytoskeleton organization%GObp%GO:0030036	GO:0030036	actin cytoskeleton organization	108/3008	473/17344	0.0011896	0.0141331	0.0111558	Aif1l/Flii/Crhr2/Coro1c/Aqp1/Wdr1/Kit/Arpc5/Rala/Mrtfb/Bcr/Srf/Pls3/Crk/Rac3/Pmp22/Myo19/Llgl1/Prkar1a/Slc9a3r1/Mink1/Rflnb/Trim27/Nedd9/Lcp1/Myh9/Fmnl3/Msrb2/Twf2/Epb41l3/Dpysl3/Anxa1/Baiap2/Agap2/Avil/Nrp1/Myo5b/Pdcl3/Vil1/Tnnt2/Arpc5l/Gsn/Smtnl1/Fgf7/Itpka/Ptpn1/Tpm3/Pdgfra/Sdad1/Rhof/Fscn1/Limk1/Zyx/Add2/Tjp1/Myo7a/Parva/Arhgap6/Myom2/Arhgef7/Bcar1/Tmod2/Cgnl1/Tpm1/Atp2c1/Antxr1/Specc1l/Casp4…	108
regulation of response to wounding%GObp%GO:1903034	GO:1903034	regulation of response to wounding	50/3008	190/17344	0.0011974	0.014197	0.0112063	Ccn4/D130043K22Rik/Cav1/Pten/Cd34/Srsf6/C1qtnf1/Crk/Plau/Myh9/Mylk/Smoc2/Tnfrsf12a/Enpp4/Hbegf/Slc12a2/Anxa1/Hras/Alox5/Vil1/Serpine2/Tfpi/Anxa5/Pdgfra/Vps33b/Sytl4/Phldb2/Tbxa2r/Map2k2/Acta2/Foxa2/Serpine1/Tlr4/Dusp10/Ptger4/Thbs1/Inpp5f/Prkce/Rtn4rl1/Cxcr4/Adrb2/Foxc2/Cd24a/F2r/Prkca/Prkg1/Kng2/Actg1/Ano6/Rgma	50
positive regulation of biomineral tissue development%GObp%GO:0070169	GO:0070169	positive regulation of biomineral tissue development	18/3008	50/17344	0.00122186	0.0144288	0.0113892	Mef2c/Osr2/Pkdcc/Fbn2/Alox5/Fam20c/Bmp2/Ccn1/P2rx7/Gpm6b/Cd276/Adrb2/Fzd9/Bmpr1b/Tmem119/Mia3/Ano6/Bmpr2	18
positive regulation of cell cycle G1/S phase transition%GObp%GO:1902808	GO:1902808	positive regulation of cell cycle G1/S phase transition	18/3008	50/17344	0.00122186	0.0144288	0.0113892	Ddx3x/Akt1/Phb2/Egfr/Mdm2/Stxbp4/Crebbp/Adamts1/Anxa1/Rptor/Cdc73/Larp7/Plrg1/Mepce/Apex1/Tfdp1/Lsm11/Ankrd17	18
mRNA catabolic process%GObp%GO:0006402	GO:0006402	mRNA catabolic process	33/3008	113/17344	0.00124295	0.0145773	0.0115065	Ptbp1/Mettl16/Exosc10/Cnot6/Smg8/Nbas/Ddx5/Samd4/Mettl3/Eif3e/Ncbp2/Noct/Polr2d/Eif4a3/Helz2/Ncbp1/Magoh/Mrto4/Magohb/Exosc4/Tent4a/Edc4/Tent4b/Rbm8a/Exosc2/Zc3h12d/Rc3h1/Dxo/Pelo/Thrap3/Zfp36l2/Mex3d/Zfp36l3	33
negative regulation of transmembrane receptor protein serine/threonine kinase signaling pathway%GObp%GO:0090101	GO:0090101	negative regulation of transmembrane receptor protein serine/threonine kinase signaling pathway	33/3008	113/17344	0.00124295	0.0145773	0.0115065	Cav2/Sost/Snx6/Cav1/Wnt5a/Twsg1/Cidea/Fbn2/Dkk1/Smad7/Eng/Hspa5/Fbn1/Ski/Htra3/Tgfbr3/Tgfb1i1/Bmper/Tbx20/Pin1/Chst11/Spg20/Ccn3/Pmepa1/Lefty1/Prdm16/Vasn/Wfikkn2/Eid2/Trp53/Hipk2/Bcl9l/Grem1	33
regulation of morphogenesis of an epithelium%GObp%GO:1905330	GO:1905330	regulation of morphogenesis of an epithelium	33/3008	113/17344	0.00124295	0.0145773	0.0115065	Tbx2/Smo/Hoxd13/Phb2/Ctnnb1/Fzd3/Etv5/Pten/Gata3/Rxra/Wnt11/Sulf1/Lhx1/Sfrp5/Ntn4/Hnf1b/Wnt5a/Fzd6/Six2/Fgf7/Hgf/Pdgfra/Wnt7a/Phldb2/Lif/Grhl3/Ankrd6/Dact1/Adamts12/Fzd2/Six1/Cthrc1/Grem1	33
blastocyst formation%GObp%GO:0001825	GO:0001825	blastocyst formation	20/3008	58/17344	0.00124438	0.0145773	0.0115065	Supt6/Ctr9/Srf/Rrp7a/Hnf1b/Nle1/Lats2/Bysl/Sox17/Actl6a/Tm4sf1/Mfn2/Cdx2/Tjp1/Nop2/Cited2/Uspl1/Prdm14/Junb/Rpl7l1	20
odontogenesis%GObp%GO:0042476	GO:0042476	odontogenesis	30/3008	100/17344	0.00126733	0.0148137	0.011693	Col1a1/Smo/Jag2/Lamb1/Bax/Ctnnb1/Id3/Tbx1/Csf1/Perp/Gli3/Msx2/Tnfsf11/Osr2/Fam20c/Bmp2/Lef1/Hdac1/Pdgfra/Fgfr2/Myo5a/Serpine1/Hand2/Snx10/Runx2/Bcor/Inhba/Wdr72/Msx1/Eda	30
response to wounding%GObp%GO:0009611	GO:0009611	response to wounding	87/3008	369/17344	0.0012696	0.0148137	0.011693	Ngfr/Col1a1/Folr1/Axl/Bax/Ptpn6/Aqp1/Cd44/Cav1/Elk3/Mertk/Gata2/Srf/Stard13/Hnf4a/Egfr/Nefh/Itgb3/Srsf5/Msx2/Plau/Wnt5a/Lcp1/Nefl/Ajuba/Fzd6/Myh9/Tarbp2/Hbegf/Anxa1/Syt7/Papss2/Bnc1/Col3a1/Tmeff2/Serpine2/F5/Eng/Col5a1/Fgf7/Pear1/F3/Ccn1/Tnc/Pax7/Pdgfra/Wnt7a/Sytl4/Gas6/Mmp2/Cx3cl1/Apoa1/Tpm1/Pik3cb/Map2k4/Dysf/Evpl/Rap2b/Grhl3/Ccn3/Tgfb2/Mrtfa/Lgr6/Nrep/Adrb2/Zfp36l2/Gap43/F2r/Jaml/Ndnf/Fzd9/Mmp…	87
protein folding%GObp%GO:0006457	GO:0006457	protein folding	35/3008	122/17344	0.00127334	0.0148206	0.0116985	Dnajc5/Sgta/Dnajb1/Dnajc7/Hspa8/Unc45b/Canx/Hsp90aa1/Ppif/Prdx4/Hspd1/Pdcl3/Hspa5/Pdia3/Ppid/Nudc/Dffa/Hsph1/Dnaja2/Cryab/Ppib/Hspa13/Fkbp1a/Qsox1/Chchd4/Qsox2/Tbcc/Mesd/Tbcd/Fkbp6/Ppih/Dnajc25/Dnlz/AU015836/Hspa1b	35
regulation of cellular amide metabolic process%GObp%GO:0034248	GO:0034248	regulation of cellular amide metabolic process	88/3008	374/17344	0.00127524	0.0148206	0.0116985	Ddx3x/Taco1/Eif2b2/Eif4g2/Ptbp1/Cdk4/Mettl16/Dazl/Igf2bp1/Rxra/Coa3/C1qbp/Fxr2/Btg2/Rps6kb1/Shmt1/Gga3/Mif4gd/Eif2s1/Eif5/Fastkd3/Samd4/Dph3/Mettl3/Eif3e/Ncbp2/Larp4/Tarbp2/Cyp1b1/Lrpprc/Polr2d/Bin1/Eif4a3/Usp16/Tyms/Ncl/Eif4e2/Rgs2/Caprin1/Nat10/Serp1/Eif2a/Ccn1/Ncbp1/Dph2/Pum1/Eif4g3/Zcchc4/Eif2b1/Eif2ak1/Pin1/Syncrip/Slc35a4/Larp6/Dapk3/Jmjd4/Gemin5/Larp1/Spon1/Ythdf1/Trub2/Zc3h12d/Thbs1/Rc3h1…	88
regulation of lymphocyte differentiation%GObp%GO:0045619	GO:0045619	regulation of lymphocyte differentiation	50/3008	191/17344	0.00135385	0.0157031	0.012395	Loxl3/Mmp14/Lgals9/Tbx21/Axl/Clptm1/Ptpn6/Cd44/Zmiz1/Hmgb3/Gata3/Ikzf1/Vsir/Ap3d1/Kat2a/Hsp90aa1/Gli3/Mettl3/Runx1/Anxa1/Fas/Bad/Rnf41/Smad7/Cd28/Zap70/Bmi1/Zc3h8/Lef1/Zbtb7b/Il4ra/Gas6/Cbfb/Tgfbr2/Foxj1/Nfkbiz/Socs1/Adrm1/Sart1/Dusp10/Rc3h1/Cdkn2a/Zfp36l2/Cd24a/Zfp608/Nfam1/Cyp26b1/Sox13/Il1rl2/Sox4	50
negative regulation of catabolic process%GObp%GO:0009895	GO:0009895	negative regulation of catabolic process	74/3008	306/17344	0.00137324	0.0158943	0.012546	Akt1/Sgta/Eif4g2/Ptbp1/Usp19/Dazl/Igf2bp1/Timp2/Derl2/Phf23/Timp3/Egfr/Nbas/Tlk2/Scfd1/Nrde2/Gpld1/Nsun2/Noct/Lrpprc/Wac/Cidea/Rnf41/Agap2/Pdcl3/Htr2b/Serpine2/Angel2/Trdmt1/Map1a/Rbm38/Ube2j1/Alad/Mfsd2a/Dffa/Cptp/Atg7/Timp4/Fus/N4bp1/Psme3ip1/Fez1/Pin1/Syncrip/Myd88/Psmf1/Qsox1/Sf3b3/Dysf/Usp36/Tent4a/Mtmr9/Lzts1/Tent4b/Larp1/Azin1/Phb/Dap/Hnrnpu/Adora1/Dhx9/Thrap3/Cdkn2a/Dnd1/Smcr8/Bag5/Trp53/…	74
regulation of cell shape%GObp%GO:0008360	GO:0008360	regulation of cell shape	40/3008	145/17344	0.00137575	0.0158943	0.012546	Wdr1/Kit/Crk/Rac3/Kif3a/Slc9a3r1/Coch/Myh9/Brwd1/Fmnl3/Epb41l3/Myl12a/Anxa1/Mark2/Arhgdia/Baiap2/Vil1/Plxna2/Rhof/Plxna1/Dapk3/Fmnl2/Lpar1/Zmpste24/Rhoj/Cdc42ep1/Prag1/Fam171a1/Ezr/Syne3/Rhob/Rnd1/Fmnl1/Arhgap35/Ptk2b/Kdr/Sema3e/Bves/Rhog/Plxnc1	40
positive regulation of Wnt signaling pathway%GObp%GO:0030177	GO:0030177	positive regulation of Wnt signaling pathway	38/3008	136/17344	0.0013867	0.0159893	0.012621	Wnt3/Ddx3x/Col1a1/Ccn4/Cav1/Lrrk1/Sulf1/Ctdnep1/Rspo3/Egfr/Lgr5/Atp6v1c2/Nle1/Wnt5a/Scel/Csnk1d/Cdc73/Bmp2/Gid8/Dkk2/Fgfr2/Fam53b/Pin1/Dapk3/Ubr5/Wnk2/Ankrd6/Daam2/Lgr6/Dact1/Gskip/Jrk/Fzd9/Lypd6/Eda/Peg12/Csnk1g3/Sox4	38
cellular protein-containing complex localization%GObp%GO:0034629	GO:0034629	cellular protein-containing complex localization	12/3008	28/17344	0.00140894	0.0161165	0.0127214	Sgcd/Exoc3l4/Washc5/Smad7/Ndc1/Zfp365/Rcc2/Stxbp6/Haspin/Ezr/Akap6/Klhl21	12
pericardium development%GObp%GO:0060039	GO:0060039	pericardium development	12/3008	28/17344	0.00140894	0.0161165	0.0127214	Ccm2/Epor/Rxra/Wnt5a/Smad2/Itga4/Bmp2/Mecom/Tgfbr3/Tbx20/Rpgrip1l/Hand2	12
pharyngeal system development%GObp%GO:0060037	GO:0060037	pharyngeal system development	12/3008	28/17344	0.00140894	0.0161165	0.0127214	Folr1/Tgfbr1/Tbx1/Gata3/Fgf8/Plxna2/Tgfb2/Isl1/Six1/Adgrf5/Ece1/Bmpr2	12
cell growth%GObp%GO:0016049	GO:0016049	cell growth	31/3008	105/17344	0.00141622	0.0161165	0.0127214	Lhx2/Rarg/Smo/Bcan/Ctnnb1/Llph/Prmt2/Jade2/Hsp90aa1/Slit1/Nrp1/Nrp2/Tnn/Itga4/Postn/Fubp1/Sema3a/Ulk1/Sec61a1/Plxna1/Iqgap1/Slit2/Sorbs2/Tgfbr2/Map2k4/Ndn/Sema3f/Map1b/Prkg1/Slit3/Akap13	31
endochondral bone morphogenesis%GObp%GO:0060350	GO:0060350	endochondral bone morphogenesis	24/3008	75/17344	0.00141937	0.0161165	0.0127214	Mmp14/Rarg/Col1a1/Nab1/Mef2c/Rarb/Col6a2/Coch/Col2a1/Col7a1/Shox2/Thbs3/Mmp16/Col12a1/Tgfbr2/Csgalnact1/Runx2/Thbs1/Matn1/Zmpste24/Col27a1/Col6a3/Tmem119/Fgf18	24
regulation of protein import into nucleus%GObp%GO:0042306	GO:0042306	regulation of protein import into nucleus	24/3008	75/17344	0.00141937	0.0161165	0.0127214	Smo/Rab23/Trim28/Tek/Hyal2/Chp1/Hnf4a/Akap1/Ppp2ca/Hsp90aa1/Gli3/Angpt1/Fermt1/Pkia/Ufm1/Bag3/Pik3r2/Zpr1/Ptgs2/Ubr5/Pik3r1/Mapk14/Efcab7/Gbp4	24
signal transduction by p53 class mediator%GObp%GO:0072331	GO:0072331	signal transduction by p53 class mediator	24/3008	75/17344	0.00141937	0.0161165	0.0127214	Bax/Perp/Mdm2/Hint1/Ppm1d/Ddx5/Rps6ka6/Bok/Rbm38/Trp73/Aen/Rrp8/Usp10/Tmem109/Topors/Acer2/Mybbp1a/Phlda3/Pou4f1/Trp53/Hipk2/Ifi204/Grem1/Sox4	24
positive regulation of G1/S transition of mitotic cell cycle%GObp%GO:1900087	GO:1900087	positive regulation of G1/S transition of mitotic cell cycle	15/3008	39/17344	0.00142179	0.0161165	0.0127214	Ddx3x/Akt1/Egfr/Mdm2/Crebbp/Adamts1/Anxa1/Rptor/Larp7/Plrg1/Mepce/Apex1/Tfdp1/Lsm11/Ankrd17	15
central nervous system neuron development%GObp%GO:0021954	GO:0021954	central nervous system neuron development	28/3008	92/17344	0.00142244	0.0161165	0.0127214	Pten/Gata2/Crk/Rac3/Scn1b/Btg2/Hsp90aa1/Agtpbp1/Arhgef28/Wnt5a/Gnaq/Fgf8/Nrp1/Nrp2/Nr4a2/Lhx6/Sema3a/Atg7/Fgfr2/Slit2/Cdh11/Ephb1/Gbx2/Uqcrq/Lingo1/Prkca/Robo2/Arhgap35	28
embryonic digit morphogenesis%GObp%GO:0042733	GO:0042733	embryonic digit morphogenesis	23/3008	71/17344	0.00147117	0.0166044	0.0131065	Tbx2/B9d1/Hoxd13/Bax/Rab23/Ctnnb1/Tbx3/Gli3/Msx2/Wnt5a/Fzd6/Osr2/Gnaq/Hdac1/Wnt7a/Traf3ip1/Chst11/Mycn/Hand2/Cplane1/Msx1/Ece1/Flvcr1	23
negative regulation of protein complex disassembly%GObp%GO:0043242	GO:0043242	negative regulation of protein complex disassembly	23/3008	71/17344	0.00147117	0.0166044	0.0131065	Taok1/Phf23/Apc2/Nav3/Myh9/Scaf4/Twf2/Vil1/Gsn/Camsap1/Map1a/Add2/Cib1/Tpm1/Specc1l/Dysf/Camsap2/Bmerb1/Camsap3/Scaf8/Map1b/Per2/Clec16a	23
regulation of striated muscle cell differentiation%GObp%GO:0051153	GO:0051153	regulation of striated muscle cell differentiation	35/3008	123/17344	0.00148811	0.0167634	0.013232	Mmp14/Hdac9/Ccn4/Mef2c/Tbx1/Kat2a/Edn1/Sik1/Epc1/Nr3c1/Ehd1/Dkk1/Rgs2/Capn2/Bmp2/Rbm38/Shox2/Dmpk/Il4ra/Slc25a4/Pin1/Ctdp1/Ccn3/Rgs4/Msx1/Trim32/Mapk14/Tmem119/Arrb2/Cxcl12/Akap6/Cyp26b1/Akap13/Ehd2/Grem1	35
digestive system development%GObp%GO:0055123	GO:0055123	digestive system development	37/3008	132/17344	0.00149456	0.0168038	0.0132639	Tbx2/Smo/Hoxd13/Kit/Gata6/Ctnnb1/Rarb/Sfrp5/Egfr/Hnf1b/Sav1/Gli3/Wnt5a/Ednrb/Six2/Pkdcc/Smad2/Sox17/Col3a1/Cfc1/Mixl1/Ccdc39/Shox2/Trp73/Pdgfra/Cdx2/Fgfr2/Stra6/Dchs1/Foxf2/Ccdc40/Dact1/Fat4/Igf2/Chd8/Sox11/Zic3	37
developmental cell growth%GObp%GO:0048588	GO:0048588	developmental cell growth	30/3008	101/17344	0.00150873	0.0168697	0.0133159	Lhx2/Rarg/Smo/Bcan/Ctnnb1/Llph/Prmt2/Jade2/Hsp90aa1/Slit1/Nrp1/Nrp2/Tnn/Itga4/Postn/Fubp1/Sema3a/Ulk1/Plxna1/Iqgap1/Slit2/Sorbs2/Tgfbr2/Map2k4/Ndn/Sema3f/Map1b/Prkg1/Slit3/Akap13	30
hippo signaling%GObp%GO:0035329	GO:0035329	hippo signaling	9/3008	18/17344	0.00150904	0.0168697	0.0133159	Tead3/Mob1b/Stk4/Sav1/Lats2/Tead2/Dchs1/Amot/Fat4	9
striated muscle cell proliferation%GObp%GO:0014855	GO:0014855	striated muscle cell proliferation	9/3008	18/17344	0.00150904	0.0168697	0.0133159	Ctnnb1/Rxra/Prkar1a/Megf10/Tgfbr3/Arid2/Tgfb2/Dipk2a/Foxc2	9
positive regulation of DNA-binding transcription factor activity%GObp%GO:0051091	GO:0051091	positive regulation of DNA-binding transcription factor activity	62/3008	249/17344	0.00153194	0.0170931	0.0134922	Trim25/Itgb2/Akt1/Smo/Crhr2/Crtc1/Phb2/Kit/Ctnnb1/Cav1/Pten/Srf/Cd40/Rwdd1/Adcy1/Psma6/Sav1/Prkch/Trim27/Edn1/Ripk1/Wnt5a/Tnfsf11/Mtdh/Adcy8/Crebbp/Cd200/Camk2a/Fosl1/Rnf41/Slco3a1/Cops5/Il18rap/Ddr2/Crtc2/Tgfbr3/Cib1/Tlr3/Cx3cl1/Myd88/Neurod1/Trim13/Ror1/Foxa1/Tfdp1/Tlr4/Nlrc4/Ddx58/Dhx33/Ankrd42/Dhx9/Cdkn2a/Ticam1/Fzd2/Trim32/Pprc1/Npm1/Nfam1/Hipk2/Sphk1/Hmgn3/Grem1	62
negative regulation of transforming growth factor beta receptor signaling pathway%GObp%GO:0030512	GO:0030512	negative regulation of transforming growth factor beta receptor signaling pathway	21/3008	63/17344	0.0015539	0.0173052	0.0136597	Cav2/Snx6/Cav1/Cidea/Fbn2/Smad7/Hspa5/Fbn1/Ski/Htra3/Tgfbr3/Tgfb1i1/Pin1/Chst11/Pmepa1/Prdm16/Vasn/Wfikkn2/Eid2/Trp53/Bcl9l	21
negative regulation of adaptive immune response%GObp%GO:0002820	GO:0002820	negative regulation of adaptive immune response	17/3008	47/17344	0.00155898	0.0173184	0.0136701	Loxl3/Tbx21/Ptpn6/Slamf1/Vsir/Trim27/Ppp3cb/Thoc1/Il33/Smad7/Zbtb7b/Il4ra/Foxj1/Susd4/Rc3h1/Il20rb/Spn	17
regulation of innate immune response%GObp%GO:0045088	GO:0045088	regulation of innate immune response	69/3008	283/17344	0.00156099	0.0173184	0.0136701	Polr3d/Ddx3x/Lgals9/Irf3/Ufd1/Cav1/Hmgb3/Ttll12/Crk/C1qbp/Tbk1/Usp15/Rsad2/Nr1d1/Coch/Nfkbia/Traf3/Wnt5a/Mettl3/Gps2/Tap2/Irf7/Ly96/Hspd1/Il18rap/Ifih1/Polr3f/Polr3c/Pum1/Sfpq/Gpatch3/Smpdl3b/Ereg/Pqbp1/Lamp1/Tlr3/Mmp2/Myd88/Cd300a/Cactin/Otud4/Tap1/Susd4/Tlr4/Nlrc4/Dusp10/Nploc4/Ddx58/Mul1/Ikbke/Dhx9/Trafd1/Tnip3/Prkce/Otulin/Irgm1/Ticam1/Igf2/Hexim1/Mmp12/Nlrc3/Cd14/Ankrd17/Arrb2/Tspan6/Ifi204/…	69
regulation of fat cell differentiation%GObp%GO:0045598	GO:0045598	regulation of fat cell differentiation	40/3008	146/17344	0.00158333	0.0175331	0.0138396	Akt1/Ccn4/Ankrd26/Gata2/Gata3/Stk4/Wif1/Trib2/Nr1d1/Sav1/Msx2/Wnt5a/Zfpm2/Noct/Gps2/Alox5/Frzb/Jag1/Bmp2/Mecom/Zbtb7b/Ncor2/Wnt5b/Tgfb1i1/Dkkl1/Ptgs2/Cebpa/Htr2a/Dusp10/Prdm16/Hnrnpu/Tph1/Sh3pxd2b/Dlk1/Dact1/Zfp36l2/Zfpm1/Six1/Mapk14/Sox13	40
collagen metabolic process%GObp%GO:0032963	GO:0032963	collagen metabolic process	18/3008	51/17344	0.00158632	0.0175332	0.0138396	Mmp14/Col1a1/Vipas39/Mmp25/Mmp19/Col5a1/Mmp24/Ctsk/Mmp16/Mmp23/Tgfbr3/P2rx7/Col1a2/Vps33b/Mmp2/Mmp15/Id1/Mmp12	18
endothelial cell development%GObp%GO:0001885	GO:0001885	endothelial cell development	19/3008	55/17344	0.001592	0.0175629	0.0138631	Ccm2/Col18a1/Ctnnb1/Notch4/Tjp2/Fasn/Eng/Mfsd2a/Wnt7a/Tjp1/Robo4/Myd88/Arhgef26/Ppp1r16b/Rapgef1/Id1/Ezr/Rap1b/Gpx1	19
coronary vasculature morphogenesis%GObp%GO:0060977	GO:0060977	coronary vasculature morphogenesis	13/3008	32/17344	0.00162904	0.0178708	0.0141061	Epor/Ctnnb1/Tgfbr1/Tbx1/Rxra/Sgcd/Zfpm2/Angpt1/Nrp1/Tgfbr3/Fgfr2/Arid2/Hand2	13
lipopolysaccharide-mediated signaling pathway%GObp%GO:0031663	GO:0031663	lipopolysaccharide-mediated signaling pathway	13/3008	32/17344	0.00162904	0.0178708	0.0141061	Akt1/Irf3/Nfkbia/Mtdh/Cd6/Ly96/Stat1/Myd88/Tlr4/Prkce/Ticam1/Cd14/Mapk14	13
ncRNA transcription%GObp%GO:0098781	GO:0098781	ncRNA transcription	13/3008	32/17344	0.00162904	0.0178708	0.0141061	Sirt7/Zc3h8/Polr1b/Polr1e/Snapc5/Rpap2/Polr2l/Uspl1/Cdkn2a/Cd3eap/Npm1/Trp53/Topaz1	13
type I interferon production%GObp%GO:0032606	GO:0032606	type I interferon production	7/3008	12/17344	0.00164323	0.0179928	0.0142024	Irf9/Irf3/G3bp1/Ap3d1/Ifnar1/Irf7/Myd88	7
negative regulation of binding%GObp%GO:0051100	GO:0051100	negative regulation of binding	46/3008	174/17344	0.00166044	0.0181136	0.0142978	Lhx2/Akt1/Smo/Gtf2f1/Bax/Cav1/Ttbk1/Hspa4/Eif2s1/Msx2/Hnrnpk/Myc/Ercc4/Dkk1/Eif4a3/Mitd1/Gpsm1/Itga4/Larp7/Lef1/Adam15/Fbxw7/Eif2b4/Tfip11/Eif2b1/Atp2a2/Mepce/Psme3ip1/Pin1/Dysf/Hand2/Hey1/Id1/Wfikkn2/Cdkn2a/Dact1/Adrb2/Ifit2/Msx1/Zfpm1/Jun/Per2/Dtnbp1/Arrb2/Sox11/Rgma	46
protein stabilization%GObp%GO:0050821	GO:0050821	protein stabilization	46/3008	174/17344	0.00166044	0.0181136	0.0142978	Cct3/Smo/Phb2/Usp19/Pten/Chp1/Zswim7/Zfp207/Stk4/Pfn1/Ncln/Stxbp4/Sav1/Hsp90aa1/Cct5/Gnaq/Syvn1/Smad7/Sox17/Hspd1/Pdcl3/Rassf2/Fbxw7/Cct6a/Bag3/Lamp1/Cryab/Apoa1/Pin1/Ppib/Crtap/Usp36/Mtmr9/Phb/Hip1/Otud3/Mul1/Pik3r1/Cdkn2a/Tmem88/Msx1/Bag5/Npm1/Trp53/Dnlz/Sox4	46
striated muscle cell differentiation%GObp%GO:0051146	GO:0051146	striated muscle cell differentiation	57/3008	226/17344	0.00169161	0.0184194	0.0145392	Cav2/Akt1/Smo/Wdr1/Mef2c/Gata6/Arid1a/Cacybp/Srf/Rxra/Rarb/Pmp22/Tbx3/Sgcd/Prkar1a/Ptcd2/Myh9/Rcan1/Sik1/Cdh2/Speg/Tnnt2/Capn2/Bmp2/Ski/Sgcb/Uchl1/Pdgfra/Atg7/Myom2/Sorbs2/Tmod2/Map2k4/Adgrb3/Dysf/Tmtc3/Myom3/Hand2/Hnrnpu/Myh6/Zmpste24/Wfikkn2/Igf2/Selenon/Six1/Actn2/Prkg1/Mapk14/Nebl/Tnnt3/T/Actg1/Acadm/Gpx1/Akap13/Flnc/Bves	57
negative regulation of cell-cell adhesion%GObp%GO:0022408	GO:0022408	negative regulation of cell-cell adhesion	50/3008	193/17344	0.0017215	0.0187101	0.0147686	Loxl3/Mapk7/Lgals9/Tbx21/Akt1/Dusp3/Ptpn6/Cd44/Notch4/C1qtnf1/Vsir/Prkar1a/Gli3/Runx1/Twsg1/Anxa1/Smad7/Ppm1f/Serpine2/Jag1/Bmp2/Zc3h8/Lef1/Zbtb7b/Pla2g2f/Glmn/Gpnmb/Il4ra/Cbfb/Apoa1/Specc1l/Foxj1/Cd300a/Cd276/Socs1/Zc3h12d/Rc3h1/Pik3r1/Il20rb/Cdkn2a/Adrb2/Cd24a/Spn/Btla/Zfp608/Prkg1/Mia3/Cxcl12/Ass1/Zfp703	50
negative regulation of protein kinase activity%GObp%GO:0006469	GO:0006469	negative regulation of protein kinase activity	52/3008	203/17344	0.00183926	0.019953	0.0157497	Mapk7/Akt1/Dusp3/Ptpn6/Coro1c/Cav1/Hyal2/Akt1s1/Sh3bp5l/Pten/Chp1/Tsg101/Sfrp5/Prkar1a/Trim27/Gadd45g/Sh3bp5/Lats2/Spry2/Mllt1/Gnaq/Chmp6/Ppm1f/Rgs2/Dusp2/Pkia/Ptpn1/Zgpat/Dnaja1/Prkag2/Errfi1/Trp73/Uchl1/Dusp9/Dusp4/Prkar2a/Cd300a/Zfyve28/Spred3/Dusp8/Dusp10/Dusp26/Aida/Cdkn2a/Gskip/Hexim1/Smcr8/Prkca/Ptprt/Npm1/Dtnbp1/Fabp4	52
positive regulation of protein localization to nucleus%GObp%GO:1900182	GO:1900182	positive regulation of protein localization to nucleus	26/3008	85/17344	0.00190948	0.0206766	0.0163209	Cav2/Ngfr/Akt1/Smo/Trim28/Tek/Hyal2/Glis2/Hsp90aa1/Gli3/Pinx1/Nmd3/Bag3/Pik3r2/Zpr1/Ptgs2/Lif/Ubr5/Tgfb2/Pik3r1/Cdkn2a/Dtx3l/Mapk14/Npm1/Hnrnpm/Efcab7	26
glycosaminoglycan metabolic process%GObp%GO:0030203	GO:0030203	glycosaminoglycan metabolic process	21/3008	64/17344	0.00194064	0.0209368	0.0165263	Sgsh/Cd44/Hyal2/Dcn/Xylt2/Angpt1/Has2/Cemip2/Slc35d1/Has3/Chsy1/Chpf/Mamdc2/Chst11/Ids/Csgalnact1/Chst7/Egflam/Ndnf/B3galt6/Spock3	21
mammary gland epithelium development%GObp%GO:0061180	GO:0061180	mammary gland epithelium development	21/3008	64/17344	0.00194064	0.0209368	0.0165263	Smo/Phb2/Prlr/Epha2/Csf1/Etv4/Tbx3/Ntn1/Msx2/Wnt5a/Tnfsf11/Vdr/Lbh/Nr3c1/Slc12a2/Fgfr2/Slit2/Atp2c2/Kdm5b/Msx1/Zfp703	21
hindbrain development%GObp%GO:0030902	GO:0030902	hindbrain development	44/3008	166/17344	0.00195521	0.0210552	0.0166197	Sez6/Pcnt/Smo/Nfix/Ctnnb1/Gata2/Crk/Lhx1/Rfx4/Hnf1b/Kat2a/Agtpbp1/Psmg1/Ldb1/Sema4c/Serpine2/Plxna2/Hspa5/Clp1/Pax6/Lef1/Sdf4/Kdm2b/Ulk1/Wnt7a/Atg7/Cbln1/Rpgrip1l/Gbx2/Neurod1/Foxa2/Zfp365/En2/Cplane1/Ptpn11/Uqcrq/Pou4f1/En1/Trp53/Cend1/Ctnna2/Sptbn2/Grid2/Mafb	44
maintenance of cell number%GObp%GO:0098727	GO:0098727	maintenance of cell number	39/3008	143/17344	0.00196705	0.0211439	0.0166897	Med6/Ctr9/Kit/Ctnnb1/Arid1a/Igf2bp1/Gata2/Tbx3/Med7/Mettl3/Crebbp/Six2/Cdh2/Ldb1/Cdc73/Prrx1/Sall4/Mmp24/Mecom/Ski/Cdx2/Wnt7a/Med17/Lif/Wdr62/Srrt/Sct/Prdm16/Pelo/Prdm14/Leo1/Cdkn2a/Zfp36l2/Lig4/Selenon/Bcl9l/Dppa2/Sox4/Miat	39
regulation of cell-substrate junction assembly%GObp%GO:0090109	GO:0090109	regulation of cell-substrate junction assembly	20/3008	60/17344	0.00198949	0.021236	0.0167624	Mmp14/Dusp3/Coro1c/Tek/Pten/Ldb1/Nrp1/Map4k4/Ppm1f/Iqgap1/Gpm6b/Arhgap6/Phldb2/Dapk3/Rcc2/Camsap3/Epha3/Actg1/Kdr/Grem1	20
regulation of focal adhesion assembly%GObp%GO:0051893	GO:0051893	regulation of focal adhesion assembly	20/3008	60/17344	0.00198949	0.021236	0.0167624	Mmp14/Dusp3/Coro1c/Tek/Pten/Ldb1/Nrp1/Map4k4/Ppm1f/Iqgap1/Gpm6b/Arhgap6/Phldb2/Dapk3/Rcc2/Camsap3/Epha3/Actg1/Kdr/Grem1	20
mRNA export from nucleus%GObp%GO:0006406	GO:0006406	mRNA export from nucleus	16/3008	44/17344	0.00199009	0.021236	0.0167624	Mcm3ap/Nup214/Hnrnpa2b1/Nxf1/Ddx19a/Nup85/Eny2/Polr2d/Thoc1/Thoc3/Ncbp1/Nup93/Nxf3/Srsf3/Rbm15b/Eif5a	16
mRNA-containing ribonucleoprotein complex export from nucleus%GObp%GO:0071427	GO:0071427	mRNA-containing ribonucleoprotein complex export from nucleus	16/3008	44/17344	0.00199009	0.021236	0.0167624	Mcm3ap/Nup214/Hnrnpa2b1/Nxf1/Ddx19a/Nup85/Eny2/Polr2d/Thoc1/Thoc3/Ncbp1/Nup93/Nxf3/Srsf3/Rbm15b/Eif5a	16
regulation of G1/S transition of mitotic cell cycle%GObp%GO:2000045	GO:2000045	regulation of G1/S transition of mitotic cell cycle	33/3008	116/17344	0.00200666	0.021374	0.0168713	Ddx3x/Akt1/Ptpn6/Pten/Egfr/Mdm2/Prmt2/Ripk1/Crebbp/Adamts1/Anxa1/Rptor/Cdc73/Rbm38/Larp7/Plrg1/Mepce/Gpnmb/Rfwd3/Ino80/Plk5/Apex1/Tfdp1/Zc3h12d/Dact1/Lsm11/Ctdspl/Haspin/Ankrd17/Trp53/Cdkn2b/Sox4/Psme3	33
negative regulation of microtubule polymerization or depolymerization%GObp%GO:0031111	GO:0031111	negative regulation of microtubule polymerization or depolymerization	17/3008	48/17344	0.00202926	0.0215756	0.0170305	Clip3/Taok1/Apc2/Nav3/Dyrk1a/Camsap1/Map1a/Mapre1/Cib1/Specc1l/Dysf/Tbcd/Camsap2/Bmerb1/Camsap3/Map1b/Tubb4a	17
negative regulation of mRNA catabolic process%GObp%GO:1902373	GO:1902373	negative regulation of mRNA catabolic process	18/3008	52/17344	0.00203849	0.0216345	0.017077	Ptbp1/Dazl/Igf2bp1/Nbas/Noct/Angel2/Rbm38/Fus/Syncrip/Myd88/Tent4a/Tent4b/Larp1/Hnrnpu/Dhx9/Thrap3/Dnd1/Hnrnpc	18
renal tubule morphogenesis%GObp%GO:0061333	GO:0061333	renal tubule morphogenesis	24/3008	77/17344	0.00211765	0.0224341	0.0177081	Irx2/Cd44/Mef2c/Ctnnb1/Gata3/Lhx1/Lgr5/Hnf1b/Gli3/Myc/Fgf8/Kif26b/Bmp2/Col4a1/Irx3/Dchs1/Cited2/Hey1/Npnt/Greb1l/Fat4/Six1/Irx1/Grem1	24
ear morphogenesis%GObp%GO:0042471	GO:0042471	ear morphogenesis	38/3008	139/17344	0.0021283	0.0225062	0.0177651	Fzd3/Tbx1/Bcr/Eya4/Gata2/Gata3/Slc9a3r1/Ntn1/Tshr/Gsc/Edn1/Atp8a2/Wnt5a/Spry2/Fzd6/Osr2/Myc/Col2a1/Six2/Fgf8/Prrx1/Itga8/Frzb/Col11a1/Chrna9/Lrig1/Myo7a/Fgfr2/Gbx2/Grhl3/Prrx2/Tshz1/Msx1/Tprn/Fzd2/Six1/Cthrc1/Mafb	38
embryonic placenta development%GObp%GO:0001892	GO:0001892	embryonic placenta development	32/3008	112/17344	0.00215674	0.022766	0.0179701	Akt1/Trim28/Gata2/Stk4/Rspo3/Egfr/Gcm1/Epas1/Itga4/Lef1/Ccn1/Tmed2/Cdx2/Fgfr2/Lif/Cebpa/Vash2/Tex19.1/Cited2/Hey1/Bptf/Erf/Gjb5/Snai1/E2f8/Igf2/Junb/Grb2/Plac1/Ttpa/Zfp568/Xist	32
axis specification%GObp%GO:0009798	GO:0009798	axis specification	27/3008	90/17344	0.00216088	0.0227688	0.0179723	Wnt3/Smo/Ctnnb1/Wnt8a/Srf/Tbx3/Lhx1/Ttc8/Wnt5a/Six2/Smad2/Cdx1/Ldb1/Pax6/Ski/Tmed2/Cdx2/Wnt7a/Mns1/Foxa2/Lefty1/Cited2/Hey1/Bcor/Pld6/Peg12/Pgap1	27
regulation of microtubule-based process%GObp%GO:0032886	GO:0032886	regulation of microtubule-based process	59/3008	238/17344	0.00218471	0.0229786	0.0181379	Bicd1/Ctnnb1/Cav1/Fsd1/Clip3/Taok1/Kif3a/Map1s/Apc2/Nav3/Nefh/Kat2a/Plk2/Stmn4/Dyrk1a/Mapre2/Cnih2/Mark2/Camsap1/Map1a/Mkks/Nsfl1c/Mapre1/Ccdc39/Rcc1/Hsph1/Cib1/Lamp1/Dctn1/Fez1/Phldb2/Specc1l/Dysf/Trim36/Traf3ip1/Ska1/Azin1/Ttll6/Tbcd/Hnrnpu/Ccdc40/Camsap2/Trim46/Bmerb1/Camsap3/Cltc/Phldb1/Gen1/Epha3/Map1b/Map6/Npm1/Gnai1/Gda/Tubb4a/Cenpj/Drc1/Cep295nl/Hspa1b	59
regulation of tumor necrosis factor production%GObp%GO:0032680	GO:0032680	regulation of tumor necrosis factor production	44/3008	167/17344	0.00221749	0.0232573	0.0183579	Lgals9/Axl/Ptpn6/Slamf1/Cd34/Vsir/Trim27/Ripk1/Wnt5a/Angpt1/Akap8/Cidea/Frmd8/Ly96/Hspd1/Ncl/Ifih1/Cd2/Ube2j1/Hdac1/Errfi1/Gpnmb/Gas6/Tlr3/Cx3cl1/Myd88/Cactin/Tlr4/Ptger4/Thbs1/Ddx58/Pik3r1/Isl1/Dhx9/Ptpn11/Ticam1/Cd24a/Nlrc3/Cd14/Spn/Fcgr3/Arrb2/Syt11/Selenos	44
nephron epithelium morphogenesis%GObp%GO:0072088	GO:0072088	nephron epithelium morphogenesis	23/3008	73/17344	0.00221913	0.0232573	0.0183579	Irx2/Smo/Cd44/Ctnnb1/Gata3/Lhx1/Hnf1b/Gli3/Myc/Six2/Fgf8/Kif26b/Bmp2/Irx3/Dchs1/Cited2/Hey1/Npnt/Greb1l/Fat4/Six1/Irx1/Grem1	23
regulation of cell-cell adhesion%GObp%GO:0022407	GO:0022407	regulation of cell-cell adhesion	96/3008	421/17344	0.00224871	0.0235249	0.0185691	Itgb2/Loxl3/Mapk7/Lgals9/Tbx21/Akt1/Dusp3/Ptpn6/Cd44/Cav1/Zmiz1/Adam19/Piezo1/Slamf1/Notch4/Gata3/C1qtnf1/Ikzf1/Vsir/Ap3d1/Prkar1a/Mink1/Hsp90aa1/Gli3/Wnt5a/Tnfsf11/Has2/Runx1/Twsg1/Megf10/Anxa1/Cd6/Bad/Alox5/Smad7/Hspd1/Cd28/Zap70/Ppm1f/Serpine2/Kif26b/Bmi1/Itga4/Jag1/Bmp2/Zc3h8/Lef1/Zbtb7b/Pla2g2f/Glmn/Hsph1/Gpnmb/Ephb6/Tjp1/Vps33b/Il4ra/Efnb1/Cx3cl1/Cbfb/Apoa1/Tgfbr2/Specc1l/Foxj1/Cd300a/Nfkbi…	96
negative regulation of supramolecular fiber organization%GObp%GO:1902904	GO:1902904	negative regulation of supramolecular fiber organization	39/3008	144/17344	0.00225479	0.0235249	0.0185691	Clip3/Hspa8/Taok1/Pfn1/Apc2/Nav3/Myh9/Dyrk1a/Twf2/Tmeff2/Vil1/Gsn/Camsap1/Map1a/Mkks/Mapre1/Add2/Tjp1/Cib1/Arhgap6/Slit2/Cryab/Cgnl1/Tpm1/Phldb2/Specc1l/Dysf/Dbn1/Ssh2/Tbcd/Camsap2/Coro2b/Bmerb1/Camsap3/Tmsb4x/Map1b/Gmfb/Tubb4a/Ctnna2	39
growth plate cartilage development%GObp%GO:0003417	GO:0003417	growth plate cartilage development	13/3008	33/17344	0.00226606	0.0235249	0.0185691	Rarg/Rarb/Col6a2/Coch/Col7a1/Thbs3/Col12a1/Tgfbr2/Thbs1/Matn1/Zmpste24/Col27a1/Col6a3	13
positive regulation of leukocyte apoptotic process%GObp%GO:2000108	GO:2000108	positive regulation of leukocyte apoptotic process	13/3008	33/17344	0.00226606	0.0235249	0.0185691	Bax/Cd44/Mef2c/Wnt5a/Myc/Anxa1/Zc3h8/P2rx7/Pik3cb/Tgfb2/Cdkn2a/Cd24a/Trp53	13
vitamin transport%GObp%GO:0051180	GO:0051180	vitamin transport	13/3008	33/17344	0.00226606	0.0235249	0.0185691	Folr1/Slc5a6/Slc46a1/Amn/Slc25a32/Slc23a1/Cubn/Slc23a2/Stra6l/Abcg2/Apoa1/Stra6/Ttpa	13
positive regulation of cellular catabolic process%GObp%GO:0031331	GO:0031331	positive regulation of cellular catabolic process	85/3008	366/17344	0.00226872	0.0235249	0.0185691	Gnai3/Akt1/Supt5/Bax/Sgta/Cav1/Mettl16/Git1/Pten/Endog/Pip4k2b/Dcn/Tbk1/Mdm2/Btg2/Igfbp3/Rnf185/Trib2/Rnf144a/Hsp90aa1/Gpld1/Agtpbp1/Nkd2/Plk2/Mettl3/Mtdh/Myc/Wac/Il33/Csnk1d/Pip4k2c/Tnrc6c/Smad7/Gpsm1/Ptpn1/Fbxw7/Trp53inp1/Pum1/Mfn2/P2rx7/Ulk1/Atg7/Vgll4/Det1/Rnf40/Bag3/Apoa1/Gclc/Abhd5/Snx33/Htr2a/Trim13/Prickle1/Tmtc3/Trim67/Larp1/Rnf144b/Zc3h12d/Ankib1/Rc3h1/Dxo/Mul1/Grsf1/Dact1/Dnd1/Adrb2/Zf…	85
cell-cell adhesion via plasma-membrane adhesion molecules%GObp%GO:0098742	GO:0098742	cell-cell adhesion via plasma-membrane adhesion molecules	42/3008	158/17344	0.00230216	0.0238296	0.0188096	Cdh4/Lgals9/Nectin4/Fgfrl1/Emb/Ajuba/Alcam/Cdh2/Cd6/Cdh7/Itga4/Mmp24/Chl1/Cbln1/Cdh11/Cdh13/Tgfbr2/Pik3cb/Atp2c1/Amigo3/Prtg/Dchs1/Adgrl3/Pcdh18/Tgfb2/Cdh6/Sdk1/Sdk2/Fat4/Cd24a/Pcdhb16/Amigo2/Jaml/Lrrc4/Epha3/Robo2/Ptprt/Fat2/Cdh24/Hmcn1/Grid2/Pcdhgc3	42
neuron projection extension%GObp%GO:1990138	GO:1990138	neuron projection extension	22/3008	69/17344	0.00231614	0.0238917	0.0188587	Lhx2/Smo/Bcan/Ctnnb1/Llph/Jade2/Hsp90aa1/Slit1/Nrp1/Nrp2/Tnn/Itga4/Postn/Sema3a/Ulk1/Plxna1/Iqgap1/Slit2/Ndn/Sema3f/Map1b/Slit3	22
negative regulation of protein binding%GObp%GO:0032091	GO:0032091	negative regulation of protein binding	31/3008	108/17344	0.0023163	0.0238917	0.0188587	Akt1/Gtf2f1/Bax/Cav1/Ttbk1/Eif2s1/Hnrnpk/Myc/Dkk1/Mitd1/Gpsm1/Itga4/Lef1/Adam15/Eif2b4/Tfip11/Eif2b1/Atp2a2/Psme3ip1/Pin1/Dysf/Id1/Wfikkn2/Cdkn2a/Dact1/Adrb2/Ifit2/Zfpm1/Dtnbp1/Arrb2/Rgma	31
negative regulation of cellular catabolic process%GObp%GO:0031330	GO:0031330	negative regulation of cellular catabolic process	63/3008	258/17344	0.00233546	0.024047	0.0189813	Akt1/Sgta/Eif4g2/Ptbp1/Usp19/Dazl/Igf2bp1/Timp2/Derl2/Phf23/Timp3/Nbas/Tlk2/Scfd1/Nrde2/Gpld1/Nsun2/Noct/Lrpprc/Wac/Rnf41/Pdcl3/Htr2b/Angel2/Trdmt1/Map1a/Rbm38/Ube2j1/Alad/Mfsd2a/Dffa/Cptp/Atg7/Timp4/Fus/N4bp1/Psme3ip1/Fez1/Syncrip/Myd88/Psmf1/Qsox1/Usp36/Tent4a/Mtmr9/Lzts1/Tent4b/Larp1/Dap/Hnrnpu/Dhx9/Thrap3/Cdkn2a/Dnd1/Smcr8/Bag5/Trp53/Hnrnpc/Hipk2/Wdr6/Clec16a/Sco1/Rybp	63
vascular process in circulatory system%GObp%GO:0003018	GO:0003018	vascular process in circulatory system	49/3008	191/17344	0.00236338	0.024274	0.0191605	Akt1/Cav1/Bcr/Egfr/Avpr1a/Cacna1g/Edn1/Ednrb/Angpt1/Adcy6/Nr3c1/Grk2/Alox5/Htr2b/Rgs2/Smtnl1/Mkks/Tgfbr3/Tacr1/Slit2/Ednra/Mmp2/Cx3cl1/Gclc/Ptgs2/Manf/Mgll/Tbxa2r/Htr2a/Acta2/Amot/Itga1/Adora1/Adrb2/Chrm3/Foxc2/Ptgs1/C2cd4a/F2r/Prkg1/Per2/Ece1/Arhgap35/Ptp4a3/Kdr/Gpx1/Wdr35/Bmpr2/C2cd4b	49
negative regulation of cell activation%GObp%GO:0050866	GO:0050866	negative regulation of cell activation	53/3008	210/17344	0.00236578	0.024274	0.0191605	Loxl3/Lgals9/Tbx21/Axl/Dusp3/Ptpn6/Cd44/Bcr/Mertk/Hmgb3/C1qtnf1/Enpp3/Vsir/Prkar1a/Cygb/Nr1d1/Gli3/Cd200/Runx1/Twsg1/Thoc1/Anxa1/Fas/Rabgef1/Smad7/Serpine2/Zc3h8/Zbtb7b/Pla2g2f/Pdgfra/Glmn/Gpnmb/Il4ra/Cx3cl1/Cbfb/Gclc/Foxj1/Cd300a/Cd276/Socs1/Zc3h12d/Rc3h1/Il20rb/Cdkn2a/Adrb2/Cd24a/Spn/Btla/Zfp608/Prkg1/Adgrf5/Sox11/Syt11	53
mitochondrial transport%GObp%GO:0006839	GO:0006839	mitochondrial transport	46/3008	177/17344	0.00240008	0.024575	0.019398	Tomm40/Bax/Letm1/Cnp/Bcl2l1/Slc25a5/Eya2/Slc25a22/Hebp2/Timm13/Hspa4/Timm22/Hsp90aa1/Mrs2/Mcur1/Ppif/Dnajc15/Slc25a32/Tomm22/Ppp2r2b/Camk2a/Bad/Sfxn2/Atp5c1/Slc25a10/Maip1/Hspd1/Bok/Slc25a12/Timm10/Mcub/Stpg1/Mfn2/Grpel1/Slc25a4/Gclc/Slc25a38/Chchd4/Slc25a24/Mul1/Trp53/Timm17a/Flvcr1/Dnlz/Tomm5/AU015836	46
negative regulation of cellular response to transforming growth factor beta stimulus%GObp%GO:1903845	GO:1903845	negative regulation of cellular response to transforming growth factor beta stimulus	21/3008	65/17344	0.00240594	0.024575	0.019398	Cav2/Snx6/Cav1/Cidea/Fbn2/Smad7/Hspa5/Fbn1/Ski/Htra3/Tgfbr3/Tgfb1i1/Pin1/Chst11/Pmepa1/Prdm16/Vasn/Wfikkn2/Eid2/Trp53/Bcl9l	21
negative regulation of peptide secretion%GObp%GO:0002792	GO:0002792	negative regulation of peptide secretion	43/3008	163/17344	0.00240767	0.024575	0.019398	Lgals9/Crhr2/Hdac9/Slamf1/Cd34/Rsad2/Trim27/Dph3/Angpt1/Eny2/Cd200/Cidea/Anxa1/Il33/Rabgef1/Rptor/Map4k4/Frmd4a/Anxa5/Hdac1/Cptp/Erp29/Sytl4/Gas6/Cx3cl1/Apoa1/Ssc5d/Midn/Ppp1r11/Inhbb/Ccn3/Ubr5/Nlrc4/Ptger4/Ptpn11/F2r/Serpinb1b/Ezr/Irs1/Ptpmt1/Ndufaf2/Syt11/Nlrp12	43
axon regeneration%GObp%GO:0031103	GO:0031103	axon regeneration	9/3008	19/17344	0.0024289	0.0246751	0.019477	Folr1/Nefh/Nefl/Tnc/Mmp2/Apoa1/Nrep/Gap43/Jun	9
forebrain neuron development%GObp%GO:0021884	GO:0021884	forebrain neuron development	14/3008	37/17344	0.0024343	0.0246751	0.019477	Rac3/Wnt5a/Gnaq/Fgf8/Nrp1/Nrp2/Lhx6/Sema3a/Atg7/Fgfr2/Slit2/Gbx2/Uqcrq/Robo2	14
positive regulation of mesenchymal cell proliferation%GObp%GO:0002053	GO:0002053	positive regulation of mesenchymal cell proliferation	14/3008	37/17344	0.0024343	0.0246751	0.019477	Smo/Ctnnb1/Tbx1/Wnt5a/Myc/Prrx1/Shox2/Fgfr2/Tgfbr2/Mycn/Prrx2/Six1/Irs1/Kdr	14
semaphorin-plexin signaling pathway%GObp%GO:0071526	GO:0071526	semaphorin-plexin signaling pathway	14/3008	37/17344	0.0024343	0.0246751	0.019477	Sema4f/Sema6a/Arhgdia/Nrp1/Nrp2/Sema4c/Plxna2/Sema6d/Sema3c/Sema3a/Plxna1/Sema3f/Sema3e/Plxnc1	14
positive regulation of cell cycle%GObp%GO:0045787	GO:0045787	positive regulation of cell cycle	83/3008	357/17344	0.00245543	0.0248464	0.0196123	Fap/Ddx3x/Akt1/Dusp3/Phb2/Gata6/Usp19/Cdk4/Dazl/Cdc6/Rab11fip4/Tbx3/Egfr/Mdm2/Rps6kb1/Stxbp4/Cdc27/Edn1/Msx2/Wnt5a/Myc/Crebbp/Adamts1/Smoc2/Spast/Thoc1/Cdc23/Anxa1/Fosl1/Fgf8/Rptor/Cd28/Cdc73/Pkp4/Nsfl1c/Rbm38/Larp7/Lef1/Plrg1/Eif4g3/Sfpq/Trp73/Ereg/Lfng/Mepce/Fgfr2/Rrp8/Cdc14a/Ino80/Gdpd5/Foxa1/Apex1/Azin1/Tfdp1/Ppp1r10/Tgfb2/Hnrnpu/Cited2/Mybbp1a/Rcc2/Usp22/Ptpn11/Cdkn2a/Lsm11/Prkce/E2f8/Pou4f1…	83
post-anal tail morphogenesis%GObp%GO:0036342	GO:0036342	post-anal tail morphogenesis	11/3008	26/17344	0.0025106	0.0252307	0.0199155	Epha2/Fzd3/Sfrp5/Wnt5a/Tmed2/Traf3ip1/Chst11/Dchs1/T/Tcf15/Sp5	11
protein refolding%GObp%GO:0042026	GO:0042026	protein refolding	11/3008	26/17344	0.0025106	0.0252307	0.0199155	Hspa8/Hsp90aa1/Ppif/Hspd1/Hspa5/Ppid/Dnaja2/Ppib/Hspa13/Ppih/Hspa1b	11
regulation of type I interferon-mediated signaling pathway%GObp%GO:0060338	GO:0060338	regulation of type I interferon-mediated signaling pathway	11/3008	26/17344	0.0025106	0.0252307	0.0199155	Irf3/Ttll12/Tbk1/Wnt5a/Mettl3/Irf7/Cactin/Mul1/Ikbke/Mmp12/Nlrc5	11
snRNA processing%GObp%GO:0016180	GO:0016180	snRNA processing	11/3008	26/17344	0.0025106	0.0252307	0.0199155	Ints2/Ints9/Ints3/Toe1/Exosc4/Ints14/Ints6/Ints7/Exosc2/Tut1/Ints5	11
positive regulation of cell cycle process%GObp%GO:0090068	GO:0090068	positive regulation of cell cycle process	62/3008	254/17344	0.00253919	0.0254558	0.0200932	Fap/Ddx3x/Akt1/Phb2/Gata6/Usp19/Cdk4/Dazl/Cdc6/Rab11fip4/Egfr/Mdm2/Stxbp4/Cdc27/Edn1/Msx2/Wnt5a/Crebbp/Adamts1/Spast/Cdc23/Anxa1/Fgf8/Rptor/Cd28/Cdc73/Pkp4/Nsfl1c/Rbm38/Larp7/Lef1/Plrg1/Eif4g3/Sfpq/Trp73/Ereg/Mepce/Rrp8/Cdc14a/Ino80/Apex1/Azin1/Tfdp1/Hnrnpu/Mybbp1a/Rcc2/Cdkn2a/Lsm11/Prkce/E2f8/Pou4f1/Msx1/Igf2/Gen1/Klhl18/Ankrd17/Npm1/Trp53/Sphk1/Cenpj/Sox4/Topaz1	62
platelet-derived growth factor receptor signaling pathway%GObp%GO:0048008	GO:0048008	platelet-derived growth factor receptor signaling pathway	15/3008	41/17344	0.00254167	0.0254558	0.0200932	Bcr/Pten/Itgb3/Zfand5/Nrp1/Ptpn1/Pdgfra/Iqgap1/Plat/Bcar1/Pdgfd/Csrnp1/Tiparp/Rapgef1/Ptpn11	15
regulation of DNA metabolic process%GObp%GO:0051052	GO:0051052	regulation of DNA metabolic process	102/3008	453/17344	0.00254848	0.0254804	0.0201127	Dnmt3l/Smg5/Cct3/Tbx21/Akt1/Supt6/Crhr2/Ercc1/Bax/Hnrnpa2b1/Trim28/Ctnnb1/Id3/Eya4/Cacybp/Msh3/Endog/Gata3/Exosc10/Cd40/Eya2/Pfn1/Egfr/Igfbp3/Dnmt3a/Lig3/Recql5/Ten1/Ylpm1/Hsp90aa1/Dek/Ercc8/Pinx1/Sub1/Cct5/Myc/Ercc4/Dubr/Donson/Prmt5/Smoc2/Cyp1b1/Pot1b/Thoc1/Cidea/Sirt7/Oga/Hras/Cbx8/Cd28/Npas2/Trip12/Ilkap/Nat10/Hgf/Dffa/Dnajc2/Ereg/Cct6a/Smarcad1/Atg7/Rbbp6/Arid2/Map2k4/Rfc3/Ino80/Parm1/Wdr18/…	102
anterior/posterior axis specification%GObp%GO:0009948	GO:0009948	anterior/posterior axis specification	18/3008	53/17344	0.00259412	0.0257999	0.0203648	Wnt3/Ctnnb1/Wnt8a/Srf/Tbx3/Lhx1/Wnt5a/Six2/Cdx1/Ldb1/Ski/Tmed2/Cdx2/Foxa2/Lefty1/Hey1/Pld6/Pgap1	18
mammary gland morphogenesis%GObp%GO:0060443	GO:0060443	mammary gland morphogenesis	18/3008	53/17344	0.00259412	0.0257999	0.0203648	Tbx2/Phb2/Epha2/Cav1/Csf1/Etv4/Tbx3/Ntn1/Gli3/Msx2/Wnt5a/Vdr/Nr3c1/Slc12a2/Fgfr2/Slit2/Tgfbr2/Kdm5b	18
morphogenesis of an epithelial sheet%GObp%GO:0002011	GO:0002011	morphogenesis of an epithelial sheet	18/3008	53/17344	0.00259412	0.0257999	0.0203648	Cd44/Srf/Msx2/Wnt5a/Ajuba/Hbegf/Tmeff2/Col5a1/Jag1/Ccn1/Wnt7a/Tbx20/Mrtfa/Mmp12/Arhgap24/Arhgap35/Sox11/Zfp568	18
positive regulation of cytokine-mediated signaling pathway%GObp%GO:0001961	GO:0001961	positive regulation of cytokine-mediated signaling pathway	16/3008	45/17344	0.00259801	0.0257999	0.0203648	Axl/Irf3/Csf1/Tbk1/Ripk1/Wnt5a/Irf7/Il1r1/Gas6/Casp4/Ikbke/Cxcr4/Irgm1/Mmp12/Trim32/Nlrc5	16
negative regulation of secretion by cell%GObp%GO:1903531	GO:1903531	negative regulation of secretion by cell	58/3008	235/17344	0.00263226	0.0260958	0.0205985	Lgals9/Crhr2/Il11/Hdac9/Bcr/Slamf1/Cd34/Igfbp3/Rsad2/Trim27/Edn1/Dph3/Angpt1/Eny2/Cd200/Asic1/Cidea/Anxa1/Il33/Rabgef1/Rptor/Map4k4/Pnkd/Frmd4a/Anxa5/Hdac1/Cptp/Erp29/Sytl4/Gas6/Cx3cl1/Apoa1/Lif/Cd300a/Ssc5d/Midn/Ppp1r11/Inhbb/Ccn3/Slc30a1/Ubr5/Nlrc4/Ptger4/Maob/Adora1/Ptpn11/Ptgs1/F2r/Htr1b/Serpinb1b/Ezr/Rap1b/Prkg1/Irs1/Ptpmt1/Ndufaf2/Syt11/Nlrp12	58
nephron morphogenesis%GObp%GO:0072028	GO:0072028	nephron morphogenesis	23/3008	74/17344	0.00270055	0.0266827	0.0210617	Irx2/Smo/Cd44/Ctnnb1/Gata3/Lhx1/Hnf1b/Gli3/Myc/Six2/Fgf8/Kif26b/Bmp2/Irx3/Dchs1/Cited2/Hey1/Npnt/Greb1l/Fat4/Six1/Irx1/Grem1	23
RNA export from nucleus%GObp%GO:0006405	GO:0006405	RNA export from nucleus	23/3008	74/17344	0.00270055	0.0266827	0.0210617	Mcm3ap/Nup214/Hnrnpa2b1/Phax/Nxf1/Ddx19a/Nup85/Eny2/Polr2d/Thoc1/Thoc3/Nmd3/Ncbp1/Nol6/Nup93/Nxf3/Npm1/Abce1/Rrs1/Xpo5/Srsf3/Rbm15b/Eif5a	23
Golgi vesicle transport%GObp%GO:0048193	GO:0048193	Golgi vesicle transport	60/3008	245/17344	0.00272053	0.0268349	0.0211819	Kdelr3/Tex261/Cyth3/Sar1a/Ap3d1/Sptbn1/Sar1b/Llgl1/Nbas/Gga3/Ankfy1/Rabep1/Gosr2/Scfd1/Amn/Nkd2/Tfg/Ehd3/Spast/Blzf1/Sec16b/Sec23b/Tbc1d20/Nbea/Rint1/Stx18/Chic2/Tmed2/Uso1/Erp29/Copg1/Sec13/Ergic2/Lamp1/Cog8/Hyou1/Zw10/Tmed3/Copb2/Nsf/Myo5a/Sec31a/Sec24a/Sgsm2/Arfrp1/Sec24d/Rabif/Sorcs1/Dipk2a/Sys1/Stxbp6/Arf1/Exoc6/Mia3/Exoc5/Stx17/Pgap1/Klhl21/Exoc8/Ap1ar	60
cellular response to prostaglandin stimulus%GObp%GO:0071379	GO:0071379	cellular response to prostaglandin stimulus	8/3008	16/17344	0.00278071	0.0272909	0.0215418	Akt1/Adcy6/Akap8/Ptgfr/Ptger2/Ptger4/Prkce/P2ry6	8
ganglion development%GObp%GO:0061548	GO:0061548	ganglion development	8/3008	16/17344	0.00278071	0.0272909	0.0215418	Ctnnb1/Fzd3/Nrp1/Nrp2/Sema3a/Sema3f/Six1/Tubb3	8
regulation of RNA polymerase II transcriptional preinitiation complex assembly%GObp%GO:0045898	GO:0045898	regulation of RNA polymerase II transcriptional preinitiation complex assembly	8/3008	16/17344	0.00278071	0.0272909	0.0215418	Psmc3/Ikzf1/Psmc5/Psmc2/Dr1/Psmc4/Trp53/Gtf2f2	8
positive regulation of fat cell differentiation%GObp%GO:0045600	GO:0045600	positive regulation of fat cell differentiation	22/3008	70/17344	0.00283396	0.0276831	0.0218514	Akt1/Stk4/Wif1/Sav1/Noct/Frzb/Bmp2/Mecom/Zbtb7b/Wnt5b/Dkkl1/Ptgs2/Cebpa/Htr2a/Prdm16/Hnrnpu/Tph1/Sh3pxd2b/Dact1/Six1/Mapk14/Sox13	22
positive regulation of fibroblast proliferation%GObp%GO:0048146	GO:0048146	positive regulation of fibroblast proliferation	22/3008	70/17344	0.00283396	0.0276831	0.0218514	Ngfr/Aqp1/Cdk4/Zmiz1/Cdc6/Egfr/Itgb3/Wnt5a/Myc/Grk2/Ddr2/Pdgfra/Ereg/Pla2g1b/Gas6/Pdgfd/Serpine1/Dhx9/Lig4/Jun/Sphk1/Ptprz1	22
regulation of tumor necrosis factor superfamily cytokine production%GObp%GO:1903555	GO:1903555	regulation of tumor necrosis factor superfamily cytokine production	44/3008	169/17344	0.00283482	0.0276831	0.0218514	Lgals9/Axl/Ptpn6/Slamf1/Cd34/Vsir/Trim27/Ripk1/Wnt5a/Angpt1/Akap8/Cidea/Frmd8/Ly96/Hspd1/Ncl/Ifih1/Cd2/Ube2j1/Hdac1/Errfi1/Gpnmb/Gas6/Tlr3/Cx3cl1/Myd88/Cactin/Tlr4/Ptger4/Thbs1/Ddx58/Pik3r1/Isl1/Dhx9/Ptpn11/Ticam1/Cd24a/Nlrc3/Cd14/Spn/Fcgr3/Arrb2/Syt11/Selenos	44
regulation of protein catabolic process%GObp%GO:0042176	GO:0042176	regulation of protein catabolic process	89/3008	389/17344	0.00287332	0.0280124	0.0221113	Akt1/Dlgap1/Sgta/Snf8/Usp19/Cav1/Odc1/Pten/Timp2/Derl2/Timp3/Egfr/Apc2/Mdm2/Ppp2ca/Rnf185/Trib2/Rnf144a/Tlk2/Gga3/Hsp90aa1/Hecw1/Gpld1/Agtpbp1/Nkd2/Lpcat1/Plk2/Wnt5a/Desi1/Wac/Il33/Csnk1d/Chmp6/Rnf41/Agap2/Smad7/Sox17/Pdcl3/Serpine2/Map1a/Fbxw7/Ube2j1/Alad/Glmn/Atg7/Vgll4/Timp4/Det1/Rnf40/N4bp1/Psme3ip1/Wwp2/Pin1/Gclc/Snx33/Psmf1/Sf3b3/Dysf/Nsf/Tiparp/Prickle1/Tmtc3/Trim67/Azin1/Rnf144b/Foxf2/Phb…	89
positive regulation of muscle organ development%GObp%GO:0048636	GO:0048636	positive regulation of muscle organ development	25/3008	83/17344	0.00291266	0.0282148	0.0222711	Tbx2/Ccn4/Mef2c/Gata6/Ctnnb1/Tbx1/Mrtfb/Rps6kb1/Kat2a/Edn1/Zfpm2/Nr3c1/Shox2/Tgfbr3/Fgfr2/Slc25a4/Tbx20/Pin1/Gpc1/Adrb2/Mapk14/Arrb2/Akap6/Cyp26b1/Grem1	25
positive regulation of striated muscle tissue development%GObp%GO:0045844	GO:0045844	positive regulation of striated muscle tissue development	25/3008	83/17344	0.00291266	0.0282148	0.0222711	Tbx2/Ccn4/Mef2c/Gata6/Ctnnb1/Tbx1/Mrtfb/Rps6kb1/Kat2a/Edn1/Zfpm2/Nr3c1/Shox2/Tgfbr3/Fgfr2/Slc25a4/Tbx20/Pin1/Gpc1/Adrb2/Mapk14/Arrb2/Akap6/Cyp26b1/Grem1	25
cardiac muscle cell differentiation%GObp%GO:0055007	GO:0055007	cardiac muscle cell differentiation	30/3008	105/17344	0.0029133	0.0282148	0.0222711	Mef2c/Gata6/Arid1a/Cacybp/Srf/Rxra/Rarb/Tbx3/Sgcd/Sik1/Speg/Bmp2/Sgcb/Pdgfra/Atg7/Myom2/Sorbs2/Map2k4/Myom3/Hand2/Hnrnpu/Myh6/Zmpste24/Actn2/Prkg1/Nebl/T/Acadm/Akap13/Bves	30
nuclear export%GObp%GO:0051168	GO:0051168	nuclear export	30/3008	105/17344	0.0029133	0.0282148	0.0222711	Mcm3ap/Nup214/Ranbp3/Cse1l/Hnrnpa2b1/Phax/Nxf1/Chp1/Ddx19a/Nup85/Xpo7/Eny2/Desi1/Polr2d/Thoc1/Thoc3/Nmd3/Ncbp1/Nol6/Nup93/Nxf3/Npm1/Abce1/Rrs1/Akap13/Xpo5/Strada/Srsf3/Rbm15b/Eif5a	30
regulation of blood circulation%GObp%GO:1903522	GO:1903522	regulation of blood circulation	59/3008	241/17344	0.00295858	0.0283987	0.0224162	Gnai3/Akt1/Crhr2/Cacna1e/Slc4a3/Cav1/Scn1b/Egfr/Avpr1a/Mdm2/Cacna1g/Edn1/Ehd3/Epas1/Dsc2/Bin1/Hbegf/Grk2/Alox5/Smad7/Rgs2/Tnnt2/Smtnl1/Sema3a/Atp2a2/Tacr1/Dmpk/Glrx3/Irx5/Mmp2/Cx3cl1/Kcnj5/Tpm1/Ptgs2/Trpa1/Atp1a1/Gjc1/Tbxa2r/Htr2a/Ptger2/Rgs4/Tgfb2/Myh6/Pik3r1/Adora1/Zmpste24/Adrb2/Chrm3/Ptgs1/F2r/Scn3b/Prkca/Prkg1/Myh7/Per2/Myl4/Akap6/Bmpr2/Bves	59
coronary artery morphogenesis%GObp%GO:0060982	GO:0060982	coronary artery morphogenesis	6/3008	10/17344	0.00300456	0.0283987	0.0224162	Ctnnb1/Tgfbr1/Tbx1/Nrp1/Arid2/Hand2	6
histone H2B ubiquitination%GObp%GO:0033523	GO:0033523	histone H2B ubiquitination	6/3008	10/17344	0.00300456	0.0283987	0.0224162	Ctr9/Wac/Cdc73/Rnf40/Leo1/Dtx3l	6
negative regulation of bone development%GObp%GO:1903011	GO:1903011	negative regulation of bone development	6/3008	10/17344	0.00300456	0.0283987	0.0224162	Rflnb/Tjp2/Fbn1/Fbxw7/Rflna/Grem1	6
neurofilament cytoskeleton organization%GObp%GO:0060052	GO:0060052	neurofilament cytoskeleton organization	6/3008	10/17344	0.00300456	0.0283987	0.0224162	Nefh/Arhgef28/Atp8a2/Nefm/Nefl/Ina	6
positive regulation of ribosome biogenesis%GObp%GO:0090070	GO:0090070	positive regulation of ribosome biogenesis	6/3008	10/17344	0.00300456	0.0283987	0.0224162	Bud23/Sirt7/Wdr75/Wdr43/Utp15/Heatr1	6
positive regulation of rRNA processing%GObp%GO:2000234	GO:2000234	positive regulation of rRNA processing	6/3008	10/17344	0.00300456	0.0283987	0.0224162	Bud23/Sirt7/Wdr75/Wdr43/Utp15/Heatr1	6
pyrimidine nucleoside triphosphate metabolic process%GObp%GO:0009147	GO:0009147	pyrimidine nucleoside triphosphate metabolic process	6/3008	10/17344	0.00300456	0.0283987	0.0224162	Cad/Cmpk2/Dtymk/Ctps/Dctpp1/Tbpl1	6
regulation of interleukin-1 alpha production%GObp%GO:0032650	GO:0032650	regulation of interleukin-1 alpha production	6/3008	10/17344	0.00300456	0.0283987	0.0224162	P2rx7/Cx3cl1/Panx1/Ptger4/Isl1/Nlrp10	6
regulation of protein K63-linked ubiquitination%GObp%GO:1900044	GO:1900044	regulation of protein K63-linked ubiquitination	6/3008	10/17344	0.00300456	0.0283987	0.0224162	Ddx3x/Gps2/Trip12/Plaa/Ubr5/Parp10	6
UV protection%GObp%GO:0009650	GO:0009650	UV protection	6/3008	10/17344	0.00300456	0.0283987	0.0224162	Ercc1/Ercc4/Xpa/Sdf4/Mfap4/Gpx1	6
cellular response to prostaglandin E stimulus%GObp%GO:0071380	GO:0071380	cellular response to prostaglandin E stimulus	7/3008	13/17344	0.00302906	0.0283987	0.0224162	Akt1/Adcy6/Akap8/Ptger2/Ptger4/Prkce/P2ry6	7
endodermal cell fate commitment%GObp%GO:0001711	GO:0001711	endodermal cell fate commitment	7/3008	13/17344	0.00302906	0.0283987	0.0224162	Ctr9/Gata6/Ctnnb1/Hnf1b/Sox17/Cdc73/Leo1	7
epithelial to mesenchymal transition involved in endocardial cushion formation%GObp%GO:0003198	GO:0003198	epithelial to mesenchymal transition involved in endocardial cushion formation	7/3008	13/17344	0.00302906	0.0283987	0.0224162	Msx2/Fgf8/Eng/Hey1/Snai1/Msx1/Tmem100	7
pathway-restricted SMAD protein phosphorylation%GObp%GO:0060389	GO:0060389	pathway-restricted SMAD protein phosphorylation	7/3008	13/17344	0.00302906	0.0283987	0.0224162	Tgfbr1/Usp15/Smad7/Bmp2/Tgfbr3/Tgfbr2/Tgfb2	7
positive regulation of RNA polymerase II transcriptional preinitiation complex assembly%GObp%GO:0045899	GO:0045899	positive regulation of RNA polymerase II transcriptional preinitiation complex assembly	7/3008	13/17344	0.00302906	0.0283987	0.0224162	Psmc3/Ikzf1/Psmc5/Psmc2/Psmc4/Trp53/Gtf2f2	7
positive regulation of type I interferon-mediated signaling pathway%GObp%GO:0060340	GO:0060340	positive regulation of type I interferon-mediated signaling pathway	7/3008	13/17344	0.00302906	0.0283987	0.0224162	Irf3/Tbk1/Wnt5a/Irf7/Ikbke/Mmp12/Nlrc5	7
regulation of protein folding%GObp%GO:1903332	GO:1903332	regulation of protein folding	7/3008	13/17344	0.00302906	0.0283987	0.0224162	Sgta/Hspa8/Pofut2/Pdcl3/Pdia3/Pdcd5/Bag5	7
semaphorin-plexin signaling pathway involved in neuron projection guidance%GObp%GO:1902285	GO:1902285	semaphorin-plexin signaling pathway involved in neuron projection guidance	7/3008	13/17344	0.00302906	0.0283987	0.0224162	Nrp1/Nrp2/Plxna2/Sema3a/Plxna1/Sema3f/Plxnc1	7
vitamin transmembrane transport%GObp%GO:0035461	GO:0035461	vitamin transmembrane transport	7/3008	13/17344	0.00302906	0.0283987	0.0224162	Slc5a6/Slc46a1/Slc25a32/Slc23a1/Slc23a2/Stra6l/Stra6	7
regulation of cell junction assembly%GObp%GO:1901888	GO:1901888	regulation of cell junction assembly	27/3008	92/17344	0.00305215	0.0285695	0.022551	Mmp14/Dusp3/Coro1c/Tek/Epha2/Cav1/Pten/Prkch/Ldb1/Nrp1/Map4k4/Ppm1f/Tjp1/Iqgap1/Gpm6b/Arhgap6/Phldb2/Dapk3/Rapgef1/Rcc2/Snai1/Camsap3/Epha3/Rap1b/Actg1/Kdr/Grem1	27
negative regulation of tumor necrosis factor production%GObp%GO:0032720	GO:0032720	negative regulation of tumor necrosis factor production	20/3008	62/17344	0.00308055	0.0287254	0.0226741	Axl/Ptpn6/Slamf1/Cd34/Vsir/Trim27/Akap8/Cidea/Errfi1/Gpnmb/Gas6/Cx3cl1/Cactin/Tlr4/Ptger4/Cd24a/Nlrc3/Arrb2/Syt11/Selenos	20
endodermal cell differentiation%GObp%GO:0035987	GO:0035987	endodermal cell differentiation	10/3008	23/17344	0.00308349	0.0287254	0.0226741	Ctr9/Gata6/Ctnnb1/Hnf1b/Sox17/Cdc73/Mixl1/Col12a1/Inhba/Leo1	10
glycosyl compound biosynthetic process%GObp%GO:1901659	GO:1901659	glycosyl compound biosynthetic process	10/3008	23/17344	0.00308349	0.0287254	0.0226741	Impdh1/Aprt/Cad/Guk1/Ak1/Ctps/Trmt12/Adk/Tyw3/Lcmt2	10
embryonic hindlimb morphogenesis%GObp%GO:0035116	GO:0035116	embryonic hindlimb morphogenesis	13/3008	34/17344	0.00309389	0.0287311	0.0226786	Wnt3/Rarg/Ctnnb1/Rarb/Tbx3/Msx2/Osr2/Fgf8/Mecom/Wnt7a/Rpgrip1l/Aff3/Msx1	13
establishment of protein localization to endoplasmic reticulum%GObp%GO:0072599	GO:0072599	establishment of protein localization to endoplasmic reticulum	13/3008	34/17344	0.00309389	0.0287311	0.0226786	Folr1/Sgta/Sec63/Pmm1/Pmm2/Get1/Hspa5/Sec61a1/Srpr/Spcs2/Arxes2/Arxes1/Get3	13
regulation of protein binding%GObp%GO:0043393	GO:0043393	regulation of protein binding	57/3008	232/17344	0.00316763	0.0293694	0.0231824	Akt1/Gtf2f1/Bax/Tgfbr1/Cav1/Ttbk1/Crk/Stk4/Ppp2ca/Hspa4/Eif2s1/Hnrnpk/Plk2/Wnt5a/Tnfsf11/Angpt1/Myc/Dkk1/Mark2/Rfng/Mitd1/Gpsm1/Itga4/Bmp2/Mapre1/Nmd3/Lef1/Adam15/Eif2b4/Tgfbr3/Tfip11/Eif2b1/Atp2a2/Lfng/Ephb6/Add2/Arhgef7/Psme3ip1/Pin1/Fkbp1a/Dysf/Spon1/Gas8/Id1/Wfikkn2/Cdkn2a/Dact1/Adrb2/Ifit2/Ticam1/Dtx3l/Zfpm1/Cthrc1/Dtnbp1/Arrb2/Hipk2/Rgma	57
mammary gland duct morphogenesis%GObp%GO:0060603	GO:0060603	mammary gland duct morphogenesis	14/3008	38/17344	0.00324775	0.0300174	0.0236939	Phb2/Epha2/Csf1/Etv4/Tbx3/Ntn1/Msx2/Wnt5a/Vdr/Nr3c1/Slc12a2/Fgfr2/Slit2/Kdm5b	14
negative regulation of Notch signaling pathway%GObp%GO:0045746	GO:0045746	negative regulation of Notch signaling pathway	14/3008	38/17344	0.00324775	0.0300174	0.0236939	Mmp14/Jag2/Dll3/Gata2/Notch4/Nfkbia/Rfng/Jag1/Pear1/Lfng/Gdpd5/Hey1/Dlk1/Tcim	14
positive regulation of secretion by cell%GObp%GO:1903532	GO:1903532	positive regulation of secretion by cell	107/3008	482/17344	0.00327057	0.0300871	0.0237489	Itgb2/Lgals9/Il17ra/Irf3/Crhr2/Snf8/Tek/Ptbp1/Stx1a/Bcl2l1/Hyal2/Tsg101/Gata2/Slamf1/Gata3/Cd34/C1qtnf1/Cadps2/Rfx6/Egfr/Avpr1a/Sptbn1/Sdc1/Doc2b/Cacna1g/Alox8/Gpld1/Edn1/Ppp3cb/Wnt5a/Tnfsf11/Sybu/Adcy8/Nell2/Runx1/Ifnar1/Nr3c1/Rab27b/Galr1/Slc12a2/Syt7/Il33/Frmd8/Grk2/Bad/Oga/Myo5b/Hspd1/Htr2b/Ncl/Glul/Frmd4a/Ifih1/Pax6/Fermt1/Postn/Ppid/Serp1/Cd2/Nadk/Glmn/P2rx7/Tacr1/Atg7/Il4ra/Ano1/Sytl4/Lamp…	107
digestive tract morphogenesis%GObp%GO:0048546	GO:0048546	digestive tract morphogenesis	18/3008	54/17344	0.00327067	0.0300871	0.0237489	Hoxd13/Ctnnb1/Sfrp5/Egfr/Hnf1b/Gli3/Wnt5a/Six2/Smad2/Sox17/Cfc1/Shox2/Trp73/Pdgfra/Fgfr2/Stra6/Dact1/Sox11	18
regulation of DNA-templated transcription, elongation%GObp%GO:0032784	GO:0032784	regulation of DNA-templated transcription, elongation	18/3008	54/17344	0.00327067	0.0300871	0.0237489	Supt6/Cdk12/Supt5/Ctr9/Ikzf1/Recql5/Thoc1/Ldb1/Cdc73/Zfp326/Hnrnpu/Wdr43/Leo1/Scaf8/Pou4f1/Gtf2f2/Eloc/Supt4b	18
mRNA stabilization%GObp%GO:0048255	GO:0048255	mRNA stabilization	15/3008	42/17344	0.00332916	0.0304819	0.0240606	Ptbp1/Dazl/Igf2bp1/Noct/Angel2/Rbm38/Fus/Syncrip/Myd88/Larp1/Hnrnpu/Dhx9/Thrap3/Dnd1/Hnrnpc	15
genitalia development%GObp%GO:0048806	GO:0048806	genitalia development	17/3008	50/17344	0.00332917	0.0304819	0.0240606	Klhl10/Hoxd13/Axl/Bax/Ctnnb1/Mertk/Tbx3/Lhx1/Hnf1b/Wnt5a/Fgf8/Pdgfra/Stra6/Dhcr24/Foxf2/Greb1l/Ptpn11	17
RNA stabilization%GObp%GO:0043489	GO:0043489	RNA stabilization	17/3008	50/17344	0.00332917	0.0304819	0.0240606	Ptbp1/Dazl/Igf2bp1/Nsun2/Noct/Angel2/Trdmt1/Rbm38/Fus/Syncrip/Myd88/Larp1/Hnrnpu/Dhx9/Thrap3/Dnd1/Hnrnpc	17
cerebellar cortex morphogenesis%GObp%GO:0021696	GO:0021696	cerebellar cortex morphogenesis	16/3008	46/17344	0.00335218	0.0306448	0.0241891	Pcnt/Smo/Nfix/Lhx1/Rfx4/Agtpbp1/Ldb1/Serpine2/Ulk1/Wnt7a/Cbln1/Zfp365/Ptpn11/Cend1/Sptbn2/Grid2	16
positive regulation of protein ubiquitination%GObp%GO:0031398	GO:0031398	positive regulation of protein ubiquitination	32/3008	115/17344	0.00339695	0.0310057	0.024474	Ddx3x/Ctr9/Cav1/Pten/Phf23/Ube2d1/Trib2/Angpt1/Smad7/Rassf5/Hspa5/Dcun1d1/Fbxw7/Aimp2/Rnf40/Dcun1d5/Pin1/Fkbp1a/Prickle1/Topors/Dcun1d2/Nhlrc1/Adrb2/Spsb4/Ticam1/Dcun1d4/Ndfip2/Kdm2a/Fancm/Npm1/Arrb2/Sphk1	32
positive regulation of muscle tissue development%GObp%GO:1901863	GO:1901863	positive regulation of muscle tissue development	25/3008	84/17344	0.00347646	0.0316822	0.025008	Tbx2/Ccn4/Mef2c/Gata6/Ctnnb1/Tbx1/Mrtfb/Rps6kb1/Kat2a/Edn1/Zfpm2/Nr3c1/Shox2/Tgfbr3/Fgfr2/Slc25a4/Tbx20/Pin1/Gpc1/Adrb2/Mapk14/Arrb2/Akap6/Cyp26b1/Grem1	25
protein dephosphorylation%GObp%GO:0006470	GO:0006470	protein dephosphorylation	35/3008	129/17344	0.0035583	0.0323286	0.0255182	Ppp5c/Dusp3/Ptpn6/Eya4/Pten/Eya2/Ctdnep1/Ppp2ca/Ppp4r3b/Ppm1d/Ppp3cb/Ppp2r2b/Sdhaf2/Ppm1f/Ilkap/Dusp2/Ptpn1/Rprd1b/Ppp2r2c/Dusp9/Ptpn7/Dusp4/Ptpn9/Ctdp1/Rpap2/Ssh2/Dusp10/Dusp26/Ublcp1/Ppp4r3a/Ptpn11/Ptprt/Cttnbp2nl/Ptprz1/Ptprv	35
cellular senescence%GObp%GO:0090398	GO:0090398	cellular senescence	11/3008	27/17344	0.00358043	0.0323286	0.0255182	Tbx2/Cav1/Srf/Tbx3/Smc6/Hras/Cdkn2a/Prmt6/Mapk14/Trp53/Cdkn2b	11
embryonic hemopoiesis%GObp%GO:0035162	GO:0035162	embryonic hemopoiesis	11/3008	27/17344	0.00358043	0.0323286	0.0255182	Kit/Gata3/Stk4/Kitl/Runx1/Ldb1/Tnrc6c/Tgfbr2/Zfpm1/Kdr/Ccdc134	11
negative regulation of alpha-beta T cell differentiation%GObp%GO:0046639	GO:0046639	negative regulation of alpha-beta T cell differentiation	11/3008	27/17344	0.00358043	0.0323286	0.0255182	Loxl3/Tbx21/Gli3/Runx1/Anxa1/Smad7/Zbtb7b/Il4ra/Cbfb/Socs1/Rc3h1	11
neuron projection regeneration%GObp%GO:0031102	GO:0031102	neuron projection regeneration	11/3008	27/17344	0.00358043	0.0323286	0.0255182	Folr1/Nefh/Nefl/Fas/Tnc/Ulk1/Mmp2/Apoa1/Nrep/Gap43/Jun	11
regulation of bone development%GObp%GO:1903010	GO:1903010	regulation of bone development	11/3008	27/17344	0.00358043	0.0323286	0.0255182	Rflnb/Kat2a/Gli3/Tnfsf11/Tjp2/Fbn1/Fbxw7/Rflna/Tmem119/Kdr/Grem1	11
regulation of adherens junction organization%GObp%GO:1903391	GO:1903391	regulation of adherens junction organization	21/3008	67/17344	0.00362157	0.0326497	0.0257717	Mmp14/Dusp3/Coro1c/Tek/Pten/Mapre2/Ldb1/Nrp1/Map4k4/Ppm1f/Iqgap1/Gpm6b/Arhgap6/Phldb2/Dapk3/Rcc2/Camsap3/Epha3/Actg1/Kdr/Grem1	21
internal protein amino acid acetylation%GObp%GO:0006475	GO:0006475	internal protein amino acid acetylation	29/3008	102/17344	0.00366311	0.0329736	0.0260274	Brpf1/Naa60/Kansl1/Pcgf2/Tada2a/Mdh2/Yeats4/Jade2/Kat2a/Crebbp/Ehhadh/Epc1/Naa40/Ldb1/Ing5/Tada1/Bmi1/Actl6a/Crtc2/Lef1/Meaf6/Dr1/Bend3/Taf5l/Zmpste24/Msl3l2/Msl1/Sphk2/Brpf3	29
regulation of lipid biosynthetic process%GObp%GO:0046890	GO:0046890	regulation of lipid biosynthetic process	45/3008	176/17344	0.00370997	0.0333442	0.0263199	Akt1/Cdk4/Hnf4a/Ctdnep1/Avpr1a/Apob/Nr1d1/Gpld1/Lpcat1/Vdr/Sik1/Nr3c1/Anxa1/Sf1/Abhd6/Avil/Htr2b/Capn2/Bmp2/Fabp5/Ddx20/Ccn1/Mfsd2a/Atg7/Dgat2/Dkkl1/Fgf15/Star/Apoa1/Scap/Ptgs2/Atp1a1/Htr2a/Igfbp7/Egr1/Pex2/Snai1/Asxl3/Fitm2/Igf2/Prkg1/Abcd2/Adgrf5/Sphk2/Sphk1	45
regulation of mammary gland epithelial cell proliferation%GObp%GO:0033599	GO:0033599	regulation of mammary gland epithelial cell proliferation	9/3008	20/17344	0.0037427	0.0335871	0.0265116	Bax/Phb2/Gata3/Etv4/Agap2/Kdm5b/Cdkn2a/Gpx1/Zfp703	9
determination of bilateral symmetry%GObp%GO:0009855	GO:0009855	determination of bilateral symmetry	36/3008	134/17344	0.00375533	0.0335976	0.0265199	Tbx2/Tbx21/Smo/Folr1/Mef2c/Tbx1/Bicc1/Srf/Kif3a/Tbx3/Wnt5a/Fgf8/Sox17/Cfc1/Eng/Ccdc39/Invs/Ift74/Tmed2/Tbx20/Tgfbr2/Rpgrip1l/Foxj1/Hand2/Lefty1/Cited2/Ccdc40/Gas8/Daam2/Aida/Dync2h1/Kdm2a/T/Zic3/Drc1/Grem1	36
regulation of cell cycle G1/S phase transition%GObp%GO:1902806	GO:1902806	regulation of cell cycle G1/S phase transition	36/3008	134/17344	0.00375533	0.0335976	0.0265199	Ddx3x/Akt1/Phb2/Ptpn6/Pten/Egfr/Mdm2/Prmt2/Stxbp4/Ripk1/Crebbp/Adamts1/Anxa1/Rptor/Cdc73/Rbm38/Larp7/Plrg1/Mepce/Gpnmb/Rfwd3/Ino80/Plk5/Apex1/Tfdp1/Zc3h12d/Dact1/Lsm11/Ctdspl/Haspin/Ankrd17/Tcim/Trp53/Cdkn2b/Sox4/Psme3	36
regulation of protein kinase B signaling%GObp%GO:0051896	GO:0051896	regulation of protein kinase B signaling	42/3008	162/17344	0.00377872	0.0337554	0.0266445	Ngfr/Axl/Tek/Epha2/Tgfbr1/Hyal2/Pten/Gata3/C1qtnf1/C1qbp/Sfrp5/Egfr/Slc9a3r1/Hsp90aa1/Tnfsf11/Spry2/Mtdh/Angpt1/Calcr/Xdh/Hbegf/Rnf41/Cd28/Eng/F3/Ret/Cib1/Gas6/Cx3cl1/Specc1l/Inpp4b/Rapgef1/Thbs1/Ramp3/Otud3/Mul1/Meis3/Phlda3/Inpp5f/Igf2/Arrb2/Gpx1	42
negative regulation of tumor necrosis factor superfamily cytokine production%GObp%GO:1903556	GO:1903556	negative regulation of tumor necrosis factor superfamily cytokine production	20/3008	63/17344	0.00379061	0.0338102	0.0266877	Axl/Ptpn6/Slamf1/Cd34/Vsir/Trim27/Akap8/Cidea/Errfi1/Gpnmb/Gas6/Cx3cl1/Cactin/Tlr4/Ptger4/Cd24a/Nlrc3/Arrb2/Syt11/Selenos	20
mitochondrion organization%GObp%GO:0007005	GO:0007005	mitochondrion organization	91/3008	403/17344	0.00385644	0.0343451	0.0271099	Cav2/Akt1/Taco1/Ndufa11/Ggct/Top3a/Tomm40/Bax/Phb2/Letm1/Cnp/Bcl2l1/Slc25a5/Coa3/Eya2/Mief2/Hebp2/Timm13/Hspa4/Lig3/Cluh/Timm22/Kat2a/Hsp90aa1/Fastkd3/Agtpbp1/Ptcd2/Ppif/Dnajc15/Myc/Tomm22/Mrpl39/Epas1/Ppp2r2b/Camk2a/Sdhaf2/Bad/Wdr45b/Atp23/Ndufs1/Maip1/Hspd1/Ndufa10/Bok/Ndufa8/Timm10/Ndufaf4/Stpg1/Mfn2/Trp73/Atad3a/Grpel1/P2rx7/Ulk1/Atg7/Mrpl17/Dctn6/Slc25a4/Fez1/Gclc/Mrpl15/Chchd4/Cebpa/Atcay/V…	91
protein targeting%GObp%GO:0006605	GO:0006605	protein targeting	51/3008	205/17344	0.00386251	0.0343471	0.0271115	Folr1/Tomm40/Sgta/Hspa8/Ywhab/Pex12/Sec63/Pex3/Ap3d1/Timm13/Hspa4/Stxbp4/Timm22/Gosr2/Hsp90aa1/Zfyve16/Dnajc15/Tomm22/Pmm1/Pmm2/Get1/Ppp2r2b/Zdhhc6/Oga/Rabgef1/Hspd1/Hspa5/Timm10/Nbea/Mfn2/Grpel1/Sec61a1/Srpr/Chchd4/Spcs2/Vps13c/Gnptab/Zdhhc23/Pex2/Adora1/Arxes2/Arxes1/Vps37c/Ywhag/Get3/Ap1s3/Ncoa4/Timm17a/Dnlz/Tomm5/AU015836	51
muscle cell development%GObp%GO:0055001	GO:0055001	muscle cell development	43/3008	167/17344	0.00391077	0.0347236	0.0274087	Cav2/Smo/Wdr1/Srf/Pmp22/Tbx3/Sgcd/Prkar1a/Ptcd2/Rcan1/Bin1/Megf10/Speg/Tnnt2/Eng/Ski/Sgcb/Uchl1/Pdgfra/Atp2a2/Atg7/Myom2/Sorbs2/Tmod2/Map2k4/Dysf/Tmtc3/Myom3/Hnrnpu/Myh6/Zmpste24/Wfikkn2/Selenon/Six1/Actn2/Prkg1/Nebl/Tnnt3/Actg1/Gpx1/Akap13/Flnc/Bves	43
negative regulation of peptidyl-serine phosphorylation%GObp%GO:0033137	GO:0033137	negative regulation of peptidyl-serine phosphorylation	12/3008	31/17344	0.00392961	0.0347387	0.0274206	Pwp1/Bax/Cav1/Pten/Cnksr3/Grk2/Dkk1/Smad7/Ppm1f/Rassf2/Hgf/Inpp5f	12
salivary gland morphogenesis%GObp%GO:0007435	GO:0007435	salivary gland morphogenesis	12/3008	31/17344	0.00392961	0.0347387	0.0274206	Egfr/Twsg1/Fgf8/Nrp1/Pax6/Fgf7/Sema3c/Sema3a/Plxna1/Fgfr2/Eda/Esrp2	12
mitochondrial membrane organization%GObp%GO:0007006	GO:0007006	mitochondrial membrane organization	28/3008	98/17344	0.00394119	0.0347387	0.0274206	Tomm40/Bax/Letm1/Cnp/Bcl2l1/Slc25a5/Eya2/Hebp2/Timm13/Hspa4/Timm22/Hsp90aa1/Ppif/Myc/Tomm22/Camk2a/Bad/Maip1/Bok/Timm10/Stpg1/Mfn2/Slc25a4/Gclc/Dnajc11/Mul1/Trp53/Uqcc3	28
negative regulation of myeloid cell differentiation%GObp%GO:0045638	GO:0045638	negative regulation of myeloid cell differentiation	28/3008	98/17344	0.00394119	0.0347387	0.0274206	Ctr9/Ctnnb1/Gata2/Hmgb3/Nfkbia/Myc/Runx1/Tjp2/Ldb1/Cdc73/Fbn1/Fbxw7/Cib1/Nme1/Inpp4b/Hoxa9/Hoxa7/Prdm16/Lrrc17/Pik3r1/Leo1/Rbm15/Tob2/Zfpm1/Ptk2b/H4c9/Mafb/Prmt1	28
stem cell population maintenance%GObp%GO:0019827	GO:0019827	stem cell population maintenance	37/3008	139/17344	0.00394526	0.0347387	0.0274206	Med6/Ctr9/Kit/Ctnnb1/Arid1a/Igf2bp1/Gata2/Tbx3/Med7/Mettl3/Crebbp/Six2/Cdh2/Ldb1/Cdc73/Prrx1/Sall4/Mmp24/Ski/Cdx2/Wnt7a/Med17/Lif/Wdr62/Srrt/Sct/Prdm16/Pelo/Prdm14/Leo1/Cdkn2a/Zfp36l2/Lig4/Bcl9l/Dppa2/Sox4/Miat	37
regulation of translational initiation%GObp%GO:0006446	GO:0006446	regulation of translational initiation	19/3008	59/17344	0.00394798	0.0347387	0.0274206	Ddx3x/Eif2b2/Eif4g2/Dazl/Rxra/Rps6kb1/Mif4gd/Eif2s1/Eif5/Mettl3/Ncbp2/Polr2d/Ncbp1/Eif2b1/Eif2ak1/Larp1/Ythdf1/Eif3b/Npm1	19
protein transmembrane transport%GObp%GO:0071806	GO:0071806	protein transmembrane transport	18/3008	55/17344	0.00408733	0.0358573	0.0283036	Tomm40/Bcr/Hspa8/Pex12/Sec63/Timm13/Timm22/Dnajc15/Hspd1/Hspa5/Timm10/Grpel1/Sec61a1/Chchd4/Pex2/Timm17a/Dnlz/AU015836	18
pyrimidine-containing compound metabolic process%GObp%GO:0072527	GO:0072527	pyrimidine-containing compound metabolic process	18/3008	55/17344	0.00408733	0.0358573	0.0283036	Cad/Enpp3/Shmt1/Cmpk2/Nt5c/Dpysl3/Tyms/Dtymk/Ctps/Dck/Cdipt/Nt5m/Dpyd/Upb1/Tet3/Nme1/Dctpp1/Tbpl1	18
protein processing%GObp%GO:0016485	GO:0016485	protein processing	41/3008	158/17344	0.0041096	0.0359989	0.0284153	Tmprss2/Mmp14/Tmem208/H13/Perp/Dcbld1/Vsir/Aebp1/Gli3/Plau/Myc/Ece2/Bad/Atp23/Casp12/Capn2/Cpxm1/Pcsk2/Prss12/F3/Mmp16/P2rx7/Plat/Ctsh/Dhcr24/Spcs2/Myrf/Metap2/Adamts2/Cpz/Sde2/Nlrc4/Pcsk1n/Zmpste24/Dync2h1/Arxes2/Arxes1/C1ra/Ece1/Klk1b22/Ddi2	41
nephron tubule development%GObp%GO:0072080	GO:0072080	nephron tubule development	25/3008	85/17344	0.00412937	0.0361001	0.0284953	Irx2/Aqp1/Cd44/Mef2c/Ctnnb1/Gata3/Lhx1/Hnf1b/Gli3/Myc/Fgf8/Tfap2b/Kif26b/Jag1/Bmp2/Irx3/Dchs1/Cited2/Hey1/Npnt/Greb1l/Fat4/Six1/Irx1/Grem1	25
negative regulation of defense response%GObp%GO:0031348	GO:0031348	negative regulation of defense response	55/3008	225/17344	0.00414163	0.0361001	0.0284953	Lgals9/Irf3/Cd44/Ufd1/Bcr/Gata3/Ttll12/Crk/C1qbp/Enpp3/Nr1d1/Aoah/Mettl3/Cd200/Tarbp2/Gps2/Tap2/Rabgef1/Alox5/Gpatch3/Hgf/Smpdl3b/Slit2/Adcy7/Cx3cl1/Apoa1/Traf3ip1/Cactin/Cd276/Tap1/Ccn3/Susd4/Dusp10/Nploc4/Ptger4/Mul1/Isl1/Adora1/Trafd1/Il20rb/Adrb2/Otulin/Cd24a/Igf2/Mmp12/Nlrc3/Spn/Abcd2/Arrb2/Gpx1/Tspan6/Syt11/Nlrc5/Selenos/Nlrp12	55
establishment of endothelial barrier%GObp%GO:0061028	GO:0061028	establishment of endothelial barrier	13/3008	35/17344	0.00415192	0.0361001	0.0284953	Ctnnb1/Tjp2/Fasn/Eng/Mfsd2a/Wnt7a/Tjp1/Robo4/Myd88/Ppp1r16b/Rapgef1/Ezr/Rap1b	13
peptidyl-proline modification%GObp%GO:0018208	GO:0018208	peptidyl-proline modification	13/3008	35/17344	0.00415192	0.0361001	0.0284953	Fkbp10/P4htm/Ppif/Ppil1/Prdx4/Ppid/Pin1/Ppib/Crtap/Fkbp1a/P4ha3/Egln2/Ppih	13
regulation of DNA damage response, signal transduction by p53 class mediator%GObp%GO:0043516	GO:0043516	regulation of DNA damage response, signal transduction by p53 class mediator	13/3008	35/17344	0.00415192	0.0361001	0.0284953	Cd44/Mdm2/Ddx5/Dyrk1a/Pcbp4/Smyd2/Spred3/Snai1/Hic1/Zmpste24/Cdkn2a/Npm1/Trp53	13
regulation of cardiac muscle cell proliferation%GObp%GO:0060043	GO:0060043	regulation of cardiac muscle cell proliferation	17/3008	51/17344	0.0042006	0.0364694	0.0287867	Tbx2/Mef2c/Gata6/Tgfbr1/Pten/Sav1/Ripk1/Zfpm2/Trp73/Tgfbr3/Vgll4/Fgfr2/Tbx20/Tgfbr2/Kcnk2/Cited2/Mapk14	17
histone acetylation%GObp%GO:0016573	GO:0016573	histone acetylation	27/3008	94/17344	0.00423688	0.0367301	0.0289925	Brpf1/Naa60/Kansl1/Pcgf2/Tada2a/Yeats4/Jade2/Kat2a/Crebbp/Epc1/Naa40/Ldb1/Ing5/Tada1/Bmi1/Actl6a/Crtc2/Lef1/Meaf6/Dr1/Bend3/Taf5l/Zmpste24/Msl3l2/Msl1/Sphk2/Brpf3	27
positive regulation of excitatory postsynaptic potential%GObp%GO:2000463	GO:2000463	positive regulation of excitatory postsynaptic potential	14/3008	39/17344	0.00427029	0.0369178	0.0291407	Ngfr/Cacnb3/Stx1a/Pten/Grk2/Baiap2/Wnt7a/Dbn1/Tbc1d24/Neto2/Rgs4/Rims1/Adrb2/Ptk2b	14
negative regulation of T cell differentiation%GObp%GO:0045581	GO:0045581	negative regulation of T cell differentiation	16/3008	47/17344	0.0042777	0.0369178	0.0291407	Loxl3/Tbx21/Cd44/Gli3/Runx1/Anxa1/Smad7/Zc3h8/Zbtb7b/Il4ra/Cbfb/Foxj1/Socs1/Rc3h1/Cdkn2a/Zfp608	16
negative regulation of leukocyte cell-cell adhesion%GObp%GO:1903038	GO:1903038	negative regulation of leukocyte cell-cell adhesion	36/3008	135/17344	0.0042837	0.0369178	0.0291407	Loxl3/Lgals9/Tbx21/Akt1/Dusp3/Ptpn6/Cd44/Vsir/Prkar1a/Gli3/Runx1/Twsg1/Anxa1/Smad7/Zc3h8/Zbtb7b/Pla2g2f/Glmn/Gpnmb/Il4ra/Cbfb/Foxj1/Cd300a/Cd276/Socs1/Zc3h12d/Rc3h1/Il20rb/Cdkn2a/Cd24a/Spn/Btla/Zfp608/Mia3/Cxcl12/Ass1	36
specification of symmetry%GObp%GO:0009799	GO:0009799	specification of symmetry	36/3008	135/17344	0.0042837	0.0369178	0.0291407	Tbx2/Tbx21/Smo/Folr1/Mef2c/Tbx1/Bicc1/Srf/Kif3a/Tbx3/Wnt5a/Fgf8/Sox17/Cfc1/Eng/Ccdc39/Invs/Ift74/Tmed2/Tbx20/Tgfbr2/Rpgrip1l/Foxj1/Hand2/Lefty1/Cited2/Ccdc40/Gas8/Daam2/Aida/Dync2h1/Kdm2a/T/Zic3/Drc1/Grem1	36
mRNA 3'-end processing%GObp%GO:0031124	GO:0031124	mRNA 3'-end processing	15/3008	43/17344	0.00430606	0.0370561	0.0292498	Ncbp2/Polr2d/Wdr33/Cdc73/Clp1/Rprd1b/Ncbp1/Tent4b/Cpsf2/Leo1/Lsm11/Scaf8/Cstf2t/Tut1/Papolb	15
cerebellar cortex development%GObp%GO:0021695	GO:0021695	cerebellar cortex development	21/3008	68/17344	0.00439943	0.0377489	0.0297967	Sez6/Pcnt/Smo/Nfix/Lhx1/Rfx4/Agtpbp1/Ldb1/Serpine2/Hspa5/Clp1/Ulk1/Wnt7a/Atg7/Cbln1/Zfp365/Ptpn11/Uqcrq/Cend1/Sptbn2/Grid2	21
muscle fiber development%GObp%GO:0048747	GO:0048747	muscle fiber development	21/3008	68/17344	0.00439943	0.0377489	0.0297967	Cav2/Smo/Pmp22/Sgcd/Ptcd2/Rcan1/Ski/Sgcb/Uchl1/Myom2/Dysf/Tmtc3/Myom3/Myh6/Zmpste24/Wfikkn2/Selenon/Six1/Nebl/Gpx1/Flnc	21
cardiac muscle cell proliferation%GObp%GO:0060038	GO:0060038	cardiac muscle cell proliferation	8/3008	17/17344	0.00446041	0.0379995	0.0299945	Ctnnb1/Rxra/Prkar1a/Tgfbr3/Arid2/Tgfb2/Dipk2a/Foxc2	8
cell migration involved in gastrulation%GObp%GO:0042074	GO:0042074	cell migration involved in gastrulation	8/3008	17/17344	0.00446041	0.0379995	0.0299945	Wnt11/Wnt5a/Fgf8/Sox17/Mixl1/Lefty1/Amot/T	8
positive regulation of brown fat cell differentiation%GObp%GO:0090336	GO:0090336	positive regulation of brown fat cell differentiation	8/3008	17/17344	0.00446041	0.0379995	0.0299945	Mecom/Zbtb7b/Ptgs2/Prdm16/Hnrnpu/Six1/Mapk14/Sox13	8
pulmonary valve morphogenesis%GObp%GO:0003184	GO:0003184	pulmonary valve morphogenesis	8/3008	17/17344	0.00446041	0.0379995	0.0299945	Jag1/Slit2/Tbx20/Stra6/Nfatc1/Tgfb2/Hey1/Robo2	8
COPII-coated vesicle budding%GObp%GO:0090114	GO:0090114	COPII-coated vesicle budding	10/3008	24/17344	0.00447396	0.0379995	0.0299945	Sar1a/Sec16b/Sec23b/Tbc1d20/Sec13/Sec31a/Sec24a/Sec24d/Mia3/Klhl21	10
negative regulation of nucleocytoplasmic transport%GObp%GO:0046823	GO:0046823	negative regulation of nucleocytoplasmic transport	10/3008	24/17344	0.00447396	0.0379995	0.0299945	Rab23/Chp1/Hnf4a/Akap1/Ppp2ca/Angpt1/Fermt1/Pkia/Ufm1/Gbp4	10
transepithelial transport%GObp%GO:0070633	GO:0070633	transepithelial transport	10/3008	24/17344	0.00447396	0.0379995	0.0299945	Aqp1/Gpld1/Edn1/Ednrb/Slc23a1/Slc12a2/Abcc2/Slc23a2/Abcg2/P2ry6	10
respiratory tube development%GObp%GO:0030323	GO:0030323	respiratory tube development	54/3008	221/17344	0.00450602	0.0382165	0.0301658	Tbx4/Loxl3/Mmp14/Gata6/Ctnnb1/Man1a2/Srf/Traf4/Sparc/Tns3/Sav1/Gli3/Wnt5a/Spry2/Zfpm2/Epas1/Pkdcc/Slc23a1/Smad2/Lipa/Fgf8/Cfc1/Fgf7/Ccdc39/Fbxw7/Tnc/Errfi1/Pdgfra/Ncor2/Aimp2/Fgfr2/Stra6/Ctsh/Tgfbr2/Lif/Cebpa/Map2k2/Foxa1/Adamts2/Tmtc3/Foxa2/Mycn/Ccdc40/Id1/Selenon/Klf2/Fgf18/Nkx2-9/Kdr/Sox11/Bmpr2/Zic3/Dppa2/Esrp2	54
positive regulation of GTPase activity%GObp%GO:0043547	GO:0043547	positive regulation of GTPase activity	51/3008	207/17344	0.00475023	0.0402296	0.0317548	Cav2/Coro1c/Epha2/Bcr/Wnt11/Cd40/Crk/Apc2/Rgs6/Eif5/Nedd9/Wnt5a/Tiam2/Tbc1d5/Mapre2/Bin1/Hras/Map4k4/Rgs16/Rsu1/Pkp4/Tbc1d20/Rgs10/Arhgap6/Arhgef7/Tbc1d9/Cx3cl1/Pin1/Mtss2/Foxj1/Rundc1/Grhl3/Tbc1d2b/Rapgef6/Sgsm2/Rgs4/Tbc1d25/Tbc1d13/Tbc1d2/Rapgef1/Tbc1d16/Tax1bp3/Rcc2/F2r/Ntf3/Arhgap24/Mex3b/Arhgap35/Ptk2b/Rgma/Rhog	51
cellular response to radiation%GObp%GO:0071478	GO:0071478	cellular response to radiation	39/3008	150/17344	0.00486214	0.0411076	0.0324478	Ercc1/Bax/Aqp1/Crip1/Bcl2l1/Hyal2/Mdm2/Tlk2/Eif2s1/Mettl3/Crebbp/Ercc4/Hras/Opn3/Ppid/Fbxw7/Trp53inp1/Xpa/Trpm1/Ddias/N4bp1/Cryab/Ino80/Tmem109/Gnat1/Ints7/Egr1/Sde2/Pik3r1/Mfap4/Zmpste24/Lig4/Mapk14/Rhob/Eef1d/Npm1/Trp53/Grb2/Noc2l	39
carboxylic acid transmembrane transport%GObp%GO:1905039	GO:1905039	carboxylic acid transmembrane transport	25/3008	86/17344	0.00488192	0.0411076	0.0324478	Slc5a6/Slc16a12/Slc38a3/Slc25a22/Slc46a1/Emb/Slc7a8/Slc25a32/Myc/Slc23a1/Slc25a10/Slc25a12/Slc23a2/Stra6l/Slc7a9/Slc7a6/Stra6/Slc25a38/Slc16a1/Slc32a1/Slc36a4/Slc38a6/Lrrc8c/AU018091/Slc38a10	25
organic acid transmembrane transport%GObp%GO:1903825	GO:1903825	organic acid transmembrane transport	25/3008	86/17344	0.00488192	0.0411076	0.0324478	Slc5a6/Slc16a12/Slc38a3/Slc25a22/Slc46a1/Emb/Slc7a8/Slc25a32/Myc/Slc23a1/Slc25a10/Slc25a12/Slc23a2/Stra6l/Slc7a9/Slc7a6/Stra6/Slc25a38/Slc16a1/Slc32a1/Slc36a4/Slc38a6/Lrrc8c/AU018091/Slc38a10	25
post-Golgi vesicle-mediated transport%GObp%GO:0006892	GO:0006892	post-Golgi vesicle-mediated transport	25/3008	86/17344	0.00488192	0.0411076	0.0324478	Ap3d1/Sptbn1/Llgl1/Gga3/Ankfy1/Rabep1/Gosr2/Scfd1/Amn/Ehd3/Blzf1/Nbea/Chic2/Lamp1/Nsf/Myo5a/Arfrp1/Rabif/Sorcs1/Sys1/Stxbp6/Exoc6/Exoc5/Exoc8/Ap1ar	25
regulation of intrinsic apoptotic signaling pathway%GObp%GO:2001242	GO:2001242	regulation of intrinsic apoptotic signaling pathway	43/3008	169/17344	0.00492438	0.0414057	0.0326832	Ddx3x/Mapk7/Akt1/Bax/Cd44/Cav1/Bcl2l1/Mdm2/Slc9a3r1/Hnrnpk/Ppif/Rrn3/Syvn1/Bad/Bok/Creb3l1/Ptpn1/Fbxw7/Dnaja1/Hdac1/Sfpq/Trp73/Erp29/Hsph1/Ddias/Hyou1/Dapk2/Ptgs2/Bclaf1/Armc10/Snai1/Ackr3/Msx1/Bag5/Trim32/Cyct/Spop/Trp53/Cxcl12/Ptpmt1/Gpx1/Selenos/Noc2l	43
positive regulation of canonical Wnt signaling pathway%GObp%GO:0090263	GO:0090263	positive regulation of canonical Wnt signaling pathway	29/3008	104/17344	0.00496096	0.0416536	0.0328788	Ddx3x/Col1a1/Cav1/Lrrk1/Ctdnep1/Rspo3/Egfr/Lgr5/Nle1/Scel/Csnk1d/Gid8/Dkk2/Fgfr2/Fam53b/Pin1/Dapk3/Ubr5/Wnk2/Daam2/Dact1/Gskip/Jrk/Fzd9/Lypd6/Eda/Peg12/Csnk1g3/Sox4	29
positive regulation of striated muscle cell differentiation%GObp%GO:0051155	GO:0051155	positive regulation of striated muscle cell differentiation	22/3008	73/17344	0.00500363	0.0419518	0.0331142	Mmp14/Ccn4/Mef2c/Tbx1/Kat2a/Edn1/Epc1/Nr3c1/Ehd1/Capn2/Shox2/Il4ra/Slc25a4/Pin1/Trim32/Mapk14/Arrb2/Cxcl12/Akap6/Cyp26b1/Ehd2/Grem1	22
negative regulation of peptidyl-tyrosine phosphorylation%GObp%GO:0050732	GO:0050732	negative regulation of peptidyl-tyrosine phosphorylation	18/3008	56/17344	0.00506491	0.042405	0.033472	Ptpn6/Cav1/Hyal2/Sh3bp5l/Tsg101/Lrrk1/Hnf4a/Sh3bp5/Spink1/Chmp6/Zgpat/Errfi1/Traf3ip1/Cd300a/Zfyve28/Socs1/Inpp5f/Ntf3	18
neural tube formation%GObp%GO:0001841	GO:0001841	neural tube formation	37/3008	141/17344	0.00508662	0.0425231	0.0335652	Lhx2/Rarg/Brpf1/Folr1/Rab23/Arid1a/Fzd3/Rala/Stk4/Pfn1/Sfrp5/Kat2a/Wnt5a/Fzd6/Brd2/Sema4c/Sall4/Ski/Glmn/Tmed2/Kdm2b/Tead2/Specc1l/Prickle1/Grhl3/Tgfb2/Cited2/Fzd2/Cthrc1/Kdm2a/Arhgap35/Ipmk/T/Sox11/Rgma/Cecr2/Sox4	37
negative regulation of apoptotic signaling pathway%GObp%GO:2001234	GO:2001234	negative regulation of apoptotic signaling pathway	56/3008	232/17344	0.0050935	0.0425231	0.0335652	Gnai3/Ddx3x/Mapk7/Akt1/Bax/Cd44/Ctnnb1/Tgfbr1/Bcl2l1/Eya4/Pea15a/Slc25a5/Eya2/Pcgf2/Aatf/Mdm2/Rps6kb1/Nle1/Ripk1/Ppif/Col2a1/Rrn3/Syvn1/Asah2/Agap2/Nrp1/Bok/Bmi1/Nr4a2/Creb3l1/Ptpn1/Dnaja1/Caap1/Hdac1/Hgf/Hsph1/Ddias/Cx3cl1/Hyou1/Gclc/Ptgs2/Serpine1/Tnfrsf23/Armc10/Meis3/Mrtfa/Snai1/Ackr3/Bag5/Trim32/Arrb2/Cxcl12/Gpx1/Selenos/Psme3/Noc2l	56
cAMP metabolic process%GObp%GO:0046058	GO:0046058	cAMP metabolic process	7/3008	14/17344	0.00515709	0.0425695	0.0336018	Epha2/Adcy1/Adcy2/Adcy8/Adcy5/Adcy6/Adcy7	7
cell migration involved in heart development%GObp%GO:0060973	GO:0060973	cell migration involved in heart development	7/3008	14/17344	0.00515709	0.0425695	0.0336018	Folr1/Nrp1/Eng/Ndrg4/Dchs1/Hand2/Bves	7
deoxyribonucleotide biosynthetic process%GObp%GO:0009263	GO:0009263	deoxyribonucleotide biosynthetic process	7/3008	14/17344	0.00515709	0.0425695	0.0336018	Guk1/Shmt1/Cmpk2/Tyms/Dtymk/Adk/Tbpl1	7
negative regulation of interleukin-1 secretion%GObp%GO:0050711	GO:0050711	negative regulation of interleukin-1 secretion	7/3008	14/17344	0.00515709	0.0425695	0.0336018	Cptp/Gas6/Apoa1/Nlrc4/Ptger4/Serpinb1b/Nlrp12	7
regulation of cell projection size%GObp%GO:0032536	GO:0032536	regulation of cell projection size	7/3008	14/17344	0.00515709	0.0425695	0.0336018	Nefm/Nefl/Twf2/Vil1/Wnt7a/Pls1/Ezr	7
renal vesicle development%GObp%GO:0072087	GO:0072087	renal vesicle development	7/3008	14/17344	0.00515709	0.0425695	0.0336018	Smo/Ctnnb1/Lhx1/Six2/Kif26b/Hey1/Grem1	7
rostrocaudal neural tube patterning%GObp%GO:0021903	GO:0021903	rostrocaudal neural tube patterning	7/3008	14/17344	0.00515709	0.0425695	0.0336018	Fgf8/Sox17/Bmi1/Pax6/Kdm2b/Gbx2/En1	7
viral translation%GObp%GO:0019081	GO:0019081	viral translation	7/3008	14/17344	0.00515709	0.0425695	0.0336018	Ptbp1/Denr/Eif3a/Eif2d/Eif3l/Eif3b/Eif3g	7
modification-dependent macromolecule catabolic process%GObp%GO:0043632	GO:0043632	modification-dependent macromolecule catabolic process	100/3008	453/17344	0.00516615	0.0425844	0.0336136	Trim25/Rmnd5b/Fbxo9/Tbx21/Sgta/Ufd1/Psmd4/Snf8/Usp19/Ctnnb1/Ubc/Nedd8/Tsg101/Psmd3/Exosc10/Psmd11/Pmp22/Psmb6/Derl2/Cops3/Ube2d1/Mdm2/Cdc34/Rnf185/Rnf187/Rnf144a/Cdc27/Psmc5/Psmd12/Ube2g1/Ube2o/Psma6/Hecw1/Ercc8/Psmd6/Rbx1/Ube2j2/Psmb8/Cdc23/Pcyox1l/Syvn1/Psmd13/Faf2/Trip12/Psmb7/Hspa5/Nsfl1c/Fbxw7/Ube2j1/Plaa/Psmc2/Uchl1/Cul1/Rbbp6/Tgfb1i1/Rnf40/Vps36/Psmb10/Wwp2/Psma4/Psmf1/Znrf1/Trim13/Rnf126/…	100
retina development in camera-type eye%GObp%GO:0060041	GO:0060041	retina development in camera-type eye	41/3008	160/17344	0.00520357	0.0428328	0.0338096	Lhx2/Rarg/Bax/Gnat2/Mertk/Rarb/Rab11fip4/Ikzf1/Lhx1/Ttc8/Agtpbp1/Lpcat1/Hcn1/Atp8a2/Cyp1b1/Nrp1/Cnga3/Pax6/Mfsd2a/Ski/Pdgfra/Tspan12/Tub/Col4a1/Irx5/Lif/Neurod1/Gnat1/Tgfb2/Sdk1/Crx/Sdk2/Zfp513/Rhoj/Bmpr1b/Arhgef15/Hipk2/Bmpr2/Slc4a5/Fjx1/Miat	41
regulation of coagulation%GObp%GO:0050818	GO:0050818	regulation of coagulation	24/3008	82/17344	0.00523096	0.0429979	0.0339399	Cav1/Cd34/C1qtnf1/Plau/Pros1/Enpp4/Serpine2/Tfpi/Procr/Anxa5/Pdgfra/Vps33b/Tbxa2r/Foxa2/Serpine1/Tlr4/Thbs1/Adrb2/F2r/Prkca/Prkg1/Kng2/Ano6/Thbd	24
negative regulation of organelle organization%GObp%GO:0010639	GO:0010639	negative regulation of organelle organization	87/3008	387/17344	0.00525775	0.0431576	0.034066	Akt1/Supt6/Tchp/Ercc1/Clip3/Slc25a5/H3f3b/Exosc10/Taok1/Zfp207/Pfn1/Phf23/Sar1a/Apc2/Nav3/Lig3/Ten1/Kat2a/Scfd1/Ppif/Pinx1/L3mbtl2/Myh9/Ercc4/Dyrk1a/Twf2/Rnf41/Msx3/Tmeff2/Vil1/Trip12/Bok/Gsn/Camsap1/Nat10/Map1a/Mkks/Mapre1/Hgf/Add2/Atg7/Tjp1/Cib1/Bag3/Fgfr2/Arhgap6/Slit2/Fez1/Cgnl1/Zw10/Gclc/Tpm1/Phldb2/Specc1l/Dysf/Ccp110/Lif/Dbn1/Tent4b/Ubr5/Ssh2/Tbcd/Hnrnpu/Slx4/Bcor/Mul1/Camsap2/Coro2b/Bmerb…	87
regulation of macroautophagy%GObp%GO:0016241	GO:0016241	regulation of macroautophagy	30/3008	109/17344	0.00530511	0.0434041	0.0342605	Gnai3/Supt5/Pip4k2b/Phf23/Dcn/Tbk1/Nprl3/Scfd1/Wac/Rnf41/Pip4k2c/Gpsm1/Mfn2/Ulk1/Bag3/Fez1/Qsox1/Usp36/Trim13/Vps13c/Lzts1/Larp1/Tbc1d25/Adrb2/Irgm1/Smcr8/Trp53/Kdr/Scoc/Clec16a	30
deoxyribonucleotide metabolic process%GObp%GO:0009262	GO:0009262	deoxyribonucleotide metabolic process	12/3008	32/17344	0.00530995	0.0434041	0.0342605	Guk1/Shmt1/Cmpk2/Nt5c/Oga/Tyms/Dtymk/Nt5m/Nudt1/Adk/Dctpp1/Tbpl1	12
embryonic placenta morphogenesis%GObp%GO:0060669	GO:0060669	embryonic placenta morphogenesis	12/3008	32/17344	0.00530995	0.0434041	0.0342605	Trim28/Rspo3/Gcm1/Itga4/Lef1/Ccn1/Fgfr2/Erf/Gjb5/Igf2/Grb2/Zfp568	12
positive regulation of endothelial cell proliferation%GObp%GO:0001938	GO:0001938	positive regulation of endothelial cell proliferation	26/3008	91/17344	0.00534108	0.0435373	0.0343657	Cav2/Akt1/Cav1/Gata2/Itgb3/Aggf1/Wnt5a/Rptor/Pdcl3/Htr2b/Itga4/Bmp2/Ecm1/F3/Vegfd/Cdh13/Dysf/Vash2/Ppp1r16b/Aplnr/Igf2/Prkca/Jun/Cxcl12/Kdr/Bmpr2	26
regulation of epithelial cell apoptotic process%GObp%GO:1904035	GO:1904035	regulation of epithelial cell apoptotic process	26/3008	91/17344	0.00534108	0.0435373	0.0343657	Mapk7/Col18a1/Angptl4/Tek/Gata2/Gata3/Srsf6/Cd40/Eif2s1/Angpt1/Bad/Bok/Gsn/Itga4/Hdac1/Gas6/Neurod1/Serpine1/Thbs1/Ndnf/Trim32/Cd248/Spop/Arrb2/Kdr/Ano6	26
heterophilic cell-cell adhesion via plasma membrane cell adhesion molecules%GObp%GO:0007157	GO:0007157	heterophilic cell-cell adhesion via plasma membrane cell adhesion molecules	16/3008	48/17344	0.00540192	0.0437887	0.0345641	Cdh4/Lgals9/Nectin4/Alcam/Cdh2/Cd6/Itga4/Cbln1/Amigo3/Dchs1/Fat4/Cd24a/Amigo2/Jaml/Hmcn1/Grid2	16
mitochondrial translation%GObp%GO:0032543	GO:0032543	mitochondrial translation	16/3008	48/17344	0.00540192	0.0437887	0.0345641	Mrpl58/Qrsl1/Yars2/Mrps18b/Mrpl16/Mrpl44/Gfm1/Mrps15/Mrpl51/Mrps11/Ears2/Noa1/Mrpl47/Mrps6/Tsfm/Tufm	16
mitochondrion localization%GObp%GO:0051646	GO:0051646	mitochondrion localization	16/3008	48/17344	0.00540192	0.0437887	0.0345641	Myo19/Cluh/Kat2a/Agtpbp1/Nefl/Sybu/Spast/Mfn2/Uchl1/Fez1/Atcay/Mul1/Map1b/Map6/Slc4a5/Msto1	16
regulation of calcium ion import%GObp%GO:0090279	GO:0090279	regulation of calcium ion import	16/3008	48/17344	0.00540192	0.0437887	0.0345641	Crhr2/Ctnnb1/Trpv2/Trim27/Calcr/Spink1/Dysf/Atp2c2/Serpine1/Slc30a1/Ramp3/Trpv3/Cxcr4/Adrb2/Sphk2/Cxcl12	16
lung development%GObp%GO:0030324	GO:0030324	lung development	53/3008	218/17344	0.00540924	0.0437887	0.0345641	Tbx4/Loxl3/Mmp14/Gata6/Ctnnb1/Man1a2/Srf/Sparc/Tns3/Sav1/Gli3/Wnt5a/Spry2/Zfpm2/Epas1/Pkdcc/Slc23a1/Smad2/Lipa/Fgf8/Cfc1/Fgf7/Ccdc39/Fbxw7/Tnc/Errfi1/Pdgfra/Ncor2/Aimp2/Fgfr2/Stra6/Ctsh/Tgfbr2/Lif/Cebpa/Map2k2/Foxa1/Adamts2/Tmtc3/Foxa2/Mycn/Ccdc40/Id1/Selenon/Klf2/Fgf18/Nkx2-9/Kdr/Sox11/Bmpr2/Zic3/Dppa2/Esrp2	53
glycoprotein metabolic process%GObp%GO:0009100	GO:0009100	glycoprotein metabolic process	65/3008	277/17344	0.00542616	0.0438652	0.0346245	Sgsh/Man1a2/St3gal1/Sulf1/Dcn/Phlda1/Pofut2/Mgat1/Gfpt2/Galnt10/Xylt2/Galnt16/Extl3/Dad1/Pmm1/Col2a1/Pmm2/St6gal1/Rfng/Oga/Chst10/Bmp2/Serp1/Col11a1/Ube2j1/Slc35d1/Lfng/Gfpt1/Rpn1/Gxylt2/Magt1/Gorasp1/Chsy1/Chpf/Mamdc2/Engase/Gpc1/Chst11/B3galt1/Tet3/Eogt/Gnptab/Csgalnact1/Tmtc3/Chst7/B3galnt2/Sec1/Asgr2/Csgalnact2/Uggt2/Egflam/Edem3/Crppa/Dpy19l3/Mgat2/Adamts12/Ndnf/Mmp12/B3galt6/Spock3/St8sia3/…	65
negative regulation of cytoskeleton organization%GObp%GO:0051494	GO:0051494	negative regulation of cytoskeleton organization	39/3008	151/17344	0.00548202	0.0440244	0.0347502	Clip3/Taok1/Pfn1/Apc2/Nav3/Kat2a/Myh9/Dyrk1a/Twf2/Tmeff2/Vil1/Gsn/Camsap1/Map1a/Mkks/Mapre1/Add2/Tjp1/Cib1/Arhgap6/Slit2/Cgnl1/Tpm1/Phldb2/Specc1l/Dysf/Dbn1/Ssh2/Tbcd/Camsap2/Coro2b/Bmerb1/Camsap3/Tmsb4x/Map1b/Npm1/Gmfb/Tubb4a/Ctnna2	39
regulation of DNA biosynthetic process%GObp%GO:2000278	GO:2000278	regulation of DNA biosynthetic process	33/3008	123/17344	0.00548279	0.0440244	0.0347502	Smg5/Cct3/Crhr2/Hnrnpa2b1/Ctnnb1/Exosc10/Ten1/Hsp90aa1/Pinx1/Cct5/Myc/Smoc2/Cyp1b1/Pot1b/Nat10/Hgf/Dnajc2/Cct6a/Rfc3/Parm1/Tent4b/Kcnk2/Tfdp1/Hnrnpu/Wrap53/Chtf8/Npm1/Ptk2b/Trp53/Arrb2/Hnrnpc/Bmpr2/Grem1	33
embryonic forelimb morphogenesis%GObp%GO:0035115	GO:0035115	embryonic forelimb morphogenesis	13/3008	36/17344	0.00548336	0.0440244	0.0347502	Wnt3/Ctnnb1/Tbx3/Msx2/Osr2/Mecom/Shox2/Wnt7a/Rpgrip1l/Hoxa9/Runx2/Msx1/En1	13
positive regulation of cardiocyte differentiation%GObp%GO:1905209	GO:1905209	positive regulation of cardiocyte differentiation	13/3008	36/17344	0.00548336	0.0440244	0.0347502	Ccn4/Mef2c/Gata6/Kat2a/Edn1/Nr3c1/Sema3c/Slc25a4/Pin1/Tgfb2/Arrb2/Akap6/Grem1	13
regulation of transcription by RNA polymerase I%GObp%GO:0006356	GO:0006356	regulation of transcription by RNA polymerase I	13/3008	36/17344	0.00548336	0.0440244	0.0347502	Pwp1/Nol11/Bnc1/Sirt7/Wdr75/Ncl/Rasl11a/Dhx33/Wdr43/Utp15/Zmpste24/Pou4f1/Heatr1	13
positive regulation of sprouting angiogenesis%GObp%GO:1903672	GO:1903672	positive regulation of sprouting angiogenesis	15/3008	44/17344	0.00550398	0.0441296	0.0348332	Hdac9/Gata2/Plk2/Anxa1/Nrp1/Tjp1/Cib1/Srpx2/Bmper/Ptgs2/Ppp1r16b/Aplnr/Foxc2/Rhoj/Kdr	15
cardiac right ventricle morphogenesis%GObp%GO:0003215	GO:0003215	cardiac right ventricle morphogenesis	9/3008	21/17344	0.00555332	0.0441632	0.0348598	Gata3/Zfpm2/Jag1/Sema3c/Tbx20/Hand2/Tgfb2/Isl1/Sox4	9
cell migration involved in sprouting angiogenesis%GObp%GO:0002042	GO:0002042	cell migration involved in sprouting angiogenesis	9/3008	21/17344	0.00555332	0.0441632	0.0348598	Akt1/Srf/Gpld1/Nrp1/Slit2/Mmrn2/Mia3/Kdr/Grem1	9
definitive hemopoiesis%GObp%GO:0060216	GO:0060216	definitive hemopoiesis	9/3008	21/17344	0.00555332	0.0441632	0.0348598	Bcr/Gata2/Runx1/Tgfbr3/Mfap5/Cbfb/Hoxa9/Zfp36l2/Zfpm1	9
pulmonary valve development%GObp%GO:0003177	GO:0003177	pulmonary valve development	9/3008	21/17344	0.00555332	0.0441632	0.0348598	Jag1/Slit2/Tbx20/Stra6/Nfatc1/Tgfb2/Hey1/Robo2/Bmpr2	9
response to prostaglandin%GObp%GO:0034694	GO:0034694	response to prostaglandin	9/3008	21/17344	0.00555332	0.0441632	0.0348598	Akt1/Adcy6/Akap8/Ptgfr/Tgfbr3/Ptger2/Ptger4/Prkce/P2ry6	9
snRNA 3'-end processing%GObp%GO:0034472	GO:0034472	snRNA 3'-end processing	9/3008	21/17344	0.00555332	0.0441632	0.0348598	Ints2/Toe1/Exosc4/Ints14/Ints6/Ints7/Exosc2/Tut1/Ints5	9
bleb assembly%GObp%GO:0032060	GO:0032060	bleb assembly	6/3008	11/17344	0.00564376	0.0445205	0.0351417	Pmp22/Mylk/Prdx6/P2rx7/Lpar1/Ano6	6
cAMP biosynthetic process%GObp%GO:0006171	GO:0006171	cAMP biosynthetic process	6/3008	11/17344	0.00564376	0.0445205	0.0351417	Adcy1/Adcy2/Adcy8/Adcy5/Adcy6/Adcy7	6
cardioblast differentiation%GObp%GO:0010002	GO:0010002	cardioblast differentiation	6/3008	11/17344	0.00564376	0.0445205	0.0351417	Tbx2/Srf/Tgfb2/Isl1/T/Grem1	6
chondroitin sulfate biosynthetic process%GObp%GO:0030206	GO:0030206	chondroitin sulfate biosynthetic process	6/3008	11/17344	0.00564376	0.0445205	0.0351417	Slc35d1/Chsy1/Chpf/Chst11/Csgalnact1/Chst7	6
positive regulation of transcription by RNA polymerase III%GObp%GO:0045945	GO:0045945	positive regulation of transcription by RNA polymerase III	6/3008	11/17344	0.00564376	0.0445205	0.0351417	Brf1/Rptor/Zc3h8/Cebpa/Foxa2/Chd8	6
regulation of interferon-beta biosynthetic process%GObp%GO:0045357	GO:0045357	regulation of interferon-beta biosynthetic process	6/3008	11/17344	0.00564376	0.0445205	0.0351417	Irf3/Tbk1/Crebbp/Tlr3/Tlr4/Ticam1	6
development of primary female sexual characteristics%GObp%GO:0046545	GO:0046545	development of primary female sexual characteristics	29/3008	105/17344	0.0057423	0.045038	0.0355503	Bax/Eif2b2/Kit/Bcl2l1/Lhx9/Kitl/Nefh/Hnrnpk/Angpt1/Adamts1/Grk2/Fgf7/Eif2b4/Pdgfra/Ereg/Lfng/Gas2/Mmp2/Tiparp/Serpine1/Vgf/Adrm1/Inhba/Lhfpl2/Bmpr1b/Arrb2/Kdr/Zfx/Fancf	29
sensory perception of pain%GObp%GO:0019233	GO:0019233	sensory perception of pain	29/3008	105/17344	0.0057423	0.045038	0.0355503	Ngfr/Nr2f6/Cacnb3/Crhr2/Cacna1e/Aqp1/Edn1/Ednrb/Alox5/Oprl1/Mmp24/Uchl1/P2rx7/Tacr1/Ano1/Ednra/Ptgs2/Ephb1/Trpa1/Ndn/Htr2a/Tlr4/Adora1/Cxcr4/Ptgs1/Lxn/Scn3a/Arrb2/Cxcl12	29
neural precursor cell proliferation%GObp%GO:0061351	GO:0061351	neural precursor cell proliferation	25/3008	87/17344	0.00574534	0.045038	0.0355503	Pcnt/Tead3/Fzd3/Igf2bp1/Kif3a/Fabp7/Gli3/Fzd6/Psmg1/Tarbp2/Fgf8/Pax6/Lef1/Ncor2/Wnt7a/Fgfr2/Ephb1/Gbx2/Dbn1/Zfp503/Daglb/Sox5/Cxcr4/Fzd9/Eml1	25
determination of left/right symmetry%GObp%GO:0007368	GO:0007368	determination of left/right symmetry	34/3008	128/17344	0.00575541	0.045038	0.0355503	Tbx2/Tbx21/Smo/Folr1/Mef2c/Tbx1/Bicc1/Srf/Kif3a/Tbx3/Wnt5a/Fgf8/Sox17/Cfc1/Eng/Ccdc39/Invs/Ift74/Tmed2/Tbx20/Tgfbr2/Rpgrip1l/Foxj1/Hand2/Lefty1/Cited2/Ccdc40/Gas8/Daam2/Dync2h1/Kdm2a/T/Zic3/Drc1	34
positive regulation of cell-substrate adhesion%GObp%GO:0010811	GO:0010811	positive regulation of cell-substrate adhesion	34/3008	128/17344	0.00575541	0.045038	0.0355503	Egfl6/Tek/Csf1/Crk/Rac3/Stk4/C1qbp/Utrn/Itgb3/Smoc1/Nedd9/Has2/Ccdc80/Smoc2/Nrp1/Map4k4/Ppm1f/Rsu1/Fermt1/Ccn1/Iqgap1/Cib1/Cdh13/Apoa1/Dbn1/Thbs1/Npnt/Egflam/Prkce/Ndnf/Ptk2b/Kdr/Fbln2/Col8a1	34
regulation of DNA binding%GObp%GO:0051101	GO:0051101	regulation of DNA binding	34/3008	128/17344	0.00575541	0.045038	0.0355503	Lhx2/Lgals9/Smo/Trim28/Ctnnb1/Gata3/Hspa4/Msx2/Pinx1/Myc/Ercc4/Pax6/Lef1/Fbxw7/Pax7/Ski/Traf3ip1/Lif/Neurod1/Nme1/Hand2/Tlr4/Hey1/Isl1/Id1/Zmpste24/Wfikkn2/Pou4f1/Msx1/Jun/Per2/Hipk2/Sox11/H1f0	34
regulation of interleukin-1 production%GObp%GO:0032652	GO:0032652	regulation of interleukin-1 production	27/3008	96/17344	0.00578559	0.0452139	0.0356891	Lgals9/Wnt5a/Ifnar1/Anxa1/Hdac1/Errfi1/Cptp/P2rx7/Gas6/Cx3cl1/Panx1/Apoa1/Casp4/Egr1/Tlr4/Nlrc4/Ptger4/Isl1/F2r/Nlrp10/Nlrc3/Serpinb1b/Arrb2/Sphk1/Ifi204/Nlrp12/Mndal	27
regulation of actin filament organization%GObp%GO:0110053	GO:0110053	regulation of actin filament organization	61/3008	258/17344	0.00581311	0.0453685	0.0358111	Wdr1/Tgfbr1/Arpc5/Wnt11/Pfn1/Ttc8/Trim27/Washc5/Myh9/Twf2/Bin1/Baiap2/Nrp1/Tmeff2/Vil1/Ppm1f/Arpc5l/Gsn/Mkks/Limk1/Add2/Tacr1/Tjp1/Arhgap6/Slit2/Cx3cl1/Cotl1/Pik3r2/Apoa1/Cgnl1/Tpm1/Phldb2/Specc1l/Brk1/Dbn1/Ssh2/Rgs4/Lpar1/Abitram/Ptger4/Sh3pxd2b/Pik3r1/Coro2b/Kirrel/Id1/Prkce/Arf1/Cdc42ep1/Tmsb4x/Synpo2/Actn2/Arhgef15/Magel2/Arhgap35/Ptk2b/Grb2/Gmfb/Actg1/Ctnna2/Ap1ar/Arpc4	61
positive regulation of innate immune response%GObp%GO:0045089	GO:0045089	positive regulation of innate immune response	46/3008	185/17344	0.00590496	0.0460242	0.0363287	Polr3d/Ddx3x/Lgals9/Irf3/Cav1/Hmgb3/Tbk1/Usp15/Rsad2/Coch/Nfkbia/Traf3/Wnt5a/Irf7/Ly96/Hspd1/Il18rap/Ifih1/Polr3f/Polr3c/Pum1/Sfpq/Ereg/Pqbp1/Lamp1/Tlr3/Mmp2/Myd88/Tlr4/Nlrc4/Ddx58/Ikbke/Dhx9/Tnip3/Prkce/Otulin/Irgm1/Ticam1/Hexim1/Mmp12/Cd14/Ankrd17/Ifi204/Nlrc5/Mndal/Gbp5	46
regulation of MAP kinase activity%GObp%GO:0043405	GO:0043405	regulation of MAP kinase activity	69/3008	298/17344	0.00594868	0.0462719	0.0365242	Mapk7/Cdk12/Dusp3/Ptpn6/Kit/Tgfbr1/Cav1/Hyal2/Tsg101/Taok1/Cd40/Sfrp5/Map2k3/Kitl/Egfr/Trib2/Edn1/Ripk1/Gadd45g/Wnt5a/Tnfsf11/Spry2/Ajuba/Dkk1/Hras/Htr2b/Rgs2/Bmp2/Dusp2/Ptpn1/Dnaja1/Map3k6/Hgf/Trp73/Uchl1/P2rx7/Erp29/Flt1/Ret/Iqgap1/Dusp9/Dusp4/Pdgfd/Map2k4/Cd300a/Htr2a/Map2k2/Spred3/Dusp8/Lpar1/Tlr4/Dusp10/Thbs1/Mul1/Itga1/Adora1/Aida/Ptpn11/C1qtnf2/Cd24a/F2r/Ntf3/Prkca/Ghr/Dtnbp1/Fgf18/Ptk2b/A…	69
neural tube closure%GObp%GO:0001843	GO:0001843	neural tube closure	32/3008	119/17344	0.00595251	0.0462719	0.0365242	Lhx2/Rarg/Folr1/Rab23/Arid1a/Fzd3/Rala/Pfn1/Sfrp5/Kat2a/Wnt5a/Fzd6/Brd2/Sema4c/Sall4/Ski/Glmn/Tmed2/Kdm2b/Tead2/Specc1l/Prickle1/Grhl3/Tgfb2/Cited2/Fzd2/Cthrc1/Kdm2a/Arhgap35/T/Rgma/Cecr2	32
positive regulation of cytokine production%GObp%GO:0001819	GO:0001819	positive regulation of cytokine production	98/3008	445/17344	0.00599695	0.0465557	0.0367482	Polr3d/Ddx3x/Lgals9/Il17ra/Irf3/Crhr2/Tek/Hyal2/Mcoln2/Slamf1/Gata3/Wnt11/Cd34/Sulf1/Cd40/Ddx21/Tbk1/Usp15/Sptbn1/Rsad2/Alox8/Ripk1/Wnt5a/Cd200/Runx1/Ifnar1/Cyp1b1/Anxa1/Cd6/Il33/Frmd8/Grk2/Irf7/Hras/Ly96/Hspd1/Cd28/Il1r1/Stat1/Htr2b/Ncl/Ifih1/Fermt1/Polr3f/Postn/Cd2/Polr3c/Pum1/Hdac1/Hgf/Glmn/Ereg/P2rx7/Il4ra/Pqbp1/Vegfd/Tlr3/Cx3cl1/Panx1/Ptgs2/Myd88/Crlf2/Casp4/Cd276/Ddx1/Serpine1/Egr1/Tlr4/Ptg…	98
negative regulation of protein complex assembly%GObp%GO:0031333	GO:0031333	negative regulation of protein complex assembly	35/3008	133/17344	0.00601507	0.0465731	0.036762	Ddx3x/Sost/Clip3/Pfn1/Sar1a/Dnajc15/Myh9/Dyrk1a/Twf2/Dkk1/Vil1/Gsn/Mkks/Mapre1/Cptp/Tfip11/Ulk1/Add2/Slit2/Tbx20/Cryab/Tpm1/Traf3ip1/Ssh2/Pmepa1/Lefty1/Tbcd/Ptger4/Xaf1/Isl1/Aida/Dact1/Tmsb4x/Nlrc3/Tubb4a	35
nucleobase-containing compound transport%GObp%GO:0015931	GO:0015931	nucleobase-containing compound transport	35/3008	133/17344	0.00601507	0.0465731	0.036762	Mcm3ap/Nup214/Hnrnpa2b1/Phax/Nxf1/Ddx19a/Slc25a5/Nup85/Slc35b1/Slc25a32/Eny2/Slc25a17/Polr2d/Thoc1/Thoc3/Kif5c/Nmd3/Ncbp1/Nol6/Slc35d1/Sfpq/P2rx7/Slc25a4/Tgfbr2/Nup93/Hnrnpu/Slc25a24/Nxf3/Npm1/Abce1/Rrs1/Xpo5/Srsf3/Rbm15b/Eif5a	35
forebrain development%GObp%GO:0030900	GO:0030900	forebrain development	87/3008	389/17344	0.00606596	0.0469053	0.0370242	Lhx2/Pcnt/Smo/Axl/Lamb1/Bax/Aqp1/Bcan/Ctnnb1/Arid1a/Mrtfb/Igf2bp1/Pten/Gata2/Srf/Rarb/Crk/Rac3/Kif3a/Tbx3/Ikzf1/Lhx1/Fabp7/Rfx4/Egfr/Btg2/Kat2a/Ttc8/Gsc/Gli3/Hnrnpk/Agtpbp1/Wnt5a/Mettl3/Twsg1/Cdh2/Gnaq/Dkk1/Slit1/Fgf8/Nrp1/Nrp2/Col3a1/Nr4a2/Lhx6/Pax6/Mkks/Bmp2/Mecom/Lef1/Mfsd2a/Hdac1/Sema3a/Draxin/Trp73/Ski/Kdm2b/Ncor2/Wnt7a/Atg7/Fgfr2/Slit2/Rpgrip1l/Gbx2/Neurod1/Gdpd5/Wdr62/Sct/Inhba/Isl1/Mrtfa/…	87
cerebellum development%GObp%GO:0021549	GO:0021549	cerebellum development	30/3008	110/17344	0.00611036	0.0471864	0.0372461	Sez6/Pcnt/Smo/Nfix/Crk/Lhx1/Rfx4/Agtpbp1/Ldb1/Sema4c/Serpine2/Hspa5/Clp1/Sdf4/Ulk1/Wnt7a/Atg7/Cbln1/Rpgrip1l/Gbx2/Neurod1/Zfp365/Cplane1/Ptpn11/Uqcrq/En1/Trp53/Cend1/Sptbn2/Grid2	30
modulation of excitatory postsynaptic potential%GObp%GO:0098815	GO:0098815	modulation of excitatory postsynaptic potential	18/3008	57/17344	0.00622584	0.047952	0.0378504	Ngfr/Cacnb3/Stx1a/Pten/Grk2/Baiap2/Eif4a3/Wnt7a/Dmpk/Cbln1/Dbn1/Tbc1d24/Neto2/Rgs4/Rims1/Adrb2/Ptk2b/Bscl2	18
positive regulation of organ growth%GObp%GO:0046622	GO:0046622	positive regulation of organ growth	18/3008	57/17344	0.00622584	0.047952	0.0378504	Tbx2/Akt1/Smo/Ccn4/Mef2c/Gata6/Edn1/Zfpm2/Nr3c1/Fgf8/Serp1/Tgfbr3/Fgfr2/Slc25a4/Tbx20/Pin1/Mapk14/Akap6	18
cell fate commitment involved in formation of primary germ layer%GObp%GO:0060795	GO:0060795	cell fate commitment involved in formation of primary germ layer	10/3008	25/17344	0.00631363	0.0483112	0.0381339	Ctr9/Gata6/Etv2/Ctnnb1/Hnf1b/Six2/Sox17/Cdc73/Leo1/Foxc2	10
dosage compensation by inactivation of X chromosome%GObp%GO:0009048	GO:0009048	dosage compensation by inactivation of X chromosome	10/3008	25/17344	0.00631363	0.0483112	0.0381339	Ctcf/Exosc10/Mettl3/Pcgf3/Eif1/Hnrnpu/Prdm14/Rbm15/Rbm15b/Xist	10
mRNA cis splicing, via spliceosome%GObp%GO:0045292	GO:0045292	mRNA cis splicing, via spliceosome	10/3008	25/17344	0.00631363	0.0483112	0.0381339	Cwc15/Srsf6/Srsf1/Srsf5/Ncbp2/Srsf10/Rbm19/Srsf2/Sart1/Srsf3	10
response to arsenic-containing substance%GObp%GO:0046685	GO:0046685	response to arsenic-containing substance	10/3008	25/17344	0.00631363	0.0483112	0.0381339	Ddx3x/Mknk2/Nefh/Ppif/Nefl/Nr3c1/Gsto1/Alad/Gclc/Zfand2a	10
trabecula formation%GObp%GO:0060343	GO:0060343	trabecula formation	10/3008	25/17344	0.00631363	0.0483112	0.0381339	Col1a1/Tek/Srf/Msx2/Adamts1/Fbn2/Thbs3/Tgfbr3/Mmp2/Fkbp1a	10

## Sheet: DOWN in EPLIN KO
	ID	Description	GeneRatio	BgRatio	pvalue	p.adjust	qvalue	geneID	Count
cofactor metabolic process%GObp%GO:0051186	GO:0051186	cofactor metabolic process	129/2467	437/17344	5.38122e-17	3.07752e-13	2.66285e-13	Hk2/Txnrd3/Gstt1/Gstt3/Blvra/Idh3g/Coq8b/Gstm7/Prdx2/Hmox1/Cs/Ggt1/Cyba/Acot8/Aldoc/Pipox/Acsl1/Fdxr/Pcmt1/Snx3/Aifm2/Pfkl/Mdh1/Nampt/Gstz1/Sptb/Pfkp/Acot2/Isca2/Mtr/Mccc2/Hmgcr/Oxsm/Nudt13/Tkt/Nadk2/Dgat1/Naprt/Cpox/Tpi1/Glo1/Hagh/Nudt12/Hsd17b4/Prdx5/Mms19/Got1/Acot9/Shmt2/Taldo1/Adhfe1/Idh1/Coq8a/Mpc2/Gpd2/Cat/Idh3b/Acss2/Nfs1/Gstm4/Ahcyl1/Pmvk/Naxe/Gclm/Cth/Urod/Akr1a1/Pank4/Khk/Hnf1a/Mmab/Tp…	129
mitotic cell cycle process%GObp%GO:1903047	GO:1903047	mitotic cell cycle process	123/2467	439/17344	2.10358e-14	6.01518e-11	5.2047e-11	Tpd52l1/Ube2c/Foxm1/Akap8l/Cdkn1b/Rab11a/Spc25/Cdt1/Pola1/Rhoa/Ncaph2/Kif11/Anapc1/Ncapg/Top2b/Cdk1/Mrnip/Hus1/Rock2/Klf11/Mnat1/Cenpk/Fbxl3/Nipbl/Mcm4/Nde1/Klhl22/Racgap1/Sgo1/Ccny/Kifc5b/Ik/Cep192/Incenp/Rad9a/Cep55/Cdk2/Dctn2/Bach1/Eya1/Mcm6/Nuf2/Kif18a/Nusap1/Knstrn/Bub1/Tpx2/E2f1/Aurka/Ect2/Ccna2/Ccna1/Arhgef2/Iqgap3/Kif2c/Stil/Cdca8/Htt/Cenpa/Ccng2/Kntc1/Mad2l1/Mbd4/Blm/Kif22/Kdm8/Plk1/Abra…	123
coenzyme metabolic process%GObp%GO:0006732	GO:0006732	coenzyme metabolic process	86/2467	273/17344	1.75144e-13	3.33883e-10	2.88895e-10	Hk2/Idh3g/Coq8b/Cs/Acot8/Aldoc/Pipox/Acsl1/Fdxr/Pcmt1/Aifm2/Pfkl/Mdh1/Nampt/Pfkp/Acot2/Mtr/Mccc2/Hmgcr/Oxsm/Nudt13/Tkt/Nadk2/Dgat1/Naprt/Tpi1/Nudt12/Hsd17b4/Prdx5/Acot9/Shmt2/Taldo1/Idh1/Coq8a/Mpc2/Gpd2/Idh3b/Acss2/Ahcyl1/Pmvk/Naxe/Akr1a1/Pank4/Khk/Tpk1/Ldhb/Idh2/Coq7/Aldoa/Acadsb/Nadsyn1/Pdha1/G6pdx/Idh3a/Pkm/Cyb5r4/Pfkm/Tkfc/Gulo/Galt/Gpi1/Hk1/Pank2/Gch1/Mocos/Coq10a/Pck2/Mthfd1l/Acacb/Flad1/Nm…	86
DNA repair%GObp%GO:0006281	GO:0006281	DNA repair	96/2467	333/17344	2.60929e-12	3.73063e-09	3.22796e-09	Gtf2h4/Ddb2/Pola1/Rpa3/Actr8/Rev3l/Sycp3/Hus1/Pole2/Mnat1/Mta1/Fancc/Xrcc4/Esco2/Nipbl/Rrm2b/Dmc1/Mcm4/Ube2v2/Polh/Rnf138/Rad9a/Pold4/Kat5/Smc5/Dclre1a/Mms19/Bach1/Eya1/Pms1/Mcm6/Ube2t/Nucks1/Parp1/Rad51/Mcm8/Mutyh/Rad54l/Mad2l2/Cdc7/Mcm7/Rad18/Rad51ap1/Blm/Pold3/Rps3/Nsmce1/Wrn/Gins2/Chek1/Hinfp/Neil1/Usp3/Atr/Exd2/Fancd2/Smc4/Zbtb7a/Neil2/Parp2/Smug1/Zranb3/Dtl/Rmi2/Primpol/Kash5/Poli/Pold1/Sma…	96
nucleoside phosphate metabolic process%GObp%GO:0006753	GO:0006753	nucleoside phosphate metabolic process	119/2467	451/17344	4.85985e-12	5.5587e-09	4.80972e-09	Cox5a/Hk2/Idh3g/Cs/Ampd3/Atp1a2/Rhoa/Adssl1/Dguok/Entpd2/Surf1/Atp5e/Acot8/Aldoc/Pipox/Acsl1/Fdxr/Pfkl/Mdh1/Upp1/Nampt/Adcy3/Pfkp/Acot2/Entpd5/Mccc2/Pde4d/Oxsm/Nudt13/Tkt/Nadk2/Rrm2b/Dgat1/Naprt/Atp5j/Atp5o/Tpi1/Ndufv3/Ndufv2/Nudt12/Hsd17b4/Prdx5/Acot9/Atp5a1/Taldo1/Hprt/Prps2/Idh1/Parp1/Mpc2/Atp1b1/Gpd2/Mtch2/Idh3b/Acss2/Pmvk/Papss1/Naxe/Ak2/Pank4/Khk/Nudt9/Nipsnap2/Dera/Ldhb/Atp2b2/Idh2/Coq7/Al…	119
nucleotide metabolic process%GObp%GO:0009117	GO:0009117	nucleotide metabolic process	116/2467	438/17344	6.99183e-12	6.66438e-09	5.76642e-09	Cox5a/Hk2/Idh3g/Cs/Ampd3/Atp1a2/Rhoa/Adssl1/Dguok/Surf1/Atp5e/Acot8/Aldoc/Pipox/Acsl1/Fdxr/Pfkl/Mdh1/Upp1/Nampt/Adcy3/Pfkp/Acot2/Entpd5/Mccc2/Pde4d/Oxsm/Nudt13/Tkt/Nadk2/Rrm2b/Dgat1/Naprt/Atp5j/Atp5o/Tpi1/Ndufv3/Ndufv2/Nudt12/Hsd17b4/Prdx5/Acot9/Atp5a1/Taldo1/Hprt/Prps2/Idh1/Parp1/Mpc2/Atp1b1/Gpd2/Mtch2/Idh3b/Acss2/Pmvk/Papss1/Naxe/Ak2/Pank4/Khk/Nudt9/Nipsnap2/Dera/Ldhb/Atp2b2/Idh2/Coq7/Aldoa/Cox…	116
oxidoreduction coenzyme metabolic process%GObp%GO:0006733	GO:0006733	oxidoreduction coenzyme metabolic process	49/2467	128/17344	1.31188e-11	1.07181e-08	9.27392e-09	Hk2/Idh3g/Coq8b/Aldoc/Fdxr/Aifm2/Pfkl/Mdh1/Nampt/Pfkp/Hmgcr/Nudt13/Tkt/Nadk2/Naprt/Tpi1/Nudt12/Prdx5/Taldo1/Idh1/Coq8a/Mpc2/Gpd2/Idh3b/Naxe/Khk/Ldhb/Idh2/Coq7/Aldoa/Nadsyn1/Pdha1/G6pdx/Idh3a/Pkm/Cyb5r4/Pfkm/Tkfc/Galt/Gpi1/Hk1/Coq10a/Pck2/Nmnat2/Gpd1l/Rpia/Eno1b/Aldoart1/Ldha	49
organelle fission%GObp%GO:0048285	GO:0048285	organelle fission	88/2467	305/17344	2.03047e-11	1.45153e-08	1.25595e-08	Ube2c/Akap8l/Pex19/Rab11a/Cdt1/Msh5/Rhoa/Ncaph2/Tex15/Kif11/Ncapg/Acot8/Top2b/Fis1/Sycp3/Lpin1/Cenpk/Nipbl/Dmc1/Nde1/Klhl22/Dnm1l/Racgap1/Sgo1/Ubr2/Kifc5b/Cep192/Incenp/Dctn2/Mybl1/Terf1/Mff/Actr3/Nuf2/Kif18a/Mtch2/Nusap1/Rad51/Knstrn/Bub1/Tpx2/Aurka/Mtfr1/Pex11b/Fmn2/Kif2c/Rad54l/Cdca8/Mad2l1/Kif22/Plk1/Abraxas2/Vps4a/Dnm2/Clasp2/Chmp2a/Aspm/Fancd2/Kif4/Smc4/Ncapd3/Fignl1/Misp/Sun1/Stag3/Opa1/Nc…	88
generation of precursor metabolites and energy%GObp%GO:0006091	GO:0006091	generation of precursor metabolites and energy	75/2467	245/17344	2.89747e-11	1.84118e-08	1.5931e-08	Cox5a/Hk2/Idh3g/Gys1/Slc1a3/Cs/Sdhb/Dguok/Surf1/Aldoc/Ndufs7/Pfkl/Mdh1/Pfkp/Il6st/Ndufs4/Ogdhl/Aco2/Dgat1/Atp5j/Atp5o/Nfatc4/Tpi1/Ndufv3/Ndufv2/Atp5a1/Sirt3/Pgm1/Dhtkd1/Cat/Mtch2/Idh3b/Gnas/Mtfr1/Khk/Nipsnap2/Coq7/Aldoa/Cox6a2/Mecp2/Cox4i1/Nfatc3/Slc37a4/Idh3a/Pkm/Pygm/Cyb5r4/Pfkm/Agl/Tkfc/Adrb1/Galt/Gpi1/Hk1/Pank2/Ndufv1/Coq10a/Ppp1ca/Cox6a1/Ndufa7/Ppp1r3b/Chchd10/Gnpda1/Suclg1/Epm2a/Immp2l/Lepr…	75
cofactor biosynthetic process%GObp%GO:0051188	GO:0051188	cofactor biosynthetic process	57/2467	167/17344	6.44392e-11	3.68528e-08	3.18872e-08	Hk2/Coq8b/Ggt1/Cyba/Aldoc/Acsl1/Fdxr/Snx3/Pfkl/Nampt/Sptb/Pfkp/Naprt/Cpox/Tpi1/Hagh/Coq8a/Mpc2/Acss2/Gclm/Urod/Akr1a1/Pank4/Khk/Hnf1a/Tpk1/Idh2/Coq7/Aldoa/Nadsyn1/Pdha1/G6pdx/Hmbs/Pkm/Pfkm/Tkfc/Gulo/Galt/Gpi1/Hk1/Pank2/Gch1/Coq10a/Mthfd1l/Acacb/Flad1/Nmnat2/Gphn/Atpif1/Eno1b/Aldoart1/Ppox/Ppcdc/Mocs1/Mthfs/Mlycd/Mthfsl	57
small molecule biosynthetic process%GObp%GO:0044283	GO:0044283	small molecule biosynthetic process	114/2467	444/17344	8.62463e-11	4.48402e-08	3.87984e-08	Hk2/Cyp51/Insig2/Coq8b/Plod3/Lbr/Slc1a3/Ggt1/Fads1/Dhdds/Acsf3/Entpd2/Lpl/Lta4h/Aldoc/Pltp/Fdxr/Hsd17b1/Moxd1/Cry1/Pfkl/Adi1/Pfkp/Mtr/Syk/Hmgcr/Elovl7/Pde4d/Oxsm/Glud1/Nudt13/Csad/Tpi1/Cyp39a1/Nudt12/Psat1/Tm7sf2/Plcb3/Pycr1/Got1/Scd3/Scd2/Shmt2/Asl/Hprt/Cyp27a1/Pecr/Coq8a/Mgst3/Gpd2/Acss2/Gstm4/Pmvk/Cth/Akr1a1/Htt/Khk/Spp1/Nudt9/Psph/Hnf1a/Asns/Dera/Ldhb/Coq7/Aldoa/Ctps2/G6pdx/Asah1/Cbr4/Tecr/Sc…	114
nicotinamide nucleotide metabolic process%GObp%GO:0046496	GO:0046496	nicotinamide nucleotide metabolic process	43/2467	112/17344	2.07795e-10	9.1414e-08	7.90969e-08	Hk2/Idh3g/Aldoc/Fdxr/Pfkl/Mdh1/Nampt/Pfkp/Nudt13/Tkt/Nadk2/Naprt/Tpi1/Nudt12/Prdx5/Taldo1/Idh1/Mpc2/Gpd2/Idh3b/Naxe/Khk/Ldhb/Idh2/Aldoa/Nadsyn1/Pdha1/G6pdx/Idh3a/Pkm/Cyb5r4/Pfkm/Tkfc/Galt/Gpi1/Hk1/Pck2/Nmnat2/Gpd1l/Rpia/Eno1b/Aldoart1/Ldha	43
pyridine nucleotide metabolic process%GObp%GO:0019362	GO:0019362	pyridine nucleotide metabolic process	43/2467	112/17344	2.07795e-10	9.1414e-08	7.90969e-08	Hk2/Idh3g/Aldoc/Fdxr/Pfkl/Mdh1/Nampt/Pfkp/Nudt13/Tkt/Nadk2/Naprt/Tpi1/Nudt12/Prdx5/Taldo1/Idh1/Mpc2/Gpd2/Idh3b/Naxe/Khk/Ldhb/Idh2/Aldoa/Nadsyn1/Pdha1/G6pdx/Idh3a/Pkm/Cyb5r4/Pfkm/Tkfc/Galt/Gpi1/Hk1/Pck2/Nmnat2/Gpd1l/Rpia/Eno1b/Aldoart1/Ldha	43
pyridine-containing compound metabolic process%GObp%GO:0072524	GO:0072524	pyridine-containing compound metabolic process	44/2467	117/17344	2.82153e-10	1.1526e-07	9.97296e-08	Hk2/Idh3g/Aldoc/Fdxr/Pfkl/Mdh1/Nampt/Pfkp/Nudt13/Tkt/Nadk2/Naprt/Tpi1/Nudt12/Prdx5/Taldo1/Idh1/Mpc2/Gpd2/Idh3b/Naxe/Htt/Khk/Ldhb/Idh2/Aldoa/Nadsyn1/Pdha1/G6pdx/Idh3a/Pkm/Cyb5r4/Pfkm/Tkfc/Galt/Gpi1/Hk1/Pck2/Nmnat2/Gpd1l/Rpia/Eno1b/Aldoart1/Ldha	44
mitotic nuclear division%GObp%GO:0140014	GO:0140014	mitotic nuclear division	48/2467	136/17344	5.6201e-10	2.14276e-07	1.85404e-07	Ube2c/Akap8l/Rab11a/Cdt1/Rhoa/Ncaph2/Kif11/Ncapg/Cenpk/Nipbl/Nde1/Klhl22/Racgap1/Sgo1/Kifc5b/Cep192/Dctn2/Nuf2/Kif18a/Nusap1/Knstrn/Tpx2/Aurka/Kif2c/Cdca8/Mad2l1/Kif22/Plk1/Abraxas2/Vps4a/Clasp2/Chmp2a/Kif4/Smc4/Ncapd3/Misp/Ncapd2/Chmp4b/Ccnb1/Kif14/Spice1/Dis3l2/Espl1/Nsl1/Psrc1/Kifc1/Seh1l/Gm7535	48
sister chromatid segregation%GObp%GO:0000819	GO:0000819	sister chromatid segregation	44/2467	124/17344	2.39442e-09	8.4387e-07	7.30167e-07	Akap8l/Rab11a/Cdt1/Ncaph2/Ncapg/Top2b/Sycp3/Cenpk/Esco2/Nipbl/Klhl22/Racgap1/Sgo1/Dctn2/Stag2/Nuf2/Kif18a/Nusap1/Knstrn/Bub1/Kif2c/Cdca8/Mad2l1/Kif22/Plk1/Vps4a/Chmp2a/Kif4/Smc4/Ncapd3/Stag3/Ncapd2/Chmp4b/Bub1b/Smc1a/Ccnb1/Kif14/Mcmbp/Dis3l2/Espl1/Nsl1/Psrc1/Seh1l/Gm7535	44
nuclear chromosome segregation%GObp%GO:0098813	GO:0098813	nuclear chromosome segregation	62/2467	205/17344	2.50844e-09	8.4387e-07	7.30167e-07	Akap8l/Rab11a/Cdt1/Msh5/Ncaph2/Tex15/Ncapg/Top2b/Sycp3/Trappc12/Cenpk/Esco2/Nipbl/Dmc1/Klhl22/Racgap1/Cenpq/Sgo1/Incenp/Dctn2/Stag2/Terf1/Actr3/Cenpf/Nuf2/Kif18a/Nusap1/Knl1/Knstrn/Bub1/Fmn2/Kif2c/Cdca8/Mad2l1/Kif22/Plk1/Abraxas2/Vps4a/Chmp2a/Fancd2/Kif4/Smc4/Ncapd3/Sun1/Stag3/Ncapd2/Kash5/Ttk/Chmp4b/Bub1b/Smc1a/Ccnb1/Kif14/Spice1/Iho1/Mcmbp/Dis3l2/Espl1/Nsl1/Psrc1/Seh1l/Gm7535	62
nuclear division%GObp%GO:0000280	GO:0000280	nuclear division	76/2467	273/17344	2.79287e-09	8.87357e-07	7.67794e-07	Ube2c/Akap8l/Rab11a/Cdt1/Msh5/Rhoa/Ncaph2/Tex15/Kif11/Ncapg/Top2b/Sycp3/Cenpk/Nipbl/Dmc1/Nde1/Klhl22/Racgap1/Sgo1/Ubr2/Kifc5b/Cep192/Incenp/Dctn2/Mybl1/Terf1/Actr3/Nuf2/Kif18a/Nusap1/Rad51/Knstrn/Bub1/Tpx2/Aurka/Fmn2/Kif2c/Rad54l/Cdca8/Mad2l1/Kif22/Plk1/Abraxas2/Vps4a/Clasp2/Chmp2a/Aspm/Fancd2/Kif4/Smc4/Ncapd3/Fignl1/Misp/Sun1/Stag3/Ncapd2/Kash5/Ttk/Chmp4b/Bub1b/Ccnb1/Kif14/Shcbp1l/Spice1/Iho1/Ca…	76
chromosome segregation%GObp%GO:0007059	GO:0007059	chromosome segregation	71/2467	249/17344	3.0514e-09	9.12496e-07	7.89546e-07	Akap8l/Rab11a/Spc25/Cdt1/Msh5/Ncaph2/Tex15/Ncapg/Top2b/Sycp3/Trappc12/Cenpk/Esco2/Nipbl/Dmc1/Nde1/Klhl22/Racgap1/Cenpq/Sgo1/Incenp/Mms19/Dctn2/Stag2/Terf1/Actr3/Cenpf/Nuf2/Nek6/Kif18a/Nusap1/Knl1/Knstrn/Bub1/Pmf1/Fmn2/Kif2c/Cdca8/Mad2l1/Kif22/Rps3/Plk1/Abraxas2/Vps4a/Chmp2a/Fancd2/Kif4/Smc4/Ncapd3/Sun1/Stag3/Ncapd2/Kash5/Ttk/Chmp4b/Bub1b/Smc1a/Ccnb1/Kif14/Spice1/Hjurp/Iho1/Mcmbp/Cdca2/Dis3l2/Espl…	71
DNA replication%GObp%GO:0006260	GO:0006260	DNA replication	44/2467	125/17344	3.1911e-09	9.12496e-07	7.89546e-07	Cdt1/Pola1/Rpa3/Helb/Pold2/Pole2/Rrm2b/Mcm4/E4f1/Fam111a/Pold4/Prim1/Mcm6/Nucks1/Orc4/Rad51/Mgme1/Mcm7/Blm/Kctd13/Pold3/Wrn/Orc6/Exd2/Tk2/Zranb3/Primpol/Pold1/Smarcal1/Timeless/Orc3/Pclaf/Pif1/Mcm3/Sin3a/Pura/Poln/Mms22l/Mcmbp/Rnaseh2a/Lig1/Mcm9/Fbh1/Bod1l	44
organic acid biosynthetic process%GObp%GO:0016053	GO:0016053	organic acid biosynthetic process	70/2467	246/17344	4.32536e-09	1.17794e-06	1.01922e-06	Hk2/Plod3/Slc1a3/Ggt1/Fads1/Acsf3/Lpl/Lta4h/Aldoc/Pfkl/Adi1/Pfkp/Mtr/Syk/Elovl7/Oxsm/Glud1/Csad/Tpi1/Cyp39a1/Psat1/Pycr1/Got1/Scd3/Scd2/Shmt2/Asl/Cyp27a1/Pecr/Mgst3/Acss2/Gstm4/Cth/Akr1a1/Htt/Khk/Psph/Hnf1a/Asns/Ldhb/Aldoa/Cbr4/Tecr/Pkm/Elovl5/Alox12b/Pfkm/Mif/Tkfc/Gulo/Galt/Pnpla8/Gpi1/Decr2/Hk1/Scd1/Got1l1/Mthfd1l/Elovl6/Acacb/Gls2/Thnsl2/Eno1b/Aldoart1/Ldha/Mthfs/Gad1/Ptges3/Mlycd/Mthfsl	70
organophosphate biosynthetic process%GObp%GO:0090407	GO:0090407	organophosphate biosynthetic process	92/2467	359/17344	6.32387e-09	1.64392e-06	1.42242e-06	Hk2/Ppard/Ampd3/Adssl1/Dhdds/Dguok/Atp5e/Aldoc/Pigt/Acsl1/Pfkl/Nampt/Adcy3/Pfkp/Hexb/Samd8/Tkt/Rrm2b/Naprt/Chkb/Atp5j/Atp5o/Tpi1/Chka/Plcb3/Gk/Atp5a1/Hprt/Pigq/Prps2/Mpc2/Pigc/Acss2/Pik3ca/Pmvk/Papss1/Tmem38b/Pigo/Ak2/Pank4/Khk/Pigg/Tpk1/Idh2/Pik3c2a/Aldoa/Cln3/Rrm1/Nadsyn1/Pdha1/Ctps2/Piga/G6pdx/Slc27a1/Gnpat/Pkm/Plscr1/Ip6k1/Inppl1/Pfkm/Ppip5k1/Tkfc/Galt/Gpi1/Hk1/Pank2/Pgap3/Plcl2/Pik3cd/Sgms1/…	92
carboxylic acid biosynthetic process%GObp%GO:0046394	GO:0046394	carboxylic acid biosynthetic process	69/2467	245/17344	8.86022e-09	2.20311e-06	1.90627e-06	Hk2/Plod3/Slc1a3/Ggt1/Fads1/Acsf3/Lpl/Lta4h/Aldoc/Pfkl/Adi1/Pfkp/Mtr/Syk/Elovl7/Oxsm/Glud1/Tpi1/Cyp39a1/Psat1/Pycr1/Got1/Scd3/Scd2/Shmt2/Asl/Cyp27a1/Pecr/Mgst3/Acss2/Gstm4/Cth/Akr1a1/Htt/Khk/Psph/Hnf1a/Asns/Ldhb/Aldoa/Cbr4/Tecr/Pkm/Elovl5/Alox12b/Pfkm/Mif/Tkfc/Gulo/Galt/Pnpla8/Gpi1/Decr2/Hk1/Scd1/Got1l1/Mthfd1l/Elovl6/Acacb/Gls2/Thnsl2/Eno1b/Aldoart1/Ldha/Mthfs/Gad1/Ptges3/Mlycd/Mthfsl	69
coenzyme biosynthetic process%GObp%GO:0009108	GO:0009108	coenzyme biosynthetic process	44/2467	129/17344	9.65266e-09	2.30015e-06	1.99023e-06	Hk2/Coq8b/Aldoc/Acsl1/Fdxr/Pfkl/Nampt/Pfkp/Naprt/Tpi1/Coq8a/Mpc2/Acss2/Akr1a1/Pank4/Khk/Tpk1/Idh2/Coq7/Aldoa/Nadsyn1/Pdha1/G6pdx/Pkm/Pfkm/Tkfc/Gulo/Galt/Gpi1/Hk1/Pank2/Gch1/Coq10a/Mthfd1l/Acacb/Flad1/Nmnat2/Gphn/Eno1b/Aldoart1/Ppcdc/Mthfs/Mlycd/Mthfsl	44
ribose phosphate metabolic process%GObp%GO:0019693	GO:0019693	ribose phosphate metabolic process	88/2467	343/17344	1.26987e-08	2.90495e-06	2.51353e-06	Cox5a/Hk2/Cs/Ampd3/Atp1a2/Rhoa/Adssl1/Dguok/Surf1/Atp5e/Acot8/Aldoc/Pipox/Acsl1/Pfkl/Adcy3/Pfkp/Acot2/Entpd5/Mccc2/Pde4d/Oxsm/Tkt/Dgat1/Atp5j/Atp5o/Tpi1/Ndufv3/Ndufv2/Hsd17b4/Acot9/Atp5a1/Taldo1/Hprt/Prps2/Parp1/Mpc2/Atp1b1/Mtch2/Acss2/Pmvk/Papss1/Ak2/Pank4/Khk/Nudt9/Nipsnap2/Atp2b2/Coq7/Aldoa/Cox6a2/Acadsb/Pdha1/Ctps2/Mecp2/G6pdx/Cox4i1/Pkm/Pfkm/Atp7a/Tkfc/Galt/Gpi1/Hk1/Pank2/Ndufv1/Opa1/Cox6a1/…	88
purine ribonucleotide metabolic process%GObp%GO:0009150	GO:0009150	purine ribonucleotide metabolic process	83/2467	318/17344	1.41932e-08	3.12196e-06	2.70131e-06	Cox5a/Hk2/Cs/Ampd3/Atp1a2/Rhoa/Adssl1/Dguok/Surf1/Atp5e/Acot8/Aldoc/Pipox/Acsl1/Pfkl/Adcy3/Pfkp/Acot2/Entpd5/Mccc2/Pde4d/Oxsm/Dgat1/Atp5j/Atp5o/Tpi1/Ndufv3/Ndufv2/Hsd17b4/Acot9/Atp5a1/Hprt/Prps2/Parp1/Mpc2/Atp1b1/Mtch2/Acss2/Pmvk/Papss1/Ak2/Pank4/Khk/Nudt9/Nipsnap2/Atp2b2/Coq7/Aldoa/Cox6a2/Acadsb/Pdha1/Mecp2/Cox4i1/Pkm/Pfkm/Atp7a/Tkfc/Galt/Gpi1/Hk1/Pank2/Ndufv1/Opa1/Cox6a1/Ndufa7/Acacb/Gtpbp1/Gph…	83
energy derivation by oxidation of organic compounds%GObp%GO:0015980	GO:0015980	energy derivation by oxidation of organic compounds	52/2467	167/17344	1.6098e-08	3.4098e-06	2.95037e-06	Cox5a/Idh3g/Gys1/Slc1a3/Cs/Sdhb/Dguok/Ndufs7/Mdh1/Il6st/Ndufs4/Ogdhl/Aco2/Nfatc4/Ndufv3/Ndufv2/Sirt3/Pgm1/Dhtkd1/Cat/Mtch2/Idh3b/Gnas/Mtfr1/Coq7/Cox6a2/Mecp2/Cox4i1/Nfatc3/Slc37a4/Idh3a/Pygm/Pfkm/Agl/Adrb1/Pank2/Ndufv1/Coq10a/Ppp1ca/Cox6a1/Ndufa7/Ppp1r3b/Suclg1/Epm2a/Immp2l/Lepr/Sdhc/Uqcr10/Ndufs8/Cox5b/Ldha/Ptges3	52
amide biosynthetic process%GObp%GO:0043604	GO:0043604	amide biosynthetic process	93/2467	372/17344	1.93969e-08	3.96182e-06	3.42801e-06	Mcts1/Rpl8/Cdkal1/Rps9/Ggt1/Rplp1/Cers4/Rps5/Acsl1/Mrpl24/Smpd2/Hbs1l/Fars2/Samd8/Mtrf1/Eif3h/Eif4a2/Aars2/Gtpbp2/Hagh/Lars/Rps14/Rps24/Rps26/Asl/Dars/Mpc2/Eprs/Iars2/Dars2/St6galnac6/Cers6/Acss2/Gclm/Eif3i/Trnau1ap/Rpl22/Htt/Rpl6/Asns/Furin/Eif3f/LTO1/Pdha1/Rps4x/Eif4ebp1/Asah1/Eif2ak3/Rpsa/Qars/Alox12b/Eef2/Eef2k/Eef1a1/Iars/Rpl12/Rps21/Rpl22l1/Mars1/Sgms1/Mthfd1l/Ndufa7/Acacb/Gtpbp1/Pars2/Rpl7…	93
ribonucleoside triphosphate metabolic process%GObp%GO:0009199	GO:0009199	ribonucleoside triphosphate metabolic process	53/2467	173/17344	2.17837e-08	4.26252e-06	3.68819e-06	Cox5a/Hk2/Ampd3/Atp1a2/Rhoa/Dguok/Surf1/Atp5e/Aldoc/Pfkl/Pfkp/Entpd5/Atp5j/Atp5o/Tpi1/Ndufv3/Ndufv2/Atp5a1/Parp1/Atp1b1/Mtch2/Ak2/Khk/Nipsnap2/Coq7/Aldoa/Cox6a2/Ctps2/Mecp2/Cox4i1/Pkm/Pfkm/Atp7a/Tkfc/Galt/Gpi1/Hk1/Ndufv1/Opa1/Cox6a1/Ndufa7/Gtpbp1/Gphn/Chchd10/Sdhc/Eno1b/Aldoart1/Uqcr10/Ndufs8/Cox5b/Impdh2/Ldha/Mocs1	53
DNA-dependent DNA replication%GObp%GO:0006261	GO:0006261	DNA-dependent DNA replication	37/2467	102/17344	2.23598e-08	4.26252e-06	3.68819e-06	Cdt1/Pola1/Helb/Pold2/Pole2/Rrm2b/Mcm4/Pold4/Prim1/Mcm6/Nucks1/Orc4/Rad51/Mgme1/Mcm7/Blm/Pold3/Wrn/Orc6/Exd2/Tk2/Zranb3/Primpol/Pold1/Smarcal1/Timeless/Orc3/Mcm3/Pura/Poln/Mms22l/Mcmbp/Rnaseh2a/Lig1/Mcm9/Fbh1/Bod1l	37
purine ribonucleoside triphosphate metabolic process%GObp%GO:0009205	GO:0009205	purine ribonucleoside triphosphate metabolic process	52/2467	169/17344	2.51052e-08	4.41548e-06	3.82054e-06	Cox5a/Hk2/Ampd3/Atp1a2/Rhoa/Dguok/Surf1/Atp5e/Aldoc/Pfkl/Pfkp/Entpd5/Atp5j/Atp5o/Tpi1/Ndufv3/Ndufv2/Atp5a1/Parp1/Atp1b1/Mtch2/Ak2/Khk/Nipsnap2/Coq7/Aldoa/Cox6a2/Mecp2/Cox4i1/Pkm/Pfkm/Atp7a/Tkfc/Galt/Gpi1/Hk1/Ndufv1/Opa1/Cox6a1/Ndufa7/Gtpbp1/Gphn/Chchd10/Sdhc/Eno1b/Aldoart1/Uqcr10/Ndufs8/Cox5b/Impdh2/Ldha/Mocs1	52
peptide metabolic process%GObp%GO:0006518	GO:0006518	peptide metabolic process	100/2467	411/17344	2.52584e-08	4.41548e-06	3.82054e-06	Mcts1/Txnrd3/Gstt1/Gstt3/Rpl8/Gstm7/Cdkal1/Rps9/Ggt1/Rplp1/Rps5/Lta4h/Lamp2/Mrpl24/Hbs1l/Gstz1/Fars2/Mtrf1/Eif3h/Eif4a2/Scg5/Aars2/Gtpbp2/Glo1/Hagh/Tapbp/Lars/Rps14/Carnmt1/Xpnpep1/Rps24/Rps26/Idh1/Dars/Eprs/Iars2/Dars2/Mme/Gstm4/Gclm/Cth/Eif3i/Trnau1ap/Rpl22/Rpl6/Furin/Atp6ap2/Eif3f/LTO1/Rps4x/G6pdx/Eif4ebp1/Eif2ak3/Gsta4/Rpsa/Qars/Gstt2/Unc13a/Eef2/Eef2k/Abca7/Eef1a1/Iars/Rpl12/Rps21/Rpl22l1/St…	100
ribonucleotide metabolic process%GObp%GO:0009259	GO:0009259	ribonucleotide metabolic process	84/2467	327/17344	2.54784e-08	4.41548e-06	3.82054e-06	Cox5a/Hk2/Cs/Ampd3/Atp1a2/Rhoa/Adssl1/Dguok/Surf1/Atp5e/Acot8/Aldoc/Pipox/Acsl1/Pfkl/Adcy3/Pfkp/Acot2/Entpd5/Mccc2/Pde4d/Oxsm/Dgat1/Atp5j/Atp5o/Tpi1/Ndufv3/Ndufv2/Hsd17b4/Acot9/Atp5a1/Hprt/Prps2/Parp1/Mpc2/Atp1b1/Mtch2/Acss2/Pmvk/Papss1/Ak2/Pank4/Khk/Nudt9/Nipsnap2/Atp2b2/Coq7/Aldoa/Cox6a2/Acadsb/Pdha1/Ctps2/Mecp2/Cox4i1/Pkm/Pfkm/Atp7a/Tkfc/Galt/Gpi1/Hk1/Pank2/Ndufv1/Opa1/Cox6a1/Ndufa7/Acacb/Gtpb…	84
regulation of pyruvate dehydrogenase activity%GObp%GO:1904182	GO:1904182	regulation of pyruvate dehydrogenase activity	10/2467	11/17344	3.19798e-08	5.37918e-06	4.65439e-06	Ppm1j/Pdk1/Pdk4/Sirt4/Bckdk/Ppm1h/Pdk3/Pdk2/Pdp2/Pdp1	10
mitochondrion organization%GObp%GO:0007005	GO:0007005	mitochondrion organization	98/2467	403/17344	3.58132e-08	5.85188e-06	5.06339e-06	Hk2/Fbxo7/Bbc3/Timm44/Tomm40l/Ppp2cb/Surf1/Mapt/Fis1/Fmc1/Aifm2/Ndufs7/Vps13d/Lpin1/Tert/Map3k1/Ndufs4/Rrm2b/Ndufb9/Ndufa6/Sharpin/Mpv17l/Tomm70a/Dnm1l/Cox14/Ndufaf7/Man2a1/Uqcc2/Cox7a2l/Afg3l2/Grpel2/Aip/Hsd17b10/Apool/Higd2a/Ndufb3/Mff/Bcs1l/Parp1/Pmpca/Mtch2/Ndufaf5/Mgme1/Mtfr1/Map1lc3a/Ndufb5/Gclm/Atpaf1/Slc9a1/Cdk5/Htt/Nipsnap2/Usp30/Chchd6/Gabarapl1/Ndufc2/Coq7/Myh14/Uqcrc2/Ndufb11/Fundc2/M…	98
response to radiation%GObp%GO:0009314	GO:0009314	response to radiation	96/2467	393/17344	3.90331e-08	6.20085e-06	5.36534e-06	Fmr1/Bbc3/Ddb2/Tmem161a/Braf/Stk11/Ruvbl2/Mapk13/Eif2ak4/Slc1a3/Atp1a2/Map3k4/Ppp1cb/Sgk1/Cry1/Mrnip/Hus1/Mta1/Xrcc4/Hmgcr/Mapk8/Fbxl3/Nipbl/Dmc1/Pde1b/Nfatc4/Polh/Guca1a/Impact/Rad9a/Kat5/Casp7/Eya1/Rhbdd1/Pde6d/Nucks1/Parp1/Grin1/Cat/Mtch2/Rad51/Ect2/Mme/Txn1/Rad54l/Casp9/Per3/Ube4b/Cdk5/Htt/Rad18/Kras/Mbd4/Rad51ap1/Blm/Pold3/Taf1/Mecp2/Wrn/Casp3/Nek1/Chek1/Usp28/Pias1/Atr/Idua/Fancd2/Tanc1/Fig…	96
mitotic sister chromatid segregation%GObp%GO:0000070	GO:0000070	mitotic sister chromatid segregation	35/2467	96/17344	4.59441e-08	7.10147e-06	6.14462e-06	Akap8l/Rab11a/Cdt1/Ncaph2/Ncapg/Cenpk/Nipbl/Klhl22/Racgap1/Sgo1/Dctn2/Nuf2/Kif18a/Nusap1/Knstrn/Kif2c/Cdca8/Mad2l1/Kif22/Plk1/Vps4a/Chmp2a/Kif4/Smc4/Ncapd3/Ncapd2/Chmp4b/Ccnb1/Kif14/Dis3l2/Espl1/Nsl1/Psrc1/Seh1l/Gm7535	35
carbohydrate metabolic process%GObp%GO:0005975	GO:0005975	carbohydrate metabolic process	78/2467	301/17344	5.34695e-08	8.02646e-06	6.94498e-06	Hk2/Ocrl/Siae/Braf/Gys1/Man2b1/Cs/Neu1/Dhdh/Aldoc/Fuca2/Cry1/Pfkl/Pfkp/Hexb/Il6st/Naga/Tpi1/Glo1/Man2a1/Hagh/Impa2/Cpt1a/Lrp5/Gk/Got1/Pfkfb1/Pgm1/Slc2a8/St6galnac6/Gpd2/Ext2/Pik3ca/Ctbs/Akr1a1/Man2b2/Khk/Pgm2/Dera/Aldoa/Mecp2/G6pdx/Slc37a4/Pkm/Man2c1/Ip6k1/Pygm/Inppl1/Pfkm/Agl/Ppip5k1/Tkfc/Gulo/G6pc3/Adrb1/Galm/Galt/Gpi1/Hk1/Pomk/Wdtc1/Man2a2/Ppp1ca/Pck2/Glb1/Ppp1r3b/Gnpda1/St6galnac3/Rpia/Fut9/E…	78
lipid biosynthetic process%GObp%GO:0008610	GO:0008610	lipid biosynthetic process	91/2467	369/17344	5.47354e-08	8.02646e-06	6.94498e-06	Cyp51/Ppard/Insig2/Lbr/Cers4/Kdsr/Fads1/Dhdds/Acsf3/Lpl/Pigt/Acsl1/Hsd17b1/Smpd2/Srebf1/Lpin1/Hexb/Hmgcr/Elovl7/Samd8/Oxsm/Sqle/Dgat1/Chkb/Cyp39a1/Tm7sf2/Chka/Scd3/Scd2/Pigq/Cyp27a1/Pecr/Pigc/St6galnac6/Cers6/Acss2/Pik3ca/Gstm4/Pmvk/Tmem38b/Pigo/Prkaa2/Pigg/Hnf1a/Pik3c2a/Cln3/Piga/G6pdx/Asah1/Msmo1/Cbr4/Tecr/Slc27a1/Pla2g15/Gnpat/Sc5d/Elovl5/Plscr1/Inppl1/Alox12b/Lss/Mif/Pnpla8/Decr2/Scd1/Scarb1/…	91
oxidation-reduction process%GObp%GO:0055114	GO:0055114	oxidation-reduction process	105/2467	445/17344	6.17904e-08	8.83449e-06	7.64413e-06	Cox5a/Cyp51/Blvra/Idh3g/Ppard/Gys1/Slc1a3/Hmox1/Cs/Cyba/Sdhb/Aldh3a2/Dguok/Cyp2j9/Steap2/Surf1/Pipox/Fdxr/Ndufs7/Pfkl/Pex13/Mdh1/Pfkp/Auh/Prxl2c/Il6st/Ndufs4/Prxl2a/Ero1a/Hacl1/Ogdhl/Aco2/Nfatc4/Acat2/Ndufv3/Ndufv2/Hsd17b4/Prdx5/Echs1/Sirt3/Pgm1/Dhtkd1/Alkbh8/Acadl/Pecr/Cat/Mtch2/Idh3b/Gnas/Mtfr1/Hadh/Adh5/Decr1/Txn1/Cyp2j13/Cpt2/Acox3/Acads/Adipor2/Coq7/Cox6a2/Enox2/Mecp2/G6pdx/Cbr4/Cox4i1/Nfatc…	105
regulation of response to DNA damage stimulus%GObp%GO:2001020	GO:2001020	regulation of response to DNA damage stimulus	61/2467	218/17344	8.17259e-08	1.13998e-05	9.86376e-06	Fmr1/Foxm1/Tmem161a/Bcl2l12/Pttg1ip/Tex15/Top2b/Mapt/Cry1/Helb/Mrnip/Xrcc4/Clu/Ube2v2/Rad9a/Mms19/Eya1/Parp1/Abl1/Marchf7/Wdr76/Ell3/Mtch2/Rad51/Fxr1/Fmn2/Casp9/Mad2l2/Pot1a/Rad51ap1/Blm/Smg1/Rps3/Nsmce1/Cul4a/Nek1/Chek1/Fem1b/Plscr1/Atr/Mif/Parpbp/Fignl1/Rmi2/Wdr70/Timeless/Nsmce4a/Spidr/Klhl15/Shld1/Kmt5a/Babam2/Cebpg/Fbh1/Usp47/Kmt5c/Tpt1/Armt1/Usp51/Fignl2/Cdkn2d	61
carbohydrate catabolic process%GObp%GO:0016052	GO:0016052	carbohydrate catabolic process	31/2467	82/17344	1.02277e-07	1.39267e-05	1.20503e-05	Hk2/Neu1/Dhdh/Aldoc/Pfkl/Pfkp/Hexb/Naga/Tpi1/Lrp5/Pgm1/Ctbs/Akr1a1/Khk/Dera/Aldoa/Pkm/Man2c1/Pygm/Pfkm/Agl/Tkfc/Adrb1/Galm/Galt/Gpi1/Hk1/Glb1/Eno1b/Aldoart1/Ldha	31
NAD metabolic process%GObp%GO:0019674	GO:0019674	NAD metabolic process	21/2467	44/17344	1.10757e-07	1.47307e-05	1.27459e-05	Idh3g/Pfkl/Mdh1/Nampt/Pfkp/Nudt13/Nadk2/Naprt/Nudt12/Gpd2/Idh3b/Ldhb/Nadsyn1/Idh3a/Pfkm/Gpi1/Hk1/Pck2/Nmnat2/Gpd1l/Ldha	21
nucleoside triphosphate metabolic process%GObp%GO:0009141	GO:0009141	nucleoside triphosphate metabolic process	56/2467	196/17344	1.27689e-07	1.65967e-05	1.43605e-05	Cox5a/Hk2/Ampd3/Atp1a2/Rhoa/Dguok/Surf1/Atp5e/Aldoc/Pfkl/Pfkp/Entpd5/Rrm2b/Atp5j/Atp5o/Tpi1/Ndufv3/Ndufv2/Atp5a1/Parp1/Atp1b1/Mtch2/Ak2/Khk/Nipsnap2/Coq7/Aldoa/Cox6a2/Ctps2/Mecp2/Cox4i1/Pkm/Pfkm/Atp7a/Tkfc/Galt/Gpi1/Hk1/Ndufv1/Opa1/Entpd3/Cox6a1/Ndufa7/Gtpbp1/Gphn/Chchd10/Suclg1/Sdhc/Eno1b/Aldoart1/Uqcr10/Ndufs8/Cox5b/Impdh2/Ldha/Mocs1	56
response to oxidative stress%GObp%GO:0006979	GO:0006979	response to oxidative stress	82/2467	328/17344	1.32433e-07	1.66869e-05	1.44385e-05	Fer/Sp1/Stat6/Tmem161a/Prkra/Mapk13/Map2k1/Prdx2/Hmox1/Pdk1/Ppp2cb/Aldh3a2/Arnt/Top2b/Mapt/Kdm6b/Mb/Pld2/Mtr/Fancc/Mapk8/Rrm2b/Oxr1/Ndufa6/Naprt/Abcc1/Impact/Jak2/Slc1a1/Prdx5/Pycr1/Idh1/Cflar/Ankzf1/Stk25/Parp1/Abl1/Cat/Ect2/Gclm/Nfkb1/Txn1/Prkaa2/Mutyh/Aldh2/Hnf1a/Coq7/Rps3/Stx4a/G6pdx/Adam9/Wrn/Casp3/Gab1/Neil1/Prr5l/Atp7a/Ppargc1b/Fancd2/Ccs/Arl6ip5/Oxsr1/Txnip/Pdk2/Plekha1/Lonp1/Mgat3/Sin3a/…	82
purine nucleoside triphosphate metabolic process%GObp%GO:0009144	GO:0009144	purine nucleoside triphosphate metabolic process	52/2467	177/17344	1.34218e-07	1.66869e-05	1.44385e-05	Cox5a/Hk2/Ampd3/Atp1a2/Rhoa/Dguok/Surf1/Atp5e/Aldoc/Pfkl/Pfkp/Entpd5/Atp5j/Atp5o/Tpi1/Ndufv3/Ndufv2/Atp5a1/Parp1/Atp1b1/Mtch2/Ak2/Khk/Nipsnap2/Coq7/Aldoa/Cox6a2/Mecp2/Cox4i1/Pkm/Pfkm/Atp7a/Tkfc/Galt/Gpi1/Hk1/Ndufv1/Opa1/Cox6a1/Ndufa7/Gtpbp1/Gphn/Chchd10/Sdhc/Eno1b/Aldoart1/Uqcr10/Ndufs8/Cox5b/Impdh2/Ldha/Mocs1	52
double-strand break repair%GObp%GO:0006302	GO:0006302	double-strand break repair	51/2467	174/17344	1.91308e-07	2.32785e-05	2.0142e-05	Pola1/Rpa3/Actr8/Rev3l/Hus1/Mta1/Xrcc4/Esco2/Nipbl/Dmc1/Mcm4/Ube2v2/Rnf138/Kat5/Smc5/Dclre1a/Eya1/Mcm6/Nucks1/Parp1/Rad51/Mcm8/Rad54l/Mad2l2/Cdc7/Mcm7/Rad51ap1/Blm/Nsmce1/Wrn/Gins2/Exd2/Fancd2/Zbtb7a/Parp2/Kash5/Smarcal1/Mcm3/Spidr/Mms22l/H2ax/Babam2/Lig1/Mcm9/Fbh1/Rad51b/Nsmce2/Slx1b/Marf1/Ap5s1/Rad54b	51
ATP metabolic process%GObp%GO:0046034	GO:0046034	ATP metabolic process	46/2467	151/17344	2.18199e-07	2.5917e-05	2.2425e-05	Cox5a/Hk2/Ampd3/Atp1a2/Dguok/Surf1/Atp5e/Aldoc/Pfkl/Pfkp/Entpd5/Atp5j/Atp5o/Tpi1/Ndufv3/Ndufv2/Atp5a1/Parp1/Atp1b1/Mtch2/Ak2/Khk/Nipsnap2/Coq7/Aldoa/Cox6a2/Mecp2/Cox4i1/Pkm/Pfkm/Atp7a/Tkfc/Galt/Gpi1/Hk1/Ndufv1/Cox6a1/Ndufa7/Chchd10/Sdhc/Eno1b/Aldoart1/Uqcr10/Ndufs8/Cox5b/Ldha	46
positive regulation of catabolic process%GObp%GO:0009896	GO:0009896	positive regulation of catabolic process	101/2467	434/17344	2.23643e-07	2.5917e-05	2.2425e-05	Hk2/Fmr1/Fbxo7/Mov10/Stk11/Ikbkg/Ralb/Map2k1/Eif2ak4/Hmox1/Insr/Actn3/Khsrp/Pttg1ip/Nprl2/Faf1/Vps13d/Rock2/Entpd5/Prxl2c/Mapk8/Clu/Rnf19a/Pabpc1/Csnk1e/Ube2v2/Uqcc2/Ndfip1/Nedd4l/Cpt1a/Kat5/Arih1/Fyco1/Ddit3/Pnpla2/Rhbdd1/Atg4b/Optn/Pacsin3/Aurka/Sh3d19/C9orf72/Prkaa2/Tnfrsf1b/Tmem59/Tomm7/Dvl1/Htt/Ctsc/Pik3c2a/Nupr1/Plk1/Taf1/Cul4a/Adam9/Pias1/Trib1/Prr5l/Gga1/Mif/Idua/Rhbdd3/Zyg11b/Cnot6l/Nduf…	101
double-strand break repair via homologous recombination%GObp%GO:0000724	GO:0000724	double-strand break repair via homologous recombination	33/2467	93/17344	2.31119e-07	2.5917e-05	2.2425e-05	Rpa3/Rev3l/Hus1/Nipbl/Dmc1/Mcm4/Rnf138/Smc5/Mcm6/Nucks1/Rad51/Mcm8/Rad54l/Cdc7/Mcm7/Rad51ap1/Blm/Nsmce1/Wrn/Gins2/Exd2/Kash5/Mcm3/Spidr/Mms22l/H2ax/Mcm9/Fbh1/Rad51b/Nsmce2/Slx1b/Ap5s1/Rad54b	33
recombinational repair%GObp%GO:0000725	GO:0000725	recombinational repair	33/2467	93/17344	2.31119e-07	2.5917e-05	2.2425e-05	Rpa3/Rev3l/Hus1/Nipbl/Dmc1/Mcm4/Rnf138/Smc5/Mcm6/Nucks1/Rad51/Mcm8/Rad54l/Cdc7/Mcm7/Rad51ap1/Blm/Nsmce1/Wrn/Gins2/Exd2/Kash5/Mcm3/Spidr/Mms22l/H2ax/Mcm9/Fbh1/Rad51b/Nsmce2/Slx1b/Ap5s1/Rad54b	33
purine nucleotide metabolic process%GObp%GO:0006163	GO:0006163	purine nucleotide metabolic process	83/2467	338/17344	2.52881e-07	2.78121e-05	2.40647e-05	Cox5a/Hk2/Cs/Ampd3/Atp1a2/Rhoa/Adssl1/Dguok/Surf1/Atp5e/Acot8/Aldoc/Pipox/Acsl1/Pfkl/Adcy3/Pfkp/Acot2/Entpd5/Mccc2/Pde4d/Oxsm/Dgat1/Atp5j/Atp5o/Tpi1/Ndufv3/Ndufv2/Hsd17b4/Acot9/Atp5a1/Hprt/Prps2/Parp1/Mpc2/Atp1b1/Mtch2/Acss2/Pmvk/Papss1/Ak2/Pank4/Khk/Nudt9/Nipsnap2/Atp2b2/Coq7/Aldoa/Cox6a2/Acadsb/Pdha1/Mecp2/Cox4i1/Pkm/Pfkm/Atp7a/Tkfc/Galt/Gpi1/Hk1/Pank2/Ndufv1/Opa1/Cox6a1/Ndufa7/Acacb/Gtpbp1/Gph…	83
purine ribonucleoside monophosphate metabolic process%GObp%GO:0009167	GO:0009167	purine ribonucleoside monophosphate metabolic process	50/2467	172/17344	3.31896e-07	3.58134e-05	3.09879e-05	Cox5a/Hk2/Ampd3/Atp1a2/Adssl1/Dguok/Surf1/Atp5e/Aldoc/Pfkl/Pfkp/Entpd5/Atp5j/Atp5o/Tpi1/Ndufv3/Ndufv2/Atp5a1/Hprt/Prps2/Parp1/Atp1b1/Mtch2/Ak2/Khk/Nudt9/Nipsnap2/Coq7/Aldoa/Cox6a2/Mecp2/Cox4i1/Pkm/Pfkm/Atp7a/Tkfc/Galt/Gpi1/Hk1/Ndufv1/Cox6a1/Ndufa7/Chchd10/Sdhc/Eno1b/Aldoart1/Uqcr10/Ndufs8/Cox5b/Ldha	50
purine nucleoside monophosphate metabolic process%GObp%GO:0009126	GO:0009126	purine nucleoside monophosphate metabolic process	50/2467	173/17344	4.03153e-07	4.26969e-05	3.69439e-05	Cox5a/Hk2/Ampd3/Atp1a2/Adssl1/Dguok/Surf1/Atp5e/Aldoc/Pfkl/Pfkp/Entpd5/Atp5j/Atp5o/Tpi1/Ndufv3/Ndufv2/Atp5a1/Hprt/Prps2/Parp1/Atp1b1/Mtch2/Ak2/Khk/Nudt9/Nipsnap2/Coq7/Aldoa/Cox6a2/Mecp2/Cox4i1/Pkm/Pfkm/Atp7a/Tkfc/Galt/Gpi1/Hk1/Ndufv1/Cox6a1/Ndufa7/Chchd10/Sdhc/Eno1b/Aldoart1/Uqcr10/Ndufs8/Cox5b/Ldha	50
establishment of organelle localization%GObp%GO:0051656	GO:0051656	establishment of organelle localization	90/2467	380/17344	4.49939e-07	4.62984e-05	4.00601e-05	Stard3nl/Ikbkg/Rab11a/Map2k1/Cdt1/Mapt/Cep83/Trappc12/Kif3c/Llgl2/Clmn/Nde1/Dnm1l/Cenpq/Incenp/Map4k2/Fyco1/Dctn2/Copg2/Terf1/Eya1/Stk25/Actr3/Cenpf/Nuf2/Kif18a/Snap25/Nusap1/Tmem230/Rasgrp1/Arhgef2/Fmn2/Unc13b/Kif2c/Cdca8/Cdk5/Prkcz/Htt/Cenpa/Mad2l1/Vamp1/Kif22/Cln3/Stx4a/Plk1/Pcm1/Vps4a/Rab27a/Myo1e/Map4/Rims3/Dnm2/Clasp2/Spg11/Snap91/Myo6/Cplx1/Chmp2a/Unc13a/Misp/Arhgap21/Sun1/Kash5/Chmp4b/Sv2…	90
glycerolipid metabolic process%GObp%GO:0046486	GO:0046486	glycerolipid metabolic process	70/2467	274/17344	4.5335e-07	4.62984e-05	4.00601e-05	Ocrl/Lmf1/Lipe/Insig2/Abhd16a/Lpl/Serac1/Pigt/Acsl1/Lpin1/Sel1l/Il6st/Dgat1/Chkb/Serinc2/Chka/Cpt1a/Plcb3/Gk/Sacm1l/Pnpla2/Pigq/Dbi/Pigc/Cat/Pik3ca/Acp6/Pigo/Fam126a/Pigg/Smg1/Pik3c2a/Cln3/Mtm1/Piga/Mecp2/Slc27a1/Pla2g15/Abhd12/Slc37a4/Plscr1/Ip6k1/Ip6k2/Inppl1/Ttc7b/Dgkh/Pnpla8/Scd1/Pgap3/Fig4/Pik3cd/Pitpnc1/Dgkz/Apoc1/Apobec1/Pck2/Cept1/Abhd4/Pnpla3/Pi4ka/Dpm3/Apobr/Pigv/Pcsk9/Napepld/Insig1/So…	70
monocarboxylic acid biosynthetic process%GObp%GO:0072330	GO:0072330	monocarboxylic acid biosynthetic process	47/2467	160/17344	5.30151e-07	5.31919e-05	4.60248e-05	Hk2/Slc1a3/Fads1/Acsf3/Lpl/Aldoc/Pfkl/Pfkp/Elovl7/Oxsm/Tpi1/Cyp39a1/Scd3/Scd2/Cyp27a1/Pecr/Acss2/Gstm4/Htt/Khk/Hnf1a/Asns/Ldhb/Aldoa/Cbr4/Tecr/Pkm/Elovl5/Alox12b/Pfkm/Mif/Tkfc/Galt/Pnpla8/Gpi1/Decr2/Hk1/Scd1/Elovl6/Acacb/Thnsl2/Eno1b/Aldoart1/Ldha/Gad1/Ptges3/Mlycd	47
purine-containing compound metabolic process%GObp%GO:0072521	GO:0072521	purine-containing compound metabolic process	90/2467	382/17344	5.73942e-07	5.65452e-05	4.89263e-05	Cox5a/Hk2/Cs/Ampd3/Atp1a2/Rhoa/Adssl1/Dguok/Surf1/Atp5e/Acot8/Aldoc/Pipox/Acsl1/Pcmt1/Pfkl/Adcy3/Pfkp/Acot2/Entpd5/Mccc2/Pde4d/Oxsm/Dgat1/Atp5j/Atp5o/Tpi1/Ndufv3/Ndufv2/Hsd17b4/Acot9/Atp5a1/Hprt/Prps2/Parp1/Mpc2/Atp1b1/Mtch2/Acss2/Ahcyl1/Pmvk/Papss1/Ak2/Pank4/Khk/Spp1/Nudt9/Nipsnap2/Nt5c3/Atp2b2/Coq7/Aldoa/Cox6a2/Acadsb/Pdha1/Mecp2/Cox4i1/Pkm/Pfkm/Atp7a/Tkfc/Galt/Macrod1/Gpi1/Hk1/Pank2/Ndufv1/Opa…	90
response to UV%GObp%GO:0009411	GO:0009411	response to UV	42/2467	137/17344	5.98261e-07	5.65452e-05	4.89263e-05	Fmr1/Ddb2/Tmem161a/Stk11/Ruvbl2/Mapk13/Eif2ak4/Map3k4/Hus1/Mapk8/Nfatc4/Polh/Impact/Casp7/Rhbdd1/Parp1/Cat/Mme/Casp9/Ube4b/Rad18/Pold3/Taf1/Wrn/Casp3/Chek1/Usp28/Atr/Zranb3/Hyal3/Dtl/Primpol/Poli/Pold1/Bmf/Pclaf/Cirbp/Bcl3/Ep300/Usp47/Ei24/Cdkn2d	42
monosaccharide catabolic process%GObp%GO:0046365	GO:0046365	monosaccharide catabolic process	15/2467	27/17344	6.03123e-07	5.65452e-05	4.89263e-05	Dhdh/Pfkl/Pfkp/Lrp5/Pgm1/Akr1a1/Khk/Pfkm/Tkfc/Galm/Galt/Gpi1/Hk1/Glb1/Ldha	15
NADH metabolic process%GObp%GO:0006734	GO:0006734	NADH metabolic process	15/2467	27/17344	6.03123e-07	5.65452e-05	4.89263e-05	Idh3g/Pfkl/Mdh1/Pfkp/Nudt13/Nudt12/Gpd2/Idh3b/Idh3a/Pfkm/Gpi1/Hk1/Pck2/Gpd1l/Ldha	15
small molecule catabolic process%GObp%GO:0044282	GO:0044282	small molecule catabolic process	71/2467	283/17344	7.83162e-07	7.22403e-05	6.25067e-05	Ocrl/Ppard/Lipe/Abhd16a/Ddah2/Dhdh/Acsf3/Acot8/Pipox/Aig1/Pfkl/Pex13/Upp1/Lpin1/Gstz1/Pfkp/Acot2/Aldh6a1/Auh/Mccc2/Glud1/Hacl1/Csad/Tpi1/Acat2/Cyp39a1/Glo1/Hagh/Hsd17b4/Impa2/Asrgl1/Lrp5/Got1/Shmt2/Echs1/Hprt/Pgm1/Adhfe1/Acadl/Cyp27a1/Hadh/Adh5/Decr1/Cpt2/Akr1a1/Acox3/Khk/Acads/Hibadh/Dera/Fah/Bckdk/Amt/Cdo1/Pfkm/Idua/Tkfc/Galm/Galt/Hyal3/Gpi1/Amdhd2/Hk1/Aspg/Scarb1/Pck2/Gls2/Glb1/Gnpda1/Thnsl2/L…	71
ribonucleoside monophosphate metabolic process%GObp%GO:0009161	GO:0009161	ribonucleoside monophosphate metabolic process	50/2467	177/17344	8.57843e-07	7.78731e-05	6.73805e-05	Cox5a/Hk2/Ampd3/Atp1a2/Adssl1/Dguok/Surf1/Atp5e/Aldoc/Pfkl/Pfkp/Entpd5/Atp5j/Atp5o/Tpi1/Ndufv3/Ndufv2/Atp5a1/Hprt/Prps2/Parp1/Atp1b1/Mtch2/Ak2/Khk/Nudt9/Nipsnap2/Coq7/Aldoa/Cox6a2/Mecp2/Cox4i1/Pkm/Pfkm/Atp7a/Tkfc/Galt/Gpi1/Hk1/Ndufv1/Cox6a1/Ndufa7/Chchd10/Sdhc/Eno1b/Aldoart1/Uqcr10/Ndufs8/Cox5b/Ldha	50
cellular respiration%GObp%GO:0045333	GO:0045333	cellular respiration	37/2467	116/17344	9.43117e-07	8.42763e-05	7.29209e-05	Cox5a/Idh3g/Slc1a3/Cs/Sdhb/Dguok/Ndufs7/Mdh1/Ndufs4/Ogdhl/Aco2/Nfatc4/Ndufv3/Ndufv2/Sirt3/Dhtkd1/Cat/Mtch2/Idh3b/Mtfr1/Coq7/Cox6a2/Mecp2/Cox4i1/Nfatc3/Idh3a/Pank2/Ndufv1/Coq10a/Cox6a1/Ndufa7/Suclg1/Immp2l/Sdhc/Uqcr10/Ndufs8/Cox5b	37
positive regulation of cellular catabolic process%GObp%GO:0031331	GO:0031331	positive regulation of cellular catabolic process	86/2467	366/17344	1.14377e-06	0.000100634	8.70744e-05	Hk2/Fmr1/Fbxo7/Mov10/Stk11/Ikbkg/Ralb/Map2k1/Eif2ak4/Hmox1/Insr/Actn3/Khsrp/Pttg1ip/Nprl2/Faf1/Vps13d/Rock2/Entpd5/Prxl2c/Mapk8/Clu/Rnf19a/Pabpc1/Csnk1e/Ube2v2/Uqcc2/Cpt1a/Kat5/Arih1/Fyco1/Ddit3/Pnpla2/Optn/Pacsin3/Aurka/Sh3d19/C9orf72/Prkaa2/Tnfrsf1b/Tmem59/Tomm7/Dvl1/Htt/Ctsc/Pik3c2a/Nupr1/Plk1/Taf1/Adam9/Pias1/Trib1/Prr5l/Mif/Zyg11b/Cnot6l/Sh3bp4/Cnot1/Ago2/Rnf139/Cd81/Edem2/Sesn1/Smurf1/Rab3g…	86
aerobic respiration%GObp%GO:0009060	GO:0009060	aerobic respiration	23/2467	57/17344	1.17682e-06	0.000101973	8.82336e-05	Cox5a/Idh3g/Cs/Sdhb/Ndufs7/Mdh1/Ndufs4/Ogdhl/Aco2/Sirt3/Dhtkd1/Cat/Idh3b/Mtfr1/Cox6a2/Cox4i1/Idh3a/Pank2/Cox6a1/Suclg1/Uqcr10/Ndufs8/Cox5b	23
regulation of small molecule metabolic process%GObp%GO:0062012	GO:0062012	regulation of small molecule metabolic process	87/2467	372/17344	1.22267e-06	0.000102998	8.91203e-05	Pdgfb/Kat2b/Ppard/Lmf1/Stk11/Insig2/Map2k1/Insr/Ncoa2/Actn3/Pdk1/Rhoa/Ppp1cb/Pdk4/Cdk1/Cry1/Ddit4/Appl2/Srebf1/Entpd5/Prxl2c/Ephx2/Gpt/Dgat1/Dnm1l/Guca1a/Uqcc2/Cox7a2l/Stard4/Cpt1a/Gk/Pfkfb1/Shmt2/Clybl/Acadl/Pask/Hdac4/Dbi/Slc45a3/Parp1/Wdr5/Mtch2/Supt20/Nfkb1/Prkaa2/Khk/Rest/Sirt4/Ndufc2/Nupr1/Cln3/Eif2ak3/Elovl5/Me1/Mst1/Mif/Atp7a/Ogt/Zbtb7a/Pdk3/Pank2/Wdtc1/Pdk2/Bmp6/Etfbkmt/Ppp1ca/Ccnb1/Tspo…	87
organelle localization%GObp%GO:0051640	GO:0051640	organelle localization	109/2467	494/17344	1.22467e-06	0.000102998	8.91203e-05	Stard3nl/Stk11/Ikbkg/Rab11a/Map2k1/Cdt1/Mapt/Rab3d/Cep83/Pex13/Trappc12/Kif3c/Rab10/Llgl2/Clmn/Pacs2/Nde1/Dnm1l/Cenpq/Incenp/Map4k2/Fyco1/Dctn2/Copg2/Terf1/Eya1/Stk25/Actr3/Cenpf/Nuf2/Kif18a/Snap25/Nusap1/Tmem230/Rasgrp1/Aurka/Stx16/Arhgef2/Fmn2/Unc13b/Kif2c/Cdca8/Cdk5/Prkcz/Htt/Cenpa/Tmem106b/Mad2l1/Vamp1/Kif22/Cln3/Stx4a/Plk1/Mtm1/Pcm1/Vps4a/Rab27a/Myo1e/Map4/Rims3/Dnm2/Clasp2/Spg11/Snap91/Myo6…	109
hexose catabolic process%GObp%GO:0019320	GO:0019320	hexose catabolic process	13/2467	22/17344	1.33346e-06	0.000109365	9.46295e-05	Pfkl/Pfkp/Lrp5/Pgm1/Khk/Pfkm/Tkfc/Galm/Galt/Gpi1/Hk1/Glb1/Ldha	13
positive regulation of cell projection organization%GObp%GO:0031346	GO:0031346	positive regulation of cell projection organization	106/2467	478/17344	1.33862e-06	0.000109365	9.46295e-05	Kat2b/Fmr1/Rnd2/Braf/Tiam1/Stk11/Rab11a/Map2k1/Igf1r/Neu1/Gprc5b/Zmynd10/Fuz/Gdi1/Mapt/Zfyve27/Snx3/Sgk1/Cobl/Rtn4/Fkbp1b/Kif3c/Akap5/F2rl1/Twf1/Ube2v2/Dnm1l/Itsn1/Ache/Vegfa/Cpne5/Nedd4l/Coro1b/Vldlr/Pias2/Eps8l2/Cflar/Stk25/Hdac4/Actr3/Grin1/Nckap1/Itga6/Mdk/Stmn2/Lrp8/Dvl1/Htt/Rufy3/Tmem106b/Rasal1/Cux1/Itpr1/Lrp6/Caprin2/Mark4/Cyfip1/Pak1/Mecp2/Plxna3/Tenm3/Rpl4/Nckipsd/Ccdc88a/Ppp1r9a/Rac2/M…	106
cellular amino acid metabolic process%GObp%GO:0006520	GO:0006520	cellular amino acid metabolic process	60/2467	230/17344	1.40528e-06	0.00011234	9.72029e-05	Plod3/Slc1a3/Ggt1/Ddah2/Adssl1/Pipox/Pcmt1/Adi1/Gstz1/Aldh6a1/Mtr/Fars2/Mccc2/Glud1/Ero1a/Csad/Mmut/Aars2/Lars/Psat1/Asrgl1/Pycr1/Got1/Shmt2/Asl/Adhfe1/Thap4/Dars/Eprs/Iars2/Dars2/Ahcyl1/Gclm/Cth/Htt/Psph/Sirt4/Asns/Hibadh/Fah/Bckdk/Mecp2/Qars/Amt/Cdo1/Atp7a/Aspg/Iars/Kyat1/Got1l1/Mars1/Pars2/Gls2/Mars2/Phgdh/Thnsl2/Aasdh/Sars/Gad1/Mpst	60
peptide biosynthetic process%GObp%GO:0043043	GO:0043043	peptide biosynthetic process	70/2467	282/17344	1.4163e-06	0.00011234	9.72029e-05	Mcts1/Rpl8/Cdkal1/Rps9/Ggt1/Rplp1/Rps5/Mrpl24/Hbs1l/Fars2/Mtrf1/Eif3h/Eif4a2/Aars2/Gtpbp2/Hagh/Lars/Rps14/Rps24/Rps26/Dars/Eprs/Iars2/Dars2/Gclm/Eif3i/Trnau1ap/Rpl22/Rpl6/Furin/Eif3f/LTO1/Rps4x/Eif4ebp1/Eif2ak3/Rpsa/Qars/Eef2/Eef2k/Eef1a1/Iars/Rpl12/Rps21/Rpl22l1/Mars1/Ndufa7/Gtpbp1/Pars2/Rpl7/Rps2/Dmd/Rpl18a/Mars2/Rpl9/Mrps16/Eif3k/Aasdh/Rpl32/Rpl36/Rpl18/Gm10073/Rpl35a/Rpl9-ps6/Pstk/Rplp0/Rps28…	70
regulation of double-strand break repair via homologous recombination%GObp%GO:0010569	GO:0010569	regulation of double-strand break repair via homologous recombination	20/2467	46/17344	1.43396e-06	0.00011234	9.72029e-05	Tex15/Helb/Mrnip/Mms19/Parp1/Rad51/Mad2l2/Rad51ap1/Blm/Chek1/Parpbp/Fignl1/Rmi2/Timeless/Spidr/Klhl15/Shld1/Fbh1/Usp51/Fignl2	20
microtubule cytoskeleton organization%GObp%GO:0000226	GO:0000226	microtubule cytoskeleton organization	105/2467	474/17344	1.58075e-06	0.000122167	0.000105706	Fer/Ift46/Rab11a/Spc25/Rhoa/Zmynd10/Kif11/Mapt/Tube1/Ppp1r12a/Sgk1/Nedd1/Map7/Limk2/Rock2/Llgl2/Efcab11/Cep72/Lrrc6/Nde1/Racgap1/Sgo1/Kifc5b/Hdac3/Cep192/Incenp/Arl2/Cdk2/Dctn2/Tubgcp2/Eya1/Dst/Srgap2/Nuf2/Vamp4/Odf2/Kif18a/Nusap1/Knstrn/Tpx2/Aurka/Stmn2/Arhgef2/Lmna/Dclk2/Fmn2/Kif24/Kif2c/Stil/Prkcz/Dvl1/Htt/Cenpa/Mad2l1/Mark4/Dnajb13/Rps3/Plk1/Abraxas2/Haus7/Mecp2/Pcm1/Map4/Eml4/Ccdc88a/Cdc14b/…	105
microtubule cytoskeleton organization involved in mitosis%GObp%GO:1902850	GO:1902850	microtubule cytoskeleton organization involved in mitosis	34/2467	105/17344	1.74926e-06	0.000133387	0.000115414	Rab11a/Spc25/Rhoa/Kif11/Nde1/Racgap1/Kifc5b/Cep192/Dctn2/Eya1/Nuf2/Nusap1/Tpx2/Aurka/Arhgef2/Stil/Htt/Cenpa/Mad2l1/Plk1/Abraxas2/Mecp2/Map4/Clasp2/Kif4/Misp/Tbce/Mcph1/Ckap5/Ccnb1/Efhc1/Spice1/Numa1/Kifc1	34
nucleoside monophosphate metabolic process%GObp%GO:0009123	GO:0009123	nucleoside monophosphate metabolic process	51/2467	186/17344	1.77434e-06	0.000133519	0.000115529	Cox5a/Hk2/Ampd3/Atp1a2/Adssl1/Dguok/Surf1/Atp5e/Aldoc/Pfkl/Pfkp/Entpd5/Atp5j/Atp5o/Tpi1/Ndufv3/Ndufv2/Atp5a1/Hprt/Prps2/Parp1/Atp1b1/Mtch2/Ak2/Khk/Nudt9/Nipsnap2/Coq7/Aldoa/Cox6a2/Mecp2/Cox4i1/Pkm/Pfkm/Atp7a/Tkfc/Galt/Gpi1/Hk1/Ndufv1/Dnph1/Cox6a1/Ndufa7/Chchd10/Sdhc/Eno1b/Aldoart1/Uqcr10/Ndufs8/Cox5b/Ldha	51
cellular response to insulin stimulus%GObp%GO:0032869	GO:0032869	cellular response to insulin stimulus	40/2467	133/17344	1.88765e-06	0.000140201	0.00012131	Fer/Kat2b/Sp1/Igf1r/Insr/Slc2a4/Grb7/Pdk4/Sgk1/Srebf1/Lpin1/Rab10/Uchl3/Cdk2/Parp1/Eprs/Slc2a8/Zfp106/Bcar3/Slc9a1/Prkcz/C2cd5/Cyfip1/Pak1/Syap1/Eif4ebp1/Pkm/Rab8b/Wdtc1/Prkci/Dennd4c/Pdk2/Mars1/Pck2/Appl1/Shc1/Foxo4/Foxo1/Pcsk9/Foxo3	40
cellular response to oxidative stress%GObp%GO:0034599	GO:0034599	cellular response to oxidative stress	55/2467	207/17344	2.07091e-06	0.00015184	0.000131381	Fer/Stat6/Tmem161a/Prkra/Mapk13/Prdx2/Hmox1/Pdk1/Arnt/Top2b/Mapt/Kdm6b/Mtr/Fancc/Mapk8/Oxr1/Impact/Jak2/Slc1a1/Prdx5/Pycr1/Cflar/Ankzf1/Stk25/Parp1/Abl1/Ect2/Prkaa2/Aldh2/Coq7/Rps3/Stx4a/G6pdx/Prr5l/Atp7a/Ppargc1b/Fancd2/Ccs/Arl6ip5/Pdk2/Plekha1/Lonp1/Mgat3/Sin3a/Foxo1/Foxo3/Adnp2/Zfp277/Chd6/Mapk3/Mapk1/Stk24/Vrk2/Bnip3/Gm5225	55
establishment of chromosome localization%GObp%GO:0051303	GO:0051303	establishment of chromosome localization	26/2467	72/17344	2.95143e-06	0.000213661	0.000184873	Rab11a/Cdt1/Trappc12/Nde1/Cenpq/Incenp/Dctn2/Terf1/Actr3/Cenpf/Nuf2/Kif18a/Fmn2/Kif2c/Cdca8/Kif22/Vps4a/Chmp2a/Sun1/Kash5/Chmp4b/Ccnb1/Kif14/Spice1/Psrc1/Seh1l	26
regulation of apoptotic signaling pathway%GObp%GO:2001233	GO:2001233	regulation of apoptotic signaling pathway	93/2467	413/17344	3.00103e-06	0.000214536	0.000185629	Tpd52l1/Bbc3/Tmem161a/Prkra/Bcl2l12/Pih1d1/Ikbkg/Wwox/Map2k1/Prdx2/Hmox1/Trap1/Pttg1ip/G0s2/Faf1/Serinc3/Fis1/Apaf1/Bdkrb2/Prelid1/Tert/Mapk8/Clu/Rrm2b/Stk3/Deptor/Mapk8ip2/Mpv17l/Dnm1l/Tmbim6/Ivns1abp/Nfatc4/Vegfa/Jak2/Rad9a/Ddit3/Eya1/Stradb/Cflar/Parp1/Marchf7/Itga6/Ell3/Mtch2/Bub1/Lmna/Gclm/Cth/Txndc12/Htt/Ybx3/Bcl2l14/Ctsc/Maz/Nupr1/Rps3/Stx4a/Igbp1/Sh3rf1/Eif2ak3/Fem1b/Plscr1/Smad3/Mif/Vhl/…	93
regulation of nucleotide metabolic process%GObp%GO:0006140	GO:0006140	regulation of nucleotide metabolic process	35/2467	112/17344	3.10997e-06	0.000219579	0.000189993	Map2k1/Insr/Actn3/Pdk1/Rhoa/Pdk4/Cdk1/Ddit4/Entpd5/Prxl2c/Dnm1l/Guca1a/Uqcc2/Cox7a2l/Shmt2/Hdac4/Parp1/Mtch2/Prkaa2/Ndufc2/Nupr1/Me1/Mif/Atp7a/Ogt/Zbtb7a/Pdk3/Pdk2/Ccnb1/Tspo/Pde12/Lexm/Atpif1/Ep300/Cox7a1	35
phospholipid metabolic process%GObp%GO:0006644	GO:0006644	phospholipid metabolic process	66/2467	267/17344	3.26152e-06	0.000227471	0.000196822	Ocrl/Ppard/Abhd16a/Dhdds/Serac1/Pigt/Smpd2/Pld2/Hexb/Samd8/Chkb/Serinc2/Chka/Plcb3/Sacm1l/Pigq/Dbi/Pigc/Pik3ca/Pmvk/Acp6/Tmem38b/Pigo/Pla2g2c/Pla2g2e/Fam126a/Pigg/Smg1/Pik3c2a/Cln3/Mtm1/Piga/Mecp2/Slc27a1/Pla2g15/Gnpat/Abhd12/Plscr1/Ip6k1/Ip6k2/Inppl1/Ttc7b/Dgkh/Pnpla8/Aspg/Pgap3/Fig4/Pik3cd/Pitpnc1/Sgms1/Dgkz/Cept1/Abhd4/Pnpla3/Pi4ka/Dpm3/Pigv/Pcsk9/Napepld/Socs4/Pign/Fdps/Plpp4/Dpm1/Hmgcs1/Pla2…	66
regulation of microtubule cytoskeleton organization%GObp%GO:0070507	GO:0070507	regulation of microtubule cytoskeleton organization	53/2467	200/17344	3.42901e-06	0.000236271	0.000204436	Kat2b/Cdkn1b/Rhoa/Kif11/Fbxw5/Prune1/Mapt/Sgk1/Rock2/Mapk8/Cep97/Cep192/Cdk2ap2/Arl2/Stag2/Dst/Abl1/Kif18a/Tpx2/Stmn2/Arhgef2/Prkaa2/Stil/Mark4/Rps3/Pak1/Plk1/Mecp2/Chek1/Eml4/Clasp2/Chmp2a/Senp6/Mid1/Togaram1/Cyld/Chmp4b/Atf5/Mcph1/Ckap5/Eml2/Smc1a/Map6d1/Spice1/Cep295/Cep120/Clip1/Trim54/Numa1/Psrc1/Ccnf/Kifc1/Ttbk2	53
response to insulin%GObp%GO:0032868	GO:0032868	response to insulin	48/2467	175/17344	3.49329e-06	0.000236872	0.000204956	Fer/Kat2b/Sp1/Igf1r/Insr/Slc2a4/Grb7/Pdk4/Sgk1/Cry1/Srebf1/Lpin1/Rab10/Uchl3/Cdk2/Parp1/Eprs/Slc2a8/Zfp106/Bcar3/Slc9a1/Prkcz/Khk/C2cd5/Cyfip1/Pak1/Syap1/Eif4ebp1/Slc27a1/Pkm/Inppl1/Meak7/Ogt/Rab8b/Wdtc1/Prkci/Dennd4c/Pdk2/Mars1/Pck2/Appl1/Shc1/Foxo4/Foxo1/Pcsk9/Epm2aip1/Foxo3/Cry2	48
tricarboxylic acid metabolic process%GObp%GO:0072350	GO:0072350	tricarboxylic acid metabolic process	15/2467	30/17344	3.52431e-06	0.000236872	0.000204956	Idh3g/Cs/Mdh1/Ndufs4/Glud1/Ogdhl/Aco2/Asl/Dhtkd1/Idh1/Idh3b/Sirt4/Idh2/Idh3a/Suclg1	15
regulation of purine nucleotide metabolic process%GObp%GO:1900542	GO:1900542	regulation of purine nucleotide metabolic process	34/2467	108/17344	3.56199e-06	0.000236872	0.000204956	Map2k1/Insr/Actn3/Pdk1/Rhoa/Pdk4/Cdk1/Ddit4/Entpd5/Prxl2c/Dnm1l/Guca1a/Uqcc2/Cox7a2l/Shmt2/Hdac4/Parp1/Mtch2/Prkaa2/Ndufc2/Nupr1/Mif/Atp7a/Ogt/Zbtb7a/Pdk3/Pdk2/Ccnb1/Tspo/Pde12/Lexm/Atpif1/Ep300/Cox7a1	34
negative regulation of organelle organization%GObp%GO:0010639	GO:0010639	negative regulation of organelle organization	88/2467	387/17344	3.62991e-06	0.000238615	0.000206464	Kat2b/Pih1d1/Arhgef18/Macroh2a1/Mapt/Sgk1/Mnat1/Evl/Prelid1/Xrcc4/Atad2/Cyrib/Twf1/Cep97/Mpv17l/Klhl22/Dnm1l/Lima1/Kdm4b/Ik/Cep192/Coro1b/Dmrt1/Add3/Gnl3l/Terf1/Parp1/Wdr5/Bub1/Tpx2/Stmn2/Arhgef2/Lmna/Odf2l/Kdm4c/Stil/Add1/Mtf2/Sirt4/Usp30/Pot1a/Mad2l1/Kdm5a/Nupr1/Plk1/Swap70/Mtm1/Tnks/Chek1/Kank2/Map4/Eml4/Ppp1r9a/Dnm2/Clasp2/Chmp2a/Ssh3/Vat1/Mid1/Kank4/Bag4/Mcrs1/Acd/Opa1/Ttk/Chmp4b/Arpin/Bub1b…	88
monocarboxylic acid metabolic process%GObp%GO:0032787	GO:0032787	monocarboxylic acid metabolic process	98/2467	443/17344	3.71477e-06	0.000241418	0.000208889	Hk2/Ppard/Lipe/As3mt/Gstm7/Slc1a3/Ggt1/Abhd16a/Fads1/Acsf3/Lpl/Acot8/Aldoc/Acsl1/Aig1/Pfkl/Pex13/Lpin1/Pfkp/Acot2/Auh/Elovl7/Oxsm/Hacl1/Ephx2/Tpi1/Acat2/Cyp39a1/Glo1/Hagh/Hsd17b4/Asrgl1/Cpt1a/Scd3/Scd2/Echs1/Acadl/Cyp27a1/Pecr/Mpc2/Mtch2/Acss2/Gstm4/Hadh/Adh5/Decr1/Cpt2/Akr1a1/Acox3/Htt/Khk/Acads/Hnf1a/Asns/Adipor2/Ldhb/Fah/Aldoa/Pdha1/Cbr4/Tecr/Slc27a1/Gnpat/Slc37a4/Pkm/Elovl5/Me1/Alox12b/Pfkm/M…	98
chromosome localization%GObp%GO:0050000	GO:0050000	chromosome localization	26/2467	73/17344	3.96839e-06	0.000255002	0.000220643	Rab11a/Cdt1/Trappc12/Nde1/Cenpq/Incenp/Dctn2/Terf1/Actr3/Cenpf/Nuf2/Kif18a/Fmn2/Kif2c/Cdca8/Kif22/Vps4a/Chmp2a/Sun1/Kash5/Chmp4b/Ccnb1/Kif14/Spice1/Psrc1/Seh1l	26
triglyceride metabolic process%GObp%GO:0006641	GO:0006641	triglyceride metabolic process	24/2467	65/17344	4.49179e-06	0.000285428	0.00024697	Lmf1/Lipe/Insig2/Lpl/Acsl1/Lpin1/Sel1l/Il6st/Dgat1/Cpt1a/Gk/Pnpla2/Dbi/Cat/Mecp2/Slc37a4/Scd1/Apoc1/Apobec1/Pck2/Pnpla3/Apobr/Pcsk9/Insig1	24
response to light stimulus%GObp%GO:0009416	GO:0009416	response to light stimulus	70/2467	291/17344	4.66997e-06	0.00029349	0.000253945	Fmr1/Ddb2/Tmem161a/Braf/Stk11/Ruvbl2/Mapk13/Eif2ak4/Slc1a3/Atp1a2/Map3k4/Ppp1cb/Sgk1/Cry1/Hus1/Mta1/Hmgcr/Mapk8/Fbxl3/Pde1b/Nfatc4/Polh/Guca1a/Impact/Casp7/Rhbdd1/Pde6d/Parp1/Grin1/Cat/Mme/Casp9/Per3/Ube4b/Cdk5/Htt/Rad18/Kras/Pold3/Taf1/Mecp2/Wrn/Casp3/Chek1/Usp28/Pias1/Atr/Idua/Tanc1/Reep6/Zranb3/Hyal3/Dtl/Primpol/Poli/Pold1/Bmf/Pclaf/Ppp1ca/Cirbp/Ccdc66/Bcl3/Ep300/Rgs9bp/Deaf1/Usp47/Ei24/Rdh11/…	70
microtubule-based movement%GObp%GO:0007018	GO:0007018	microtubule-based movement	65/2467	267/17344	6.63361e-06	0.000412365	0.000356803	Fmr1/Ift46/Map2k1/Zmynd10/Kif11/Mapt/Kif3c/Dnah12/Lrrc6/Nde1/Mapk8ip3/Ift140/Dync2li1/Kifc5b/Kif20b/Klc2/Fyco1/Copg2/Dst/Actr3/Kifap3/Ssna1/Dync1i2/Kif18a/Rasgrp1/Ift80/Fmn2/Kif24/Kif2c/Kif17/Prkcz/Htt/Ift122/Kif22/Cln3/Pcm1/Map4/Spg11/Dnah8/Kif4/Arhgap21/Kif15/Sun1/Wdr19/Ift172/Madd/Klc3/Rfx3/Ulk4/Kif14/Bicdl1/Kif21b/Dnali1/Pura/Tmem201/Megf8/Bbs12/Dnah6/Bloc1s3/Kif13b/Flot2/Kif1b/Syne2/Kif5a/Ki…	65
regulation of protein complex assembly%GObp%GO:0043254	GO:0043254	regulation of protein complex assembly	101/2467	466/17344	6.77471e-06	0.000416608	0.000360474	Fer/Bbc3/Cdkn1b/Pih1d1/Ralb/Cdt1/Rhoa/Faf1/Prune1/Lamp2/Mapt/Cldn7/Sgk1/Cand1/Trappc12/Evl/Syk/Ankra2/Iqgap2/Map3k1/Mapk8/Clu/Asap1/Cyrib/Twf1/Vegfa/Mlst8/Riok3/Pou5f1/Impact/Atat1/Coro1b/Arl2/Add3/Gnl3l/Terf1/Actr3/Parp1/Abi2/Abl1/Nckap1/Vps16/Stmn2/Hax1/Arhgef2/Lmo4/Unc13b/Prkaa2/Prkcz/Add1/Hnf1a/Mtpn/Cyfip1/Rps3/Pak1/Mecp2/Eif4ebp1/Atr/Ppp1r9a/Clasp2/Snap91/Senp6/Ssh3/Cnot6l/Unc13a/Mitf/Epn1/K…	101
regulation of chromosome organization%GObp%GO:0033044	GO:0033044	regulation of chromosome organization	83/2467	367/17344	8.44571e-06	0.00051384	0.000444605	Kat2b/Fmr1/Ube2c/Akap8l/Pih1d1/Ruvbl2/Cdt1/Cct4/Anapc1/Map3k4/Macroh2a1/Srebf1/Lpin1/Trappc12/Mnat1/Rps6ka5/Tert/Xrcc4/Hmbox1/Nipbl/Atad2/Bcl6/Klhl22/Paxbp1/Vegfa/Kdm4b/Pou5f1/Ik/Cep192/Smc5/Gnl3l/Terf1/Nek7/Parp1/Nek6/Wdr5/Bub1/Lmna/Kdm4c/Stil/Mtf2/Pot1a/Mad2l1/Cct7/Kdm5a/Smg1/Plk1/Mki67/Mecp2/Tnks/Chek1/Atr/Piwil2/Ogt/Senp6/Setd5/Mcrs1/Rmi2/Acd/Ttk/Wdr70/Mcph1/Bub1b/Apobec1/Pif1/Phf8/Ccnb1/Sin3…	83
translation%GObp%GO:0006412	GO:0006412	translation	64/2467	264/17344	8.99798e-06	0.000541679	0.000468693	Mcts1/Rpl8/Cdkal1/Rps9/Rplp1/Rps5/Mrpl24/Hbs1l/Fars2/Mtrf1/Eif3h/Eif4a2/Aars2/Gtpbp2/Lars/Rps14/Rps24/Rps26/Dars/Eprs/Iars2/Dars2/Eif3i/Trnau1ap/Rpl22/Rpl6/Eif3f/LTO1/Rps4x/Eif4ebp1/Eif2ak3/Rpsa/Qars/Eef2/Eef2k/Eef1a1/Iars/Rpl12/Rps21/Rpl22l1/Mars1/Ndufa7/Gtpbp1/Pars2/Rpl7/Rps2/Rpl18a/Mars2/Rpl9/Mrps16/Eif3k/Rpl32/Rpl36/Rpl18/Gm10073/Rpl35a/Rpl9-ps6/Pstk/Rplp0/Rps28/Sars/Eif2s3y/Eef1g/Rpl39	64
pyridine-containing compound biosynthetic process%GObp%GO:0072525	GO:0072525	pyridine-containing compound biosynthetic process	22/2467	59/17344	9.25473e-06	0.000551331	0.000477045	Hk2/Aldoc/Pfkl/Nampt/Pfkp/Naprt/Tpi1/Htt/Khk/Idh2/Aldoa/Nadsyn1/G6pdx/Pkm/Pfkm/Tkfc/Galt/Gpi1/Hk1/Nmnat2/Eno1b/Aldoart1	22
protein localization to membrane%GObp%GO:0072657	GO:0072657	protein localization to membrane	92/2467	419/17344	1.00124e-05	0.000583912	0.000505235	Dlg3/Braf/Tiam1/Pex19/Rab11a/Zdhhc24/Sptbn4/Efr3a/Ubl4a/Zdhhc12/Arl5b/Zfyve27/Rab3d/Map7/Jsrp1/Rock2/Rab10/Grin2c/Sec23a/Akap5/Pacs2/Ptch1/Zdhhc20/Emp2/Bsg/Prepl/Chm/Tm9sf2/Rab40c/Sec61a2/Tspan17/Zfand2b/Atp1b1/Optn/Vamp4/Grin1/Ssna1/Lrp4/Snap25/Mtch2/Tnik/Ift80/Tmeff1/Zdhhc21/Cdk5/Fam126a/Prkcz/Dvl1/Rilpl2/Lrp6/C2cd5/Ift122/Arl6ip1/Cln3/Pak1/Stx4a/Ccdc88a/Ank2/Gga1/Clasp2/Ttc7b/Cplx1/Zdhhc14/Cox…	92
regulation of organelle assembly%GObp%GO:1902115	GO:1902115	regulation of organelle assembly	53/2467	207/17344	1.01046e-05	0.000583912	0.000505235	Kat2b/Ift46/Ralb/Rhoa/Zmynd10/Nprl2/Fuz/Rnf5/Sdc4/Trappc12/Mapk8/Asap1/Cep97/Ift140/Dync2li1/Cep192/Stag2/Pikfyve/Stam/Odf2/Arhgef2/Odf2l/C9orf72/Prkaa2/Stil/Htt/Mark4/Nupr1/Rabep2/Plk1/Mtm1/Map4/Ccdc88a/Dnm2/Chmp2a/Senp6/Cnot6l/Cnot1/Cyld/Chmp4b/Rab3gap2/Crocc/Smc1a/Spice1/Cep295/Tapt1/Cep120/Ubqln2/Ep300/Fez2/Syne2/Numa1/Ttbk2	53
histone modification%GObp%GO:0016570	GO:0016570	histone modification	74/2467	319/17344	1.01079e-05	0.000583912	0.000505235	Kat2b/Ddb2/Ruvbl2/Chd5/Ezh1/Hdac5/Kdm6b/Vrk1/Mta1/Rps6ka5/Kat6b/Brd1/Satb1/Ubr2/Kdm4b/Hdac3/Incenp/Jak2/Kat5/Padi4/Kdm5c/Cdk2/Eya1/Hdac4/Wdr5/Tbl1xr1/Ccna2/Kdm4c/Cdk5/Rest/Hnf1a/Kdm5a/Prmt8/Sgf29/Kdm8/Kat8/Taf1/Msl3/Mecp2/Sin3b/Setd6/Smarca4/Usp3/Mst1/Hsf4/Ogt/Hdac11/Setd5/Pim3/Mcrs1/Phf20/Ncoa6/Kdm3b/Supt3/Baz2a/Tet2/Phf8/Ccnb1/Sin3a/Mier2/Kdm7a/Arid4a/Kdm3a/Nsd3/Ep300/Smyd3/Mta3/Pkn1/Kmt5c/Prmt…	74
protein localization to chromosome%GObp%GO:0034502	GO:0034502	protein localization to chromosome	23/2467	64/17344	1.18988e-05	0.000680492	0.000588802	Pih1d1/Ruvbl2/Tex15/Macroh2a1/Cdk1/Mrnip/Tert/Esco2/Nipbl/Ik/Knl1/Mcm8/Cenpa/Pot1a/Plk1/Tnks/Atr/Stag3/Acd/Ttk/Bub1b/Lemd2/Mcm9	23
DNA biosynthetic process%GObp%GO:0071897	GO:0071897	DNA biosynthetic process	22/2467	60/17344	1.26632e-05	0.000710342	0.00061463	Tep1/Pola1/Rev3l/Sycp3/Pold2/Pole2/Tert/Polh/Pold4/Terf1/Pot1a/Pold3/Wrn/Dtl/Primpol/Poli/Pold1/Pclaf/Smg7/Parp4/Ptges3/Cdkn2d	22
positive regulation of cellular protein localization%GObp%GO:1903829	GO:1903829	positive regulation of cellular protein localization	72/2467	310/17344	1.26691e-05	0.000710342	0.00061463	Bbc3/Stk11/Rab11a/Cdt1/Cct4/Mapt/Fis1/Cdk1/Epb41l2/Rtn4/Rock2/Trappc12/Akap5/Tert/Nipbl/Cenpq/Vegfa/Hdac3/Rbm22/Jak2/Kif20b/Lrp5/Gnl3l/Actr3/Parp1/Lrp4/Ect2/Prkaa2/Ephb2/Epb41/Cdk5/Tomm7/Rufy3/Cct7/C2cd5/Mark4/Ipo5/Cln3/Pak1/Stx4a/Pcm1/Eif2ak3/Ccdc88a/Prr5l/Ctdspl2/Meak7/Ogt/Abca7/Cyld/Cnpy4/Mavs/Mcrs1/Prkci/Cd81/Pdzk1/Edem2/Cnst/Crocc/Stx3/Mgat3/Sorl1/Gpd1l/Commd1/Mtcl1/Ep300/Dpp6/Cd2ap/Mapk1/Nu…	72
nicotinamide nucleotide biosynthetic process%GObp%GO:0019359	GO:0019359	nicotinamide nucleotide biosynthetic process	21/2467	56/17344	1.32783e-05	0.000730181	0.000631796	Hk2/Aldoc/Pfkl/Nampt/Pfkp/Naprt/Tpi1/Khk/Idh2/Aldoa/Nadsyn1/G6pdx/Pkm/Pfkm/Tkfc/Galt/Gpi1/Hk1/Nmnat2/Eno1b/Aldoart1	21
pyridine nucleotide biosynthetic process%GObp%GO:0019363	GO:0019363	pyridine nucleotide biosynthetic process	21/2467	56/17344	1.32783e-05	0.000730181	0.000631796	Hk2/Aldoc/Pfkl/Nampt/Pfkp/Naprt/Tpi1/Khk/Idh2/Aldoa/Nadsyn1/G6pdx/Pkm/Pfkm/Tkfc/Galt/Gpi1/Hk1/Nmnat2/Eno1b/Aldoart1	21
covalent chromatin modification%GObp%GO:0016569	GO:0016569	covalent chromatin modification	75/2467	327/17344	1.34846e-05	0.000734461	0.0006355	Kat2b/Ddb2/Ruvbl2/Chd5/Ezh1/Hdac5/Kdm6b/Vrk1/Mta1/Rps6ka5/Kat6b/Brd1/Satb1/Ubr2/Kdm4b/Hdac3/Mbd2/Incenp/Jak2/Kat5/Padi4/Kdm5c/Cdk2/Eya1/Hdac4/Wdr5/Tbl1xr1/Ccna2/Kdm4c/Cdk5/Rest/Hnf1a/Kdm5a/Prmt8/Sgf29/Kdm8/Kat8/Taf1/Msl3/Mecp2/Sin3b/Setd6/Smarca4/Usp3/Mst1/Hsf4/Ogt/Hdac11/Setd5/Pim3/Mcrs1/Phf20/Ncoa6/Kdm3b/Supt3/Baz2a/Tet2/Phf8/Ccnb1/Sin3a/Mier2/Kdm7a/Arid4a/Kdm3a/Nsd3/Ep300/Smyd3/Mta3/Pkn1/Kmt5c…	75
positive regulation of neuron projection development%GObp%GO:0010976	GO:0010976	positive regulation of neuron projection development	83/2467	372/17344	1.441e-05	0.000777461	0.000672706	Kat2b/Fmr1/Rnd2/Braf/Tiam1/Stk11/Rab11a/Map2k1/Igf1r/Neu1/Gprc5b/Gdi1/Mapt/Zfyve27/Snx3/Sgk1/Cobl/Rtn4/Fkbp1b/Kif3c/Akap5/Twf1/Ube2v2/Dnm1l/Itsn1/Ache/Vegfa/Cpne5/Nedd4l/Vldlr/Pias2/Cflar/Stk25/Actr3/Itga6/Mdk/Stmn2/Lrp8/Dvl1/Rufy3/Tmem106b/Rasal1/Cux1/Itpr1/Lrp6/Caprin2/Cyfip1/Pak1/Mecp2/Plxna3/Tenm3/Rpl4/Nckipsd/Ppp1r9a/Mif/Snap91/Unc13a/Eef2k/Plxnb2/Prkci/Eef1a1/Opa1/Fig4/Cbfa2t2/Creb3l2/Smurf…	83
positive regulation of cell morphogenesis involved in differentiation%GObp%GO:0010770	GO:0010770	positive regulation of cell morphogenesis involved in differentiation	49/2467	189/17344	1.49902e-05	0.000801207	0.000693252	Rnd2/Braf/Tiam1/Stk11/Rab11a/Map2k1/Gdi1/Mapt/Zfyve27/Lims1/Sgk1/Rtn4/Akap5/Dnm1l/Ache/Vegfa/Pias2/Stk25/Actr3/Abl1/Mdk/Lrp8/Rufy3/Cux1/Caprin2/Cyfip1/Pak1/Plxna3/Rpl4/Cspg5/Triobp/Dnm2/Snap91/Eef2k/Plxnb2/Opa1/Ss18l1/Rreb1/Prex1/S100a10/Cux2/Dock5/Megf8/Ep300/Unc13d/Dock1/Numbl/Afdn/Bhlhb9	49
spindle organization%GObp%GO:0007051	GO:0007051	spindle organization	38/2467	134/17344	1.53854e-05	0.000807522	0.000698717	Rab11a/Spc25/Rhoa/Kif11/Limk2/Cep72/Racgap1/Kifc5b/Hdac3/Cep192/Incenp/Dctn2/Tubgcp2/Nuf2/Knstrn/Tpx2/Aurka/Stil/Rps3/Abraxas2/Haus7/Mecp2/Map4/Clasp2/Aspm/Kif4/Misp/Kash5/Tbce/Ckap5/Ccnb1/Efhc1/Haus1/Spice1/Cep120/Espl1/Numa1/Kifc1	38
hexose metabolic process%GObp%GO:0019318	GO:0019318	hexose metabolic process	33/2467	110/17344	1.53908e-05	0.000807522	0.000698717	Hk2/Man2b1/Fuca2/Cry1/Pfkl/Pfkp/Tpi1/Man2a1/Cpt1a/Lrp5/Pgm1/Slc2a8/Gpd2/Pik3ca/Man2b2/Khk/Pgm2/Aldoa/Pkm/Inppl1/Pfkm/Tkfc/G6pc3/Galm/Galt/Gpi1/Hk1/Wdtc1/Man2a2/Pck2/Glb1/Gnpda1/Ldha	33
cellular response to UV%GObp%GO:0034644	GO:0034644	cellular response to UV	26/2467	78/17344	1.56831e-05	0.000815377	0.000705513	Fmr1/Ddb2/Tmem161a/Stk11/Ruvbl2/Mapk13/Eif2ak4/Nfatc4/Polh/Impact/Rhbdd1/Parp1/Mme/Casp9/Pold3/Taf1/Chek1/Usp28/Atr/Hyal3/Poli/Pold1/Bmf/Ep300/Usp47/Ei24	26
pyruvate metabolic process%GObp%GO:0006090	GO:0006090	pyruvate metabolic process	23/2467	65/17344	1.5955e-05	0.000822042	0.00071128	Hk2/Aldoc/Pfkl/Pfkp/Tpi1/Mpc2/Htt/Khk/Ldhb/Aldoa/Pdha1/Pkm/Me1/Pfkm/Tkfc/Galt/Gpi1/Hk1/Kyat1/Pck2/Eno1b/Aldoart1/Ldha	23
acylglycerol metabolic process%GObp%GO:0006639	GO:0006639	acylglycerol metabolic process	29/2467	92/17344	1.76066e-05	0.000899039	0.000777903	Lmf1/Lipe/Insig2/Abhd16a/Lpl/Acsl1/Lpin1/Sel1l/Il6st/Dgat1/Cpt1a/Gk/Pnpla2/Dbi/Cat/Mecp2/Pla2g15/Abhd12/Slc37a4/Dgkh/Scd1/Dgkz/Apoc1/Apobec1/Pck2/Pnpla3/Apobr/Pcsk9/Insig1	29
proteasomal protein catabolic process%GObp%GO:0010498	GO:0010498	proteasomal protein catabolic process	72/2467	313/17344	1.79104e-05	0.000906455	0.000784319	Ube2c/Rmnd5a/Derl3/Ppp2cb/Ubxn11/Anapc1/Fbxw5/Rnf5/Ppp2r5c/Gid4/Erlec1/Sel1l/Mta1/Fbxl3/Fbxl6/Klhl22/Ubr2/Dnajc18/Nedd4l/Kat5/Ddit3/Ube2w/Rhbdd1/Zfand2b/Ankzf1/Psma7/Tbl1xr1/Wwtr1/Trim63/Tmub1/Ube4b/Fbxo44/Ube2k/Herc2/Kctd13/Ate1/Otud5/Taf1/Cul4a/Stt3b/Fbxl2/Vhl/Pomt2/Siah2/Rnf139/Edem2/Smurf1/Marchf6/Stub1/Fbxl4/Fbxw4/Wwp1/Kif14/Lrrc29/Sgtb/Trim72/Nhlrc3/Klhl15/Ubr3/Yod1/Hectd3/Nccrp1/Ubqln2/Rnf…	72
peptidyl-serine phosphorylation%GObp%GO:0018105	GO:0018105	peptidyl-serine phosphorylation	46/2467	175/17344	1.84821e-05	0.000927183	0.000802254	Pdgfb/Vrk3/Pkn2/Mapk13/Pdk1/Cdk1/Sgk1/Rock2/Vrk1/Rps6ka5/Syk/Mapk8/Csnk1e/Cdk2/Nek6/Pkn3/Aurka/Dclk2/Cdk5/Prkcz/Cdc7/Smg1/Plk1/Taf1/Tnks/Eif2ak3/Atr/Tdgf1/Mst1/Pdk3/Hk1/Map4k1/Prkci/Ttk/Pdk2/Lmtk2/Map3k10/Ccnb1/Wnk1/Pkn1/Srpk2/Mapk3/Mapk1/Vrk2/Csnk2a1/Ttbk2	46
cell cycle phase transition%GObp%GO:0044770	GO:0044770	cell cycle phase transition	41/2467	150/17344	1.91069e-05	0.000942001	0.000815075	Tpd52l1/Ube2c/Foxm1/Akap8l/Cdkn1b/Anapc1/Cdk1/Klf11/Mnat1/Fbxl3/Ccny/Cdk2/Bach1/E2f1/Ccna2/Ccna1/Iqgap3/Cdc7/Ccng2/Kdm8/Plk1/Eif4ebp1/Chek1/Hinfp/Ccnb2/Pias1/Usp37/Clasp2/Chmp2a/Chmp4b/Rhou/Timeless/Bub1b/Phf8/Ccnb1/Cdc25c/Tcf19/Ccni/Fbxl12/Ccnf/Cdkn2d	41
cellular response to radiation%GObp%GO:0071478	GO:0071478	cellular response to radiation	41/2467	150/17344	1.91069e-05	0.000942001	0.000815075	Fmr1/Bbc3/Ddb2/Tmem161a/Stk11/Ruvbl2/Mapk13/Eif2ak4/Hus1/Nipbl/Nfatc4/Polh/Impact/Rad9a/Rhbdd1/Nucks1/Parp1/Mtch2/Rad51/Ect2/Mme/Casp9/Rad51ap1/Blm/Pold3/Taf1/Wrn/Chek1/Usp28/Atr/Fignl1/Hyal3/Poli/Pold1/Bmf/Spidr/H2ax/Ep300/Usp47/Ei24/Rdh11	41
ADP metabolic process%GObp%GO:0046031	GO:0046031	ADP metabolic process	19/2467	49/17344	1.95103e-05	0.000953671	0.000825173	Hk2/Ampd3/Aldoc/Pfkl/Pfkp/Tpi1/Ak2/Khk/Nudt9/Aldoa/Pkm/Pfkm/Tkfc/Galt/Gpi1/Hk1/Eno1b/Aldoart1/Ldha	19
nucleotide biosynthetic process%GObp%GO:0009165	GO:0009165	nucleotide biosynthetic process	49/2467	191/17344	2.02822e-05	0.000983001	0.000850551	Hk2/Ampd3/Adssl1/Dguok/Atp5e/Aldoc/Acsl1/Pfkl/Nampt/Adcy3/Pfkp/Rrm2b/Naprt/Atp5j/Atp5o/Tpi1/Atp5a1/Hprt/Prps2/Mpc2/Acss2/Papss1/Ak2/Pank4/Khk/Idh2/Aldoa/Rrm1/Nadsyn1/Pdha1/Ctps2/G6pdx/Pkm/Pfkm/Tkfc/Galt/Gpi1/Hk1/Pank2/Acacb/Flad1/Nmnat2/Eno1b/Aldoart1/Cox5b/Impdh2/Mapk1/Ppcdc/Mlycd	49
regulation of cell cycle G2/M phase transition%GObp%GO:1902749	GO:1902749	regulation of cell cycle G2/M phase transition	29/2467	93/17344	2.21444e-05	0.00106423	0.000920839	Rab11a/Macroh2a1/Cdk1/Mrnip/Hus1/Cdk2/Cenpf/Smarcd3/Cdc7/Mbd4/Blm/Plk1/Mecp2/Vps4a/Chek1/Cdc14b/Dtl/Atf5/Ccnb1/Kif14/Nop53/Sin3a/Foxo4/Cdc25c/Babam2/Mta3/Rad51b/Usp47/Taok3	29
proteasome-mediated ubiquitin-dependent protein catabolic process%GObp%GO:0043161	GO:0043161	proteasome-mediated ubiquitin-dependent protein catabolic process	67/2467	288/17344	2.36177e-05	0.00112558	0.00097392	Ube2c/Rmnd5a/Derl3/Ppp2cb/Ubxn11/Anapc1/Fbxw5/Rnf5/Ppp2r5c/Gid4/Erlec1/Sel1l/Mta1/Fbxl3/Fbxl6/Klhl22/Ubr2/Dnajc18/Nedd4l/Kat5/Ddit3/Ube2w/Zfand2b/Ankzf1/Psma7/Tbl1xr1/Wwtr1/Trim63/Tmub1/Ube4b/Fbxo44/Ube2k/Herc2/Kctd13/Otud5/Taf1/Cul4a/Stt3b/Fbxl2/Siah2/Edem2/Smurf1/Marchf6/Stub1/Fbxl4/Fbxw4/Wwp1/Kif14/Lrrc29/Sgtb/Trim72/Nhlrc3/Klhl15/Ubr3/Yod1/Hectd3/Nccrp1/Ubqln2/Rnf103/Fbxo6/Epm2a/Birc2/Cd2ap/F…	67
regulation of double-strand break repair%GObp%GO:2000779	GO:2000779	regulation of double-strand break repair	26/2467	80/17344	2.59704e-05	0.00120971	0.00104671	Foxm1/Tex15/Top2b/Helb/Mrnip/Mms19/Parp1/Rad51/Fmn2/Mad2l2/Pot1a/Rad51ap1/Blm/Chek1/Parpbp/Fignl1/Rmi2/Wdr70/Timeless/Spidr/Klhl15/Shld1/Fbh1/Kmt5c/Usp51/Fignl2	26
metaphase plate congression%GObp%GO:0051310	GO:0051310	metaphase plate congression	20/2467	54/17344	2.6229e-05	0.00120971	0.00104671	Rab11a/Cdt1/Trappc12/Cenpq/Incenp/Dctn2/Cenpf/Nuf2/Kif18a/Kif2c/Cdca8/Kif22/Vps4a/Chmp2a/Chmp4b/Ccnb1/Kif14/Spice1/Psrc1/Seh1l	20
purine nucleoside diphosphate metabolic process%GObp%GO:0009135	GO:0009135	purine nucleoside diphosphate metabolic process	20/2467	54/17344	2.6229e-05	0.00120971	0.00104671	Hk2/Ampd3/Entpd2/Aldoc/Pfkl/Pfkp/Tpi1/Ak2/Khk/Nudt9/Aldoa/Pkm/Pfkm/Tkfc/Galt/Gpi1/Hk1/Eno1b/Aldoart1/Ldha	20
purine ribonucleoside diphosphate metabolic process%GObp%GO:0009179	GO:0009179	purine ribonucleoside diphosphate metabolic process	20/2467	54/17344	2.6229e-05	0.00120971	0.00104671	Hk2/Ampd3/Entpd2/Aldoc/Pfkl/Pfkp/Tpi1/Ak2/Khk/Nudt9/Aldoa/Pkm/Pfkm/Tkfc/Galt/Gpi1/Hk1/Eno1b/Aldoart1/Ldha	20
neutral lipid metabolic process%GObp%GO:0006638	GO:0006638	neutral lipid metabolic process	29/2467	94/17344	2.77193e-05	0.00125197	0.00108328	Lmf1/Lipe/Insig2/Abhd16a/Lpl/Acsl1/Lpin1/Sel1l/Il6st/Dgat1/Cpt1a/Gk/Pnpla2/Dbi/Cat/Mecp2/Pla2g15/Abhd12/Slc37a4/Dgkh/Scd1/Dgkz/Apoc1/Apobec1/Pck2/Pnpla3/Apobr/Pcsk9/Insig1	29
mitochondrial respiratory chain complex I assembly%GObp%GO:0032981	GO:0032981	mitochondrial respiratory chain complex I assembly	18/2467	46/17344	2.78021e-05	0.00125197	0.00108328	Ndufs7/Ndufs4/Ndufb9/Ndufa6/Ndufaf7/Ndufb3/Bcs1l/Ndufaf5/Ndufb5/Ndufc2/Ndufb11/Ndufb7/Nubpl/Ndufa13/Foxred1/Ndufaf6/Ndufs8/Ndufb1	18
NADH dehydrogenase complex assembly%GObp%GO:0010257	GO:0010257	NADH dehydrogenase complex assembly	18/2467	46/17344	2.78021e-05	0.00125197	0.00108328	Ndufs7/Ndufs4/Ndufb9/Ndufa6/Ndufaf7/Ndufb3/Bcs1l/Ndufaf5/Ndufb5/Ndufc2/Ndufb11/Ndufb7/Nubpl/Ndufa13/Foxred1/Ndufaf6/Ndufs8/Ndufb1	18
cellular response to peptide hormone stimulus%GObp%GO:0071375	GO:0071375	cellular response to peptide hormone stimulus	47/2467	183/17344	2.8744e-05	0.00128427	0.00111123	Fer/Kat2b/Sp1/Stat6/Stat5a/Igf1r/Insr/Slc2a4/Grb7/Pdk4/Sgk1/Srebf1/Lpin1/Rab10/Stat5b/Uchl3/Rangap1/Jak2/Cdk2/Parp1/Eprs/Slc2a8/Zfp106/Ahcyl1/Bcar3/Nfkb1/Slc9a1/Prkcz/C2cd5/Cyfip1/Pak1/Syap1/Eif4ebp1/Pkm/Rab8b/Wdtc1/Prkci/Dennd4c/Pdk2/Mars1/Pck2/Appl1/Shc1/Foxo4/Foxo1/Pcsk9/Foxo3	47
nucleoside phosphate biosynthetic process%GObp%GO:1901293	GO:1901293	nucleoside phosphate biosynthetic process	50/2467	199/17344	3.05204e-05	0.00135307	0.00117076	Hk2/Ampd3/Adssl1/Dguok/Atp5e/Aldoc/Acsl1/Pfkl/Nampt/Adcy3/Pfkp/Rrm2b/Naprt/Atp5j/Atp5o/Tpi1/Atp5a1/Hprt/Prps2/Mpc2/Acss2/Papss1/Ak2/Pank4/Khk/Idh2/Aldoa/Rrm1/Nadsyn1/Pdha1/Ctps2/G6pdx/Pkm/Pfkm/Tkfc/Galt/Gpi1/Hk1/Pank2/Acacb/Flad1/Nmnat2/Suclg1/Eno1b/Aldoart1/Cox5b/Impdh2/Mapk1/Ppcdc/Mlycd	50
regulation of ATP metabolic process%GObp%GO:1903578	GO:1903578	regulation of ATP metabolic process	29/2467	95/17344	3.45372e-05	0.00151937	0.00131465	Map2k1/Insr/Actn3/Rhoa/Cdk1/Ddit4/Entpd5/Prxl2c/Dnm1l/Uqcc2/Cox7a2l/Shmt2/Hdac4/Parp1/Mtch2/Prkaa2/Ndufc2/Nupr1/Mif/Atp7a/Ogt/Zbtb7a/Ccnb1/Tspo/Pde12/Lexm/Atpif1/Ep300/Cox7a1	29
regulation of intrinsic apoptotic signaling pathway%GObp%GO:2001242	GO:2001242	regulation of intrinsic apoptotic signaling pathway	44/2467	169/17344	3.57474e-05	0.0015526	0.00134341	Bbc3/Tmem161a/Prkra/Bcl2l12/Ikbkg/Map2k1/Trap1/Pttg1ip/Serinc3/Fis1/Bdkrb2/Clu/Rrm2b/Dnm1l/Tmbim6/Ivns1abp/Rad9a/Ddit3/Parp1/Marchf7/Ell3/Mtch2/Bub1/Txndc12/Ybx3/Nupr1/Rps3/Eif2ak3/Plscr1/Mif/G2e3/Fignl1/Ndufa13/Cyld/Taf6/Opa1/Mdm4/Fbh1/Usp47/Tpt1/Rps7/Ei24/Bcl2l2/Cdkn2d	44
regulation of binding%GObp%GO:0051098	GO:0051098	regulation of binding	86/2467	398/17344	3.58356e-05	0.0015526	0.00134341	Pdgfb/Kat2b/Fmr1/Tiam1/Klf4/Pex19/Ruvbl2/Ralb/Hmox1/Cdt1/Nfib/Hdac5/Ppp2cb/Il10/Ybx2/Atp2a3/Tert/Mapk8/Hmbox1/Nipbl/Stk3/Lrrc6/Csnk1e/Tmbim6/Sympk/Nfatc4/Bambi/Mbd2/Jak2/Gnl3l/Ddit3/Hdac4/Actr3/Epb41l5/Nucks1/Parp1/Abl1/E2f1/Aurka/C9orf72/Txn1/Epb41/Smarcd3/Cdk5/Mad2l2/Dvl1/Add1/Rest/Caprin2/Blm/Plk1/Taf1/Mecp2/Tnks/Aktip/Eif2ak3/Map1lc3b/Smarca4/Plscr1/Smad3/Atr/Nphp3/Zbtb7a/Rsf1/Cyld/Ldlrap1/Ra…	86
cytoplasmic translation%GObp%GO:0002181	GO:0002181	cytoplasmic translation	23/2467	68/17344	3.66645e-05	0.00157657	0.00136415	Mcts1/Rpl8/Rplp1/Eif4a2/Rps26/Rpl22/Rpl6/Eif4ebp1/Rpsa/Rps21/Rpl22l1/Rps2/Rpl18a/Rpl9/Rpl36/Rpl18/Gm10073/Rpl35a/Rpl9-ps6/Rplp0/Rps28/Eif2s3y/Rpl39	23
cellular response to nutrient levels%GObp%GO:0031669	GO:0031669	cellular response to nutrient levels	48/2467	190/17344	3.75204e-05	0.00157693	0.00136446	Ralb/Eif2ak4/Tbl2/Nprl2/Fads1/Lpl/Lamp2/Top2b/Cd68/Pdk4/Srebf1/Mapk8/Srebf2/Pim1/Impact/Lars/Atg4b/Xpr1/P2rx3/Map1lc3a/Prkaa2/P2rx4/Asns/Gabarapl1/Pik3c2a/Taf1/Wrn/Eif2ak3/Map1lc3b/Wdr59/Depdc5/Trpm4/Sesn1/Pdk2/Bmf/Mars1/Rragb/Wipi1/Mios/Bmt2/Foxo1/Pcsk9/Foxo3/Usf2/Mapk3/Mapk1/Stk24/Seh1l	48
dicarboxylic acid metabolic process%GObp%GO:0043648	GO:0043648	dicarboxylic acid metabolic process	25/2467	77/17344	3.75893e-05	0.00157693	0.00136446	Idh3g/Cs/Ggt1/Sdhb/Adssl1/Acsf3/Acot8/Mdh1/Glud1/Got1/Shmt2/Asl/Adhfe1/Idh1/Idh3b/Gclm/Htt/Idh3a/Me1/Grhpr/Got1l1/Pck2/Mthfd1l/Gls2/Suclg1	25
monosaccharide metabolic process%GObp%GO:0005996	GO:0005996	monosaccharide metabolic process	38/2467	139/17344	3.77508e-05	0.00157693	0.00136446	Hk2/Man2b1/Dhdh/Fuca2/Cry1/Pfkl/Pfkp/Tpi1/Man2a1/Cpt1a/Lrp5/Pgm1/Slc2a8/Gpd2/Pik3ca/Akr1a1/Man2b2/Khk/Pgm2/Aldoa/G6pdx/Pkm/Inppl1/Pfkm/Tkfc/Gulo/G6pc3/Galm/Galt/Gpi1/Hk1/Wdtc1/Man2a2/Pck2/Glb1/Gnpda1/Rpia/Ldha	38
regulation of cold-induced thermogenesis%GObp%GO:0120161	GO:0120161	regulation of cold-induced thermogenesis	39/2467	144/17344	3.77758e-05	0.00157693	0.00136446	Stat6/Stk11/Igf1r/Actn3/G0s2/Kdm6b/Ybx2/Acsl1/Appl2/Lpin1/Syk/Ache/Vegfa/Hdac3/Jak2/Ddit3/Acadl/Gnas/Hadh/Pdgfc/Decr1/Cpt2/Rheb/Adipor2/Ip6k1/Ppargc1b/Ogt/Adrb1/Scd1/Plcl2/Rbpj/Elovl6/Lgr4/Kdm3a/Nrd1/Lepr/Thra/Zfp516/Nr1h2	39
peptidyl-serine modification%GObp%GO:0018209	GO:0018209	peptidyl-serine modification	50/2467	201/17344	4.04406e-05	0.00167594	0.00145012	Pdgfb/Vrk3/Pkn2/Mapk13/Pdk1/Cdk1/Sgk1/Rock2/Vrk1/Rps6ka5/Syk/Mapk8/Csnk1e/Cdk2/Poglut2/Parp1/Nek6/Pkn3/Aurka/Dclk2/Cdk5/Prkcz/Cdc7/Smg1/Plk1/Taf1/Tnks/Eif2ak3/Atr/Tdgf1/Mst1/Poglut3/Pdk3/Parp2/Hk1/Map4k1/Prkci/Ttk/Pdk2/Lmtk2/Map3k10/Ccnb1/Wnk1/Pkn1/Srpk2/Mapk3/Mapk1/Vrk2/Csnk2a1/Ttbk2	50
mitotic spindle organization%GObp%GO:0007052	GO:0007052	mitotic spindle organization	24/2467	73/17344	4.24487e-05	0.0017465	0.00151118	Rab11a/Spc25/Rhoa/Kif11/Racgap1/Kifc5b/Cep192/Dctn2/Nuf2/Tpx2/Aurka/Stil/Abraxas2/Mecp2/Map4/Clasp2/Kif4/Misp/Tbce/Ckap5/Ccnb1/Efhc1/Spice1/Kifc1	24
cellular detoxification%GObp%GO:1990748	GO:1990748	cellular detoxification	13/2467	28/17344	4.34435e-05	0.00177467	0.00153555	Gstm7/Prdx2/Fancc/Pim1/Adh5/Akr1a1/Aldh2/Atp7a/Ccs/Sesn1/Gstm2/Rdh11/Gm5225	13
ribose phosphate biosynthetic process%GObp%GO:0046390	GO:0046390	ribose phosphate biosynthetic process	41/2467	155/17344	4.38995e-05	0.00178057	0.00154066	Hk2/Ampd3/Adssl1/Dguok/Atp5e/Aldoc/Acsl1/Pfkl/Adcy3/Pfkp/Tkt/Atp5j/Atp5o/Tpi1/Atp5a1/Hprt/Prps2/Mpc2/Acss2/Papss1/Ak2/Pank4/Khk/Aldoa/Pdha1/Ctps2/G6pdx/Pkm/Pfkm/Tkfc/Galt/Gpi1/Hk1/Pank2/Acacb/Eno1b/Aldoart1/Cox5b/Impdh2/Ppcdc/Mlycd	41
purine ribonucleotide biosynthetic process%GObp%GO:0009152	GO:0009152	purine ribonucleotide biosynthetic process	38/2467	140/17344	4.48077e-05	0.00180461	0.00156146	Hk2/Ampd3/Adssl1/Dguok/Atp5e/Aldoc/Acsl1/Pfkl/Adcy3/Pfkp/Atp5j/Atp5o/Tpi1/Atp5a1/Hprt/Prps2/Mpc2/Acss2/Papss1/Ak2/Pank4/Khk/Aldoa/Pdha1/Pkm/Pfkm/Tkfc/Galt/Gpi1/Hk1/Pank2/Acacb/Eno1b/Aldoart1/Cox5b/Impdh2/Ppcdc/Mlycd	38
positive regulation of cold-induced thermogenesis%GObp%GO:0120162	GO:0120162	positive regulation of cold-induced thermogenesis	29/2467	97/17344	5.29002e-05	0.00206809	0.00178943	Stat6/Igf1r/G0s2/Kdm6b/Ybx2/Acsl1/Appl2/Lpin1/Syk/Ache/Vegfa/Hdac3/Jak2/Acadl/Gnas/Hadh/Pdgfc/Decr1/Cpt2/Adipor2/Ppargc1b/Ogt/Adrb1/Scd1/Elovl6/Kdm3a/Lepr/Thra/Zfp516	29
purine nucleoside monophosphate biosynthetic process%GObp%GO:0009127	GO:0009127	purine nucleoside monophosphate biosynthetic process	26/2467	83/17344	5.29795e-05	0.00206809	0.00178943	Hk2/Ampd3/Adssl1/Dguok/Atp5e/Aldoc/Pfkl/Pfkp/Atp5j/Atp5o/Tpi1/Atp5a1/Hprt/Prps2/Ak2/Khk/Aldoa/Pkm/Pfkm/Tkfc/Galt/Gpi1/Hk1/Eno1b/Aldoart1/Cox5b	26
purine ribonucleoside monophosphate biosynthetic process%GObp%GO:0009168	GO:0009168	purine ribonucleoside monophosphate biosynthetic process	26/2467	83/17344	5.29795e-05	0.00206809	0.00178943	Hk2/Ampd3/Adssl1/Dguok/Atp5e/Aldoc/Pfkl/Pfkp/Atp5j/Atp5o/Tpi1/Atp5a1/Hprt/Prps2/Ak2/Khk/Aldoa/Pkm/Pfkm/Tkfc/Galt/Gpi1/Hk1/Eno1b/Aldoart1/Cox5b	26
mitotic cell cycle phase transition%GObp%GO:0044772	GO:0044772	mitotic cell cycle phase transition	38/2467	141/17344	5.30452e-05	0.00206809	0.00178943	Tpd52l1/Ube2c/Foxm1/Cdkn1b/Anapc1/Cdk1/Klf11/Mnat1/Fbxl3/Ccny/Cdk2/Bach1/E2f1/Ccna2/Ccna1/Iqgap3/Ccng2/Kdm8/Plk1/Eif4ebp1/Chek1/Hinfp/Ccnb2/Pias1/Usp37/Clasp2/Chmp2a/Chmp4b/Rhou/Bub1b/Phf8/Ccnb1/Cdc25c/Tcf19/Ccni/Fbxl12/Ccnf/Cdkn2d	38
oxidative phosphorylation%GObp%GO:0006119	GO:0006119	oxidative phosphorylation	22/2467	65/17344	5.31577e-05	0.00206809	0.00178943	Cox5a/Dguok/Surf1/Atp5j/Atp5o/Ndufv3/Ndufv2/Atp5a1/Mtch2/Nipsnap2/Coq7/Cox6a2/Mecp2/Cox4i1/Ndufv1/Cox6a1/Ndufa7/Chchd10/Sdhc/Uqcr10/Ndufs8/Cox5b	22
DNA recombination%GObp%GO:0006310	GO:0006310	DNA recombination	44/2467	172/17344	5.63565e-05	0.00217772	0.0018843	Tep1/Msh5/Rpa3/Top2b/Rev3l/Sycp3/Hus1/Xrcc4/Nipbl/Dmc1/Mcm4/Ubr2/Rnf138/Smc5/Mcm6/Nucks1/Rad51/Mcm8/Rad54l/Cdc7/Mcm7/Foxp1/Rad51ap1/Blm/Nsmce1/Swap70/Wrn/Gins2/Exd2/Fancd2/Kash5/Mcm3/Spidr/Mms22l/H2ax/Hmgb2/Mcm9/Fbh1/Rad51b/Nsmce2/Slx1b/Ap5s1/Cntd1/Rad54b	44
heme metabolic process%GObp%GO:0042168	GO:0042168	heme metabolic process	12/2467	25/17344	5.69879e-05	0.00218734	0.00189262	Blvra/Hmox1/Snx3/Cpox/Urod/Hnf1a/Hmbs/Cyb5r4/Blvrb/Hebp1/Atpif1/Ppox	12
mitochondrial respiratory chain complex assembly%GObp%GO:0033108	GO:0033108	mitochondrial respiratory chain complex assembly	25/2467	79/17344	6.0737e-05	0.0023157	0.00200368	Surf1/Ndufs7/Ndufs4/Ndufb9/Ndufa6/Cox14/Ndufaf7/Uqcc2/Ndufb3/Bcs1l/Ndufaf5/Ndufb5/Ndufc2/Ndufb11/Ndufb7/Nubpl/Cox18/Ndufa13/Foxred1/Cox17/Ndufaf6/Immp2l/Uqcr10/Ndufs8/Ndufb1	25
protein localization to cell periphery%GObp%GO:1990778	GO:1990778	protein localization to cell periphery	58/2467	247/17344	6.13028e-05	0.00232179	0.00200895	Rab11a/Sptbn4/Efr3a/Zfyve27/Rab3d/Map7/Rock2/Rab10/Grin2c/Sec23a/Pacs2/Ptch1/Emp2/Bsg/Prepl/Rab40c/Tspan17/Atp1b1/Optn/Vamp4/Grin1/Snap25/Tnik/Ift80/Fam126a/Prkcz/Rilpl2/Lrp6/C2cd5/Cln3/Stx4a/Ccdc88a/Ank2/Gga1/Clasp2/Ttc7b/Cplx1/Anln/Rab8b/Bag4/Cd81/Tspan14/Wdr19/Dennd4c/Pdzk1/Stx3/S100a10/Golph3l/Gphn/Clip1/Rap2a/Pkp3/Flot1/Dpp6/Flot2/Kif1b/Afdn/Ank3	58
regulation of generation of precursor metabolites and energy%GObp%GO:0043467	GO:0043467	regulation of generation of precursor metabolites and energy	36/2467	132/17344	6.30163e-05	0.00237099	0.00205152	Insr/Trap1/Actn3/Rhoa/Ppp1cb/Cdk1/Ddit4/Entpd5/Prxl2c/Prelid1/Uqcc2/Cox7a2l/Shmt2/Pask/Hdac4/Mtch2/Pik3ca/Prkaa2/Khk/Nupr1/Mif/Atp7a/Ogt/Zbtb7a/Etfbkmt/Ppp1ca/Ccnb1/Nop53/Pde12/Cox17/Epm2aip1/Ppp1r3b/Lexm/Ep300/Cox7a1/Bnip3	36
response to starvation%GObp%GO:0042594	GO:0042594	response to starvation	43/2467	168/17344	6.71313e-05	0.00250724	0.00216942	Ralb/Eif2ak4/Tbl2/Nprl2/Fads1/Lamp2/Pdk4/Lrp11/Srebf1/Mapk8/Srebf2/Impact/Lars/Ddit3/Atg4b/Xpr1/Map1lc3a/Prkaa2/Asns/Gabarapl1/Pik3c2a/Eif4ebp1/Wrn/Eif2ak3/Map1lc3b/Wdr59/Depdc5/Sesn1/Bmf/Mars1/Pck2/Rragb/Wipi1/Mios/Bmt2/Foxo1/Pcsk9/Zfp36/Foxo3/Mapk3/Mapk1/Stk24/Seh1l	43
protein deubiquitination%GObp%GO:0016579	GO:0016579	protein deubiquitination	30/2467	103/17344	6.79529e-05	0.00250724	0.00216942	Uchl3/Josd1/Stambpl1/Shmt2/Desi2/Usp20/Usp24/Usp30/Abraxas2/Zranb1/Usp9x/Eif3f/Usp11/Otud5/Usp28/Usp3/Usp37/Usp35/Cyld/Otud7b/Mindy1/Supt3/Mindy2/Usp48/Yod1/Usp46/Usp47/Mysm1/Usp51/Usp49	30
regulation of chromosome segregation%GObp%GO:0051983	GO:0051983	regulation of chromosome segregation	30/2467	103/17344	6.79529e-05	0.00250724	0.00216942	Ube2c/Cdt1/Anapc1/Macroh2a1/Pum2/Nipbl/Klhl22/Racgap1/Ik/Cep192/Smc5/Nek6/Knstrn/Bub1/Ect2/Kif2c/Stil/Mad2l1/Rad18/Plk1/Mki67/Tnks/Rmi2/Ttk/Bub1b/Ccnb1/Iho1/Nsmce2/Numa1/Csnk2a1	30
sterol biosynthetic process%GObp%GO:0016126	GO:0016126	sterol biosynthetic process	13/2467	29/17344	6.8517e-05	0.00251185	0.0021734	Cyp51/Insig2/Lbr/Hmgcr/Sqle/Tm7sf2/Pmvk/G6pdx/Msmo1/Sc5d/Lss/Insig1/Dhcr7	13
establishment of protein localization to organelle%GObp%GO:0072594	GO:0072594	establishment of protein localization to organelle	64/2467	281/17344	6.98376e-05	0.00252786	0.00218725	Hk2/Fbxo7/Timm44/Pih1d1/Pex19/Ruvbl2/Rab11a/Tomm40l/M6pr/Pttg1ip/Macroh2a1/Lamp2/Cd68/Fis1/Vps13d/Appl2/Pex13/Rab10/Syk/Tert/Hacl1/Nipbl/Tomm70a/Grpel2/Aip/Ddit3/Sec61a2/Tspan17/Mff/Zfand2b/Pmpca/Mtch2/Pex5l/Lmna/Pot1a/Ift122/Zfand6/Ipo5/Uqcrc2/Tnpo2/Vps4a/Neurl1b/Cox18/Ndufa13/Rab8b/Hk1/Acd/Txnip/Chmp4b/Smurf1/Rab3gap2/Appl1/Tspo/Nxt2/Sgtb/Lonp2/Sorl1/Nup188/Spcs3/Immp2l/Hikeshi/Cry2/Rab7/Tomm20	64
regulation of protein stability%GObp%GO:0031647	GO:0031647	regulation of protein stability	64/2467	281/17344	6.98376e-05	0.00252786	0.00218725	Fbxo7/Ift46/Prkra/Pex19/Cct4/Rnf5/Lamp2/Gipc1/Rtn4/Srebf1/Tert/Naa16/Sugt1/Clu/Fbxl3/Stk3/Pim1/Wiz/Hdac3/Nedd4l/Gnl3l/Atp1b1/Marchf7/Nckap1/Trim44/Mcm8/Aurka/Lmna/Per3/Tomm7/Dvl1/Htt/Cct7/Kras/Kdm8/Plk1/Usp9x/Otud5/Taf1/Casp3/Ifi30/Usp28/Usp3/Smad3/Cmtm6/Crebl2/Ank2/Lss/Rnf139/Cd81/Stub1/Atp1b2/Nop53/Zbed3/Hps4/Dpm3/Mosmo/Commd1/Ep300/Flot1/Rps7/Flot2/Ptges3/Isoc2a	64
glycerophospholipid metabolic process%GObp%GO:0006650	GO:0006650	glycerophospholipid metabolic process	49/2467	200/17344	7.2595e-05	0.00258816	0.00223943	Ocrl/Abhd16a/Serac1/Pigt/Chkb/Serinc2/Chka/Plcb3/Sacm1l/Pigq/Dbi/Pigc/Pik3ca/Acp6/Pigo/Fam126a/Pigg/Smg1/Pik3c2a/Cln3/Mtm1/Piga/Mecp2/Slc27a1/Pla2g15/Abhd12/Plscr1/Ip6k1/Ip6k2/Inppl1/Ttc7b/Dgkh/Pnpla8/Pgap3/Fig4/Pik3cd/Pitpnc1/Dgkz/Cept1/Abhd4/Pnpla3/Pi4ka/Dpm3/Pigv/Napepld/Socs4/Pign/Dpm1/Pla2g4b	49
cholesterol biosynthetic process%GObp%GO:0006695	GO:0006695	cholesterol biosynthetic process	11/2467	22/17344	7.28528e-05	0.00258816	0.00223943	Cyp51/Insig2/Lbr/Hmgcr/Tm7sf2/Pmvk/G6pdx/Sc5d/Lss/Insig1/Dhcr7	11
ribonucleotide biosynthetic process%GObp%GO:0009260	GO:0009260	ribonucleotide biosynthetic process	39/2467	148/17344	7.28614e-05	0.00258816	0.00223943	Hk2/Ampd3/Adssl1/Dguok/Atp5e/Aldoc/Acsl1/Pfkl/Adcy3/Pfkp/Atp5j/Atp5o/Tpi1/Atp5a1/Hprt/Prps2/Mpc2/Acss2/Papss1/Ak2/Pank4/Khk/Aldoa/Pdha1/Ctps2/Pkm/Pfkm/Tkfc/Galt/Gpi1/Hk1/Pank2/Acacb/Eno1b/Aldoart1/Cox5b/Impdh2/Ppcdc/Mlycd	39
DNA synthesis involved in DNA repair%GObp%GO:0000731	GO:0000731	DNA synthesis involved in DNA repair	14/2467	33/17344	7.59253e-05	0.00268035	0.0023192	Pola1/Rev3l/Sycp3/Pole2/Polh/Pold4/Pold3/Wrn/Dtl/Primpol/Poli/Pold1/Pclaf/Cdkn2d	14
regulation of protein catabolic process%GObp%GO:0042176	GO:0042176	regulation of protein catabolic process	83/2467	389/17344	7.71084e-05	0.00270542	0.00234089	Fmr1/Araf/Cyp51/Derl3/Pttg1ip/Faf1/Il10/Gipc1/Snx3/Irak3/Erlec1/Grin2c/Hmgcr/Mapk8/Clu/Laptm4b/Rnf19a/Csnk1e/Ube2v2/Uqcc2/Ndfip1/Nedd4l/Arih1/Banp/Ube3a/Rhbdd1/Atg4b/Marchf7/Pacsin3/Aurka/Sh3d19/Fmn2/Rgp1/Tnfrsf1b/Mad2l2/Dvl1/Ube2k/Mad2l1/Furin/Ctsc/Nupr1/Plk1/Taf1/Mtm1/Cul4a/Adam9/Smad3/Pias1/Trib1/Gga1/Vhl/Ogt/Rhbdd3/Zyg11b/Ndufa13/Rnf139/Dtl/Cd81/Edem2/Ric1/Smurf1/Stub1/Zer1/Wwp1/Nop53/Mgat3/F…	83
regulation of DNA metabolic process%GObp%GO:0051052	GO:0051052	regulation of DNA metabolic process	94/2467	453/17344	8.05242e-05	0.00280804	0.00242968	Pdgfb/Foxm1/Stat6/Tmem161a/Klf4/Igf1r/Cdt1/Gmnn/Cct4/Tex15/Faf1/Map3k4/Top2b/Cdk1/Apaf1/Helb/Mrnip/Hus1/Xrcc4/Mapk8/Hmbox1/Esco2/Bcl6/Ube2v2/Vegfa/Wiz/Pou5f1/Ndfip1/Mms19/Gnl3l/Cdk2/Terf1/Eya1/Nek7/Nucks1/Parp1/Rad51/Pik3ca/Ccna2/Lmna/Bcar3/Fmn2/Mad2l2/Cdc7/Pot1a/Cct7/Rad18/Rad51ap1/Blm/Smg1/Kctd13/Rps3/Usp9x/Mecp2/Cul4a/Tnks/Wrn/Chek1/Atr/Inppl1/Ccdc88a/Usp37/Parpbp/Fignl1/Zranb3/Mcrs1/Rmi2/Acd/…	94
transport along microtubule%GObp%GO:0010970	GO:0010970	transport along microtubule	40/2467	154/17344	8.37634e-05	0.00290329	0.0025121	Fmr1/Ift46/Map2k1/Mapt/Kif3c/Nde1/Mapk8ip3/Ift140/Dync2li1/Klc2/Fyco1/Copg2/Dst/Ssna1/Dync1i2/Rasgrp1/Ift80/Kif17/Prkcz/Htt/Ift122/Cln3/Pcm1/Spg11/Arhgap21/Sun1/Wdr19/Ift172/Madd/Klc3/Bicdl1/Pura/Tmem201/Bbs12/Bloc1s3/Flot2/Kif1b/Syne2/Kif5a/Kifc1	40
regulation of cilium assembly%GObp%GO:1902017	GO:1902017	regulation of cilium assembly	20/2467	58/17344	8.53295e-05	0.00292215	0.00252842	Ift46/Zmynd10/Fuz/Cep97/Ift140/Dync2li1/Odf2/Odf2l/Htt/Mark4/Rabep2/Map4/Ccdc88a/Dnm2/Cyld/Crocc/Tapt1/Cep120/Syne2/Ttbk2	20
ribonucleoside diphosphate metabolic process%GObp%GO:0009185	GO:0009185	ribonucleoside diphosphate metabolic process	20/2467	58/17344	8.53295e-05	0.00292215	0.00252842	Hk2/Ampd3/Entpd2/Aldoc/Pfkl/Pfkp/Tpi1/Ak2/Khk/Nudt9/Aldoa/Pkm/Pfkm/Tkfc/Galt/Gpi1/Hk1/Eno1b/Aldoart1/Ldha	20
ubiquitin-dependent protein catabolic process%GObp%GO:0006511	GO:0006511	ubiquitin-dependent protein catabolic process	90/2467	431/17344	8.94769e-05	0.00304594	0.00263553	Ube2c/Fbxo7/Rmnd5a/Rnf114/Derl3/Ppp2cb/Ubxn11/Anapc1/Fbxw5/Rnf5/Ppp2r5c/Gid4/Erlec1/Sel1l/Mta1/Kctd6/Fbxl3/Rnf19a/Fbxl6/Ntan1/Klhl22/Ubr2/Mib1/Dnajc18/Ndfip1/Nedd4l/Kat5/Arih1/Ube3a/Ddit3/Ube2w/Zfand2b/Ankzf1/Psma7/Tbl1xr1/Wwtr1/Trim63/Tmub1/Ube4b/Fbxo44/Ube2k/Lnx1/Klhl8/Ube3b/Herc2/Kctd13/Ate1/Zranb1/Usp9x/Otud5/Taf1/Cul4a/Vps4a/Stt3b/Fbxl2/Siah2/Dtl/Edem2/Trpc4ap/Otud7b/Smurf1/Marchf6/Stub1/Fbx…	90
negative regulation of cell aging%GObp%GO:0090344	GO:0090344	negative regulation of cell aging	12/2467	26/17344	9.21677e-05	0.00311898	0.00269872	Foxm1/Bcl2l12/Nampt/Zkscan3/Tert/Bcl6/Abl1/Rbl1/Ybx1/Mif/Cdk6/Hmga2	12
microtubule-based transport%GObp%GO:0099111	GO:0099111	microtubule-based transport	40/2467	155/17344	9.76291e-05	0.00328436	0.00284182	Fmr1/Ift46/Map2k1/Mapt/Kif3c/Nde1/Mapk8ip3/Ift140/Dync2li1/Klc2/Fyco1/Copg2/Dst/Ssna1/Dync1i2/Rasgrp1/Ift80/Kif17/Prkcz/Htt/Ift122/Cln3/Pcm1/Spg11/Arhgap21/Sun1/Wdr19/Ift172/Madd/Klc3/Bicdl1/Pura/Tmem201/Bbs12/Bloc1s3/Flot2/Kif1b/Syne2/Kif5a/Kifc1	40
positive regulation of autophagy%GObp%GO:0010508	GO:0010508	positive regulation of autophagy	33/2467	120/17344	0.00010497	0.00351067	0.00303764	Hk2/Fbxo7/Stk11/Ikbkg/Ralb/Map2k1/Eif2ak4/Hmox1/Nprl2/Vps13d/Kat5/Fyco1/Ddit3/Optn/C9orf72/Prkaa2/Tmem59/Tomm7/Htt/Pik3c2a/Sh3bp4/Sesn1/Smurf1/Rab3gap2/Ripk2/Hspb8/Foxo1/Foxo3/Atpif1/Epm2a/Mapk3/Svip/Bnip3	33
cellular response to extracellular stimulus%GObp%GO:0031668	GO:0031668	cellular response to extracellular stimulus	52/2467	219/17344	0.000106205	0.00351443	0.0030409	Ralb/Eif2ak4/Tbl2/Nprl2/Fads1/Lpl/Lamp2/Top2b/Cd68/Pdk4/Srebf1/Mapk8/Srebf2/Pim1/Impact/Lars/Atg4b/Xpr1/P2rx3/Itga6/Map1lc3a/Prkaa2/P2rx4/Asns/Gabarapl1/Pik3c2a/Taf1/Wrn/Eif2ak3/Map1lc3b/Wdr59/Depdc5/Trpm4/Sesn1/Pdk2/Bmp6/Bmf/Mars1/Rragb/Wipi1/Mios/Bmt2/Foxo1/Pcsk9/Foxo3/Sipa1/Usf2/Mapk3/Ldha/Mapk1/Stk24/Seh1l	52
regulation of protein serine/threonine kinase activity%GObp%GO:0071900	GO:0071900	regulation of protein serine/threonine kinase activity	90/2467	433/17344	0.000106312	0.00351443	0.0030409	Tpd52l1/Dazap2/Pdgfb/Kat2b/Fbxo7/Braf/Tiam1/Cdkn1b/Stk11/Pih1d1/Ralb/Map2k1/Prdx2/Igf1r/Insr/Rhoa/Map3k4/Macroh2a1/Acsl1/Frs2/Irak3/Mnat1/Syk/Hmgcr/Map3k1/Tab1/Vegfa/Pim1/Mapk8ip3/Ccny/Incenp/Jak2/Lrp5/Map4k2/Pdgfa/Vangl2/Abl1/Dusp19/Rasgrp1/Tnik/Ccna2/Ccna1/Pdgfc/Lamtor2/Iqgap3/Ephb2/Stil/Htt/Ccng2/Lrp6/Kras/Blm/Rps3/Pak1/Plk1/Syap1/Adam9/Casp3/Gab1/Slc27a1/Map3k21/Ccnb2/Parp16/Tdgf1/Trib1/Mst1/…	90
positive regulation of protein kinase activity%GObp%GO:0045860	GO:0045860	positive regulation of protein kinase activity	92/2467	445/17344	0.000109623	0.00359463	0.00311029	Tpd52l1/Dazap2/Pdgfb/Dlg3/Braf/Tiam1/Cdkn1b/Stk11/Pih1d1/Mmd/Ikbkg/Ralb/Map2k1/Prdx2/Insr/Rhoa/Gprc5b/Map3k4/Sdc4/Erbb3/Acsl1/Frs2/Osbpl8/Mrnip/Syk/Map3k1/Clu/Stk3/Tab1/Emp2/Vegfa/Pim1/Mapk8ip3/Ccny/Incenp/Jak2/Vldlr/Map4k2/Il23a/Pdgfa/Stradb/Stk25/Vangl2/Nek6/Abl1/Dusp19/Rasgrp1/Tpx2/Tnik/Ect2/Pdgfc/Lamtor2/Iqgap3/Lrp8/Stil/Cdk5/Prkcz/Kras/Pak4/Rps3/Pak1/Syap1/Vegfc/Adam9/Nek1/Gab1/Slc27a1/Map3k…	92
sulfur compound metabolic process%GObp%GO:0006790	GO:0006790	sulfur compound metabolic process	60/2467	263/17344	0.000110231	0.00359463	0.00311029	Txnrd3/Gstt1/Gstt3/Gstm7/Stat5a/Cs/Ggt1/Acot8/Pipox/Acsl1/Pcmt1/Adi1/Stat5b/Gstz1/Acot2/Isca2/Mtr/Oxsm/Dgat1/Csad/Mmut/Glo1/Hagh/Hsd17b4/Mms19/Acot9/Idh1/Mpc2/Acss2/Nfs1/Gstm4/Ahcyl1/Pmvk/Papss1/Gclm/Cth/Tpk1/Acadsb/Pdha1/G6pdx/Slc10a7/Gsta4/Ciao2a/Cdo1/Gstt2/Idua/Nubpl/Gstm2/Acacb/Hscb/Thtpa/Suclg1/Phgdh/Gstm1/Gstm6/Mpst/Acot1/Mlycd/Gpx4/Hmgcs1	60
regulation of G2/M transition of mitotic cell cycle%GObp%GO:0010389	GO:0010389	regulation of G2/M transition of mitotic cell cycle	24/2467	77/17344	0.000110623	0.00359463	0.00311029	Rab11a/Cdk1/Mrnip/Hus1/Cdk2/Cenpf/Smarcd3/Cdc7/Mbd4/Blm/Mecp2/Vps4a/Chek1/Dtl/Ccnb1/Kif14/Nop53/Sin3a/Foxo4/Cdc25c/Mta3/Rad51b/Usp47/Taok3	24
purine-containing compound biosynthetic process%GObp%GO:0072522	GO:0072522	purine-containing compound biosynthetic process	40/2467	156/17344	0.000113541	0.00366858	0.00317428	Hk2/Ampd3/Adssl1/Dguok/Atp5e/Aldoc/Acsl1/Pfkl/Adcy3/Pfkp/Atp5j/Atp5o/Tpi1/Atp5a1/Hprt/Prps2/Mpc2/Acss2/Papss1/Ak2/Pank4/Khk/Spp1/Aldoa/Pdha1/Pkm/Pfkm/Tkfc/Galt/Gpi1/Hk1/Pank2/Mthfd1l/Acacb/Eno1b/Aldoart1/Cox5b/Impdh2/Ppcdc/Mlycd	40
endomembrane system organization%GObp%GO:0010256	GO:0010256	endomembrane system organization	78/2467	365/17344	0.000118498	0.00379547	0.00328407	Myo18a/Rab5b/Lman2l/Akap8l/Rab11a/Map2k1/Tjap1/Ubl4a/Pacsin2/Zfyve27/Snx3/Cdk1/Rtn4/Trappc12/Rab10/Sptb/Vrk1/Mta1/Golga5/Clu/Laptm4b/Syngr1/Emp2/Atl3/Agfg1/Stk25/Optn/Vamp4/Pacsin3/Stx16/Lmna/Tmem38b/AU040320/Htt/Ccdc136/Arl6ip1/Cln3/Stx4a/Plk1/Aktip/Eif2ak3/Cog4/Tmem38a/Vps4a/Tmem170/Tmed1/Rab27a/Plscr1/Ank2/Clasp2/Reep4/Chmp2a/Abca7/Dym/Lysmd3/Arhgap21/Sun1/Fer1l5/Tlcd2/Chmp4b/Dnajc28/Xkr5/Lman…	78
cellular response to starvation%GObp%GO:0009267	GO:0009267	cellular response to starvation	38/2467	146/17344	0.000118795	0.00379547	0.00328407	Ralb/Eif2ak4/Tbl2/Nprl2/Fads1/Lamp2/Pdk4/Srebf1/Mapk8/Srebf2/Impact/Lars/Atg4b/Xpr1/Map1lc3a/Prkaa2/Asns/Gabarapl1/Pik3c2a/Wrn/Eif2ak3/Map1lc3b/Wdr59/Depdc5/Sesn1/Bmf/Mars1/Rragb/Wipi1/Mios/Bmt2/Foxo1/Pcsk9/Foxo3/Mapk3/Mapk1/Stk24/Seh1l	38
cellular response to peptide%GObp%GO:1901653	GO:1901653	cellular response to peptide	54/2467	231/17344	0.000122286	0.00388529	0.00336179	Fer/Kat2b/Sp1/Stat6/Stat5a/Igf1r/Insr/Slc2a4/Fis1/Grb7/Pdk4/Sgk1/Srebf1/Lpin1/Rab10/Stat5b/Lgmn/Uchl3/Rangap1/Abcc1/Jak2/Cdk2/Parp1/Eprs/Slc2a8/Zfp106/Ahcyl1/Arhgef2/Bcar3/Nfkb1/Slc9a1/Cdk5/Prkcz/C2cd5/Cyfip1/Pak1/Syap1/Eif4ebp1/Pkm/Rab8b/Wdtc1/Prkci/Dennd4c/Pdk2/Timeless/Mars1/Pck2/Appl1/Ripk2/Shc1/Foxo4/Foxo1/Pcsk9/Foxo3	54
modification-dependent macromolecule catabolic process%GObp%GO:0043632	GO:0043632	modification-dependent macromolecule catabolic process	93/2467	453/17344	0.000131238	0.00414667	0.00358795	Ube2c/Fbxo7/Rmnd5a/Rnf114/Derl3/Ppp2cb/Ubxn11/Anapc1/Fbxw5/Rnf5/Ppp2r5c/Gid4/Erlec1/Sel1l/Mta1/Kctd6/Fbxl3/Rnf19a/Fbxl6/Ntan1/Klhl22/Ubr2/Mib1/Dnajc18/Ndfip1/Nedd4l/Kat5/Arih1/Ube3a/Ddit3/Ube2w/Zfand2b/Ankzf1/Psma7/Tbl1xr1/Wwtr1/Trim63/Tmub1/Ube4b/Fbxo44/Ube2k/Lnx1/Klhl8/Ube3b/Herc2/Kctd13/Ate1/Zranb1/Usp9x/Otud5/Taf1/Cul4a/Vps4a/Stt3b/Fbxl2/Tut4/Tut7/Siah2/Dtl/Edem2/Trpc4ap/Otud7b/Smurf1/Marchf6…	93
response to topologically incorrect protein%GObp%GO:0035966	GO:0035966	response to topologically incorrect protein	29/2467	102/17344	0.000142736	0.0044852	0.00388086	Eif2ak4/Tbl2/Herpud2/Derl3/Rnf5/Calr3/Ero1a/Clu/Tmbim6/Dnajc18/Ddit3/Ube2w/Rhbdd1/Ankzf1/Optn/Calr4/Eif2ak3/Parp16/Stt3b/Pomt2/Upf3b/Stub1/Tm7sf3/Hspb8/Upf2/Klhl15/Yod1/Ep300/Dnajb14	29
regulation of microtubule-based process%GObp%GO:0032886	GO:0032886	regulation of microtubule-based process	55/2467	238/17344	0.000146552	0.00457181	0.0039558	Kat2b/Cdkn1b/Rhoa/Kif11/Fbxw5/Prune1/Mapt/Sgk1/Rock2/Mapk8/Cep97/Cep192/Cdk2ap2/Arl2/Stag2/Dst/Abl1/Kif18a/Tpx2/Stmn2/Arhgef2/Prkaa2/Stil/Mark4/Rps3/Pak1/Plk1/Igbp1/Mecp2/Cfap20/Chek1/Eml4/Clasp2/Chmp2a/Senp6/Mid1/Togaram1/Cyld/Chmp4b/Atf5/Mcph1/Ckap5/Eml2/Smc1a/Map6d1/Spice1/Cep295/Cep120/Clip1/Trim54/Numa1/Psrc1/Ccnf/Kifc1/Ttbk2	55
positive regulation of neuron differentiation%GObp%GO:0045666	GO:0045666	positive regulation of neuron differentiation	96/2467	472/17344	0.000147091	0.00457181	0.0039558	Kat2b/Fmr1/Rnd2/Braf/Tiam1/Stk11/Mmd/Rab11a/Map2k1/Igf1r/Neu1/Rhoa/Gprc5b/Gdi1/Mapt/Zfyve27/Snx3/Sgk1/Cobl/Rtn4/Fkbp1b/Kif3c/Akap5/Twf1/Bcl6/Ube2v2/Dnm1l/Itsn1/Ache/Vegfa/Cpne5/Mapk8ip3/Impact/Nedd4l/Vldlr/Pias2/Cflar/Stk25/Actr3/Itga6/Mdk/Stmn2/Ect2/Arhgef2/Kdm4c/Lrp8/Dvl1/Rest/Rufy3/Tmem106b/Rasal1/Cux1/Itpr1/Lrp6/Caprin2/Cyfip1/Pak1/Mecp2/Plxna3/Tenm3/Rpl4/Nckipsd/Ppp1r9a/Mif/Snap91/Unc13a/Eef…	96
modification-dependent protein catabolic process%GObp%GO:0019941	GO:0019941	modification-dependent protein catabolic process	91/2467	443/17344	0.000150958	0.00466664	0.00403786	Ube2c/Fbxo7/Rmnd5a/Rnf114/Derl3/Ppp2cb/Ubxn11/Anapc1/Fbxw5/Rnf5/Ppp2r5c/Gid4/Erlec1/Sel1l/Mta1/Kctd6/Fbxl3/Rnf19a/Fbxl6/Ntan1/Klhl22/Ubr2/Mib1/Dnajc18/Ndfip1/Nedd4l/Kat5/Arih1/Ube3a/Ddit3/Ube2w/Zfand2b/Ankzf1/Psma7/Tbl1xr1/Wwtr1/Trim63/Tmub1/Ube4b/Fbxo44/Ube2k/Lnx1/Klhl8/Ube3b/Herc2/Kctd13/Ate1/Zranb1/Usp9x/Otud5/Taf1/Cul4a/Vps4a/Stt3b/Fbxl2/Siah2/Dtl/Edem2/Trpc4ap/Otud7b/Smurf1/Marchf6/Stub1/Fbx…	91
ribonucleoside monophosphate biosynthetic process%GObp%GO:0009156	GO:0009156	ribonucleoside monophosphate biosynthetic process	26/2467	88/17344	0.000156476	0.00478597	0.00414111	Hk2/Ampd3/Adssl1/Dguok/Atp5e/Aldoc/Pfkl/Pfkp/Atp5j/Atp5o/Tpi1/Atp5a1/Hprt/Prps2/Ak2/Khk/Aldoa/Pkm/Pfkm/Tkfc/Galt/Gpi1/Hk1/Eno1b/Aldoart1/Cox5b	26
negative regulation of cellular senescence%GObp%GO:2000773	GO:2000773	negative regulation of cellular senescence	10/2467	20/17344	0.000156492	0.00478597	0.00414111	Bcl2l12/Nampt/Zkscan3/Tert/Bcl6/Abl1/Rbl1/Ybx1/Cdk6/Hmga2	10
ribonucleoside triphosphate biosynthetic process%GObp%GO:0009201	GO:0009201	ribonucleoside triphosphate biosynthetic process	23/2467	74/17344	0.000159955	0.00486587	0.00421024	Hk2/Dguok/Atp5e/Aldoc/Pfkl/Pfkp/Atp5j/Atp5o/Tpi1/Atp5a1/Khk/Aldoa/Ctps2/Pkm/Pfkm/Tkfc/Galt/Gpi1/Hk1/Eno1b/Aldoart1/Cox5b/Impdh2	23
tetrapyrrole metabolic process%GObp%GO:0033013	GO:0033013	tetrapyrrole metabolic process	15/2467	39/17344	0.000161382	0.00488329	0.00422531	Blvra/Hmox1/Snx3/Sptb/Mtr/Cpox/Urod/Hnf1a/Mmab/Hmbs/Cyb5r4/Blvrb/Hebp1/Atpif1/Ppox	15
cytoskeleton-dependent intracellular transport%GObp%GO:0030705	GO:0030705	cytoskeleton-dependent intracellular transport	45/2467	185/17344	0.000167164	0.00503164	0.00435368	Fmr1/Ift46/Map2k1/Mapt/Kif3c/Nde1/Mapk8ip3/Ift140/Dync2li1/Klc2/Fyco1/Copg2/Dst/Ssna1/Dync1i2/Rasgrp1/Ift80/Kif17/Prkcz/Htt/Ift122/Cln3/Pcm1/Myo1e/Ccdc88a/Spg11/Myo6/Arhgap21/Sun1/Wdr19/Ift172/Madd/Klc3/Map6d1/Kif14/Bicdl1/Pura/Tmem201/Bbs12/Bloc1s3/Flot2/Kif1b/Syne2/Kif5a/Kifc1	45
alpha-amino acid metabolic process%GObp%GO:1901605	GO:1901605	alpha-amino acid metabolic process	43/2467	175/17344	0.000181684	0.00544007	0.00470707	Plod3/Ggt1/Ddah2/Adssl1/Pipox/Pcmt1/Adi1/Gstz1/Aldh6a1/Mtr/Mccc2/Glud1/Ero1a/Csad/Mmut/Psat1/Asrgl1/Pycr1/Got1/Shmt2/Asl/Adhfe1/Thap4/Ahcyl1/Gclm/Cth/Htt/Psph/Sirt4/Asns/Hibadh/Fah/Mecp2/Amt/Cdo1/Atp7a/Aspg/Kyat1/Got1l1/Gls2/Phgdh/Thnsl2/Mpst	43
regulation of autophagy%GObp%GO:0010506	GO:0010506	regulation of autophagy	57/2467	251/17344	0.000183574	0.00546802	0.00473125	Hk2/Fbxo7/Stk11/Ikbkg/Ralb/Map2k1/Eif2ak4/Hmox1/Nprl2/Rnf5/Il10/Mapt/Atp6v0a1/Vps13d/Srebf1/Nampt/Zkscan3/Klhl22/Dnm1l/Kat5/Fyco1/Ddit3/Pikfyve/Optn/C9orf72/Prkaa2/Tmem59/Tomm7/Htt/Usp30/Pik3c2a/Nupr1/Cln3/Kat8/Mtm1/Fbxl2/Sh3bp4/Depdc5/Sesn1/Chmp4b/Smurf1/Rab3gap2/Bmf/Ripk2/Hspb8/Rragb/Tspo/Foxo1/Foxo3/Ubqln2/Atpif1/Epm2a/Fez2/Lepr/Mapk3/Svip/Bnip3	57
stem cell population maintenance%GObp%GO:0019827	GO:0019827	stem cell population maintenance	36/2467	139/17344	0.0001968	0.00580538	0.00502316	Braf/Klf4/Ascl2/Med15/Nkap/Fancc/Mapk8/Nipbl/Pou5f1/Lrp5/Padi4/Stag2/Vangl2/Med27/Kdm4c/Rest/Mtf2/Cul4a/Pcm1/Setd6/Smarca4/Piwil2/Aspm/Fancd2/Tut4/Nodal/Rbpj/Mcph1/Smc1a/Foxo1/Fut10/Foxo3/Fgf4/Dis3l2/Hmga2/Tpt1	36
regulation of cell aging%GObp%GO:0090342	GO:0090342	regulation of cell aging	17/2467	48/17344	0.00019693	0.00580538	0.00502316	Foxm1/Bcl2l12/Nampt/Zkscan3/Tert/Bcl6/Abl1/Rbl1/Lmna/Ybx1/Kras/Mif/Pawr/Cdk6/Ypel3/Zfp277/Hmga2	17
regulation of TOR signaling%GObp%GO:0032006	GO:0032006	regulation of TOR signaling	28/2467	99/17344	0.000203241	0.00596069	0.00515755	Araf/Stk11/Pih1d1/Nprl2/Ddit4/Deptor/Klhl22/Ubr2/Mlst8/Hdac3/Lars/Tti1/Lamtor2/C9orf72/Prkaa2/Rheb/Mtm1/Wdr59/Sh3bp4/Depdc5/Sesn1/Rragb/Mios/Bmt2/Tnfaip8l1/Epm2a/Seh1l/Lamtor3	28
phospholipid biosynthetic process%GObp%GO:0008654	GO:0008654	phospholipid biosynthetic process	33/2467	124/17344	0.000206719	0.00597084	0.00516633	Ppard/Dhdds/Pigt/Hexb/Samd8/Chkb/Chka/Pigq/Pigc/Pik3ca/Pmvk/Tmem38b/Pigo/Pigg/Pik3c2a/Cln3/Piga/Slc27a1/Gnpat/Plscr1/Inppl1/Pgap3/Pik3cd/Sgms1/Dgkz/Cept1/Pnpla3/Dpm3/Pigv/Pign/Fdps/Dpm1/Hmgcs1	33
regulation of DNA repair%GObp%GO:0006282	GO:0006282	regulation of DNA repair	33/2467	124/17344	0.000206719	0.00597084	0.00516633	Foxm1/Tmem161a/Tex15/Top2b/Helb/Mrnip/Ube2v2/Mms19/Eya1/Parp1/Rad51/Fmn2/Mad2l2/Pot1a/Rad51ap1/Blm/Rps3/Cul4a/Chek1/Parpbp/Fignl1/Rmi2/Wdr70/Timeless/Spidr/Klhl15/Shld1/Babam2/Cebpg/Fbh1/Kmt5c/Usp51/Fignl2	33
stress-activated protein kinase signaling cascade%GObp%GO:0031098	GO:0031098	stress-activated protein kinase signaling cascade	33/2467	124/17344	0.000206719	0.00597084	0.00516633	Mapk13/Map2k1/Rhoa/Map3k4/Syk/Map3k1/Mapk8/Stk3/Mapk8ip2/Mapk8ip3/Map4k2/Stradb/Stk25/Nek6/Dusp19/Tnik/Pak4/Pak1/Nek1/Gab1/Map3k21/Trib1/Oxsr1/Map4k1/Map3k10/Map3k9/Zfp36/Mapk11/Taok3/Mapk3/Mapk1/Stk24/Cdc42ep5	33
fatty acid biosynthetic process%GObp%GO:0006633	GO:0006633	fatty acid biosynthetic process	24/2467	80/17344	0.00021351	0.006136	0.00530923	Fads1/Acsf3/Lpl/Elovl7/Oxsm/Scd3/Scd2/Pecr/Acss2/Gstm4/Hnf1a/Cbr4/Tecr/Elovl5/Alox12b/Mif/Pnpla8/Decr2/Scd1/Elovl6/Acacb/Thnsl2/Ptges3/Mlycd	24
purine nucleotide biosynthetic process%GObp%GO:0006164	GO:0006164	purine nucleotide biosynthetic process	38/2467	150/17344	0.000216968	0.00614543	0.00531739	Hk2/Ampd3/Adssl1/Dguok/Atp5e/Aldoc/Acsl1/Pfkl/Adcy3/Pfkp/Atp5j/Atp5o/Tpi1/Atp5a1/Hprt/Prps2/Mpc2/Acss2/Papss1/Ak2/Pank4/Khk/Aldoa/Pdha1/Pkm/Pfkm/Tkfc/Galt/Gpi1/Hk1/Pank2/Acacb/Eno1b/Aldoart1/Cox5b/Impdh2/Ppcdc/Mlycd	38
carboxylic acid catabolic process%GObp%GO:0046395	GO:0046395	carboxylic acid catabolic process	45/2467	187/17344	0.000217062	0.00614543	0.00531739	Ppard/Lipe/Abhd16a/Ddah2/Acsf3/Acot8/Pipox/Aig1/Pex13/Lpin1/Gstz1/Acot2/Aldh6a1/Auh/Mccc2/Glud1/Hacl1/Csad/Acat2/Hsd17b4/Asrgl1/Got1/Shmt2/Echs1/Adhfe1/Acadl/Hadh/Decr1/Cpt2/Akr1a1/Acox3/Acads/Hibadh/Fah/Bckdk/Amt/Cdo1/Idua/Hyal3/Amdhd2/Aspg/Pck2/Gls2/Gnpda1/Thnsl2	45
organic acid catabolic process%GObp%GO:0016054	GO:0016054	organic acid catabolic process	45/2467	187/17344	0.000217062	0.00614543	0.00531739	Ppard/Lipe/Abhd16a/Ddah2/Acsf3/Acot8/Pipox/Aig1/Pex13/Lpin1/Gstz1/Acot2/Aldh6a1/Auh/Mccc2/Glud1/Hacl1/Csad/Acat2/Hsd17b4/Asrgl1/Got1/Shmt2/Echs1/Adhfe1/Acadl/Hadh/Decr1/Cpt2/Akr1a1/Acox3/Acads/Hibadh/Fah/Bckdk/Amt/Cdo1/Idua/Hyal3/Amdhd2/Aspg/Pck2/Gls2/Gnpda1/Thnsl2	45
regulation of cardiac muscle contraction by calcium ion signaling%GObp%GO:0010882	GO:0010882	regulation of cardiac muscle contraction by calcium ion signaling	8/2467	14/17344	0.000222844	0.00627805	0.00543214	Fkbp1b/Hdac4/Atp1b1/Tmem38b/Slc9a1/Tmem38a/Ank2/Dmd	8
glucose catabolic process%GObp%GO:0006007	GO:0006007	glucose catabolic process	7/2467	11/17344	0.000227515	0.00637824	0.00551883	Pfkl/Pfkp/Lrp5/Pfkm/Gpi1/Hk1/Ldha	7
porphyrin-containing compound metabolic process%GObp%GO:0006778	GO:0006778	porphyrin-containing compound metabolic process	13/2467	32/17344	0.000231272	0.00642414	0.00555855	Blvra/Hmox1/Snx3/Sptb/Cpox/Urod/Hnf1a/Hmbs/Cyb5r4/Blvrb/Hebp1/Atpif1/Ppox	13
purine ribonucleoside triphosphate biosynthetic process%GObp%GO:0009206	GO:0009206	purine ribonucleoside triphosphate biosynthetic process	22/2467	71/17344	0.000231399	0.00642414	0.00555855	Hk2/Dguok/Atp5e/Aldoc/Pfkl/Pfkp/Atp5j/Atp5o/Tpi1/Atp5a1/Khk/Aldoa/Pkm/Pfkm/Tkfc/Galt/Gpi1/Hk1/Eno1b/Aldoart1/Cox5b/Impdh2	22
regulation of microtubule polymerization or depolymerization%GObp%GO:0031110	GO:0031110	regulation of microtubule polymerization or depolymerization	26/2467	90/17344	0.000233378	0.00644777	0.00557899	Cdkn1b/Prune1/Mapt/Sgk1/Mapk8/Arl2/Dst/Abl1/Tpx2/Stmn2/Arhgef2/Rps3/Pak1/Mecp2/Eml4/Clasp2/Mid1/Togaram1/Ckap5/Eml2/Map6d1/Clip1/Trim54/Numa1/Psrc1/Ttbk2	26
regulation of microtubule polymerization%GObp%GO:0031113	GO:0031113	regulation of microtubule polymerization	18/2467	53/17344	0.000236783	0.00651039	0.00563318	Cdkn1b/Prune1/Mapt/Sgk1/Mapk8/Arl2/Abl1/Stmn2/Rps3/Pak1/Mecp2/Clasp2/Togaram1/Ckap5/Eml2/Clip1/Numa1/Psrc1	18
maintenance of protein location in cell%GObp%GO:0032507	GO:0032507	maintenance of protein location in cell	23/2467	76/17344	0.000248696	0.00680524	0.0058883	Hk2/Kdelr1/Vps13d/Clmn/Rangap1/Twf1/Hdac3/Arl2/Bard1/Txn1/Cdk5/Ccdc88a/Sun1/Hk1/Dag1/Tspo/Insig1/Tapt1/Sorl1/Chchd10/Syne2/Ank3/Tmsb10	23
negative regulation of cell cycle phase transition%GObp%GO:1901988	GO:1901988	negative regulation of cell cycle phase transition	36/2467	141/17344	0.00026635	0.00723199	0.00625755	Fbxo7/Tpra1/Klf4/Susd2/Zfp655/Macroh2a1/Cdk1/Mrnip/Hus1/Klhl22/Ik/Cep192/Cdk2ap2/Bub1/Rbl1/Stil/Mad2l1/Mbd4/Blm/Plk1/Vps4a/Chek1/Kank2/Cdc14b/Dtl/Ttk/Atf5/Bub1b/Dgkz/Nop53/Foxo4/Gigyf2/Babam2/Usp47/Taok3/Cdkn2d	36
ATP biosynthetic process%GObp%GO:0006754	GO:0006754	ATP biosynthetic process	21/2467	67/17344	0.000266821	0.00723199	0.00625755	Hk2/Dguok/Atp5e/Aldoc/Pfkl/Pfkp/Atp5j/Atp5o/Tpi1/Atp5a1/Khk/Aldoa/Pkm/Pfkm/Tkfc/Galt/Gpi1/Hk1/Eno1b/Aldoart1/Cox5b	21
protein targeting%GObp%GO:0006605	GO:0006605	protein targeting	48/2467	205/17344	0.000271625	0.00732747	0.00634016	Fbxo7/Timm44/Pex19/Tomm40l/Zdhhc24/M6pr/Zdhhc12/Lamp2/Fis1/Gipc1/Vps13d/Pex13/Erbin/Hacl1/Zdhhc20/Syngr1/Tomm70a/Grpel2/Aip/Chm/Sec61a2/Mff/Zfand2b/Pmpca/Pex5l/Zdhhc21/Zfand6/Arl6ip1/Uqcrc2/Vps4a/Rab27a/Myo6/Zdhhc14/Ndufa13/Rab8b/Zdhhc18/Chmp4b/Smurf1/Hps4/Sgtb/Lonp2/Sorl1/Spcs3/Immp2l/Ywhaq/Rab7/Synj2bp/Tomm20	48
glutathione metabolic process%GObp%GO:0006749	GO:0006749	glutathione metabolic process	19/2467	58/17344	0.000273588	0.00733441	0.00634617	Txnrd3/Gstt1/Gstt3/Gstm7/Ggt1/Gstz1/Glo1/Hagh/Idh1/Gstm4/Gclm/Cth/G6pdx/Gsta4/Gstt2/Gstm2/Gstm1/Gstm6/Gpx4	19
cellular response to topologically incorrect protein%GObp%GO:0035967	GO:0035967	cellular response to topologically incorrect protein	25/2467	86/17344	0.000274447	0.00733441	0.00634617	Eif2ak4/Tbl2/Herpud2/Derl3/Rnf5/Calr3/Ero1a/Tmbim6/Dnajc18/Ddit3/Ube2w/Rhbdd1/Ankzf1/Optn/Calr4/Eif2ak3/Parp16/Pomt2/Stub1/Tm7sf3/Hspb8/Klhl15/Yod1/Ep300/Dnajb14	25
purine nucleoside triphosphate biosynthetic process%GObp%GO:0009145	GO:0009145	purine nucleoside triphosphate biosynthetic process	22/2467	72/17344	0.000289009	0.00768763	0.0066518	Hk2/Dguok/Atp5e/Aldoc/Pfkl/Pfkp/Atp5j/Atp5o/Tpi1/Atp5a1/Khk/Aldoa/Pkm/Pfkm/Tkfc/Galt/Gpi1/Hk1/Eno1b/Aldoart1/Cox5b/Impdh2	22
cell cycle checkpoint%GObp%GO:0000075	GO:0000075	cell cycle checkpoint	37/2467	147/17344	0.000299236	0.00792283	0.00685531	Cdt1/Top2b/Cdk1/Mrnip/Hus1/Klhl22/Ik/Cep192/Rad9a/Bub1/E2f1/Stil/Kntc1/Mad2l1/Mbd4/Blm/Plk1/Vps4a/Chek1/Hinfp/Usp28/Zwilch/Atr/Cdc14b/Fancd2/Dtl/Ttk/Timeless/Bub1b/Dgkz/Nop53/Foxo4/Pura/Gigyf2/H2ax/Babam2/Taok3	37
secondary alcohol biosynthetic process%GObp%GO:1902653	GO:1902653	secondary alcohol biosynthetic process	11/2467	25/17344	0.000305066	0.00803147	0.00694931	Cyp51/Insig2/Lbr/Hmgcr/Tm7sf2/Pmvk/G6pdx/Sc5d/Lss/Insig1/Dhcr7	11
regulation of reactive oxygen species metabolic process%GObp%GO:2000377	GO:2000377	regulation of reactive oxygen species metabolic process	48/2467	206/17344	0.000306148	0.00803147	0.00694931	Pdgfb/Hk2/Foxm1/Hbp1/Klf4/Clcn3/Prdx2/Insr/Cyba/Ddah2/Khsrp/Rhoa/Il10/Mapt/Rock2/Fbln5/Tfap2a/Syk/F2rl1/Arf4/Clu/Mpv17l/Jak2/Sirt3/Cflar/Hdac4/Grin1/Aldh2/Ndufc2/Coq7/G6pdx/Rab27a/Smad3/Dnm2/Atp7a/Ogt/Pdk3/Gch1/Eef1a1/Tspo/Shc1/Foxo1/Nqo2/Foxo3/Sirt5/Birc2/Bnip3/Ulbp1	48
glycolytic process%GObp%GO:0006096	GO:0006096	glycolytic process	15/2467	41/17344	0.000307875	0.0080399	0.0069566	Hk2/Aldoc/Pfkl/Pfkp/Tpi1/Khk/Aldoa/Pkm/Pfkm/Tkfc/Galt/Gpi1/Hk1/Eno1b/Aldoart1	15
regulation of intrinsic apoptotic signaling pathway in response to DNA damage%GObp%GO:1902229	GO:1902229	regulation of intrinsic apoptotic signaling pathway in response to DNA damage	14/2467	37/17344	0.000324322	0.00843089	0.00729491	Tmem161a/Bcl2l12/Clu/Rad9a/Marchf7/Ell3/Mtch2/Rps3/Plscr1/Mif/Fbh1/Usp47/Tpt1/Cdkn2d	14
positive regulation of microtubule polymerization%GObp%GO:0031116	GO:0031116	positive regulation of microtubule polymerization	12/2467	29/17344	0.000327433	0.00847326	0.00733157	Cdkn1b/Mapt/Mapk8/Arl2/Rps3/Pak1/Mecp2/Togaram1/Ckap5/Clip1/Numa1/Psrc1	12
peroxisome organization%GObp%GO:0007031	GO:0007031	peroxisome organization	13/2467	33/17344	0.000332248	0.00852075	0.00737266	Pex19/Acot8/Fis1/Pex13/Hacl1/Dnm1l/Pex5l/Pex11b/Zfand6/Rab8b/Tmem135/Lonp2/Pex11g	13
positive regulation of microtubule polymerization or depolymerization%GObp%GO:0031112	GO:0031112	positive regulation of microtubule polymerization or depolymerization	13/2467	33/17344	0.000332248	0.00852075	0.00737266	Cdkn1b/Mapt/Mapk8/Arl2/Stmn2/Rps3/Pak1/Mecp2/Togaram1/Ckap5/Clip1/Numa1/Psrc1	13
nucleoside diphosphate metabolic process%GObp%GO:0009132	GO:0009132	nucleoside diphosphate metabolic process	21/2467	68/17344	0.000334935	0.00855131	0.0073991	Hk2/Ampd3/Entpd2/Aldoc/Pfkl/Pfkp/Tpi1/Ak2/Khk/Nudt9/Aldoa/Pkm/Pfkm/Tkfc/Galt/Gpi1/Hk1/Entpd3/Eno1b/Aldoart1/Ldha	21
positive regulation of autophagy of mitochondrion%GObp%GO:1903599	GO:1903599	positive regulation of autophagy of mitochondrion	9/2467	18/17344	0.000337568	0.00858023	0.00742413	Hk2/Fbxo7/Vps13d/Optn/Tomm7/Htt/Smurf1/Atpif1/Bnip3	9
positive regulation of protein catabolic process%GObp%GO:0045732	GO:0045732	positive regulation of protein catabolic process	50/2467	218/17344	0.00034564	0.00874653	0.00756803	Fmr1/Pttg1ip/Faf1/Mapk8/Clu/Rnf19a/Csnk1e/Ube2v2/Uqcc2/Ndfip1/Nedd4l/Arih1/Rhbdd1/Atg4b/Pacsin3/Aurka/Sh3d19/Tnfrsf1b/Dvl1/Ctsc/Nupr1/Plk1/Taf1/Cul4a/Adam9/Pias1/Trib1/Gga1/Rhbdd3/Zyg11b/Ndufa13/Rnf139/Dtl/Cd81/Edem2/Smurf1/Stub1/Zer1/Wwp1/Nop53/Foxo1/Pcsk9/Sorl1/Ubqln2/Nrd1/Atpif1/Gpc3/Ecscr/Csnk2a1/Rab7	50
cellular response to light stimulus%GObp%GO:0071482	GO:0071482	cellular response to light stimulus	27/2467	97/17344	0.000347285	0.00874944	0.00757054	Fmr1/Ddb2/Tmem161a/Stk11/Ruvbl2/Mapk13/Eif2ak4/Nfatc4/Polh/Impact/Rhbdd1/Parp1/Mme/Casp9/Pold3/Taf1/Chek1/Usp28/Atr/Hyal3/Poli/Pold1/Bmf/Ep300/Usp47/Ei24/Rdh11	27
negative regulation of muscle cell differentiation%GObp%GO:0051148	GO:0051148	negative regulation of muscle cell differentiation	19/2467	59/17344	0.000350348	0.00878789	0.0076038	Pdgfb/Hdac5/Frs2/Tomm70a/Hdac3/Pdcd4/Cflar/Hdac4/Ybx1/Foxp1/Pak1/Mecp2/G6pdx/Tnpo2/Nfatc3/Rbpms2/Trim72/Foxo4/Plpp7	19
maintenance of cell number%GObp%GO:0098727	GO:0098727	maintenance of cell number	36/2467	143/17344	0.000357075	0.00891752	0.00771597	Braf/Klf4/Ascl2/Med15/Nkap/Fancc/Mapk8/Nipbl/Pou5f1/Lrp5/Padi4/Stag2/Vangl2/Med27/Kdm4c/Rest/Mtf2/Cul4a/Pcm1/Setd6/Smarca4/Piwil2/Aspm/Fancd2/Tut4/Nodal/Rbpj/Mcph1/Smc1a/Foxo1/Fut10/Foxo3/Fgf4/Dis3l2/Hmga2/Tpt1	36
negative regulation of intracellular transport%GObp%GO:0032387	GO:0032387	negative regulation of intracellular transport	22/2467	73/17344	0.000358827	0.0089223	0.00772011	Fmr1/Braf/Hmox1/Derl3/Gdi1/Mapt/Snx3/Erlec1/Rangap1/Hdac3/Bard1/Txn1/Cdk5/Sirt4/Ogt/Bag4/Hrc/Pcsk9/Insig1/Yod1/Ei24/Svip	22
regulation of cofactor metabolic process%GObp%GO:0051193	GO:0051193	regulation of cofactor metabolic process	23/2467	78/17344	0.000378184	0.00932257	0.00806645	Prdx2/Insr/Actn3/Pdk1/Pdk4/Ddit4/Entpd5/Tmem14c/Prxl2c/Mpv17l/Clybl/Hdac4/Mtch2/Prkaa2/Nupr1/Eif2ak3/Me1/Mif/Ogt/Zbtb7a/Pdk3/Pdk2/Ep300	23
regulation of cyclin-dependent protein kinase activity%GObp%GO:1904029	GO:1904029	regulation of cyclin-dependent protein kinase activity	23/2467	78/17344	0.000378184	0.00932257	0.00806645	Pdgfb/Kat2b/Fbxo7/Cdkn1b/Mnat1/Pim1/Ccny/Ccna2/Ccna1/Stil/Ccng2/Blm/Plk1/Casp3/Ccnb2/Ccnb1/Camk2n1/Inca1/Ccni/Psrc1/Ccnf/Cdk5r2/Cdkn2d	23
mitochondrial ATP synthesis coupled electron transport%GObp%GO:0042775	GO:0042775	mitochondrial ATP synthesis coupled electron transport	16/2467	46/17344	0.000381541	0.00936494	0.00810311	Cox5a/Dguok/Ndufv3/Ndufv2/Mtch2/Coq7/Cox6a2/Mecp2/Cox4i1/Ndufv1/Cox6a1/Ndufa7/Sdhc/Uqcr10/Ndufs8/Cox5b	16
positive regulation of cell-substrate adhesion%GObp%GO:0010811	GO:0010811	positive regulation of cell-substrate adhesion	33/2467	128/17344	0.000388926	0.00950541	0.00822465	Braf/Col26a1/Nid1/Fbln1/Sdc4/Lims1/Emp2/Vegfa/Jak2/Epb41l5/Abl1/Itga6/Hsd17b12/Mdk/Prkcz/Spp1/Vegfc/Smad3/Cspg5/Tdgf1/Triobp/Dnm2/Ninj1/Rras/Rreb1/Prex1/Dag1/Cdk6/S100a10/Dock5/Dmd/Unc13d/Dock1	33
positive regulation of protein complex assembly%GObp%GO:0031334	GO:0031334	positive regulation of protein complex assembly	55/2467	247/17344	0.000396576	0.00963633	0.00833793	Fer/Bbc3/Cdkn1b/Pih1d1/Cdt1/Rhoa/Faf1/Mapt/Cand1/Evl/Syk/Iqgap2/Map3k1/Mapk8/Clu/Asap1/Vegfa/Mlst8/Pou5f1/Atat1/Arl2/Gnl3l/Terf1/Actr3/Abi2/Nckap1/Unc13b/Hnf1a/Cyfip1/Rps3/Pak1/Mecp2/Atr/Snap91/Cnot6l/Mitf/Epn1/Togaram1/Cnot1/Taf6/Bag4/Baiap2l1/Stub1/Bmf/Ckap5/Spidr/Cdc42ep2/Whamm/Clip1/Mtln/Mpp7/Nr1h2/Cdc42ep5/Numa1/Psrc1	55
protein modification by small protein removal%GObp%GO:0070646	GO:0070646	protein modification by small protein removal	32/2467	123/17344	0.000397653	0.00963633	0.00833793	Uchl3/Josd1/Stambpl1/Shmt2/Desi2/Usp20/Usp24/Usp30/Abraxas2/Zranb1/Usp9x/Eif3f/Usp11/Otud5/Usp28/Usp3/Usp37/Senp6/Usp35/Cyld/Otud7b/Mindy1/Supt3/Mindy2/Usp48/Yod1/Senp7/Usp46/Usp47/Mysm1/Usp51/Usp49	32
regulation of DNA recombination%GObp%GO:0000018	GO:0000018	regulation of DNA recombination	29/2467	108/17344	0.000414692	0.00991894	0.00858246	Stat6/Tex15/Helb/Mrnip/Bcl6/Ndfip1/Mms19/Parp1/Rad51/Mad2l2/Rad18/Rad51ap1/Blm/Wrn/Chek1/Parpbp/Fignl1/Zranb3/Rmi2/Timeless/Spidr/Klhl15/Shld1/H1f1/Fbh1/H1f5/Kmt5c/Usp51/Fignl2	29
ATP generation from ADP%GObp%GO:0006757	GO:0006757	ATP generation from ADP	15/2467	42/17344	0.000416524	0.00991894	0.00858246	Hk2/Aldoc/Pfkl/Pfkp/Tpi1/Khk/Aldoa/Pkm/Pfkm/Tkfc/Galt/Gpi1/Hk1/Eno1b/Aldoart1	15
mitotic metaphase plate congression%GObp%GO:0007080	GO:0007080	mitotic metaphase plate congression	15/2467	42/17344	0.000416524	0.00991894	0.00858246	Rab11a/Cdt1/Dctn2/Nuf2/Kif18a/Kif2c/Cdca8/Kif22/Vps4a/Chmp2a/Chmp4b/Ccnb1/Kif14/Psrc1/Seh1l	15
electron transport chain%GObp%GO:0022900	GO:0022900	electron transport chain	21/2467	69/17344	0.000417767	0.00991894	0.00858246	Cox5a/Slc1a3/Sdhb/Dguok/Surf1/Ndufs4/Ndufv3/Ndufv2/Mtch2/Coq7/Cox6a2/Mecp2/Cox4i1/Ndufv1/Cox6a1/Ndufa7/Immp2l/Sdhc/Uqcr10/Ndufs8/Cox5b	21
mitotic chromosome condensation%GObp%GO:0007076	GO:0007076	mitotic chromosome condensation	8/2467	15/17344	0.000417986	0.00991894	0.00858246	Akap8l/Ncaph2/Ncapg/Nipbl/Nusap1/Smc4/Ncapd3/Ncapd2	8
cellular modified amino acid metabolic process%GObp%GO:0006575	GO:0006575	cellular modified amino acid metabolic process	39/2467	160/17344	0.000420403	0.00993507	0.00859642	Txnrd3/Gstt1/Gstt3/Gstm7/Plod3/Ggt1/Abhd16a/Pcmt1/Gstz1/Mtr/Ero1a/Serinc2/Glo1/Hagh/Carnmt1/Cpt1a/Shmt2/Asl/Idh1/Acadl/Gstm4/Ahcyl1/Gclm/Cth/G6pdx/Slc27a1/Abhd12/Gsta4/Plscr1/Gstt2/Slco4a1/Gstm2/Mthfd1l/Gstm1/Mthfs/Gstm6/Gpx4/Cpt1b/Mthfsl	39
protein localization to plasma membrane%GObp%GO:0072659	GO:0072659	protein localization to plasma membrane	46/2467	198/17344	0.000432774	0.0101853	0.00881296	Rab11a/Sptbn4/Efr3a/Zfyve27/Rab3d/Map7/Rock2/Rab10/Sec23a/Pacs2/Ptch1/Emp2/Bsg/Prepl/Rab40c/Tspan17/Atp1b1/Optn/Vamp4/Tnik/Fam126a/Prkcz/Rilpl2/Lrp6/C2cd5/Cln3/Ccdc88a/Ank2/Gga1/Clasp2/Ttc7b/Rab8b/Bag4/Cd81/Tspan14/Dennd4c/Pdzk1/S100a10/Golph3l/Rap2a/Pkp3/Flot1/Dpp6/Flot2/Afdn/Ank3	46
regulation of cyclin-dependent protein serine/threonine kinase activity%GObp%GO:0000079	GO:0000079	regulation of cyclin-dependent protein serine/threonine kinase activity	22/2467	74/17344	0.000442964	0.0103824	0.0089835	Pdgfb/Kat2b/Fbxo7/Cdkn1b/Mnat1/Pim1/Ccny/Ccna2/Ccna1/Stil/Ccng2/Blm/Plk1/Casp3/Ccnb2/Ccnb1/Inca1/Ccni/Psrc1/Ccnf/Cdk5r2/Cdkn2d	22
DNA-dependent DNA replication maintenance of fidelity%GObp%GO:0045005	GO:0045005	DNA-dependent DNA replication maintenance of fidelity	14/2467	38/17344	0.000446874	0.0104073	0.00900503	Nucks1/Rad51/Blm/Wrn/Exd2/Zranb3/Primpol/Pold1/Smarcal1/Timeless/Mms22l/Mcm9/Fbh1/Bod1l	14
negative regulation of cell cycle G2/M phase transition%GObp%GO:1902750	GO:1902750	negative regulation of cell cycle G2/M phase transition	17/2467	51/17344	0.000449485	0.0104073	0.00900503	Macroh2a1/Cdk1/Mrnip/Hus1/Mbd4/Blm/Plk1/Vps4a/Chek1/Cdc14b/Dtl/Atf5/Nop53/Foxo4/Babam2/Usp47/Taok3	17
spindle localization%GObp%GO:0051653	GO:0051653	spindle localization	17/2467	51/17344	0.000449485	0.0104073	0.00900503	Llgl2/Nde1/Eya1/Actr3/Nusap1/Arhgef2/Fmn2/Htt/Cenpa/Mad2l1/Plk1/Map4/Aspm/Misp/Kash5/Mcph1/Numa1	17
histone demethylation%GObp%GO:0016577	GO:0016577	histone demethylation	11/2467	26/17344	0.000461191	0.0105657	0.00914206	Kdm6b/Kdm4b/Kdm5c/Kdm4c/Kdm5a/Kdm8/Hsf4/Kdm3b/Phf8/Kdm7a/Kdm3a	11
histone lysine demethylation%GObp%GO:0070076	GO:0070076	histone lysine demethylation	11/2467	26/17344	0.000461191	0.0105657	0.00914206	Kdm6b/Kdm4b/Kdm5c/Kdm4c/Kdm5a/Kdm8/Hsf4/Kdm3b/Phf8/Kdm7a/Kdm3a	11
response to nutrient levels%GObp%GO:0031667	GO:0031667	response to nutrient levels	75/2467	363/17344	0.000461868	0.0105657	0.00914206	Ppard/Ralb/Eif2ak4/Tbl2/Igf1r/Insr/Nprl2/Fads1/Lpl/Lamp2/Top2b/Mapt/Cd68/Pdk4/Lrp11/Appl2/Srebf1/Mapk8/Srebf2/Arsa/Tmbim6/Pim1/Impact/Lars/Ddit3/Atg4b/Xpr1/Grin1/P2rx3/Map1lc3a/Tbl1xr1/Prkaa2/Spp1/P2rx4/Asns/Gdf3/Gabarapl1/Lrp6/Pik3c2a/Taf1/Eif4ebp1/Wrn/Eif2ak3/Map1lc3b/Wdr59/Agl/Meak7/Adrb1/Depdc5/Trpm4/Sesn1/Gdf15/Pdk2/Tmem135/Bmf/Mars1/Pck2/Pnpla3/Rragb/Wipi1/Acacb/Mios/Bmt2/Foxo1/Pcsk9/Zfp36/…	75
regulation of autophagy of mitochondrion%GObp%GO:1903146	GO:1903146	regulation of autophagy of mitochondrion	13/2467	34/17344	0.00046843	0.0106731	0.00923502	Hk2/Fbxo7/Vps13d/Srebf1/Dnm1l/Optn/Tomm7/Htt/Usp30/Smurf1/Tspo/Atpif1/Bnip3	13
response to peptide hormone%GObp%GO:0043434	GO:0043434	response to peptide hormone	60/2467	277/17344	0.000476682	0.010818	0.00936041	Fer/Kat2b/Sp1/Stat6/Braf/Stat5a/Igf1r/Insr/Slc2a4/Grb7/Pdk4/Sgk1/Cry1/Srebf1/Rock2/Lpin1/Rab10/Pld2/Stat5b/Uchl3/Rangap1/Jak2/Cdk2/Parp1/Eprs/Slc2a8/Zfp106/Ahcyl1/Bcar3/Nfkb1/Slc9a1/Prkcz/Khk/C2cd5/Cyfip1/Pak1/Syap1/Eif4ebp1/Slc27a1/Pkm/Inppl1/Cdo1/Meak7/Ogt/Rab8b/Wdtc1/Prkci/Dennd4c/Pdk2/Stat2/Mars1/Pck2/Appl1/Shc1/Foxo4/Foxo1/Pcsk9/Epm2aip1/Foxo3/Cry2	60
establishment of protein localization to chromosome%GObp%GO:0070199	GO:0070199	establishment of protein localization to chromosome	7/2467	12/17344	0.000478862	0.0108245	0.00936605	Pih1d1/Ruvbl2/Macroh2a1/Tert/Nipbl/Pot1a/Acd	7
regulation of macroautophagy%GObp%GO:0016241	GO:0016241	regulation of macroautophagy	29/2467	109/17344	0.000489445	0.0110046	0.00952182	Ikbkg/Ralb/Hmox1/Nprl2/Rnf5/Atp6v0a1/Vps13d/Fyco1/Pikfyve/Optn/C9orf72/Prkaa2/Tomm7/Htt/Usp30/Nupr1/Cln3/Mtm1/Sesn1/Chmp4b/Smurf1/Rab3gap2/Ripk2/Hspb8/Ubqln2/Epm2a/Fez2/Mapk3/Bnip3	29
carbohydrate derivative biosynthetic process%GObp%GO:1901137	GO:1901137	carbohydrate derivative biosynthetic process	92/2467	464/17344	0.000490674	0.0110046	0.00952182	Hk2/Lmf1/Plod3/Ampd3/Derl3/Adssl1/Dhdds/B4galnt2/Dguok/Atp5e/Aldoc/Pigt/Slc2a4/Acsl1/Pfkl/Adcy3/Pfkp/Entpd5/B4galt7/Tkt/Rrm2b/Atp5j/Atp5o/Tpi1/Vegfb/Gk/Atp5a1/Hprt/Pigq/Prps2/Poglut2/Vangl2/Mpc2/Uap1/Pigc/St6galnac6/Ext2/Acss2/Rpn2/Papss1/Pigo/Ak2/Pank4/Khk/Pigg/Aldoa/Rrm1/Pdha1/Ctps2/Piga/G6pdx/Slc10a7/Pkm/Stt3b/Pfkm/Atp7a/Pomt2/Ogt/Tkfc/Poglut3/Ggta1/Galt/Gpi1/Hk1/Pomk/Pank2/Galnt11/Pgap3/Pomt1…	92
nucleoside monophosphate biosynthetic process%GObp%GO:0009124	GO:0009124	nucleoside monophosphate biosynthetic process	26/2467	94/17344	0.000492937	0.0110121	0.00952836	Hk2/Ampd3/Adssl1/Dguok/Atp5e/Aldoc/Pfkl/Pfkp/Atp5j/Atp5o/Tpi1/Atp5a1/Hprt/Prps2/Ak2/Khk/Aldoa/Pkm/Pfkm/Tkfc/Galt/Gpi1/Hk1/Eno1b/Aldoart1/Cox5b	26
ATP synthesis coupled electron transport%GObp%GO:0042773	GO:0042773	ATP synthesis coupled electron transport	16/2467	47/17344	0.000502895	0.0111909	0.00968302	Cox5a/Dguok/Ndufv3/Ndufv2/Mtch2/Coq7/Cox6a2/Mecp2/Cox4i1/Ndufv1/Cox6a1/Ndufa7/Sdhc/Uqcr10/Ndufs8/Cox5b	16
response to reactive oxygen species%GObp%GO:0000302	GO:0000302	response to reactive oxygen species	40/2467	167/17344	0.000521784	0.0115535	0.00999681	Fer/Stat6/Mapk13/Prdx2/Hmox1/Ppp2cb/Aldh3a2/Top2b/Kdm6b/Mb/Pld2/Mtr/Fancc/Mapk8/Impact/Prdx5/Cflar/Ankzf1/Stk25/Parp1/Abl1/Cat/Ect2/Txn1/Rps3/Adam9/Casp3/Atp7a/Ppargc1b/Ccs/Pdk2/Plekha1/Foxo1/Zfp277/Lig1/Mapk3/Mapk1/Stk24/Bnip3/Gm5225	40
organophosphate catabolic process%GObp%GO:0046434	GO:0046434	organophosphate catabolic process	37/2467	151/17344	0.000523233	0.0115535	0.00999681	Hk2/Ocrl/Abhd16a/Entpd2/Aldoc/Smpd2/Pfkl/Pld2/Pfkp/Pde4d/Nudt13/Tpi1/Nudt12/Impa2/Plcb3/Hprt/Pla2g2c/Khk/Nudt9/Dera/Aldoa/Pla2g15/Abhd12/Pkm/Pfkm/Tkfc/Galt/Pnpla8/Gpi1/Hk1/Dnph1/Entpd3/Eno1b/Aldoart1/Ldha/Mlycd/Pla2g4b	37
response to extracellular stimulus%GObp%GO:0009991	GO:0009991	response to extracellular stimulus	80/2467	394/17344	0.000532209	0.0117066	0.0101292	Ppard/Ralb/Eif2ak4/Tbl2/Igf1r/Insr/Nprl2/Fads1/Lpl/Lamp2/Top2b/Mapt/Cd68/Pdk4/Lrp11/Appl2/Srebf1/Mapk8/Srebf2/Arsa/Tmbim6/Pim1/Impact/Lars/Ddit3/Atg4b/Xpr1/Grin1/P2rx3/Itga6/Map1lc3a/Tbl1xr1/Prkaa2/Spp1/P2rx4/Asns/Gdf3/Gabarapl1/Lrp6/Rasgrp4/Pik3c2a/Taf1/Eif4ebp1/Wrn/Eif2ak3/Map1lc3b/Wdr59/Agl/Meak7/Adrb1/Depdc5/Trpm4/Sesn1/Gdf15/Pdk2/Bmp6/Tmem135/Bmf/Mars1/Pck2/Pnpla3/Rragb/Wipi1/Acacb/Mios/Bmt2…	80
NAD biosynthetic process%GObp%GO:0009435	GO:0009435	NAD biosynthetic process	9/2467	19/17344	0.00056068	0.0122387	0.0105896	Pfkl/Nampt/Pfkp/Naprt/Nadsyn1/Pfkm/Gpi1/Hk1/Nmnat2	9
ribosomal small subunit assembly%GObp%GO:0000028	GO:0000028	ribosomal small subunit assembly	9/2467	19/17344	0.00056068	0.0122387	0.0105896	Rps25/Rps5/Rps14/Rpsa/Rps19/Rps2/Rps10/Rps15/Rps28	9
intrinsic apoptotic signaling pathway%GObp%GO:0097193	GO:0097193	intrinsic apoptotic signaling pathway	38/2467	157/17344	0.000572581	0.0124509	0.0107733	Bbc3/Stk11/Wwox/Hmox1/Pdk1/Mapt/E2f2/Apaf1/Ddit4/Atp2a3/Ero1a/Clu/Tmbim6/Nfatc4/Jak2/Ddit3/Stk25/E2f1/Tnfrsf1b/Casp9/Ube2k/Aldh2/Itpr1/Mbd4/Nupr1/Casp3/Eif2ak3/Usp28/Plscr1/Arl6ip5/Pdk2/Bcl3/Mllt11/Ep300/Ei24/Stk24/Bnip3/Bcl2l2	38
nucleoside triphosphate biosynthetic process%GObp%GO:0009142	GO:0009142	nucleoside triphosphate biosynthetic process	24/2467	85/17344	0.000576734	0.0124937	0.0108103	Hk2/Dguok/Atp5e/Aldoc/Pfkl/Pfkp/Atp5j/Atp5o/Tpi1/Atp5a1/Khk/Aldoa/Ctps2/Pkm/Pfkm/Tkfc/Galt/Gpi1/Hk1/Suclg1/Eno1b/Aldoart1/Cox5b/Impdh2	24
regulation of transcription from RNA polymerase II promoter in response to stress%GObp%GO:0043618	GO:0043618	regulation of transcription from RNA polymerase II promoter in response to stress	17/2467	52/17344	0.000580344	0.0125245	0.0108369	Hmox1/Arnt/Tmbim6/Vegfa/Impact/Ddit3/Bach1/Atf6/Taf1/Eif2ak3/Chek1/Hsf4/Vhl/Rbpj/Sin3a/Mbtps2/Chd6	17
tricarboxylic acid cycle%GObp%GO:0006099	GO:0006099	tricarboxylic acid cycle	10/2467	23/17344	0.00064476	0.0138623	0.0119945	Idh3g/Cs/Mdh1/Ndufs4/Ogdhl/Aco2/Dhtkd1/Idh3b/Idh3a/Suclg1	10
cellular amino acid biosynthetic process%GObp%GO:0008652	GO:0008652	cellular amino acid biosynthetic process	18/2467	57/17344	0.000647241	0.0138636	0.0119956	Plod3/Slc1a3/Ggt1/Adi1/Mtr/Glud1/Psat1/Pycr1/Got1/Shmt2/Asl/Cth/Psph/Asns/Got1l1/Gls2/Thnsl2/Gad1	18
response to amino acid starvation%GObp%GO:1990928	GO:1990928	response to amino acid starvation	16/2467	48/17344	0.000655877	0.0139961	0.0121103	Eif2ak4/Nprl2/Mapk8/Impact/Lars/Eif4ebp1/Eif2ak3/Wdr59/Depdc5/Sesn1/Rragb/Mios/Bmt2/Mapk3/Mapk1/Seh1l	16
spindle assembly%GObp%GO:0051225	GO:0051225	spindle assembly	22/2467	76/17344	0.000664039	0.0141176	0.0122154	Rab11a/Rhoa/Kif11/Racgap1/Kifc5b/Hdac3/Cep192/Incenp/Tubgcp2/Tpx2/Aurka/Rps3/Abraxas2/Haus7/Aspm/Kif4/Misp/Kash5/Haus1/Spice1/Numa1/Kifc1	22
histone phosphorylation%GObp%GO:0016572	GO:0016572	histone phosphorylation	11/2467	27/17344	0.000678915	0.0142933	0.0123674	Vrk1/Rps6ka5/Incenp/Jak2/Cdk2/Ccna2/Cdk5/Mst1/Pim3/Ccnb1/Pkn1	11
positive regulation of G2/M transition of mitotic cell cycle%GObp%GO:0010971	GO:0010971	positive regulation of G2/M transition of mitotic cell cycle	11/2467	27/17344	0.000678915	0.0142933	0.0123674	Rab11a/Cdk1/Smarcd3/Cdc7/Mecp2/Dtl/Ccnb1/Sin3a/Cdc25c/Mta3/Rad51b	11
alcohol metabolic process%GObp%GO:0006066	GO:0006066	alcohol metabolic process	53/2467	241/17344	0.000681799	0.0142933	0.0123674	Ocrl/Cyp51/Insig2/Lbr/Aldh3a2/Dhdds/Moxd1/Srebf1/Rdh14/Hmgcr/Sqle/Tpi1/Cyp39a1/Impa2/Tm7sf2/Chka/Lrp5/Plcb3/Gk/Got1/Cyp27a1/Pecr/Cat/Pmvk/Adh5/Akr1a1/Hnf1a/Nsdhl/Mecp2/G6pdx/Asah1/Cbr4/Sc5d/Ip6k1/Ip6k2/Inppl1/Lss/Ppip5k1/Tkfc/Gch1/Scarb1/Plcl2/Apoc1/Pck2/Abhd4/Pcsk9/Napepld/Insig1/Lepr/Itpk1/Dhcr7/Rdh11/Dpm1	53
cholesterol metabolic process%GObp%GO:0008203	GO:0008203	cholesterol metabolic process	23/2467	81/17344	0.000682298	0.0142933	0.0123674	Cyp51/Insig2/Lbr/Srebf1/Hmgcr/Sqle/Cyp39a1/Tm7sf2/Lrp5/Cyp27a1/Cat/Pmvk/Hnf1a/Nsdhl/G6pdx/Sc5d/Lss/Scarb1/Apoc1/Pcsk9/Insig1/Lepr/Dhcr7	23
negative regulation of chromosome organization%GObp%GO:2001251	GO:2001251	negative regulation of chromosome organization	33/2467	132/17344	0.000701434	0.0146405	0.0126679	Pih1d1/Macroh2a1/Mnat1/Xrcc4/Atad2/Klhl22/Kdm4b/Ik/Cep192/Gnl3l/Terf1/Parp1/Wdr5/Bub1/Kdm4c/Stil/Mtf2/Pot1a/Mad2l1/Kdm5a/Plk1/Tnks/Mcrs1/Acd/Ttk/Bub1b/Apobec1/Pif1/Phf8/Sin3a/H1f1/Kdm3a/H1f5	33
cellular response to amino acid starvation%GObp%GO:0034198	GO:0034198	cellular response to amino acid starvation	15/2467	44/17344	0.00073441	0.015273	0.0132152	Eif2ak4/Nprl2/Mapk8/Impact/Lars/Eif2ak3/Wdr59/Depdc5/Sesn1/Rragb/Mios/Bmt2/Mapk3/Mapk1/Seh1l	15
meiotic cell cycle process%GObp%GO:1903046	GO:1903046	meiotic cell cycle process	40/2467	170/17344	0.000759818	0.0157442	0.0136228	Msh5/Ncaph2/Tex15/Top2b/Sycp3/Hus1/Dmc1/Sgo1/Ubr2/Incenp/Mybl1/Terf1/Actr3/Nuf2/Kif18a/Rad51/Bub1/Aurka/Fmn2/Rad54l/Plk1/Aspm/Fancd2/Smc4/Ncapd3/Fignl1/Sun1/Stag3/Ncapd2/Kash5/Ttk/Bub1b/Shcbp1l/Iho1/Catsperz/Espl1/Marf1/Cntd1/Rad54b/Gm7535	40
meiotic nuclear division%GObp%GO:0140013	GO:0140013	meiotic nuclear division	37/2467	154/17344	0.000778246	0.0160678	0.0139029	Msh5/Ncaph2/Tex15/Top2b/Sycp3/Dmc1/Sgo1/Ubr2/Incenp/Mybl1/Terf1/Actr3/Nuf2/Kif18a/Rad51/Bub1/Aurka/Fmn2/Rad54l/Plk1/Aspm/Fancd2/Smc4/Ncapd3/Fignl1/Sun1/Stag3/Kash5/Ttk/Bub1b/Shcbp1l/Iho1/Catsperz/Espl1/Marf1/Cntd1/Rad54b	37
amino acid activation%GObp%GO:0043038	GO:0043038	amino acid activation	14/2467	40/17344	0.000812569	0.0165967	0.0143605	Fars2/Aars2/Lars/Dars/Eprs/Iars2/Dars2/Qars/Iars/Mars1/Pars2/Mars2/Aasdh/Sars	14
maintenance of protein localization in organelle%GObp%GO:0072595	GO:0072595	maintenance of protein localization in organelle	14/2467	40/17344	0.000812569	0.0165967	0.0143605	Hk2/Kdelr1/Rangap1/Hdac3/Arl2/Bard1/Txn1/Cdk5/Sun1/Hk1/Tspo/Insig1/Tapt1/Chchd10	14
protein localization to microtubule cytoskeleton%GObp%GO:0072698	GO:0072698	protein localization to microtubule cytoskeleton	14/2467	40/17344	0.000812569	0.0165967	0.0143605	Nedd1/Cep83/Cep192/Kif20b/Dctn2/Aurka/Stil/Dvl1/Htt/Pcm1/Cep350/Mid1/Ttk/Mcph1	14
nucleoside phosphate catabolic process%GObp%GO:1901292	GO:1901292	nucleoside phosphate catabolic process	26/2467	97/17344	0.000828239	0.0167968	0.0145336	Hk2/Entpd2/Aldoc/Pfkl/Pfkp/Pde4d/Nudt13/Tpi1/Nudt12/Hprt/Khk/Nudt9/Dera/Aldoa/Pkm/Pfkm/Tkfc/Galt/Gpi1/Hk1/Dnph1/Entpd3/Eno1b/Aldoart1/Ldha/Mlycd	26
regulation of oxidoreductase activity%GObp%GO:0051341	GO:0051341	regulation of oxidoreductase activity	26/2467	97/17344	0.000828239	0.0167968	0.0145336	Ppm1j/Fcer2a/Pdk1/Cyba/Pdk4/Tert/Prdx5/Sirt3/Abl1/Nfkb1/Sirt4/Kras/Bckdk/Atp7a/Ccs/Ppm1h/Pdk3/Gch1/Scarb1/Pdk2/Etfbkmt/S100a1/Cox17/Pdp2/Pdp1/Sirt5	26
regulation of fatty acid metabolic process%GObp%GO:0019217	GO:0019217	regulation of fatty acid metabolic process	25/2467	92/17344	0.000832434	0.0168222	0.0145556	Ppard/Insig2/Pdk1/Pdk4/Appl2/Srebf1/Dgat1/Cpt1a/Gk/Acadl/Dbi/Slc45a3/Sirt4/Eif2ak3/Elovl5/Pdk3/Pank2/Wdtc1/Pdk2/Etfbkmt/Acacb/Insig1/Lonp2/Nr1h2/Mlycd	25
cellular carbohydrate metabolic process%GObp%GO:0044262	GO:0044262	cellular carbohydrate metabolic process	32/2467	128/17344	0.000838014	0.0168754	0.0146016	Hk2/Ocrl/Braf/Gys1/Il6st/Tpi1/Impa2/Gk/Got1/Pfkfb1/Pgm1/Ext2/Mecp2/Slc37a4/Ip6k1/Pygm/Pfkm/Agl/Ppip5k1/Tkfc/Adrb1/Hk1/Pomk/Ppp1ca/Pck2/Glb1/Ppp1r3b/Fut9/Epm2a/Lepr/Itpk1/Ptges3	32
tRNA aminoacylation for protein translation%GObp%GO:0006418	GO:0006418	tRNA aminoacylation for protein translation	13/2467	36/17344	0.000884953	0.0177581	0.0153653	Fars2/Aars2/Lars/Dars/Eprs/Iars2/Dars2/Qars/Iars/Mars1/Pars2/Mars2/Sars	13
negative regulation of cell cycle%GObp%GO:0045786	GO:0045786	negative regulation of cell cycle	78/2467	389/17344	0.000907171	0.018012	0.015585	Kat2b/Fbxo7/Tpra1/Cdkn1b/Klf4/Stk11/Map2k1/Prkacb/Susd2/Cdt1/Gmnn/Zfp655/Macroh2a1/Top2b/Cdk1/Mrnip/Hus1/Klhl22/Ik/Cep192/Rad9a/Dmrt1/Cdk2ap2/Ddit3/Abl1/Bub1/E2f1/Rbl1/Stil/Cdk5/Kntc1/Mad2l1/Mbd4/Blm/Nupr1/Plk1/Tnks/Sin3b/Casp3/Vps4a/Chek1/Hinfp/Kank2/Usp28/Zwilch/Smad3/Atr/Cdc14b/Mif/Chmp2a/Fancd2/Ythdc2/Btg1/Taf6/Dtl/Ttk/Atf5/Mcph1/Heca/Timeless/Bub1b/Cdk6/Dgkz/Nop53/Foxo4/Pura/Whamm/Camk2n1/Gi…	78
glyceraldehyde-3-phosphate metabolic process%GObp%GO:0019682	GO:0019682	glyceraldehyde-3-phosphate metabolic process	7/2467	13/17344	0.000910205	0.018012	0.015585	Tkt/Tpi1/Taldo1/Khk/G6pdx/Tkfc/Rpia	7
glycolytic process through fructose-6-phosphate%GObp%GO:0061615	GO:0061615	glycolytic process through fructose-6-phosphate	7/2467	13/17344	0.000910205	0.018012	0.015585	Pfkl/Pfkp/Aldoa/Pfkm/Galt/Gpi1/Hk1	7
histone H3-K9 demethylation%GObp%GO:0033169	GO:0033169	histone H3-K9 demethylation	7/2467	13/17344	0.000910205	0.018012	0.015585	Kdm4b/Kdm4c/Hsf4/Kdm3b/Phf8/Kdm7a/Kdm3a	7
respiratory electron transport chain%GObp%GO:0022904	GO:0022904	respiratory electron transport chain	20/2467	68/17344	0.000919738	0.0181379	0.015694	Cox5a/Slc1a3/Sdhb/Dguok/Ndufs4/Ndufv3/Ndufv2/Mtch2/Coq7/Cox6a2/Mecp2/Cox4i1/Ndufv1/Cox6a1/Ndufa7/Immp2l/Sdhc/Uqcr10/Ndufs8/Cox5b	20
cellular aldehyde metabolic process%GObp%GO:0006081	GO:0006081	cellular aldehyde metabolic process	17/2467	54/17344	0.000942046	0.0184684	0.0159799	Aldh3a2/Tkt/Tpi1/Glo1/Hagh/Taldo1/Adh5/Akr1a1/Khk/Aldh2/Aldoa/G6pdx/Tkfc/Grhpr/Kdm3a/Rpia/Rdh11	17
regulation of DNA replication%GObp%GO:0006275	GO:0006275	regulation of DNA replication	28/2467	108/17344	0.000942956	0.0184684	0.0159799	Pdgfb/Cdt1/Gmnn/Faf1/Cdk1/Hus1/Mapk8/Esco2/Wiz/Cdk2/Terf1/Nucks1/Ccna2/Bcar3/Cdc7/Blm/Kctd13/Atr/Inppl1/Ccdc88a/Usp37/Zranb3/Smarcal1/Timeless/Orc3/Zbtb38/Tspyl2/Fbh1	28
pyruvate biosynthetic process%GObp%GO:0042866	GO:0042866	pyruvate biosynthetic process	15/2467	45/17344	0.000958486	0.0186518	0.0161386	Hk2/Aldoc/Pfkl/Pfkp/Tpi1/Khk/Aldoa/Pkm/Pfkm/Tkfc/Galt/Gpi1/Hk1/Eno1b/Aldoart1	15
citrate metabolic process%GObp%GO:0006101	GO:0006101	citrate metabolic process	10/2467	24/17344	0.000965367	0.0186518	0.0161386	Idh3g/Cs/Mdh1/Ndufs4/Ogdhl/Aco2/Dhtkd1/Idh3b/Idh3a/Suclg1	10
neuronal stem cell population maintenance%GObp%GO:0097150	GO:0097150	neuronal stem cell population maintenance	10/2467	24/17344	0.000965367	0.0186518	0.0161386	Fancc/Mapk8/Rest/Pcm1/Aspm/Fancd2/Mcph1/Foxo1/Fut10/Foxo3	10
protein localization to chromatin%GObp%GO:0071168	GO:0071168	protein localization to chromatin	10/2467	24/17344	0.000965367	0.0186518	0.0161386	Pih1d1/Ruvbl2/Macroh2a1/Mrnip/Esco2/Nipbl/Mcm8/Plk1/Lemd2/Mcm9	10
regulation of mitochondrion organization%GObp%GO:0010821	GO:0010821	regulation of mitochondrion organization	35/2467	145/17344	0.000973188	0.0186936	0.0161748	Hk2/Fbxo7/Bbc3/Mcu/Mapt/Fis1/Vps13d/Srebf1/Prelid1/Cyrib/Mpv17l/Dnm1l/Mff/Optn/Lmna/Tomm7/Htt/Sirt4/Usp30/Vat1/Bag4/Ddhd1/Opa1/Smurf1/Tmem135/Stat2/Bmf/Tspo/Chchd10/Mllt11/Atpif1/Ep300/Bnip3/Bcl2l2/Tmem102	35
postreplication repair%GObp%GO:0006301	GO:0006301	postreplication repair	11/2467	28/17344	0.000975668	0.0186936	0.0161748	Rev3l/Pole2/Ube2v2/Polh/Rad18/Nsmce1/Dtl/Primpol/Poli/Pold1/Pclaf	11
regulation of muscle adaptation%GObp%GO:0043502	GO:0043502	regulation of muscle adaptation	26/2467	98/17344	0.000977336	0.0186936	0.0161748	Klf4/Actn3/Rock2/Ndufs4/Twf1/Tomm70a/Hdac4/Parp1/Lmna/Tnfrsf1b/Trim63/Slc9a1/P2rx4/Mtpn/Foxp1/Pak1/G6pdx/Smad3/Adrb1/Parp2/Foxo1/Foxo3/Ep300/Tead1/Fdps/Gtf2i	26
Golgi vesicle transport%GObp%GO:0048193	GO:0048193	Golgi vesicle transport	53/2467	245/17344	0.00101634	0.0192909	0.0166916	Myo18a/Lman2l/Trappc6a/Lmf1/Kdelr1/Ergic3/Steap2/Copz2/Snx3/Vps54/Arf5/Trappc12/Rab10/Sec23a/Golga5/Arf4/Vapa/Prepl/Yif1a/Plcb3/Copg2/Ccdc93/Optn/Vamp4/Htt/Cux1/Rab6a/Cln3/Copb1/Vps35l/Slc10a7/Cog4/Tmed1/Gga1/Dnm2/Exoc6b/Snx2/Cog5/Rab8b/Prkci/Creb3l2/Dnajc28/Lman1/Wipi1/Cux2/Whamm/Golph3l/Sorl1/Commd1/Cope/Cnih4/Ank3/Nrbp2	53
regulation of centrosome cycle%GObp%GO:0046605	GO:0046605	regulation of centrosome cycle	18/2467	59/17344	0.00101955	0.0192909	0.0166916	Kat2b/Kif11/Fbxw5/Rock2/Mapk8/Cep192/Stil/Mark4/Chek1/Chmp2a/Chmp4b/Atf5/Mcph1/Spice1/Cep295/Cep120/Ccnf/Kifc1	18
regulation of coenzyme metabolic process%GObp%GO:0051196	GO:0051196	regulation of coenzyme metabolic process	18/2467	59/17344	0.00101955	0.0192909	0.0166916	Insr/Actn3/Pdk1/Pdk4/Ddit4/Entpd5/Prxl2c/Hdac4/Mtch2/Prkaa2/Nupr1/Me1/Mif/Ogt/Zbtb7a/Pdk3/Pdk2/Ep300	18
regulation of cell projection assembly%GObp%GO:0060491	GO:0060491	regulation of cell projection assembly	43/2467	189/17344	0.00102651	0.0192909	0.0166916	Fer/Fmr1/Ift46/Zmynd10/Fuz/Cobl/Evl/F2rl1/Myo10/Twf1/Cep97/Ift140/Dync2li1/Eps8l2/Hdac4/Actr3/Odf2/Nckap1/Fxr1/Odf2l/Htt/Mark4/Cyfip1/Cln3/Rabep2/Map4/Ccdc88a/Ppp1r9a/Rac2/Dnm2/Atp7a/Fam110c/Cyld/Anln/Zmynd8/Crocc/Rap1gap/Cdc42ep2/Tapt1/Cep120/Syne2/Cdc42ep5/Ttbk2	43
[truncated: 140 more rows]
