# Supplementary material for: Identification of a small molecule targeting EPLIN as a novel strategy for the treatment of pediatric neuroblastoma and medulloblastoma
Source: Cell Death Dis. 2025 Jul 23;16(1):554. doi: 10.1038/s41419-025-07876-7 (PMC12287531; doi:10.1038/s41419-025-07876-7)
Supplement: Supplementary file 9 — Supplementary Table 7 [file 41419_2025_7876_MOESM9_ESM.xlsx]

## Sheet: FLIX5 vs Ctr_UP 10_Reactome 
ReactomeID	Description	GeneRatio	BgRatio	pvalue	padj	geneID	geneName	EntrezID	Count	-LOG(padj)
R-HSA-69481	G2/M Checkpoints	7/48	161/8866	2.25047e-05	0.000115337	ENSG00000184678/ENSG00000180596/ENSG00000158373/ENSG00000277224/ENSG00000274290/ENSG00000158406/ENSG00000276966	HIST2H2BE/HIST1H2BC/HIST1H2BD/HIST1H2BF/HIST1H2BE/HIST1H4H/HIST1H4E	8349/8347/3017/8343/8344/8365/8367	12	3.93803
R-HSA-3247509	Chromatin modifying enzymes	8/48	259/8866	6.51983e-05	0.000322619	ENSG00000184678/ENSG00000203814/ENSG00000180596/ENSG00000158373/ENSG00000277224/ENSG00000274290/ENSG00000158406/ENSG00000276966	HIST2H2BE/HIST2H2BF/HIST1H2BC/HIST1H2BD/HIST1H2BF/HIST1H2BE/HIST1H4H/HIST1H4E	8349/440689/8347/3017/8343/8344/8365/8367	12	3.49131
R-HSA-4839726	Chromatin organization	8/48	259/8866	6.51983e-05	0.000322619	ENSG00000184678/ENSG00000203814/ENSG00000180596/ENSG00000158373/ENSG00000277224/ENSG00000274290/ENSG00000158406/ENSG00000276966	HIST2H2BE/HIST2H2BF/HIST1H2BC/HIST1H2BD/HIST1H2BF/HIST1H2BE/HIST1H4H/HIST1H4E	8349/440689/8347/3017/8343/8344/8365/8367	10	3.49131
R-HSA-5688426	Deubiquitination	8/48	260/8866	6.6995e-05	0.000325891	ENSG00000184678/ENSG00000203814/ENSG00000180596/ENSG00000158373/ENSG00000133101/ENSG00000277224/ENSG00000274290/ENSG00000169252	HIST2H2BE/HIST2H2BF/HIST1H2BC/HIST1H2BD/CCNA1/HIST1H2BF/HIST1H2BE/ADRB2	8349/440689/8347/3017/8900/8343/8344/154	10	3.48693
R-HSA-201681	TCF dependent signaling in response to WNT	7/48	211/8866	0.000125787	0.000601681	ENSG00000184678/ENSG00000180596/ENSG00000158373/ENSG00000277224/ENSG00000274290/ENSG00000158406/ENSG00000276966	HIST2H2BE/HIST1H2BC/HIST1H2BD/HIST1H2BF/HIST1H2BE/HIST1H4H/HIST1H4E	8349/8347/3017/8343/8344/8365/8367	9	3.22063
R-HSA-8878171	Transcriptional regulation by RUNX1	7/48	214/8866	0.000137358	0.000646259	ENSG00000184678/ENSG00000180596/ENSG00000158373/ENSG00000277224/ENSG00000274290/ENSG00000158406/ENSG00000276966	HIST2H2BE/HIST1H2BC/HIST1H2BD/HIST1H2BF/HIST1H2BE/HIST1H4H/HIST1H4E	8349/8347/3017/8343/8344/8365/8367	9	3.18959
R-HSA-195258	RHO GTPase Effectors	8/48	297/8866	0.000169365	0.000783998	ENSG00000184678/ENSG00000180596/ENSG00000158373/ENSG00000277224/ENSG00000274290/ENSG00000158406/ENSG00000122574/ENSG00000276966	HIST2H2BE/HIST1H2BC/HIST1H2BD/HIST1H2BF/HIST1H2BE/HIST1H4H/WIPF3/HIST1H4E	8349/8347/3017/8343/8344/8365/644150/8367	8	3.10569
R-HSA-73894	DNA Repair	8/48	308/8866	0.00021737	0.000990242	ENSG00000184678/ENSG00000180596/ENSG00000158373/ENSG00000133101/ENSG00000277224/ENSG00000274290/ENSG00000158406/ENSG00000276966	HIST2H2BE/HIST1H2BC/HIST1H2BD/CCNA1/HIST1H2BF/HIST1H2BE/HIST1H4H/HIST1H4E	8349/8347/3017/8900/8343/8344/8365/8367	8	3.00426
R-HSA-8866654	E3 ubiquitin ligases ubiquitinate target proteins	4/48	57/8866	0.000242032	0.00108536	ENSG00000180596/ENSG00000158373/ENSG00000277224/ENSG00000274290	HIST1H2BC/HIST1H2BD/HIST1H2BF/HIST1H2BE	8347/3017/8343/8344	8	2.96443
R-HSA-3000178	ECM proteoglycans	4/48	70/8866	0.000533603	0.00235606	ENSG00000106366/ENSG00000163359/ENSG00000140678/ENSG00000132692	SERPINE1/COL6A3/ITGAX/BCAN	5054/1293/3687/63827	8	2.62781

## Sheet: FLIX5 vs Ctr_Down_Reactome 
ReactomeID	Description	GeneRatio	BgRatio	pvalue	padj	geneID	geneName	EntrezID	Count	-LOG(padj)
R-HSA-1500620	Meiosis	2025-03-13	106/8866	0.000435436807328441	0.0249806	ENSG00000139351/ENSG00000077935/ENSG00000133863	SYCP3/SMC1B/TEX15	50511/27127/56154	3	1.6024
R-HSA-1474165	Reproduction	2025-03-13	122/8866	0.000657384139226829	0.0249806	ENSG00000139351/ENSG00000077935/ENSG00000133863	SYCP3/SMC1B/TEX15	50511/27127/56154	3	1.6024

## Sheet: VIN vs Ctr_UP_Reactome  
ReactomeID	Description	GeneRatio	BgRatio	pvalue	padj	geneID	geneName	EntrezID	Count	-LOG(padj)
R-HSA-195258	RHO GTPase Effectors	12/84	303/8900	2.44906415922173e-05	0.000139439	ENSG00000184678/ENSG00000158373/ENSG00000273802/ENSG00000158406/ENSG00000180596/ENSG00000274290/ENSG00000197903/ENSG00000055163/ENSG00000276966/ENSG00000277224/ENSG00000124635/ENSG00000184009	HIST2H2BE/HIST1H2BD/HIST1H2BG/HIST1H4H/HIST1H2BC/HIST1H2BE/HIST1H2BK/CYFIP2/HIST1H4E/HIST1H2BF/HIST1H2BJ/ACTG1	8349/3017/8339/8365/8347/8344/85236/26999/8367/8343/8970/71	12	3.85562
R-HSA-3247509	Chromatin modifying enzymes	11/84	261/8900	3.11554838954092e-05	0.000171842	ENSG00000184678/ENSG00000203814/ENSG00000158373/ENSG00000273802/ENSG00000158406/ENSG00000180596/ENSG00000274290/ENSG00000197903/ENSG00000276966/ENSG00000277224/ENSG00000124635	HIST2H2BE/HIST2H2BF/HIST1H2BD/HIST1H2BG/HIST1H4H/HIST1H2BC/HIST1H2BE/HIST1H2BK/HIST1H4E/HIST1H2BF/HIST1H2BJ	8349/440689/3017/8339/8365/8347/8344/85236/8367/8343/8970	11	3.76487
R-HSA-4839726	Chromatin organization	11/84	261/8900	3.11554838954092e-05	0.000171842	ENSG00000184678/ENSG00000203814/ENSG00000158373/ENSG00000273802/ENSG00000158406/ENSG00000180596/ENSG00000274290/ENSG00000197903/ENSG00000276966/ENSG00000277224/ENSG00000124635	HIST2H2BE/HIST2H2BF/HIST1H2BD/HIST1H2BG/HIST1H4H/HIST1H2BC/HIST1H2BE/HIST1H2BK/HIST1H4E/HIST1H2BF/HIST1H2BJ	8349/440689/3017/8339/8365/8347/8344/85236/8367/8343/8970	11	3.76487
R-HSA-6791312	TP53 Regulates Transcription of Cell Cycle Genes	5/84	49/8900	9.14175675552304e-05	0.000496468	ENSG00000124762/ENSG00000133101/ENSG00000159388/ENSG00000116717/ENSG00000087586	CDKN1A/CCNA1/BTG2/GADD45A/AURKA	1026/8900/7832/1647/6790	5	3.30411
R-HSA-195721	Signaling by WNT	11/84	307/8900	0.000135032598459493	0.00072222	ENSG00000184678/ENSG00000158373/ENSG00000273802/ENSG00000158406/ENSG00000180596/ENSG00000274290/ENSG00000197903/ENSG00000276966/ENSG00000277224/ENSG00000124635/ENSG00000136997	HIST2H2BE/HIST1H2BD/HIST1H2BG/HIST1H4H/HIST1H2BC/HIST1H2BE/HIST1H2BK/HIST1H4E/HIST1H2BF/HIST1H2BJ/MYC	8349/3017/8339/8365/8347/8344/85236/8367/8343/8970/4609	11	3.14133
R-HSA-73894	DNA Repair	11/84	310/8900	0.000147131109917187	0.000775183	ENSG00000184678/ENSG00000158373/ENSG00000273802/ENSG00000158406/ENSG00000133101/ENSG00000180596/ENSG00000274290/ENSG00000197903/ENSG00000276966/ENSG00000277224/ENSG00000124635	HIST2H2BE/HIST1H2BD/HIST1H2BG/HIST1H4H/CCNA1/HIST1H2BC/HIST1H2BE/HIST1H2BK/HIST1H4E/HIST1H2BF/HIST1H2BJ	8349/3017/8339/8365/8900/8347/8344/85236/8367/8343/8970	11	3.1106
R-HSA-194315	Signaling by Rho GTPases	13/84	425/8900	0.000157651259896501	0.000818396	ENSG00000184678/ENSG00000158373/ENSG00000273802/ENSG00000158406/ENSG00000175899/ENSG00000180596/ENSG00000274290/ENSG00000197903/ENSG00000055163/ENSG00000276966/ENSG00000277224/ENSG00000124635/ENSG00000184009	HIST2H2BE/HIST1H2BD/HIST1H2BG/HIST1H4H/A2M/HIST1H2BC/HIST1H2BE/HIST1H2BK/CYFIP2/HIST1H4E/HIST1H2BF/HIST1H2BJ/ACTG1	8349/3017/8339/8365/2/8347/8344/85236/26999/8367/8343/8970/71	13	3.08704
R-HSA-6803211	TP53 Regulates Transcription of Death Receptors and Ligands	3/84	12/8900	0.000167814614128732	0.00085853	ENSG00000173530/ENSG00000173535/ENSG00000146674	TNFRSF10D/TNFRSF10C/IGFBP3	8793/8794/3486	3	3.06624
R-HSA-8864260	Transcriptional regulation by the AP-2 (TFAP2) family of transcription factors	4/84	31/8900	0.000191332283754311	0.000964861	ENSG00000124762/ENSG00000163235/ENSG00000164442/ENSG00000136997	CDKN1A/TGFA/CITED2/MYC	1026/7039/10370/4609	4	3.01554
R-HSA-421270	Cell-cell junction organization	5/84	60/8900	0.000241407703654772	0.00120024	ENSG00000143217/ENSG00000213937/ENSG00000150394/ENSG00000184009/ENSG00000158769	NECTIN4/CLDN9/CDH8/ACTG1/F11R	81607/9080/1006/71/50848	5	2.92073

## Sheet: VIN vs Ctr_Down_Reacome   
ReactomeID	Description	GeneRatio	BgRatio	pvalue	padj	geneID	geneName	EntrezID	Count	-LOG(padj)
R-HSA-5693616	Presynaptic phase of homologous DNA pairing and strand exchange	5/71	39/8900	1.30649998740947e-05	0.00252014	ENSG00000163781/ENSG00000012048/ENSG00000196584/ENSG00000138376/ENSG00000174371	TOPBP1/BRCA1/XRCC2/BARD1/EXO1	11073/672/7516/580/9156	5	2.59857
R-HSA-5685942	HDR through Homologous Recombination (HRR)	6/71	67/8900	1.41432305421699e-05	0.00252014	ENSG00000077514/ENSG00000163781/ENSG00000012048/ENSG00000196584/ENSG00000138376/ENSG00000174371	POLD3/TOPBP1/BRCA1/XRCC2/BARD1/EXO1	10714/11073/672/7516/580/9156	6	2.59857
R-HSA-5693579	Homologous DNA Pairing and Strand Exchange	5/71	42/8900	1.89484538075462e-05	0.00252014	ENSG00000163781/ENSG00000012048/ENSG00000196584/ENSG00000138376/ENSG00000174371	TOPBP1/BRCA1/XRCC2/BARD1/EXO1	11073/672/7516/580/9156	5	2.59857
R-HSA-5693554	Resolution of D-loop Structures through Synthesis-Dependent Strand Annealing (SDSA)	4/71	26/8900	4.86906158966187e-05	0.00485689	ENSG00000012048/ENSG00000196584/ENSG00000138376/ENSG00000174371	BRCA1/XRCC2/BARD1/EXO1	672/7516/580/9156	4	2.31364
R-HSA-5693567	HDR through Homologous Recombination (HR) or Single Strand Annealing (SSA)	7/71	129/8900	7.02683457256746e-05	0.00560741	ENSG00000077514/ENSG00000092853/ENSG00000163781/ENSG00000012048/ENSG00000196584/ENSG00000138376/ENSG00000174371	POLD3/CLSPN/TOPBP1/BRCA1/XRCC2/BARD1/EXO1	10714/63967/11073/672/7516/580/9156	7	2.25124
R-HSA-5693538	Homology Directed Repair	7/71	135/8900	9.37082680617483e-05	0.0062316	ENSG00000077514/ENSG00000092853/ENSG00000163781/ENSG00000012048/ENSG00000196584/ENSG00000138376/ENSG00000174371	POLD3/CLSPN/TOPBP1/BRCA1/XRCC2/BARD1/EXO1	10714/63967/11073/672/7516/580/9156	7	2.2054
R-HSA-5693568	Resolution of D-loop Structures through Holliday Junction Intermediates	4/71	33/8900	0.000127774170003115	0.00717913	ENSG00000012048/ENSG00000196584/ENSG00000138376/ENSG00000174371	BRCA1/XRCC2/BARD1/EXO1	672/7516/580/9156	4	2.14393
R-HSA-5693537	Resolution of D-Loop Structures	4/71	34/8900	0.000143942393838365	0.00717913	ENSG00000012048/ENSG00000196584/ENSG00000138376/ENSG00000174371	BRCA1/XRCC2/BARD1/EXO1	672/7516/580/9156	4	2.14393
R-HSA-5685938	HDR through Single Strand Annealing (SSA)	4/71	37/8900	0.000201327020462773	0.0089255	ENSG00000163781/ENSG00000012048/ENSG00000138376/ENSG00000174371	TOPBP1/BRCA1/BARD1/EXO1	11073/672/580/9156	4	2.04937
R-HSA-5693532	DNA Double-Strand Break Repair	7/71	162/8900	0.000290869476962344	0.0116057	ENSG00000077514/ENSG00000092853/ENSG00000163781/ENSG00000012048/ENSG00000196584/ENSG00000138376/ENSG00000174371	POLD3/CLSPN/TOPBP1/BRCA1/XRCC2/BARD1/EXO1	10714/63967/11073/672/7516/580/9156	7	1.93533

## Sheet: FLIX5_Vinc vs Ctr_UP
ReactomeID	Description	GeneRatio	BgRatio	pvalue	padj	geneID	geneName	EntrezID	Count	-LOG(padj)
R-HSA-8939236	RUNX1 regulates transcription of genes involved in differentiation of HSCs	11/159	121/8935	9.48895014792822e-06	0.000106235	ENSG00000184678/ENSG00000274290/ENSG00000158406/ENSG00000158373/ENSG00000180596/ENSG00000277224/ENSG00000276180/ENSG00000274750/ENSG00000180573/ENSG00000276966/ENSG00000273802	HIST2H2BE/HIST1H2BE/HIST1H4H/HIST1H2BD/HIST1H2BC/HIST1H2BF/HIST1H4I/HIST1H3E/HIST1H2AC/HIST1H4E/HIST1H2BG	8349/8344/8365/3017/8347/8343/8294/8353/8334/8367/8339	11	3.97373
R-HSA-211000	Gene Silencing by RNA	11/159	124/8935	1.20052738003731e-05	0.000131547	ENSG00000184678/ENSG00000274290/ENSG00000158406/ENSG00000158373/ENSG00000180596/ENSG00000277224/ENSG00000276180/ENSG00000274750/ENSG00000180573/ENSG00000276966/ENSG00000273802	HIST2H2BE/HIST1H2BE/HIST1H4H/HIST1H2BD/HIST1H2BC/HIST1H2BF/HIST1H4I/HIST1H3E/HIST1H2AC/HIST1H4E/HIST1H2BG	8349/8344/8365/3017/8347/8343/8294/8353/8334/8367/8339	11	3.88092
R-HSA-73886	Chromosome Maintenance	10/159	105/8935	1.62190524537496e-05	0.000174017	ENSG00000184678/ENSG00000274290/ENSG00000158406/ENSG00000158373/ENSG00000180596/ENSG00000277224/ENSG00000276180/ENSG00000180573/ENSG00000276966/ENSG00000273802	HIST2H2BE/HIST1H2BE/HIST1H4H/HIST1H2BD/HIST1H2BC/HIST1H2BF/HIST1H4I/HIST1H2AC/HIST1H4E/HIST1H2BG	8349/8344/8365/3017/8347/8343/8294/8334/8367/8339	10	3.75941
R-HSA-1474244	Extracellular matrix organization	16/159	273/8935	2.68228583041877e-05	0.000281914	ENSG00000106366/ENSG00000175899/ENSG00000092969/ENSG00000163359/ENSG00000090530/ENSG00000026508/ENSG00000137801/ENSG00000148848/ENSG00000196611/ENSG00000144668/ENSG00000116147/ENSG00000166147/ENSG00000035862/ENSG00000197461/ENSG00000124145/ENSG00000137809	SERPINE1/A2M/TGFB2/COL6A3/P3H2/CD44/THBS1/ADAM12/MMP1/ITGA9/TNR/FBN1/TIMP2/PDGFA/SDC4/ITGA11	5054/2/7042/1293/55214/960/7057/8038/4312/3680/7143/2200/7077/5154/6385/22801	16	3.54988
R-HSA-202733	Cell surface interactions at the vascular wall	10/159	112/8935	2.86009115274376e-05	0.000294589	ENSG00000178726/ENSG00000026508/ENSG00000243137/ENSG00000204941/ENSG00000196611/ENSG00000173530/ENSG00000168918/ENSG00000124145/ENSG00000010810/ENSG00000183668	THBD/CD44/PSG4/PSG5/MMP1/TNFRSF10D/INPP5D/SDC4/FYN/PSG9	7056/960/5672/5673/4312/8793/3635/6385/2534/5678	10	3.53078
R-HSA-8878171	Transcriptional regulation by RUNX1	14/159	219/8935	3.38643222809905e-05	0.000341963	ENSG00000184678/ENSG00000274290/ENSG00000158406/ENSG00000158373/ENSG00000137801/ENSG00000180596/ENSG00000277224/ENSG00000276180/ENSG00000274750/ENSG00000110092/ENSG00000118971/ENSG00000180573/ENSG00000276966/ENSG00000273802	HIST2H2BE/HIST1H2BE/HIST1H4H/HIST1H2BD/THBS1/HIST1H2BC/HIST1H2BF/HIST1H4I/HIST1H3E/CCND1/CCND2/HIST1H2AC/HIST1H4E/HIST1H2BG	8349/8344/8365/3017/7057/8347/8343/8294/8353/595/894/8334/8367/8339	14	3.46602
R-HSA-212165	Epigenetic regulation of gene expression	11/159	140/8935	3.76912658901308e-05	0.000373288	ENSG00000184678/ENSG00000274290/ENSG00000158406/ENSG00000158373/ENSG00000180596/ENSG00000277224/ENSG00000276180/ENSG00000274750/ENSG00000180573/ENSG00000276966/ENSG00000273802	HIST2H2BE/HIST1H2BE/HIST1H4H/HIST1H2BD/HIST1H2BC/HIST1H2BF/HIST1H4I/HIST1H3E/HIST1H2AC/HIST1H4E/HIST1H2BG	8349/8344/8365/3017/8347/8343/8294/8353/8334/8367/8339	11	3.42796
R-HSA-5693567	HDR through Homologous Recombination (HR) or Single Strand Annealing (SSA)	10/159	129/8935	9.59504343485897e-05	0.000932349	ENSG00000184678/ENSG00000274290/ENSG00000158406/ENSG00000158373/ENSG00000180596/ENSG00000277224/ENSG00000276180/ENSG00000276966/ENSG00000133101/ENSG00000273802	HIST2H2BE/HIST1H2BE/HIST1H4H/HIST1H2BD/HIST1H2BC/HIST1H2BF/HIST1H4I/HIST1H4E/CCNA1/HIST1H2BG	8349/8344/8365/3017/8347/8343/8294/8367/8900/8339	10	3.03042
R-HSA-201681	TCF dependent signaling in response to WNT	13/159	214/8935	0.000109695067753531	0.00104617	ENSG00000184678/ENSG00000274290/ENSG00000158406/ENSG00000158373/ENSG00000180596/ENSG00000277224/ENSG00000136997/ENSG00000107984/ENSG00000276180/ENSG00000274750/ENSG00000180573/ENSG00000276966/ENSG00000273802	HIST2H2BE/HIST1H2BE/HIST1H4H/HIST1H2BD/HIST1H2BC/HIST1H2BF/MYC/DKK1/HIST1H4I/HIST1H3E/HIST1H2AC/HIST1H4E/HIST1H2BG	8349/8344/8365/3017/8347/8343/4609/22943/8294/8353/8334/8367/8339	13	2.9804
R-HSA-5693538	Homology Directed Repair	10/159	135/8935	0.000140264198921124	0.00131338	ENSG00000184678/ENSG00000274290/ENSG00000158406/ENSG00000158373/ENSG00000180596/ENSG00000277224/ENSG00000276180/ENSG00000276966/ENSG00000133101/ENSG00000273802	HIST2H2BE/HIST1H2BE/HIST1H4H/HIST1H2BD/HIST1H2BC/HIST1H2BF/HIST1H4I/HIST1H4E/CCNA1/HIST1H2BG	8349/8344/8365/3017/8347/8343/8294/8367/8900/8339	10	2.88161

## Sheet: FLIX5 vs Vinc_UP
ReactomeID	Description	GeneRatio	BgRatio	pvalue	padj	geneID	geneName	EntrezID	Count	-LOG(padj)
R-HSA-140342	Apoptosis induced DNA fragmentation	2025-01-04	12/8925	0.00536821	0.0461511	ENSG00000187837	HIST1H1C	3006	1	2.27017
R-HSA-211227	Activation of DNA fragmentation factor	2025-01-04	12/8925	0.00536821	0.0461511	ENSG00000187837	HIST1H1C	3006	1	2.27017
R-HSA-2559584	Formation of Senescence-Associated Heterochromatin Foci (SAHF)	2025-01-04	15/8925	0.00670688	0.0461511	ENSG00000187837	HIST1H1C	3006	1	2.17348
R-HSA-8862803	Deregulated CDK5 triggers multiple neurodegenerative pathways in Alzheimer's disease models	2025-01-04	22/8925	0.00982519	0.0461511	ENSG00000285441	SOD2	6648	1	2.00766
R-HSA-8863678	Neurodegenerative Diseases	2025-01-04	22/8925	0.00982519	0.0461511	ENSG00000285441	SOD2	6648	1	2.00766
R-HSA-210500	Glutamate Neurotransmitter Release Cycle	2025-01-04	24/8925	0.0107148	0.0461511	ENSG00000110436	SLC1A2	6506	1	1.97002
R-HSA-2262752	Cellular responses to stress	2025-02-04	408/8925	0.0117635	0.0461511	ENSG00000285441/ENSG00000187837	SOD2/HIST1H1C	6648/3006	2	1.92947
R-HSA-3299685	Detoxification of Reactive Oxygen Species	2025-01-04	32/8925	0.0142672	0.0461511	ENSG00000285441	SOD2	6648	1	1.84566
R-HSA-8953897	Cellular responses to external stimuli	2025-02-04	475/8925	0.0157861	0.0461511	ENSG00000285441/ENSG00000187837	SOD2/HIST1H1C	6648/3006	2	1.80172
R-HSA-8950505	Gene and protein expression by JAK-STAT signaling after Interleukin-12 stimulation	2025-01-04	37/8925	0.0164826	0.0461511	ENSG00000285441	SOD2	6648	1	1.78298

## Sheet: GO_FLIX5 vs Ctr_UP
Category	GOID	Description	GeneRatio	BgRatio	pvalue	padj	geneID	geneName	Count	-LOG(padj)
MF	GO:0046982	protein heterodimerization activity	11/65	422/14497	2.42693e-06	0.000424713	ENSG00000184678/ENSG00000203814/ENSG00000180596/ENSG00000158373/ENSG00000277224/ENSG00000274290/ENSG00000158406/ENSG00000197461/ENSG00000116016/ENSG00000276966/ENSG00000162772	HIST2H2BE/HIST2H2BF/HIST1H2BC/HIST1H2BD/HIST1H2BF/HIST1H2BE/HIST1H4H/PDGFA/EPAS1/HIST1H4E/ATF3	11	3.3719
MF	GO:0020037	heme binding	4/65	96/14497	0.000897559	0.0314146	ENSG00000186529/ENSG00000186115/ENSG00000160200/ENSG00000113739	CYP4F3/CYP4F2/CBS/STC2	4	1.50287
MF	GO:0046906	tetrapyrrole binding	4/65	104/14497	0.00120957	0.0324521	ENSG00000186529/ENSG00000186115/ENSG00000160200/ENSG00000113739	CYP4F3/CYP4F2/CBS/STC2	4	1.48876
MF	GO:0070851	growth factor receptor binding	4/65	106/14497	0.00129808	0.0324521	ENSG00000113070/ENSG00000163235/ENSG00000197461/ENSG00000186105	HBEGF/TGFA/PDGFA/LRRC70	4	1.48876
MF	GO:0008083	growth factor activity	4/65	125/14497	0.00237675	0.037812	ENSG00000130513/ENSG00000113070/ENSG00000163235/ENSG00000197461	GDF15/HBEGF/TGFA/PDGFA	4	1.42237
MF	GO:0005031	tumor necrosis factor-activated receptor activity	3/65	20/14497	9.28753e-05	0.00541773	ENSG00000173530/ENSG00000131080/ENSG00000173535	TNFRSF10D/EDA2R/TNFRSF10C	3	2.26618
MF	GO:0005035	death receptor activity	3/65	20/14497	9.28753e-05	0.00541773	ENSG00000173530/ENSG00000131080/ENSG00000173535	TNFRSF10D/EDA2R/TNFRSF10C	3	2.26618
MF	GO:0035035	histone acetyltransferase binding	3/65	27/14497	0.000233015	0.0101944	ENSG00000120738/ENSG00000116016/ENSG00000164442	EGR1/EPAS1/CITED2	3	1.99164
MF	GO:0052813	phosphatidylinositol bisphosphate kinase activity	3/65	54/14497	0.00181271	0.0352471	ENSG00000113070/ENSG00000197461/ENSG00000185950	HBEGF/PDGFA/IRS2	3	1.45288
MF	GO:0035004	phosphatidylinositol 3-kinase activity	3/65	59/14497	0.00233826	0.037812	ENSG00000113070/ENSG00000197461/ENSG00000185950	HBEGF/PDGFA/IRS2	3	1.42237

## Sheet: GO_Vinc vs Ctr_UP
Category	GOID	Description	GeneRatio	BgRatio	pvalue	padj	geneID	geneName	Count	-LOG(padj)
MF	GO:0046982	protein heterodimerization activity	18/122	426/14555	1.5883e-08	4.22487e-06	ENSG00000184678/ENSG00000203814/ENSG00000158373/ENSG00000273802/ENSG00000158406/ENSG00000197461/ENSG00000180596/ENSG00000009950/ENSG00000274290/ENSG00000197903/ENSG00000162772/ENSG00000276966/ENSG00000116717/ENSG00000277224/ENSG00000175197/ENSG00000124635/ENSG00000116016/ENSG00000087586	HIST2H2BE/HIST2H2BF/HIST1H2BD/HIST1H2BG/HIST1H4H/PDGFA/HIST1H2BC/MLXIPL/HIST1H2BE/HIST1H2BK/ATF3/HIST1H4E/GADD45A/HIST1H2BF/DDIT3/HIST1H2BJ/EPAS1/AURKA	18	5.37419
MF	GO:0030545	receptor regulator activity	10/122	316/14555	0.000325023	0.0260775	ENSG00000130513/ENSG00000163235/ENSG00000113070/ENSG00000197461/ENSG00000237575/ENSG00000117586/ENSG00000113739/ENSG00000095752/ENSG00000128342/ENSG00000173714	GDF15/TGFA/HBEGF/PDGFA/PYY2/TNFSF4/STC2/IL11/LIF/WFIKKN2	10	1.58373
MF	GO:0000982	transcription factor activity, RNA polymerase II proximal promoter sequence-specific DNA binding	10/122	348/14555	0.000690705	0.0260775	ENSG00000120738/ENSG00000159388/ENSG00000183770/ENSG00000009950/ENSG00000162772/ENSG00000245848/ENSG00000175197/ENSG00000116016/ENSG00000136997/ENSG00000075426	EGR1/BTG2/FOXL2/MLXIPL/ATF3/CEBPA/DDIT3/EPAS1/MYC/FOSL2	10	1.58373
MF	GO:0048018	receptor ligand activity	9/122	292/14555	0.000784286	0.0260775	ENSG00000130513/ENSG00000163235/ENSG00000113070/ENSG00000197461/ENSG00000237575/ENSG00000117586/ENSG00000113739/ENSG00000095752/ENSG00000128342	GDF15/TGFA/HBEGF/PDGFA/PYY2/TNFSF4/STC2/IL11/LIF	9	1.58373
MF	GO:0019838	growth factor binding	6/122	120/14555	0.000514271	0.0260775	ENSG00000142871/ENSG00000175899/ENSG00000197461/ENSG00000137801/ENSG00000146674/ENSG00000173714	CYR61/A2M/PDGFA/THBS1/IGFBP3/WFIKKN2	6	1.58373
MF	GO:0008083	growth factor activity	6/122	128/14555	0.000723282	0.0260775	ENSG00000130513/ENSG00000163235/ENSG00000113070/ENSG00000197461/ENSG00000095752/ENSG00000128342	GDF15/TGFA/HBEGF/PDGFA/IL11/LIF	6	1.58373
MF	GO:0005031	tumor necrosis factor-activated receptor activity	3/122	21/14555	0.000684362	0.0260775	ENSG00000131080/ENSG00000173530/ENSG00000173535	EDA2R/TNFRSF10D/TNFRSF10C	3	1.58373
MF	GO:0005035	death receptor activity	3/122	21/14555	0.000684362	0.0260775	ENSG00000131080/ENSG00000173530/ENSG00000173535	EDA2R/TNFRSF10D/TNFRSF10C	3	1.58373
MF	GO:0035035	histone acetyltransferase binding	3/122	27/14555	0.00145094	0.0428833	ENSG00000120738/ENSG00000164442/ENSG00000116016	EGR1/CITED2/EPAS1	3	1.36771

## Sheet: GO_FLIX5_Vinc vs Ctr_UP
Category	GOID	Description	GeneRatio	BgRatio	pvalue	padj	geneID	geneName	Count	-LOG(padj)
MF	GO:0001968	fibronectin binding	5/239	23/14593	2.9878e-05	0.00640883	ENSG00000137801/ENSG00000118523/ENSG00000115461/ENSG00000146674/ENSG00000124145	THBS1/CTGF/IGFBP5/IGFBP3/SDC4	5	2.19322
MF	GO:0030545	receptor regulator activity	16/239	322/14593	8.33288e-05	0.00714961	ENSG00000113070/ENSG00000092969/ENSG00000130513/ENSG00000113739/ENSG00000150630/ENSG00000118523/ENSG00000095752/ENSG00000120337/ENSG00000107984/ENSG00000166147/ENSG00000187123/ENSG00000197461/ENSG00000150556/ENSG00000182585/ENSG00000107562/ENSG00000087494	HBEGF/TGFB2/GDF15/STC2/VEGFC/CTGF/IL11/TNFSF18/DKK1/FBN1/LYPD6/PDGFA/LYPD6B/EPGN/CXCL12/PTHLH	16	2.14572
MF	GO:0005539	glycosaminoglycan binding	11/239	161/14593	6.9555e-05	0.00714961	ENSG00000113070/ENSG00000026508/ENSG00000137801/ENSG00000118523/ENSG00000135919/ENSG00000142871/ENSG00000204381/ENSG00000171867/ENSG00000166147/ENSG00000127507/ENSG00000154175	HBEGF/CD44/THBS1/CTGF/SERPINE2/CYR61/LAYN/PRNP/FBN1/ADGRE2/ABI3BP	11	2.14572
MF	GO:0008083	growth factor activity	10/239	130/14593	5.49946e-05	0.00714961	ENSG00000113070/ENSG00000092969/ENSG00000130513/ENSG00000150630/ENSG00000118523/ENSG00000095752/ENSG00000107984/ENSG00000197461/ENSG00000182585/ENSG00000107562	HBEGF/TGFB2/GDF15/VEGFC/CTGF/IL11/DKK1/PDGFA/EPGN/CXCL12	10	2.14572
MF	GO:0004866	endopeptidase inhibitor activity	9/239	119/14593	0.000147702	0.0105607	ENSG00000100234/ENSG00000106366/ENSG00000175899/ENSG00000163359/ENSG00000166401/ENSG00000135919/ENSG00000164611/ENSG00000035862/ENSG00000166396	TIMP3/SERPINE1/A2M/COL6A3/SERPINB8/SERPINE2/PTTG1/TIMP2/SERPINB7	9	1.97631
MF	GO:0030414	peptidase inhibitor activity	9/239	123/14593	0.000189912	0.010827	ENSG00000100234/ENSG00000106366/ENSG00000175899/ENSG00000163359/ENSG00000166401/ENSG00000135919/ENSG00000164611/ENSG00000035862/ENSG00000166396	TIMP3/SERPINE1/A2M/COL6A3/SERPINB8/SERPINE2/PTTG1/TIMP2/SERPINB7	9	1.96549
MF	GO:0061135	endopeptidase regulator activity	9/239	124/14593	0.000201903	0.010827	ENSG00000100234/ENSG00000106366/ENSG00000175899/ENSG00000163359/ENSG00000166401/ENSG00000135919/ENSG00000164611/ENSG00000035862/ENSG00000166396	TIMP3/SERPINE1/A2M/COL6A3/SERPINB8/SERPINE2/PTTG1/TIMP2/SERPINB7	9	1.96549
MF	GO:0048018	receptor ligand activity	14/239	300/14593	0.000437385	0.0187638	ENSG00000113070/ENSG00000092969/ENSG00000130513/ENSG00000113739/ENSG00000150630/ENSG00000118523/ENSG00000095752/ENSG00000120337/ENSG00000107984/ENSG00000166147/ENSG00000197461/ENSG00000182585/ENSG00000107562/ENSG00000087494	HBEGF/TGFB2/GDF15/STC2/VEGFC/CTGF/IL11/TNFSF18/DKK1/FBN1/PDGFA/EPGN/CXCL12/PTHLH	14	1.72668
MF	GO:0005518	collagen binding	6/239	59/14593	0.000395343	0.0187638	ENSG00000026508/ENSG00000137801/ENSG00000144668/ENSG00000197461/ENSG00000154175/ENSG00000137809	CD44/THBS1/ITGA9/PDGFA/ABI3BP/ITGA11	6	1.72668
MF	GO:0004867	serine-type endopeptidase inhibitor activity	6/239	63/14593	0.000564613	0.0220199	ENSG00000106366/ENSG00000175899/ENSG00000163359/ENSG00000166401/ENSG00000135919/ENSG00000166396	SERPINE1/A2M/COL6A3/SERPINB8/SERPINE2/SERPINB7	6	1.65718
